# Supplementary material for: Integrating predicted transcriptome from multiple tissues improves association detection
Source: PLoS Genet. 2019 Jan 22;15(1):e1007889. doi: 10.1371/journal.pgen.1007889 (PMC6358100; doi:10.1371/journal.pgen.1007889)
Supplement: S1 Dataset — Columns are: tag: trait, gene2pheno.org display name; n_predixcan_significant: Number of Bonferroni-significant PrediXcan results; n_multixcan_significant number of Bonferroni-significant results for MultiXcan; n_predixcan_only number of results only significant in PrediXcan; n_multixcan_only number of results only significant in MultiXcan. (TXT) [file pgen.1007889.s002.txt]

tag	n_predixcan_significant	n_multixcan_significant	n_predixcan_only	n_multixcan_only
UKB_Acne_aka_acne_vulgaris	0	0	0	0
UKB_Age_asthma_diagnosed	74	111	8	45
UKB_Age_diabetes_diagnosed	86	109	2	25
UKB_Age_first_had_sexual_intercourse	365	512	76	223
UKB_Age_hay_fever_rhinitis_or_eczema_diagnosed	80	120	14	54
UKB_Age_high_blood_pressure_diagnosed	12	12	5	5
UKB_Age_of_mother_at_first_birth	73	93	13	33
UKB_Age_started_smoking_in_current_smokers	0	0	0	0
UKB_Age_started_smoking_in_former_smokers	1	2	1	2
UKB_Age_when_periods_started_menarche	418	597	66	245
UKB_Alcohol_dependency	0	0	0	0
UKB_Allergy_or_anaphylactic_reaction_to_drug	0	0	0	0
UKB_Allergy_or_anaphylactic_reaction_to_food	0	0	0	0
UKB_Angina	8	5	3	0
UKB_Ankylosing_spondylitis	87	101	3	17
UKB_Anorexia_or_bulimia_or_other_eating_disorder	0	1	0	1
UKB_Anxiety_or_panic_attacks	0	0	0	0
UKB_Appendicitis	0	0	0	0
UKB_Arm_fat_percentage_left	1020	1573	119	672
UKB_Arm_fat_percentage_right	1018	1589	106	677
UKB_Arm_predicted_mass_left	1136	1715	118	697
UKB_Arm_predicted_mass_right	1200	1755	129	684
UKB_Arthritis_NOS	1	0	1	0
UKB_Asthma	306	354	33	81
UKB_Back_pain	0	0	0	0
UKB_Bacterial_infection	0	0	0	0
UKB_Basal_metabolic_rate	2094	3131	182	1219
UKB_Benign_breast_lump	0	0	0	0
UKB_Benign_prostatic_hypertrophy	0	0	0	0
UKB_Birth_weight	212	277	43	108
UKB_Birth_weigth_of_first_child	90	125	19	54
UKB_BMI	1254	1963	120	829
UKB_Body_fat_percentage	1124	1755	122	753
UKB_Bread_intake	35	53	11	29
UKB_Breast_cysts	0	0	0	0
UKB_Bronchiectasis	0	1	0	1
UKB_Carpal_tunnel_syndrome	0	1	0	1
UKB_Cataract	1	0	1	0
UKB_Cellulitis	0	0	0	0
UKB_Cerebrovascular_disease	0	0	0	0
UKB_Cervical_spondylosis	0	0	0	0
UKB_Chickenpox	0	0	0	0
UKB_Cholelithiasis_aka_gall_stones	9	8	3	2
UKB_Chronic_fatigue_syndrome	0	0	0	0
UKB_Chronic_obstructive_airways_disease	0	0	0	0
UKB_Chronic_sinusitis	0	0	0	0
UKB_Clotting_disorder_or_excessive_bleeding	2	3	0	1
UKB_Cooked_vegetable_intake	35	25	17	7
UKB_Corneal_hysteresis_left	113	128	28	43
UKB_Corneal_hysteresis_right	137	158	33	54
UKB_Corneal_resistance_factor_left	192	233	33	74
UKB_Corneal_resistance_factor_right	221	286	28	93
UKB_Deep_venous_thrombosis_aka_DVT	16	27	1	12
UKB_Depression	0	0	0	0
UKB_Diabetes	105	117	10	22
UKB_Diabetic_eye_disease	1	0	1	0
UKB_Diastolic_blood_pressure_automated_reading	1181	1706	123	648
UKB_Disc_degeneration	0	0	0	0
UKB_Diverticular_disease_or_diverticulitis	1	0	1	0
UKB_Dry_eyes	0	0	0	0
UKB_Duodenal_ulcer	0	0	0	0
UKB_Duration_of_moderate_activity	2	8	1	7
UKB_Duration_of_vigorous_activity	2	1	2	1
UKB_Duration_of_walks	16	27	8	19
UKB_Eczema_aka_dermatitis	64	97	10	43
UKB_Emphysema_or_chronic_bronchitis	1	1	0	0
UKB_Endometriosis	0	0	0	0
UKB_Enlarged_prostate	0	0	0	0
UKB_Epilepsy	0	0	0	0
UKB_Eye_or_eyelid_problem	2	1	1	0
UKB_Female_infertility	0	0	0	0
UKB_Fibromyalgia	0	0	0	0
UKB_Fluid_intelligence_score	188	249	39	100
UKB_Forced_expiratory_volume_in_1_second_Best_measure	9	7	5	3
UKB_Forced_vital_capacity_Best_measure	3	3	2	2
UKB_Fracture	0	0	0	0
UKB_Fracture_fibula	0	1	0	1
UKB_Fracture_foot	0	0	0	0
UKB_Fracture_head_and_neck	0	0	0	0
UKB_Fracture_pelvis_and_lower_limb	0	0	0	0
UKB_Fracture_rib	0	0	0	0
UKB_Fracture_tibia	0	0	0	0
UKB_Fracture_upper_arm_or_humerus_or_elbow	0	0	0	0
UKB_Fracture_upper_limb_and_shoulder	1	0	1	0
UKB_Fracture_vertebra_or_crush_fracture_or_vertebral_collapse	0	0	0	0
UKB_Fracture_wrist_or_colles_fracture	0	0	0	0
UKB_Fresh_fruit_intake	109	134	35	60
UKB_Gastro-oesophageal_reflux_or_gastric_reflux	0	0	0	0
UKB_Glaucoma	5	4	1	0
UKB_Gout	40	49	7	16
UKB_Haemorrhoids_aka_piles	0	0	0	0
UKB_Hand_grip_strength_left	404	622	63	281
UKB_Hand_grip_strength_right	447	633	83	269
UKB_Hayfever_aka_allergic_rhinitis	40	55	6	21
UKB_Headaches_without_migraine	0	0	0	0
UKB_Head_injury	0	0	0	0
UKB_Heel_bone_mineral_density_BMD_T_score_automated_left	378	506	54	182
UKB_Heel_bone_mineral_density_BMD_T_score_automated_right	403	545	58	200
UKB_Heel_bone_mineral_density	901	1261	90	450
UKB_Heel_bone_mineral_density_left	382	506	51	175
UKB_Heel_bone_mineral_density_right	399	539	61	201
UKB_Heel_bone_mineral_density_T_score_automated	902	1249	94	441
UKB_Helicobacter_pylori	0	0	0	0
UKB_Hepatitis	0	0	0	0
UKB_Herpes_simplex	0	0	0	0
UKB_Hiatus_hernia	2	2	1	1
UKB_High_cholesterol	196	251	24	79
UKB_Hip_circumference	471	652	71	252
UKB_HIV_or_AIDS	0	0	0	0
UKB_Hypertension	552	794	77	319
UKB_Hyperthyroidism_aka_thyrotoxicosis	135	156	4	25
UKB_Hypothyroidism_or_myxoedema	243	259	32	48
UKB_Impedance_of_arm_left	1480	2227	162	909
UKB_Impedance_of_arm_right	1515	2283	145	913
UKB_Impedance_of_leg_left	1535	2325	145	935
UKB_Impedance_of_leg_right	1581	2325	166	910
UKB_Impedance_of_whole_body	1787	2680	143	1036
UKB_Inguinal_hernia	0	0	0	0
UKB_Intra_ocular_pressure_corneal_compensated_left	65	72	13	20
UKB_Intra_ocular_pressure_corneal_compensated_right	60	71	15	26
UKB_Intra_ocular_pressure_Goldmann_correlated_left	111	133	16	38
UKB_Intra_ocular_pressure_Goldmann_correlated_right	122	144	26	48
UKB_Iron_deficiency_anaemia	0	0	0	0
UKB_Irritable_bowel_syndrome	0	0	0	0
UKB_Joint_pain	0	0	0	0
UKB_Kidney_stone_or_ureter_stone_or_bladder_stone	0	0	0	0
UKB_Leg_fat_percentage_left	1041	1560	130	649
UKB_Leg_fat_percentage_right	1013	1552	128	667
UKB_Leg_predicted_mass_left	985	1478	127	620
UKB_Leg_predicted_mass_right	1146	1714	142	710
UKB_Lifetime_number_of_sexual_partners	107	137	32	62
UKB_logMAR_final_left	10	12	3	5
UKB_logMAR_final_right	7	6	3	2
UKB_Malabsorption_or_coeliac_disease	217	227	2	12
UKB_Malaria	0	0	0	0
UKB_Mania_or_bipolar_disorder_or_manic_depression	0	0	0	0
UKB_Maximum_digits_remembered_correctly	0	2	0	2
UKB_Mean_time_to_correctly_identify_matches	115	158	33	76
UKB_Measles_aka_morbillivirus	0	0	0	0
UKB_Menieres_disease	0	0	0	0
UKB_Meningitis	0	0	0	0
UKB_Menorrhagia_with_unknown_cause	0	0	0	0
UKB_Migraine	9	11	2	4
UKB_Miscarriage	0	0	0	0
UKB_Multiple_sclerosis	80	100	2	22
UKB_Mumps_aka_epidemic_parotitis	0	0	0	0
UKB_Muscle_or_soft_tissue_injuries	0	0	0	0
UKB_Myocardial_infarction_aka_heart_attack	6	7	2	3
UKB_Nasal_polyps	5	4	1	0
UKB_Nervous_breakdown	0	0	0	0
UKB_Neuroticism_score	173	230	40	97
UKB_Number_of_cigarettes_currently_smoked_daily_current_smokers	16	24	0	8
UKB_Number_of_cigarettes_previously_smoked_daily	41	46	3	8
UKB_Number_of_incorrect_matches_in_round	70	82	26	38
UKB_Oesophagitis_or_barretts_oesophagus	0	0	0	0
UKB_Osteoarthritis	1	2	1	2
UKB_Osteopenia	0	0	0	0
UKB_Osteoporosis	1	1	1	1
UKB_Ovarian_cyst_or_cysts	0	0	0	0
UKB_Parkinsons_disease	0	0	0	0
UKB_Peripheral_nerve_disorder	1	0	1	0
UKB_Peripheral_vascular_disease	0	0	0	0
UKB_Peritonitis	0	0	0	0
UKB_Pernicious_anaemia	0	0	0	0
UKB_Pleurisy	0	0	0	0
UKB_Pneumonia	0	0	0	0
UKB_Pneumothorax	0	1	0	1
UKB_Polymyalgia_rheumatica	15	19	3	7
UKB_Prolapsed_disc_or_slipped_disc	2	1	1	0
UKB_Psoriasis	149	169	8	28
UKB_Psychological_or_psychiatric_problem	8	11	1	4
UKB_Pulmonary_embolism_with_or_without_DVT	9	7	4	2
UKB_Pulse_rate	802	1064	114	376
UKB_Pulse_wave_arterial_stiffness_index	0	2	0	2
UKB_Raynauds_phenomenon	0	0	0	0
UKB_Retinal_detachment	1	0	1	0
UKB_Retinal_problem	0	0	0	0
UKB_Rheumatoid_arthritis	83	98	5	20
UKB_Rosacea	0	0	0	0
UKB_Rubella_aka_german_measles	0	0	0	0
UKB_Salad_or_raw_vegetable_intake	38	32	16	10
UKB_Sarcoidosis	99	124	3	28
UKB_Scarlet_fever_aka_scarlatina	0	0	0	0
UKB_Schizophrenia	0	0	0	0
UKB_Sciatica	0	0	0	0
UKB_Sitting_height	1310	1980	139	809
UKB_Sjogrens_syndrome_or_Sicca_syndrome	31	33	7	9
UKB_Sleep_apnoea	0	0	0	0
UKB_Sleep_duration	81	99	33	51
UKB_Speech_reception_threshold_estimate_right	1	0	1	0
UKB_Speech_reception_threshold_SRT_estimate_right	0	0	0	0
UKB_Spine_arthritis_or_spondylitis	0	0	0	0
UKB_Standing_height	4123	5749	188	1814
UKB_Stomach_ulcers	0	0	0	0
UKB_Stress	0	0	0	0
UKB_Systemic_lupus_erythematosis_aka_SLE	28	40	0	12
UKB_Systolic_blood_pressure_automated_reading	949	1425	116	592
UKB_Tea_intake	135	164	18	47
UKB_Time_spend_outdoors_in_summer	156	202	44	90
UKB_Time_spent_outdoors_in_winter	24	23	14	13
UKB_Time_spent_watching_television	301	436	64	199
UKB_Tinnitus	0	0	0	0
UKB_Tonsiltis	0	0	0	0
UKB_Townsend_deprivation_index_at_recruitment	3	4	2	3
UKB_Trapped_nerve_or_compressed_nerve	0	0	0	0
UKB_Trunk_fat_percentage	1107	1683	117	693
UKB_Trunk_predicted_mass	1677	2478	165	966
UKB_Tuberculosis	0	0	0	0
UKB_Type_1_diabetes	71	94	1	24
UKB_Type_2_diabetes	2	2	0	0
UKB_Ulcerative_colitis	15	20	3	8
UKB_Urinary_frequency_or_incontinence	0	0	0	0
UKB_Urinary_tract_infection_or_kidney_infection	0	0	0	0
UKB_Uterine_fibroids	0	0	0	0
UKB_Uterine_polyps	0	0	0	0
UKB_Vaginal_or_uterine_prolapse	0	0	0	0
UKB_Viral_infection	0	0	0	0
UKB_Waist_circumference	713	965	106	358
UKB_Water_intake	125	168	30	73
UKB_Weight	1237	1920	117	800
UKB_Whole_body_water_mass	1753	2618	179	1044
UKB_Whooping_cough_aka_pertussis	0	0	0	0
