# Supplementary material for: Integrating predicted transcriptome from multiple tissues improves association detection
Source: PLoS Genet. 2019 Jan 22;15(1):e1007889. doi: 10.1371/journal.pgen.1007889 (PMC6358100; doi:10.1371/journal.pgen.1007889)
Supplement: S2 Dataset — Columns are: phenotype: trait, gene2pheno.org display name; gene: Ensembl id; gene_name: HUGO name; pvalue: p-value of the S-MultiXcan association; n_models number of prediction models available for the gene; n_used number of independent components surviving PCA selection; n_samples: number of individuals available. (TXT) [file pgen.1007889.s003.txt]

phenotype	gene	gene_name	pvalue	n_models	n_used	n_samples
UKB_Age_asthma_diagnosed	ENSG00000073605.14	GSDMB	5.50214182006592e-52	17	8	41736
UKB_Age_asthma_diagnosed	ENSG00000172057.5	ORMDL3	3.738411281462e-49	20	10	41736
UKB_Age_asthma_diagnosed	ENSG00000186075.8	ZPBP2	1.36994869486573e-47	1	1	41736
UKB_Age_asthma_diagnosed	ENSG00000131771.9	PPP1R1B	1.27692919445922e-42	11	11	41736
UKB_Age_asthma_diagnosed	ENSG00000141736.9	ERBB2	2.77058832977304e-37	9	9	41736
UKB_Age_asthma_diagnosed	ENSG00000161395.8	PGAP3	3.43266818779306e-34	24	6	41736
UKB_Age_asthma_diagnosed	ENSG00000131748.11	STARD3	2.01234854309493e-29	4	4	41736
UKB_Age_asthma_diagnosed	ENSG00000167914.6	GSDMA	6.72349274937494e-29	25	4	41736
UKB_Age_asthma_diagnosed	ENSG00000141744.3	PNMT	4.25946498905249e-28	8	8	41736
UKB_Age_asthma_diagnosed	ENSG00000108306.7	FBXL20	5.60473543905594e-27	7	7	41736
UKB_Age_asthma_diagnosed	ENSG00000167916.4	KRT24	1.35341096036945e-26	9	8	41736
UKB_Age_asthma_diagnosed	ENSG00000213171.2	LINGO4	4.71759224875094e-25	12	8	41736
UKB_Age_asthma_diagnosed	ENSG00000108298.5	RPL19	3.39368304466451e-22	6	6	41736
UKB_Age_asthma_diagnosed	ENSG00000141741.7	MIEN1	7.45494860011551e-21	6	6	41736
UKB_Age_asthma_diagnosed	ENSG00000125686.7	MED1	3.87812570083766e-17	7	7	41736
UKB_Age_asthma_diagnosed	ENSG00000126351.8	THRA	6.91902566965472e-17	8	8	41736
UKB_Age_asthma_diagnosed	ENSG00000204267.9	TAP2	1.21838151014095e-16	29	8	41736
UKB_Age_asthma_diagnosed	ENSG00000143436.6	MRPL9	1.32290687634469e-16	9	8	41736
UKB_Age_asthma_diagnosed	ENSG00000108344.10	PSMD3	1.50399661034352e-16	10	10	41736
UKB_Age_asthma_diagnosed	ENSG00000115604.6	IL18R1	2.15706072307819e-16	25	7	41736
UKB_Age_asthma_diagnosed	ENSG00000108349.10	CASC3	1.2550055715569e-15	8	8	41736
UKB_Age_asthma_diagnosed	ENSG00000143450.10	OAZ3	1.02876011092148e-14	12	12	41736
UKB_Age_asthma_diagnosed	ENSG00000232629.4	HLA-DQB2	1.39740907294469e-14	32	4	41736
UKB_Age_asthma_diagnosed	ENSG00000174130.8	TLR6	1.63576727174495e-14	12	9	41736
UKB_Age_asthma_diagnosed	ENSG00000108352.7	RAPGEFL1	2.72227812517843e-14	15	11	41736
UKB_Age_asthma_diagnosed	ENSG00000196407.7	THEM5	3.84933787561047e-14	11	11	41736
UKB_Age_asthma_diagnosed	ENSG00000204435.9	CSNK2B	2.84158081678777e-13	6	6	41736
UKB_Age_asthma_diagnosed	ENSG00000008838.13	MED24	5.13080617615265e-13	39	4	41736
UKB_Age_asthma_diagnosed	ENSG00000197915.5	HRNR	1.47055834602471e-12	30	3	41736
UKB_Age_asthma_diagnosed	ENSG00000131747.10	TOP2A	1.6759828065021e-12	10	10	41736
UKB_Age_asthma_diagnosed	ENSG00000197712.7	FAM114A1	2.68022630980015e-12	16	9	41736
UKB_Age_asthma_diagnosed	ENSG00000241106.2	HLA-DOB	3.72410766387448e-12	41	3	41736
UKB_Age_asthma_diagnosed	ENSG00000204310.6	AGPAT1	7.92591852997556e-12	8	8	41736
UKB_Age_asthma_diagnosed	ENSG00000002834.13	LASP1	8.08557380807058e-12	9	9	41736
UKB_Age_asthma_diagnosed	ENSG00000221988.8	PPT2	9.03767252051044e-12	6	6	41736
UKB_Age_asthma_diagnosed	ENSG00000073584.14	SMARCE1	9.40221129298378e-12	26	4	41736
UKB_Age_asthma_diagnosed	ENSG00000143536.7	CRNN	2.45372177604736e-11	9	9	41736
UKB_Age_asthma_diagnosed	ENSG00000204315.3	FKBPL	2.85128349789259e-11	9	9	41736
UKB_Age_asthma_diagnosed	ENSG00000204290.6	BTNL2	3.39519809065118e-11	4	4	41736
UKB_Age_asthma_diagnosed	ENSG00000204287.9	HLA-DRA	1.05279738299408e-10	10	10	41736
UKB_Age_asthma_diagnosed	ENSG00000141750.6	STAC2	1.24837694134922e-10	7	7	41736
UKB_Age_asthma_diagnosed	ENSG00000143363.11	PRUNE	1.52167395474817e-10	6	6	41736
UKB_Age_asthma_diagnosed	ENSG00000174125.3	TLR1	1.87429786504456e-10	8	8	41736
UKB_Age_asthma_diagnosed	ENSG00000213676.6	ATF6B	1.91912010497448e-10	21	6	41736
UKB_Age_asthma_diagnosed	ENSG00000196735.7	HLA-DQA1	2.65794984844096e-10	42	1	41736
UKB_Age_asthma_diagnosed	ENSG00000143365.12	RORC	4.29805679757649e-10	3	3	41736
UKB_Age_asthma_diagnosed	ENSG00000204344.10	STK19	4.36242668900711e-10	10	10	41736
UKB_Age_asthma_diagnosed	ENSG00000204424.8	LY6G6F	1.13385135151461e-09	4	4	41736
UKB_Age_asthma_diagnosed	ENSG00000143373.13	ZNF687	1.67978395763118e-09	11	11	41736
UKB_Age_asthma_diagnosed	ENSG00000143520.6	FLG2	3.18052065857177e-09	6	6	41736
UKB_Age_asthma_diagnosed	ENSG00000161896.6	IP6K3	3.37413130510841e-09	19	10	41736
UKB_Age_asthma_diagnosed	ENSG00000186844.4	LCE1A	3.58085196842399e-09	3	3	41736
UKB_Age_asthma_diagnosed	ENSG00000204366.3	ZBTB12	4.05628038626332e-09	5	5	41736
UKB_Age_asthma_diagnosed	ENSG00000174123.6	TLR10	5.93277011243138e-09	5	5	41736
UKB_Age_asthma_diagnosed	ENSG00000204531.11	POU5F1	1.08764265985294e-08	31	7	41736
UKB_Age_asthma_diagnosed	ENSG00000204427.7	ABHD16A	1.19080151996705e-08	11	11	41736
UKB_Age_asthma_diagnosed	ENSG00000204463.8	BAG6	1.1919004132343e-08	25	8	41736
UKB_Age_asthma_diagnosed	ENSG00000230055.2	CISD3	1.21142242642355e-08	14	13	41736
UKB_Age_asthma_diagnosed	ENSG00000167258.9	CDK12	1.34992313236255e-08	5	5	41736
UKB_Age_asthma_diagnosed	ENSG00000168394.9	TAP1	1.43511022388899e-08	16	13	41736
UKB_Age_asthma_diagnosed	ENSG00000173991.5	TCAP	1.45691133595907e-08	1	1	41736
UKB_Age_asthma_diagnosed	ENSG00000115594.7	IL1R1	1.62077789627253e-08	10	10	41736
UKB_Age_asthma_diagnosed	ENSG00000184148.3	SPRR4	1.87438604309879e-08	2	2	41736
UKB_Age_asthma_diagnosed	ENSG00000126353.3	CCR7	2.08610541454177e-08	3	3	41736
UKB_Age_asthma_diagnosed	ENSG00000204386.6	NEU1	2.10937219636065e-08	4	4	41736
UKB_Age_asthma_diagnosed	ENSG00000143398.15	PIP5K1A	2.14518704391637e-08	11	11	41736
UKB_Age_asthma_diagnosed	ENSG00000231389.3	HLA-DPA1	2.34802356748466e-08	20	12	41736
UKB_Age_asthma_diagnosed	ENSG00000171475.9	WIPF2	2.87314022344927e-08	4	4	41736
UKB_Age_asthma_diagnosed	ENSG00000143375.10	CGN	3.25290244354799e-08	6	6	41736
UKB_Age_asthma_diagnosed	ENSG00000188895.7	MSL1	4.82162327916095e-08	26	3	41736
UKB_Age_asthma_diagnosed	ENSG00000204308.6	RNF5	4.91069104287185e-08	14	8	41736
UKB_Age_asthma_diagnosed	ENSG00000159455.7	LCE2B	5.44993643474322e-08	11	11	41736
UKB_Age_asthma_diagnosed	ENSG00000244731.3	C4A	6.89838593877601e-08	40	2	41736
UKB_Age_asthma_diagnosed	ENSG00000204482.6	LST1	7.29227368313246e-08	11	11	41736
UKB_Age_asthma_diagnosed	ENSG00000240065.3	PSMB9	8.84010186537428e-08	24	5	41736
UKB_Age_asthma_diagnosed	ENSG00000231852.2	CYP21A2	9.75097108570592e-08	24	10	41736
UKB_Age_asthma_diagnosed	ENSG00000096433.6	ITPR3	1.17483994817602e-07	22	13	41736
UKB_Age_asthma_diagnosed	ENSG00000186395.6	KRT10	1.23416105521636e-07	5	5	41736
UKB_Age_asthma_diagnosed	ENSG00000197747.4	S100A10	1.26897519373157e-07	16	8	41736
UKB_Age_asthma_diagnosed	ENSG00000141748.8	ARL5C	1.29903285635777e-07	3	3	41736
UKB_Age_asthma_diagnosed	ENSG00000204257.10	HLA-DMA	1.37981710136085e-07	19	9	41736
UKB_Age_asthma_diagnosed	ENSG00000224389.4	C4B	1.5076757816884e-07	18	9	41736
UKB_Age_asthma_diagnosed	ENSG00000143631.10	FLG	2.13674565585097e-07	30	3	41736
UKB_Age_asthma_diagnosed	ENSG00000213719.4	CLIC1	3.93526758673736e-07	7	7	41736
UKB_Age_asthma_diagnosed	ENSG00000204560.5	DHX16	4.22538084587742e-07	9	8	41736
UKB_Age_asthma_diagnosed	ENSG00000204264.4	PSMB8	4.29762725011328e-07	6	6	41736
UKB_Age_asthma_diagnosed	ENSG00000002919.10	SNX11	4.56603416104746e-07	24	4	41736
UKB_Age_asthma_diagnosed	ENSG00000198854.4	C1orf68	4.89216394043903e-07	5	4	41736
UKB_Age_asthma_diagnosed	ENSG00000143390.13	RFX5	5.20237505495701e-07	8	8	41736
UKB_Age_asthma_diagnosed	ENSG00000178445.8	GLDC	5.3864964079993e-07	15	14	41736
UKB_Age_asthma_diagnosed	ENSG00000213722.4	DDAH2	6.2973761585253e-07	12	10	41736
UKB_Age_asthma_diagnosed	ENSG00000217128.7	FNIP1	7.34415317336464e-07	7	7	41736
UKB_Age_asthma_diagnosed	ENSG00000203784.2	LELP1	7.77342280968405e-07	7	7	41736
UKB_Age_asthma_diagnosed	ENSG00000131759.13	RARA	7.91542588321668e-07	5	5	41736
UKB_Age_asthma_diagnosed	ENSG00000143393.12	PI4KB	7.9565026017026e-07	5	5	41736
UKB_Age_asthma_diagnosed	ENSG00000204469.8	PRRC2A	8.03049829062731e-07	4	4	41736
UKB_Age_asthma_diagnosed	ENSG00000106635.3	BCL7B	8.10177335346735e-07	8	2	41736
UKB_Age_asthma_diagnosed	ENSG00000143367.11	TUFT1	8.14837675758307e-07	8	8	41736
UKB_Age_asthma_diagnosed	ENSG00000204428.8	LY6G5C	8.32875780194592e-07	18	10	41736
UKB_Age_asthma_diagnosed	ENSG00000204301.5	NOTCH4	9.77652744485355e-07	23	8	41736
UKB_Age_asthma_diagnosed	ENSG00000113520.6	IL4	1.12316631471177e-06	8	5	41736
UKB_Age_asthma_diagnosed	ENSG00000143442.17	POGZ	1.39613208364707e-06	24	7	41736
UKB_Age_asthma_diagnosed	ENSG00000137312.10	FLOT1	1.43391257335519e-06	11	6	41736
UKB_Age_asthma_diagnosed	ENSG00000137310.7	TCF19	1.46672595206949e-06	25	9	41736
UKB_Age_asthma_diagnosed	ENSG00000159516.8	SPRR2G	1.55182019903822e-06	9	9	41736
UKB_Age_asthma_diagnosed	ENSG00000204252.8	HLA-DOA	1.57162700164694e-06	14	14	41736
UKB_Age_asthma_diagnosed	ENSG00000137337.10	MDC1	2.05976835614415e-06	3	3	41736
UKB_Age_asthma_diagnosed	ENSG00000163157.10	TMOD4	2.12217451662339e-06	3	3	41736
UKB_Age_asthma_diagnosed	ENSG00000204390.8	HSPA1L	2.16448105991336e-06	1	1	41736
UKB_Age_asthma_diagnosed	ENSG00000143379.8	SETDB1	2.3218249480746e-06	12	10	41736
UKB_Age_asthma_diagnosed	ENSG00000206073.6	SERPINB4	2.48678892705232e-06	2	2	41736
UKB_Age_diabetes_diagnosed	ENSG00000204427.7	ABHD16A	5.3351074019412e-53	11	11	18554
UKB_Age_diabetes_diagnosed	ENSG00000232629.4	HLA-DQB2	2.52535714409925e-46	32	4	18554
UKB_Age_diabetes_diagnosed	ENSG00000204344.10	STK19	7.48956273932379e-43	10	10	18554
UKB_Age_diabetes_diagnosed	ENSG00000204396.6	VWA7	1.78271177583867e-39	13	13	18554
UKB_Age_diabetes_diagnosed	ENSG00000204314.6	PRRT1	1.3363232769565e-36	16	11	18554
UKB_Age_diabetes_diagnosed	ENSG00000166278.10	C2	1.45450718176873e-36	10	10	18554
UKB_Age_diabetes_diagnosed	ENSG00000204463.8	BAG6	1.23420103458592e-33	25	8	18554
UKB_Age_diabetes_diagnosed	ENSG00000204308.6	RNF5	8.58862732884068e-33	14	8	18554
UKB_Age_diabetes_diagnosed	ENSG00000204257.10	HLA-DMA	3.45502590595662e-31	19	9	18554
UKB_Age_diabetes_diagnosed	ENSG00000213654.5	GPSM3	6.93712524564413e-31	5	5	18554
UKB_Age_diabetes_diagnosed	ENSG00000204305.9	AGER	2.69220218983472e-29	13	11	18554
UKB_Age_diabetes_diagnosed	ENSG00000204248.6	COL11A2	1.01719329958238e-28	12	12	18554
UKB_Age_diabetes_diagnosed	ENSG00000204444.6	APOM	5.25493176135006e-28	11	8	18554
UKB_Age_diabetes_diagnosed	ENSG00000204435.9	CSNK2B	1.17698494197831e-27	6	6	18554
UKB_Age_diabetes_diagnosed	ENSG00000204438.6	GPANK1	1.515656665453e-27	12	11	18554
UKB_Age_diabetes_diagnosed	ENSG00000223501.4	VPS52	1.86004092732286e-27	6	6	18554
UKB_Age_diabetes_diagnosed	ENSG00000204385.6	SLC44A4	3.36945606744014e-27	3	3	18554
UKB_Age_diabetes_diagnosed	ENSG00000204287.9	HLA-DRA	5.97516376315094e-27	10	10	18554
UKB_Age_diabetes_diagnosed	ENSG00000204428.8	LY6G5C	7.14906597022372e-26	18	10	18554
UKB_Age_diabetes_diagnosed	ENSG00000204410.10	MSH5	2.13446348152818e-25	7	7	18554
UKB_Age_diabetes_diagnosed	ENSG00000196735.7	HLA-DQA1	2.21336562174034e-25	42	1	18554
UKB_Age_diabetes_diagnosed	ENSG00000204290.6	BTNL2	4.41105137642621e-25	4	4	18554
UKB_Age_diabetes_diagnosed	ENSG00000231852.2	CYP21A2	7.26408976808939e-25	24	10	18554
UKB_Age_diabetes_diagnosed	ENSG00000221988.8	PPT2	1.52619853411126e-24	6	6	18554
UKB_Age_diabetes_diagnosed	ENSG00000224389.4	C4B	4.36269067160783e-24	18	9	18554
UKB_Age_diabetes_diagnosed	ENSG00000204315.3	FKBPL	6.22485780782288e-24	9	9	18554
UKB_Age_diabetes_diagnosed	ENSG00000204267.9	TAP2	9.92173979969588e-24	29	8	18554
UKB_Age_diabetes_diagnosed	ENSG00000213722.4	DDAH2	1.18948741629538e-23	12	10	18554
UKB_Age_diabetes_diagnosed	ENSG00000168394.9	TAP1	2.14214297355922e-23	16	13	18554
UKB_Age_diabetes_diagnosed	ENSG00000179344.12	HLA-DQB1	2.87552540839588e-23	43	1	18554
UKB_Age_diabetes_diagnosed	ENSG00000204388.5	HSPA1B	4.79149431615108e-23	5	5	18554
UKB_Age_diabetes_diagnosed	ENSG00000244731.3	C4A	6.32956171624285e-23	40	2	18554
UKB_Age_diabetes_diagnosed	ENSG00000204421.2	LY6G6C	8.31182460635927e-23	5	5	18554
UKB_Age_diabetes_diagnosed	ENSG00000242574.4	HLA-DMB	9.12263828911709e-23	10	10	18554
UKB_Age_diabetes_diagnosed	ENSG00000204424.8	LY6G6F	4.5589064123092e-22	4	4	18554
UKB_Age_diabetes_diagnosed	ENSG00000213719.4	CLIC1	1.12885355369838e-21	7	7	18554
UKB_Age_diabetes_diagnosed	ENSG00000204351.7	SKIV2L	3.83915934548341e-21	35	3	18554
UKB_Age_diabetes_diagnosed	ENSG00000204348.5	DXO	6.24785434253722e-21	17	10	18554
UKB_Age_diabetes_diagnosed	ENSG00000204356.7	NELFE	1.34230935493421e-20	12	4	18554
UKB_Age_diabetes_diagnosed	ENSG00000204420.4	C6orf25	1.87961960639767e-20	6	6	18554
UKB_Age_diabetes_diagnosed	ENSG00000168477.13	TNXB	3.97350244226679e-20	4	4	18554
UKB_Age_diabetes_diagnosed	ENSG00000204498.6	NFKBIL1	5.63538731042122e-20	5	5	18554
UKB_Age_diabetes_diagnosed	ENSG00000204301.5	NOTCH4	1.14921672267825e-19	23	9	18554
UKB_Age_diabetes_diagnosed	ENSG00000243649.4	CFB	1.1100706437635e-18	9	9	18554
UKB_Age_diabetes_diagnosed	ENSG00000237541.3	HLA-DQA2	1.13304166753372e-18	41	1	18554
UKB_Age_diabetes_diagnosed	ENSG00000204220.5	PFDN6	1.6705681277818e-18	6	6	18554
UKB_Age_diabetes_diagnosed	ENSG00000204544.5	MUC21	7.82245822042958e-17	7	7	18554
UKB_Age_diabetes_diagnosed	ENSG00000196126.6	HLA-DRB1	2.11026786125107e-16	43	1	18554
UKB_Age_diabetes_diagnosed	ENSG00000137312.10	FLOT1	4.47167026687703e-16	11	6	18554
UKB_Age_diabetes_diagnosed	ENSG00000204516.5	MICB	1.30772360014687e-15	36	4	18554
UKB_Age_diabetes_diagnosed	ENSG00000198563.9	DDX39B	3.75152859041025e-15	11	8	18554
UKB_Age_diabetes_diagnosed	ENSG00000204252.8	HLA-DOA	1.68151512647641e-14	14	14	18554
UKB_Age_diabetes_diagnosed	ENSG00000241106.2	HLA-DOB	5.2941482195361e-14	41	3	18554
UKB_Age_diabetes_diagnosed	ENSG00000137411.12	VARS2	1.1297805711382e-13	29	8	18554
UKB_Age_diabetes_diagnosed	ENSG00000204580.7	DDR1	1.15083787494702e-13	9	9	18554
UKB_Age_diabetes_diagnosed	ENSG00000204366.3	ZBTB12	3.34403655442536e-13	5	5	18554
UKB_Age_diabetes_diagnosed	ENSG00000223865.6	HLA-DPB1	4.12838109606457e-13	26	5	18554
UKB_Age_diabetes_diagnosed	ENSG00000204296.7	C6orf10	4.7807185122729e-13	1	1	18554
UKB_Age_diabetes_diagnosed	ENSG00000204394.8	VARS	4.95323574232097e-13	5	5	18554
UKB_Age_diabetes_diagnosed	ENSG00000137331.11	IER3	5.91489366189713e-13	7	7	18554
UKB_Age_diabetes_diagnosed	ENSG00000204482.6	LST1	6.64428264070362e-13	11	11	18554
UKB_Age_diabetes_diagnosed	ENSG00000204264.4	PSMB8	1.1430938114669e-12	6	6	18554
UKB_Age_diabetes_diagnosed	ENSG00000231389.3	HLA-DPA1	4.35459953804864e-12	20	12	18554
UKB_Age_diabetes_diagnosed	ENSG00000227057.3	WDR46	2.33993627679592e-11	10	10	18554
UKB_Age_diabetes_diagnosed	ENSG00000204310.6	AGPAT1	2.70328978613398e-11	8	8	18554
UKB_Age_diabetes_diagnosed	ENSG00000227507.2	LTB	3.27990678482312e-11	3	3	18554
UKB_Age_diabetes_diagnosed	ENSG00000213780.6	GTF2H4	4.17071381314148e-11	5	5	18554
UKB_Age_diabetes_diagnosed	ENSG00000198502.5	HLA-DRB5	4.38114167351878e-11	43	1	18554
UKB_Age_diabetes_diagnosed	ENSG00000236104.2	ZBTB22	5.5507706444713e-11	11	11	18554
UKB_Age_diabetes_diagnosed	ENSG00000197283.8	SYNGAP1	5.94709158627845e-11	5	5	18554
UKB_Age_diabetes_diagnosed	ENSG00000213676.6	ATF6B	7.02903283065794e-11	21	6	18554
UKB_Age_diabetes_diagnosed	ENSG00000244355.3	LY6G6D	7.88769557133501e-11	3	3	18554
UKB_Age_diabetes_diagnosed	ENSG00000137310.7	TCF19	1.35241169998835e-10	25	9	18554
UKB_Age_diabetes_diagnosed	ENSG00000232810.3	TNF	5.59099999796599e-10	4	4	18554
UKB_Age_diabetes_diagnosed	ENSG00000213588.4	ZBTB9	6.77263413314431e-10	7	7	18554
UKB_Age_diabetes_diagnosed	ENSG00000204538.3	PSORS1C2	7.95955589995722e-10	29	5	18554
UKB_Age_diabetes_diagnosed	ENSG00000137337.10	MDC1	4.18146679247261e-09	3	3	18554
UKB_Age_diabetes_diagnosed	ENSG00000204574.8	ABCF1	5.07168135625987e-09	10	8	18554
UKB_Age_diabetes_diagnosed	ENSG00000204576.7	PRR3	5.73627208176881e-09	3	3	18554
UKB_Age_diabetes_diagnosed	ENSG00000204228.3	HSD17B8	6.28528284255676e-09	27	8	18554
UKB_Age_diabetes_diagnosed	ENSG00000204256.8	BRD2	7.29815746442854e-09	4	4	18554
UKB_Age_diabetes_diagnosed	ENSG00000206344.6	HCG27	9.80402422231369e-09	38	5	18554
UKB_Age_diabetes_diagnosed	ENSG00000240065.3	PSMB9	1.0153338099323e-08	24	5	18554
UKB_Age_diabetes_diagnosed	ENSG00000204439.3	C6orf47	1.28070183338301e-08	5	5	18554
UKB_Age_diabetes_diagnosed	ENSG00000146112.7	PPP1R18	1.42596225323096e-08	7	6	18554
UKB_Age_diabetes_diagnosed	ENSG00000161896.6	IP6K3	2.07760995155574e-08	19	10	18554
UKB_Age_diabetes_diagnosed	ENSG00000204371.7	EHMT2	2.20158991974308e-08	6	6	18554
UKB_Age_diabetes_diagnosed	ENSG00000204520.8	MICA	2.4608023172841e-08	42	5	18554
UKB_Age_diabetes_diagnosed	ENSG00000204304.7	PBX2	4.24919065068444e-08	7	7	18554
UKB_Age_diabetes_diagnosed	ENSG00000204560.5	DHX16	4.53947631527933e-08	9	8	18554
UKB_Age_diabetes_diagnosed	ENSG00000204592.5	HLA-E	5.06028752981377e-08	7	7	18554
UKB_Age_diabetes_diagnosed	ENSG00000137288.5	UQCC2	5.57032353234008e-08	14	9	18554
UKB_Age_diabetes_diagnosed	ENSG00000234127.4	TRIM26	6.45045301678012e-08	8	8	18554
UKB_Age_diabetes_diagnosed	ENSG00000204599.10	TRIM39	9.78457016938681e-08	7	7	18554
UKB_Age_diabetes_diagnosed	ENSG00000030110.8	BAK1	1.13015420830287e-07	33	4	18554
UKB_Age_diabetes_diagnosed	ENSG00000096433.6	ITPR3	1.52129825802528e-07	22	13	18554
UKB_Age_diabetes_diagnosed	ENSG00000112514.11	CUTA	1.99191557170839e-07	19	9	18554
UKB_Age_diabetes_diagnosed	ENSG00000204472.8	AIF1	4.6138634193717e-07	4	4	18554
UKB_Age_diabetes_diagnosed	ENSG00000180176.10	TH	6.95271363093378e-07	9	8	18554
UKB_Age_diabetes_diagnosed	ENSG00000204387.8	C6orf48	7.05008580344149e-07	11	7	18554
UKB_Age_diabetes_diagnosed	ENSG00000234745.5	HLA-B	7.07961471329234e-07	32	4	18554
UKB_Age_diabetes_diagnosed	ENSG00000204536.9	CCHCR1	7.12351972979061e-07	33	4	18554
UKB_Age_diabetes_diagnosed	ENSG00000204616.6	TRIM31	9.42178458644399e-07	8	5	18554
UKB_Age_diabetes_diagnosed	ENSG00000196260.3	SFTA2	9.6158196355774e-07	5	5	18554
UKB_Age_diabetes_diagnosed	ENSG00000204569.5	PPP1R10	1.02875795745033e-06	4	4	18554
UKB_Age_diabetes_diagnosed	ENSG00000112473.12	SLC39A7	1.03466041725995e-06	6	6	18554
UKB_Age_diabetes_diagnosed	ENSG00000204209.6	DAXX	1.8577828904806e-06	15	9	18554
UKB_Age_diabetes_diagnosed	ENSG00000261272.1	MUC22	1.92307230216755e-06	1	1	18554
UKB_Age_diabetes_diagnosed	ENSG00000204568.7	MRPS18B	2.85312281490367e-06	6	6	18554
UKB_Age_first_had_sexual_intercourse	ENSG00000173531.11	MST1	4.70045248354966e-31	20	8	360015
UKB_Age_first_had_sexual_intercourse	ENSG00000233276.2	GPX1	2.11409159264695e-30	28	6	360015
UKB_Age_first_had_sexual_intercourse	ENSG00000185909.10	KLHDC8B	3.42648623638028e-30	16	6	360015
UKB_Age_first_had_sexual_intercourse	ENSG00000145022.4	TCTA	5.37202527402872e-29	9	6	360015
UKB_Age_first_had_sexual_intercourse	ENSG00000068028.13	RASSF1	5.47033352043109e-28	9	8	360015
UKB_Age_first_had_sexual_intercourse	ENSG00000001617.7	SEMA3F	2.16023902939973e-27	7	7	360015
UKB_Age_first_had_sexual_intercourse	ENSG00000182179.6	UBA7	1.36187238693336e-26	16	5	360015
UKB_Age_first_had_sexual_intercourse	ENSG00000114388.8	NPRL2	3.6647084662379e-25	4	4	360015
UKB_Age_first_had_sexual_intercourse	ENSG00000243477.1	NAT6	7.1107513817405e-24	17	7	360015
UKB_Age_first_had_sexual_intercourse	ENSG00000164078.8	MST1R	1.26004477329783e-23	19	4	360015
UKB_Age_first_had_sexual_intercourse	ENSG00000185614.4	FAM212A	8.84672898786007e-23	9	3	360015
UKB_Age_first_had_sexual_intercourse	ENSG00000175161.9	CADM2	1.0089923849411e-22	13	11	360015
UKB_Age_first_had_sexual_intercourse	ENSG00000198218.6	QRICH1	5.2145006404771e-22	22	4	360015
UKB_Age_first_had_sexual_intercourse	ENSG00000164077.9	MON1A	6.18024590914326e-22	4	4	360015
UKB_Age_first_had_sexual_intercourse	ENSG00000008300.10	CELSR3	6.34854497075193e-22	9	7	360015
UKB_Age_first_had_sexual_intercourse	ENSG00000114738.6	MAPKAPK3	3.24217797539589e-21	12	10	360015
UKB_Age_first_had_sexual_intercourse	ENSG00000114378.12	HYAL1	4.13273813394728e-21	13	6	360015
UKB_Age_first_had_sexual_intercourse	ENSG00000164068.11	RNF123	6.67093234335425e-21	29	3	360015
UKB_Age_first_had_sexual_intercourse	ENSG00000164053.13	ATRIP	9.28658791366097e-21	18	10	360015
UKB_Age_first_had_sexual_intercourse	ENSG00000114268.7	PFKFB4	1.29493534575875e-20	12	12	360015
UKB_Age_first_had_sexual_intercourse	ENSG00000068745.10	IP6K2	3.62826349905958e-20	21	6	360015
UKB_Age_first_had_sexual_intercourse	ENSG00000145020.10	AMT	1.24644332103021e-19	40	2	360015
UKB_Age_first_had_sexual_intercourse	ENSG00000004534.10	RBM6	1.6132462703999e-19	43	1	360015
UKB_Age_first_had_sexual_intercourse	ENSG00000225399.3	RP11-3B7.1	4.23902997014499e-19	9	5	360015
UKB_Age_first_had_sexual_intercourse	ENSG00000187492.4	CDHR4	1.02474738482189e-18	7	5	360015
UKB_Age_first_had_sexual_intercourse	ENSG00000007402.7	CACNA2D2	1.99305941200171e-18	7	6	360015
UKB_Age_first_had_sexual_intercourse	ENSG00000173402.7	DAG1	2.31729996943682e-18	6	6	360015
UKB_Age_first_had_sexual_intercourse	ENSG00000178057.10	NDUFAF3	2.83020296357226e-18	8	8	360015
UKB_Age_first_had_sexual_intercourse	ENSG00000228008.1	CTD-2330K9.3	3.57043367192129e-18	5	5	360015
UKB_Age_first_had_sexual_intercourse	ENSG00000183763.4	TRAIP	4.45069846573369e-18	5	5	360015
UKB_Age_first_had_sexual_intercourse	ENSG00000188315.3	C3orf62	6.4390181697015e-18	5	5	360015
UKB_Age_first_had_sexual_intercourse	ENSG00000126062.3	TMEM115	1.05113037857459e-17	9	9	360015
UKB_Age_first_had_sexual_intercourse	ENSG00000164062.8	APEH	1.5334036369245e-17	11	7	360015
UKB_Age_first_had_sexual_intercourse	ENSG00000172037.9	LAMB2	1.97889923008626e-17	3	3	360015
UKB_Age_first_had_sexual_intercourse	ENSG00000164051.9	CCDC51	2.32335734359615e-17	7	7	360015
UKB_Age_first_had_sexual_intercourse	ENSG00000114302.11	PRKAR2A	2.99093217458431e-17	3	3	360015
UKB_Age_first_had_sexual_intercourse	ENSG00000104626.10	ERI1	2.2828953369187e-16	12	9	360015
UKB_Age_first_had_sexual_intercourse	ENSG00000173281.4	PPP1R3B	8.13877323708795e-16	7	7	360015
UKB_Age_first_had_sexual_intercourse	ENSG00000163935.9	SFMBT1	8.26023770148325e-16	14	9	360015
UKB_Age_first_had_sexual_intercourse	ENSG00000213533.7	TMEM110	1.31763636295934e-15	19	12	360015
UKB_Age_first_had_sexual_intercourse	ENSG00000140830.4	TXNL4B	1.46686775727042e-15	15	14	360015
UKB_Age_first_had_sexual_intercourse	ENSG00000114446.4	IFT57	1.84305066578354e-15	14	14	360015
UKB_Age_first_had_sexual_intercourse	ENSG00000145029.7	NICN1	1.8672048292299e-15	20	4	360015
UKB_Age_first_had_sexual_intercourse	ENSG00000088543.10	C3orf18	3.06980787241147e-15	10	8	360015
UKB_Age_first_had_sexual_intercourse	ENSG00000003756.12	RBM5	6.00694418615759e-15	3	3	360015
UKB_Age_first_had_sexual_intercourse	ENSG00000067560.6	RHOA	8.84763473325594e-15	6	6	360015
UKB_Age_first_had_sexual_intercourse	ENSG00000178537.5	SLC25A20	9.19502413823331e-15	3	3	360015
UKB_Age_first_had_sexual_intercourse	ENSG00000175105.5	ZNF654	1.64271585242528e-14	6	5	360015
UKB_Age_first_had_sexual_intercourse	ENSG00000196776.10	CD47	1.96629359146821e-14	14	14	360015
UKB_Age_first_had_sexual_intercourse	ENSG00000173421.12	CCDC36	2.75970070354349e-14	15	3	360015
UKB_Age_first_had_sexual_intercourse	ENSG00000163320.6	CGGBP1	2.80040860615159e-14	34	2	360015
UKB_Age_first_had_sexual_intercourse	ENSG00000178467.13	P4HTM	3.56603961991869e-14	18	5	360015
UKB_Age_first_had_sexual_intercourse	ENSG00000232112.3	TMA7	3.7795240485757e-14	19	7	360015
UKB_Age_first_had_sexual_intercourse	ENSG00000214706.6	IFRD2	5.03571870343182e-14	8	6	360015
UKB_Age_first_had_sexual_intercourse	ENSG00000114316.8	USP4	5.57929426058886e-14	5	5	360015
UKB_Age_first_had_sexual_intercourse	ENSG00000206538.3	VGLL3	6.37225520977154e-14	4	4	360015
UKB_Age_first_had_sexual_intercourse	ENSG00000171813.10	PWWP2B	1.04156386146947e-13	11	11	360015
UKB_Age_first_had_sexual_intercourse	ENSG00000128573.18	FOXP2	1.04406163509005e-13	9	9	360015
UKB_Age_first_had_sexual_intercourse	ENSG00000179021.5	C3orf38	1.08057780148807e-13	13	8	360015
UKB_Age_first_had_sexual_intercourse	ENSG00000114904.8	NEK4	1.09810802160239e-13	13	5	360015
UKB_Age_first_had_sexual_intercourse	ENSG00000114455.9	HHLA2	1.89962066999497e-13	2	2	360015
UKB_Age_first_had_sexual_intercourse	ENSG00000229729.3	RP11-159G9.5	1.91882322603774e-13	3	3	360015
UKB_Age_first_had_sexual_intercourse	ENSG00000138079.9	SLC3A1	3.07528108681777e-13	9	9	360015
UKB_Age_first_had_sexual_intercourse	ENSG00000172046.14	USP19	6.62564719931268e-13	3	3	360015
UKB_Age_first_had_sexual_intercourse	ENSG00000225697.6	SLC26A6	6.93565952883212e-13	9	6	360015
UKB_Age_first_had_sexual_intercourse	ENSG00000179564.3	LSMEM2	7.13195947198772e-13	3	3	360015
UKB_Age_first_had_sexual_intercourse	ENSG00000156395.8	SORCS3	7.42243821842963e-13	7	7	360015
UKB_Age_first_had_sexual_intercourse	ENSG00000136950.9	ARPC5L	8.92320397184519e-13	13	4	360015
UKB_Age_first_had_sexual_intercourse	ENSG00000253426.1	RP11-10A14.4	1.77495916662608e-12	4	4	360015
UKB_Age_first_had_sexual_intercourse	ENSG00000221819.2	C16orf3	2.0457357850298e-12	20	11	360015
UKB_Age_first_had_sexual_intercourse	ENSG00000136573.8	BLK	2.39762024406893e-12	8	7	360015
UKB_Age_first_had_sexual_intercourse	ENSG00000255098.1	RP11-481A20.11	2.57030142697391e-12	12	9	360015
UKB_Age_first_had_sexual_intercourse	ENSG00000178342.4	KCNG2	4.49659196731318e-12	9	9	360015
UKB_Age_first_had_sexual_intercourse	ENSG00000115507.5	OTX1	5.24485049791732e-12	9	9	360015
UKB_Age_first_had_sexual_intercourse	ENSG00000135404.7	CD63	5.33881134722351e-12	4	4	360015
UKB_Age_first_had_sexual_intercourse	ENSG00000036257.8	CUL3	5.844288500492e-12	4	4	360015
UKB_Age_first_had_sexual_intercourse	ENSG00000188015.5	S100A3	6.04920443464276e-12	14	7	360015
UKB_Age_first_had_sexual_intercourse	ENSG00000151503.8	NCAPD3	7.67701498697258e-12	14	14	360015
UKB_Age_first_had_sexual_intercourse	ENSG00000171056.6	SOX7	8.03600530755003e-12	10	10	360015
UKB_Age_first_had_sexual_intercourse	ENSG00000173273.11	TNKS	9.39900326614307e-12	8	8	360015
UKB_Age_first_had_sexual_intercourse	ENSG00000127580.11	WDR24	1.30294897332297e-11	14	11	360015
UKB_Age_first_had_sexual_intercourse	ENSG00000159479.12	MED8	1.34199774333028e-11	13	7	360015
UKB_Age_first_had_sexual_intercourse	ENSG00000127585.7	FBXL16	1.51724954310064e-11	12	12	360015
UKB_Age_first_had_sexual_intercourse	ENSG00000068001.9	HYAL2	1.69668679289601e-11	2	2	360015
UKB_Age_first_had_sexual_intercourse	ENSG00000178773.10	CPNE7	1.75768161193706e-11	17	15	360015
UKB_Age_first_had_sexual_intercourse	ENSG00000196407.7	THEM5	1.81871962737188e-11	11	11	360015
UKB_Age_first_had_sexual_intercourse	ENSG00000143363.11	PRUNE	1.99529956809055e-11	6	6	360015
UKB_Age_first_had_sexual_intercourse	ENSG00000114439.14	BBX	2.05153273256309e-11	12	12	360015
UKB_Age_first_had_sexual_intercourse	ENSG00000160870.8	CYP3A7	2.25640960090128e-11	2	2	360015
UKB_Age_first_had_sexual_intercourse	ENSG00000131016.12	AKAP12	2.4089165842321e-11	7	7	360015
UKB_Age_first_had_sexual_intercourse	ENSG00000003249.9	DBNDD1	2.54059465950913e-11	24	6	360015
UKB_Age_first_had_sexual_intercourse	ENSG00000117408.6	IPO13	3.88812592735194e-11	7	7	360015
UKB_Age_first_had_sexual_intercourse	ENSG00000172247.3	C1QTNF4	3.93671385457065e-11	27	3	360015
UKB_Age_first_had_sexual_intercourse	ENSG00000141013.10	GAS8	3.98258625143904e-11	36	7	360015
UKB_Age_first_had_sexual_intercourse	ENSG00000258839.2	MC1R	4.46052163813524e-11	29	9	360015
UKB_Age_first_had_sexual_intercourse	ENSG00000115421.8	PAPOLG	4.88106610144846e-11	11	10	360015
UKB_Age_first_had_sexual_intercourse	ENSG00000144821.5	MYH15	5.08151645314303e-11	7	7	360015
UKB_Age_first_had_sexual_intercourse	ENSG00000182319.5	SGK223	5.30237336394618e-11	10	10	360015
UKB_Age_first_had_sexual_intercourse	ENSG00000177352.9	CCDC71	5.48002778860996e-11	8	3	360015
UKB_Age_first_had_sexual_intercourse	ENSG00000170289.8	CNGB3	5.58689830160101e-11	4	4	360015
UKB_Age_first_had_sexual_intercourse	ENSG00000133958.9	UNC79	5.65106474516712e-11	7	7	360015
UKB_Age_first_had_sexual_intercourse	ENSG00000183638.5	RP1L1	5.76070210551636e-11	6	4	360015
UKB_Age_first_had_sexual_intercourse	ENSG00000178149.12	DALRD3	6.00877277510359e-11	13	5	360015
UKB_Age_first_had_sexual_intercourse	ENSG00000164076.12	CAMKV	6.27487559320949e-11	3	3	360015
UKB_Age_first_had_sexual_intercourse	ENSG00000204991.6	SPIRE2	6.67854102370053e-11	27	8	360015
UKB_Age_first_had_sexual_intercourse	ENSG00000147324.6	MFHAS1	7.66385883511933e-11	16	15	360015
UKB_Age_first_had_sexual_intercourse	ENSG00000148841.11	ITPRIP	7.71549436259737e-11	12	12	360015
UKB_Age_first_had_sexual_intercourse	ENSG00000170571.7	EMB	8.79700658517887e-11	18	7	360015
UKB_Age_first_had_sexual_intercourse	ENSG00000254093.4	PINX1	8.96478660504351e-11	5	5	360015
UKB_Age_first_had_sexual_intercourse	ENSG00000197728.5	RPS26	9.40264042935979e-11	19	3	360015
UKB_Age_first_had_sexual_intercourse	ENSG00000184779.8	RPS17	1.05698381430096e-10	29	4	360015
UKB_Age_first_had_sexual_intercourse	ENSG00000049167.9	ERCC8	1.12812992865596e-10	18	11	360015
UKB_Age_first_had_sexual_intercourse	ENSG00000178028.9	DMAP1	1.3356338643143e-10	7	7	360015
UKB_Age_first_had_sexual_intercourse	ENSG00000153234.9	NR4A2	1.43281807783753e-10	2	2	360015
UKB_Age_first_had_sexual_intercourse	ENSG00000115504.10	EHBP1	1.44661576893289e-10	7	7	360015
UKB_Age_first_had_sexual_intercourse	ENSG00000080823.17	MOK	1.53355457960546e-10	11	11	360015
UKB_Age_first_had_sexual_intercourse	ENSG00000127578.6	WFIKKN1	1.61020703960879e-10	44	1	360015
UKB_Age_first_had_sexual_intercourse	ENSG00000115464.10	USP34	1.68497832868269e-10	10	10	360015
UKB_Age_first_had_sexual_intercourse	ENSG00000160917.10	CPSF4	1.76112779450475e-10	1	1	360015
UKB_Age_first_had_sexual_intercourse	ENSG00000159214.8	CCDC24	1.87948513504079e-10	8	8	360015
UKB_Age_first_had_sexual_intercourse	ENSG00000162267.8	ITIH3	1.91349695702413e-10	12	12	360015
UKB_Age_first_had_sexual_intercourse	ENSG00000119866.16	BCL11A	2.04855008315816e-10	8	8	360015
UKB_Age_first_had_sexual_intercourse	ENSG00000176095.7	IP6K1	2.08871633180864e-10	7	7	360015
UKB_Age_first_had_sexual_intercourse	ENSG00000255046.1	RP11-297N6.4	2.25061479125033e-10	2	2	360015
UKB_Age_first_had_sexual_intercourse	ENSG00000173611.13	SCAI	2.40883382541756e-10	14	10	360015
UKB_Age_first_had_sexual_intercourse	ENSG00000164050.8	PLXNB1	2.83674639919873e-10	7	5	360015
UKB_Age_first_had_sexual_intercourse	ENSG00000141002.14	TCF25	4.22252890941212e-10	7	7	360015
UKB_Age_first_had_sexual_intercourse	ENSG00000162290.12	DCP1A	4.44814905299151e-10	5	5	360015
UKB_Age_first_had_sexual_intercourse	ENSG00000175806.10	MSRA	4.48851325559724e-10	12	12	360015
UKB_Age_first_had_sexual_intercourse	ENSG00000122687.13	FTSJ2	5.28473440489417e-10	30	4	360015
UKB_Age_first_had_sexual_intercourse	ENSG00000048471.9	SNX29	5.91398801883239e-10	25	9	360015
UKB_Age_first_had_sexual_intercourse	ENSG00000154319.10	FAM167A	6.48196807574557e-10	13	8	360015
UKB_Age_first_had_sexual_intercourse	ENSG00000081189.9	MEF2C	6.87243848869003e-10	5	5	360015
UKB_Age_first_had_sexual_intercourse	ENSG00000261701.2	HPR	8.43677305877138e-10	31	11	360015
UKB_Age_first_had_sexual_intercourse	ENSG00000103266.6	STUB1	8.70909734087698e-10	4	4	360015
UKB_Age_first_had_sexual_intercourse	ENSG00000106245.5	BUD31	9.39846220994891e-10	6	6	360015
UKB_Age_first_had_sexual_intercourse	ENSG00000143443.9	C1orf56	9.6437977063497e-10	11	9	360015
UKB_Age_first_had_sexual_intercourse	ENSG00000156150.6	ALX3	1.05332372557856e-09	4	4	360015
UKB_Age_first_had_sexual_intercourse	ENSG00000160097.11	FNDC5	1.09007079372242e-09	9	9	360015
UKB_Age_first_had_sexual_intercourse	ENSG00000103051.14	COG4	1.09354501095552e-09	17	10	360015
UKB_Age_first_had_sexual_intercourse	ENSG00000167377.13	ZNF23	1.15828104662029e-09	30	6	360015
UKB_Age_first_had_sexual_intercourse	ENSG00000161992.5	C16orf11	1.23082263569063e-09	3	3	360015
UKB_Age_first_had_sexual_intercourse	ENSG00000166747.8	AP1G1	1.35906692764319e-09	9	7	360015
UKB_Age_first_had_sexual_intercourse	ENSG00000170500.8	LONRF2	1.49692250450352e-09	14	11	360015
UKB_Age_first_had_sexual_intercourse	ENSG00000130731.11	C16orf13	1.65422207418792e-09	31	3	360015
UKB_Age_first_had_sexual_intercourse	ENSG00000162526.6	TSSK3	1.71883556431135e-09	7	7	360015
UKB_Age_first_had_sexual_intercourse	ENSG00000126091.15	ST3GAL3	1.89782967093337e-09	9	8	360015
UKB_Age_first_had_sexual_intercourse	ENSG00000066322.8	ELOVL1	2.01424155029293e-09	3	3	360015
UKB_Age_first_had_sexual_intercourse	ENSG00000123124.9	WWP1	2.01702230937501e-09	14	10	360015
UKB_Age_first_had_sexual_intercourse	ENSG00000144228.4	SPOPL	2.02297066659104e-09	10	10	360015
UKB_Age_first_had_sexual_intercourse	ENSG00000155099.3	TMEM55A	2.03284872093121e-09	4	4	360015
UKB_Age_first_had_sexual_intercourse	ENSG00000119414.7	PPP6C	2.03724344992267e-09	24	7	360015
UKB_Age_first_had_sexual_intercourse	ENSG00000120262.8	CCDC170	2.11054985738599e-09	17	14	360015
UKB_Age_first_had_sexual_intercourse	ENSG00000165752.12	STK32C	2.20813103923562e-09	30	12	360015
UKB_Age_first_had_sexual_intercourse	ENSG00000145002.8	FAM86B2	2.21040733895524e-09	10	10	360015
UKB_Age_first_had_sexual_intercourse	ENSG00000185585.15	OLFML2A	2.3442495409661e-09	10	10	360015
UKB_Age_first_had_sexual_intercourse	ENSG00000047849.17	MAP4	2.39560589100619e-09	9	7	360015
UKB_Age_first_had_sexual_intercourse	ENSG00000135213.8	POM121C	2.45330886525824e-09	25	3	360015
UKB_Age_first_had_sexual_intercourse	ENSG00000131165.10	CHMP1A	2.53602582845767e-09	24	13	360015
UKB_Age_first_had_sexual_intercourse	ENSG00000135018.9	UBQLN1	2.85749556306125e-09	6	6	360015
UKB_Age_first_had_sexual_intercourse	ENSG00000143951.11	WDPCP	2.95744543064776e-09	20	8	360015
UKB_Age_first_had_sexual_intercourse	ENSG00000253958.1	CLDN23	3.09573542268295e-09	9	6	360015
UKB_Age_first_had_sexual_intercourse	ENSG00000162999.8	DUSP19	3.10875199778508e-09	14	10	360015
UKB_Age_first_had_sexual_intercourse	ENSG00000135423.8	GLS2	3.20421886838657e-09	10	10	360015
UKB_Age_first_had_sexual_intercourse	ENSG00000229453.1	SPINK8	3.21534666156601e-09	5	4	360015
UKB_Age_first_had_sexual_intercourse	ENSG00000160055.15	TMEM234	3.32985934738633e-09	9	9	360015
UKB_Age_first_had_sexual_intercourse	ENSG00000076344.11	RGS11	3.39966043056041e-09	25	9	360015
UKB_Age_first_had_sexual_intercourse	ENSG00000272573.1	MUSTN1	3.53836340672332e-09	10	9	360015
UKB_Age_first_had_sexual_intercourse	ENSG00000186792.11	HYAL3	3.55307249598691e-09	41	1	360015
UKB_Age_first_had_sexual_intercourse	ENSG00000155906.12	RMND1	3.6573564958705e-09	21	13	360015
UKB_Age_first_had_sexual_intercourse	ENSG00000137310.7	TCF19	3.75052933671396e-09	25	9	360015
UKB_Age_first_had_sexual_intercourse	ENSG00000111540.11	RAB5B	3.84034162371427e-09	7	7	360015
UKB_Age_first_had_sexual_intercourse	ENSG00000079459.8	FDFT1	4.0874289413256e-09	14	9	360015
UKB_Age_first_had_sexual_intercourse	ENSG00000143919.10	CAMKMT	4.31611283932058e-09	8	8	360015
UKB_Age_first_had_sexual_intercourse	ENSG00000117410.9	ATP6V0B	4.32473089517376e-09	21	21	360015
UKB_Age_first_had_sexual_intercourse	ENSG00000101391.16	CDK5RAP1	4.34578946989241e-09	9	9	360015
UKB_Age_first_had_sexual_intercourse	ENSG00000178904.14	DPY19L3	4.39063730023077e-09	8	8	360015
UKB_Age_first_had_sexual_intercourse	ENSG00000161996.13	WDR90	4.42625018377902e-09	30	5	360015
UKB_Age_first_had_sexual_intercourse	ENSG00000160563.9	MED27	4.5591803156215e-09	3	3	360015
UKB_Age_first_had_sexual_intercourse	ENSG00000106268.11	NUDT1	4.76040779995705e-09	12	11	360015
UKB_Age_first_had_sexual_intercourse	ENSG00000144218.14	AFF3	4.97250313211009e-09	21	15	360015
UKB_Age_first_had_sexual_intercourse	ENSG00000143093.10	STRIP1	6.15537321748781e-09	9	8	360015
UKB_Age_first_had_sexual_intercourse	ENSG00000103269.9	RHBDL1	6.21870441500592e-09	21	6	360015
UKB_Age_first_had_sexual_intercourse	ENSG00000197562.5	RAB40C	6.21951077153777e-09	19	4	360015
UKB_Age_first_had_sexual_intercourse	ENSG00000122490.14	PQLC1	6.28836017130152e-09	16	11	360015
UKB_Age_first_had_sexual_intercourse	ENSG00000078747.8	ITCH	6.45881428058534e-09	7	6	360015
UKB_Age_first_had_sexual_intercourse	ENSG00000101444.8	AHCY	6.5298165073583e-09	9	9	360015
UKB_Age_first_had_sexual_intercourse	ENSG00000171798.13	KNDC1	6.80763111375362e-09	24	14	360015
UKB_Age_first_had_sexual_intercourse	ENSG00000112249.9	ASCC3	7.1502187706056e-09	17	11	360015
UKB_Age_first_had_sexual_intercourse	ENSG00000205882.4	DEFB134	7.26399641691566e-09	4	4	360015
UKB_Age_first_had_sexual_intercourse	ENSG00000122033.10	MTIF3	7.56043162179179e-09	18	13	360015
UKB_Age_first_had_sexual_intercourse	ENSG00000116675.11	DNAJC6	8.39869689694775e-09	13	13	360015
UKB_Age_first_had_sexual_intercourse	ENSG00000165915.9	SLC39A13	8.82330441835086e-09	7	7	360015
UKB_Age_first_had_sexual_intercourse	ENSG00000225828.1	FAM229A	9.07269045103975e-09	8	8	360015
UKB_Age_first_had_sexual_intercourse	ENSG00000014641.13	MDH1	9.51397915593837e-09	12	6	360015
UKB_Age_first_had_sexual_intercourse	ENSG00000185215.4	TNFAIP2	1.01938614137995e-08	8	8	360015
UKB_Age_first_had_sexual_intercourse	ENSG00000258947.2	TUBB3	1.0310691744675e-08	8	8	360015
UKB_Age_first_had_sexual_intercourse	ENSG00000148814.13	LRRC27	1.04518861159472e-08	27	4	360015
UKB_Age_first_had_sexual_intercourse	ENSG00000164733.16	CTSB	1.05861371174963e-08	29	4	360015
UKB_Age_first_had_sexual_intercourse	ENSG00000103723.8	AP3B2	1.06903587326275e-08	31	2	360015
UKB_Age_first_had_sexual_intercourse	ENSG00000139531.8	SUOX	1.069691824322e-08	33	3	360015
UKB_Age_first_had_sexual_intercourse	ENSG00000170581.9	STAT2	1.08672334917238e-08	7	6	360015
UKB_Age_first_had_sexual_intercourse	ENSG00000143942.4	CHAC2	1.09091701696274e-08	6	6	360015
UKB_Age_first_had_sexual_intercourse	ENSG00000077097.9	TOP2B	1.11261901954651e-08	8	8	360015
UKB_Age_first_had_sexual_intercourse	ENSG00000143450.10	OAZ3	1.17115660524795e-08	12	12	360015
UKB_Age_first_had_sexual_intercourse	ENSG00000118946.7	PCDH17	1.19691519341307e-08	10	9	360015
UKB_Age_first_had_sexual_intercourse	ENSG00000214954.4	LRRC69	1.21568194711822e-08	14	9	360015
UKB_Age_first_had_sexual_intercourse	ENSG00000140598.9	EFTUD1	1.26442719871911e-08	18	14	360015
UKB_Age_first_had_sexual_intercourse	ENSG00000184608.4	C8orf12	1.28936372829235e-08	7	6	360015
UKB_Age_first_had_sexual_intercourse	ENSG00000181449.2	SOX2	1.30412680772066e-08	9	9	360015
UKB_Age_first_had_sexual_intercourse	ENSG00000186184.11	POLR1D	1.32667577833856e-08	27	10	360015
UKB_Age_first_had_sexual_intercourse	ENSG00000214575.5	CPEB1	1.35828737933716e-08	12	6	360015
UKB_Age_first_had_sexual_intercourse	ENSG00000187741.10	FANCA	1.36778877659041e-08	27	8	360015
UKB_Age_first_had_sexual_intercourse	ENSG00000140153.13	WDR20	1.42545750784288e-08	8	8	360015
UKB_Age_first_had_sexual_intercourse	ENSG00000143398.15	PIP5K1A	1.49853187239108e-08	11	11	360015
UKB_Age_first_had_sexual_intercourse	ENSG00000149187.13	CELF1	1.50575633688115e-08	3	3	360015
UKB_Age_first_had_sexual_intercourse	ENSG00000167182.11	SP2	1.52507219006169e-08	7	7	360015
UKB_Age_first_had_sexual_intercourse	ENSG00000101421.3	CHMP4B	1.5344355436321e-08	5	5	360015
UKB_Age_first_had_sexual_intercourse	ENSG00000151014.4	CCRN4L	1.60475047530766e-08	8	8	360015
UKB_Age_first_had_sexual_intercourse	ENSG00000166165.8	CKB	1.60494095909236e-08	15	12	360015
UKB_Age_first_had_sexual_intercourse	ENSG00000162613.12	FUBP1	1.73995278401256e-08	15	11	360015
UKB_Age_first_had_sexual_intercourse	ENSG00000104643.5	MTMR9	1.85696246499281e-08	7	7	360015
UKB_Age_first_had_sexual_intercourse	ENSG00000063761.11	ADCK1	2.10243313720371e-08	21	14	360015
UKB_Age_first_had_sexual_intercourse	ENSG00000126267.4	COX6B1	2.2268947768605e-08	26	5	360015
UKB_Age_first_had_sexual_intercourse	ENSG00000143374.10	TARS2	2.46589827178924e-08	13	9	360015
UKB_Age_first_had_sexual_intercourse	ENSG00000177710.5	SLC35G5	2.48758152276239e-08	9	8	360015
UKB_Age_first_had_sexual_intercourse	ENSG00000170727.7	BOP1	2.56624140753319e-08	12	12	360015
UKB_Age_first_had_sexual_intercourse	ENSG00000078898.6	BPIFB2	2.60271091868326e-08	3	3	360015
UKB_Age_first_had_sexual_intercourse	ENSG00000172995.12	ARPP21	2.80840358908161e-08	4	4	360015
UKB_Age_first_had_sexual_intercourse	ENSG00000075568.12	TMEM131	2.94679856556354e-08	9	8	360015
UKB_Age_first_had_sexual_intercourse	ENSG00000135272.5	MDFIC	3.00343868507662e-08	12	10	360015
UKB_Age_first_had_sexual_intercourse	ENSG00000165912.11	PACSIN3	3.05461077300205e-08	20	7	360015
UKB_Age_first_had_sexual_intercourse	ENSG00000214435.3	AS3MT	3.07034071105731e-08	36	3	360015
UKB_Age_first_had_sexual_intercourse	ENSG00000130734.5	ATG4D	3.14795269522479e-08	5	5	360015
UKB_Age_first_had_sexual_intercourse	ENSG00000186628.8	FSD2	3.28670005583154e-08	8	7	360015
UKB_Age_first_had_sexual_intercourse	ENSG00000178252.13	WDR6	3.46315652307858e-08	33	2	360015
UKB_Age_first_had_sexual_intercourse	ENSG00000152484.9	USP12	3.46835679093583e-08	8	8	360015
UKB_Age_first_had_sexual_intercourse	ENSG00000169439.7	SDC2	3.47721254661548e-08	6	6	360015
UKB_Age_first_had_sexual_intercourse	ENSG00000179399.9	GPC5	3.47794645888587e-08	13	13	360015
UKB_Age_first_had_sexual_intercourse	ENSG00000110514.14	MADD	3.58615082397535e-08	24	7	360015
UKB_Age_first_had_sexual_intercourse	ENSG00000100104.8	SRRD	3.77001951359688e-08	15	15	360015
UKB_Age_first_had_sexual_intercourse	ENSG00000196648.6	GOLGA6L9	3.77204353123951e-08	31	11	360015
UKB_Age_first_had_sexual_intercourse	ENSG00000226742.3	HSBP1L1	3.83554199545309e-08	25	6	360015
UKB_Age_first_had_sexual_intercourse	ENSG00000177946.4	CENPBD1	3.85131868933275e-08	16	10	360015
UKB_Age_first_had_sexual_intercourse	ENSG00000197885.6	NKIRAS1	3.88518975017728e-08	10	10	360015
UKB_Age_first_had_sexual_intercourse	ENSG00000253873.1	PCDHGA11	3.89364711529709e-08	8	8	360015
UKB_Age_first_had_sexual_intercourse	ENSG00000114395.6	CYB561D2	4.15997742592208e-08	13	6	360015
UKB_Age_first_had_sexual_intercourse	ENSG00000178809.7	TRIM73	4.22504143490512e-08	35	2	360015
UKB_Age_first_had_sexual_intercourse	ENSG00000135953.6	MFSD9	4.25555145759736e-08	9	8	360015
UKB_Age_first_had_sexual_intercourse	ENSG00000214114.4	MYCBP	4.30234699485714e-08	8	8	360015
UKB_Age_first_had_sexual_intercourse	ENSG00000197114.7	ZGPAT	4.38794168277922e-08	10	9	360015
UKB_Age_first_had_sexual_intercourse	ENSG00000137872.11	SEMA6D	4.46346557098543e-08	6	6	360015
UKB_Age_first_had_sexual_intercourse	ENSG00000186577.7	C6orf1	4.49745023512801e-08	2	2	360015
UKB_Age_first_had_sexual_intercourse	ENSG00000268466.1	AL132989.1	4.61223949616801e-08	4	4	360015
UKB_Age_first_had_sexual_intercourse	ENSG00000148803.7	FUOM	4.7539954528089e-08	11	11	360015
UKB_Age_first_had_sexual_intercourse	ENSG00000030066.9	NUP160	4.80102102674158e-08	8	8	360015
UKB_Age_first_had_sexual_intercourse	ENSG00000143442.17	POGZ	4.89367712478731e-08	24	7	360015
UKB_Age_first_had_sexual_intercourse	ENSG00000182149.16	IST1	5.07656979027676e-08	13	9	360015
UKB_Age_first_had_sexual_intercourse	ENSG00000105963.9	ADAP1	5.10172107477403e-08	15	13	360015
UKB_Age_first_had_sexual_intercourse	ENSG00000186501.10	TMEM222	5.16032550286727e-08	19	14	360015
UKB_Age_first_had_sexual_intercourse	ENSG00000162924.9	REL	5.31612747818114e-08	7	7	360015
UKB_Age_first_had_sexual_intercourse	ENSG00000149179.9	C11orf49	5.48144464489069e-08	16	7	360015
UKB_Age_first_had_sexual_intercourse	ENSG00000114646.5	CSPG5	5.64755693970324e-08	5	5	360015
UKB_Age_first_had_sexual_intercourse	ENSG00000011590.9	ZBTB32	6.52961681397458e-08	29	7	360015
UKB_Age_first_had_sexual_intercourse	ENSG00000141293.11	SKAP1	6.63205944710379e-08	12	12	360015
UKB_Age_first_had_sexual_intercourse	ENSG00000166170.9	BAG5	6.68998011458919e-08	15	10	360015
UKB_Age_first_had_sexual_intercourse	ENSG00000179097.4	HTR1F	6.88380683326929e-08	7	4	360015
UKB_Age_first_had_sexual_intercourse	ENSG00000165916.4	PSMC3	6.96156490859101e-08	19	7	360015
UKB_Age_first_had_sexual_intercourse	ENSG00000166126.6	AMN	7.25110369019274e-08	12	12	360015
UKB_Age_first_had_sexual_intercourse	ENSG00000132563.11	REEP2	7.46049637962333e-08	15	11	360015
UKB_Age_first_had_sexual_intercourse	ENSG00000160741.12	CRTC2	7.83949345256932e-08	11	11	360015
UKB_Age_first_had_sexual_intercourse	ENSG00000152377.8	SPOCK1	8.03282382691676e-08	8	8	360015
UKB_Age_first_had_sexual_intercourse	ENSG00000100211.6	CBY1	8.09162278198353e-08	14	3	360015
UKB_Age_first_had_sexual_intercourse	ENSG00000091106.14	NLRC4	8.58713315233121e-08	10	10	360015
UKB_Age_first_had_sexual_intercourse	ENSG00000107960.6	OBFC1	9.10098073594187e-08	9	9	360015
UKB_Age_first_had_sexual_intercourse	ENSG00000203872.6	C6orf163	9.21622254627273e-08	26	6	360015
UKB_Age_first_had_sexual_intercourse	ENSG00000125967.12	NECAB3	9.36278886341999e-08	8	8	360015
UKB_Age_first_had_sexual_intercourse	ENSG00000164815.6	ORC5	9.72232840888554e-08	6	6	360015
UKB_Age_first_had_sexual_intercourse	ENSG00000155100.6	OTUD6B	9.87965636783577e-08	9	9	360015
UKB_Age_first_had_sexual_intercourse	ENSG00000151883.12	PARP8	9.92571123615481e-08	19	8	360015
UKB_Age_first_had_sexual_intercourse	ENSG00000006025.7	OSBPL7	1.00341303418161e-07	9	8	360015
UKB_Age_first_had_sexual_intercourse	ENSG00000048140.13	TSPAN17	1.01977179049155e-07	15	8	360015
UKB_Age_first_had_sexual_intercourse	ENSG00000203804.3	ADAMTSL4-AS1	1.03085425323561e-07	5	5	360015
UKB_Age_first_had_sexual_intercourse	ENSG00000183396.3	TMEM89	1.09636285592142e-07	7	6	360015
UKB_Age_first_had_sexual_intercourse	ENSG00000157445.10	CACNA2D3	1.11991846004643e-07	15	15	360015
UKB_Age_first_had_sexual_intercourse	ENSG00000165917.5	RAPSN	1.12483454372931e-07	10	9	360015
UKB_Age_first_had_sexual_intercourse	ENSG00000115760.9	BIRC6	1.14506681508904e-07	4	4	360015
UKB_Age_first_had_sexual_intercourse	ENSG00000158373.7	HIST1H2BD	1.16400972295694e-07	6	6	360015
UKB_Age_first_had_sexual_intercourse	ENSG00000146555.14	SDK1	1.17304809493358e-07	19	14	360015
UKB_Age_first_had_sexual_intercourse	ENSG00000101400.5	SNTA1	1.17514133843488e-07	9	9	360015
UKB_Age_first_had_sexual_intercourse	ENSG00000115239.17	GPR75-ASB3	1.18274045804061e-07	7	7	360015
UKB_Age_first_had_sexual_intercourse	ENSG00000117407.12	ARTN	1.188543134064e-07	13	9	360015
UKB_Age_first_had_sexual_intercourse	ENSG00000140564.6	FURIN	1.23869375882775e-07	10	9	360015
UKB_Age_first_had_sexual_intercourse	ENSG00000134569.5	LRP4	1.27431518501711e-07	11	9	360015
UKB_Age_first_had_sexual_intercourse	ENSG00000187164.13	KIAA1598	1.28666148263029e-07	13	9	360015
UKB_Age_first_had_sexual_intercourse	ENSG00000198520.6	C1orf228	1.29405709133235e-07	17	14	360015
UKB_Age_first_had_sexual_intercourse	ENSG00000183324.6	C15orf60	1.32688025193131e-07	5	5	360015
UKB_Age_first_had_sexual_intercourse	ENSG00000159377.6	PSMB4	1.34124474489468e-07	10	8	360015
UKB_Age_first_had_sexual_intercourse	ENSG00000151470.8	C4orf33	1.36927136001159e-07	29	6	360015
UKB_Age_first_had_sexual_intercourse	ENSG00000035499.8	DEPDC1B	1.47304142479848e-07	10	10	360015
UKB_Age_first_had_sexual_intercourse	ENSG00000080503.15	SMARCA2	1.47456891540895e-07	5	5	360015
UKB_Age_first_had_sexual_intercourse	ENSG00000175216.10	CKAP5	1.52886435416107e-07	13	9	360015
UKB_Age_first_had_sexual_intercourse	ENSG00000140983.9	RHOT2	1.54614882279246e-07	8	8	360015
UKB_Age_first_had_sexual_intercourse	ENSG00000175220.7	ARHGAP1	1.55484140733422e-07	19	6	360015
UKB_Age_first_had_sexual_intercourse	ENSG00000103855.13	CD276	1.56397709330334e-07	9	9	360015
UKB_Age_first_had_sexual_intercourse	ENSG00000106246.13	PTCD1	1.5715303047309e-07	5	5	360015
UKB_Age_first_had_sexual_intercourse	ENSG00000132768.9	DPH2	1.57800473253299e-07	8	8	360015
UKB_Age_first_had_sexual_intercourse	ENSG00000066455.8	GOLGA5	1.63893221282094e-07	7	7	360015
UKB_Age_first_had_sexual_intercourse	ENSG00000198740.4	ZNF652	1.64017251698077e-07	11	11	360015
UKB_Age_first_had_sexual_intercourse	ENSG00000198585.7	NUDT16	1.64051612051798e-07	6	6	360015
UKB_Age_first_had_sexual_intercourse	ENSG00000040199.14	PHLPP2	1.65805413960707e-07	31	4	360015
UKB_Age_first_had_sexual_intercourse	ENSG00000129353.10	SLC44A2	1.68019989664314e-07	12	10	360015
UKB_Age_first_had_sexual_intercourse	ENSG00000091428.13	RAPGEF4	1.68254234499181e-07	8	8	360015
UKB_Age_first_had_sexual_intercourse	ENSG00000158865.8	SLC5A11	1.70241609587287e-07	30	2	360015
UKB_Age_first_had_sexual_intercourse	ENSG00000136404.11	TM6SF1	1.72446869447915e-07	14	14	360015
UKB_Age_first_had_sexual_intercourse	ENSG00000143387.8	CTSK	1.82549660391406e-07	16	8	360015
UKB_Age_first_had_sexual_intercourse	ENSG00000140465.9	CYP1A1	1.85911680100802e-07	9	9	360015
UKB_Age_first_had_sexual_intercourse	ENSG00000007541.10	PIGQ	1.89882250034816e-07	17	9	360015
UKB_Age_first_had_sexual_intercourse	ENSG00000164418.15	GRIK2	1.91474484583786e-07	12	9	360015
UKB_Age_first_had_sexual_intercourse	ENSG00000168298.4	HIST1H1E	1.91558924303555e-07	4	4	360015
UKB_Age_first_had_sexual_intercourse	ENSG00000184647.6	PRSS55	1.91883136510278e-07	5	3	360015
UKB_Age_first_had_sexual_intercourse	ENSG00000121764.7	HCRTR1	2.07119096426466e-07	7	7	360015
UKB_Age_first_had_sexual_intercourse	ENSG00000164181.9	ELOVL7	2.11601473943045e-07	14	10	360015
UKB_Age_first_had_sexual_intercourse	ENSG00000184226.10	PCDH9	2.15528216013011e-07	11	9	360015
UKB_Age_first_had_sexual_intercourse	ENSG00000123411.10	IKZF4	2.22929480432761e-07	13	13	360015
UKB_Age_first_had_sexual_intercourse	ENSG00000105364.9	MRPL4	2.26675475667628e-07	17	11	360015
UKB_Age_first_had_sexual_intercourse	ENSG00000152683.10	SLC30A6	2.34047876122775e-07	12	9	360015
UKB_Age_first_had_sexual_intercourse	ENSG00000132604.6	TERF2	2.3438833257787e-07	13	9	360015
UKB_Age_first_had_sexual_intercourse	ENSG00000240694.4	PNMA2	2.34940805818079e-07	16	13	360015
UKB_Age_first_had_sexual_intercourse	ENSG00000032219.14	ARID4A	2.41001550726189e-07	12	12	360015
UKB_Age_first_had_sexual_intercourse	ENSG00000135473.10	PAN2	2.43702442926274e-07	6	6	360015
UKB_Age_first_had_sexual_intercourse	ENSG00000221968.4	FADS3	2.60323176012326e-07	9	9	360015
UKB_Age_first_had_sexual_intercourse	ENSG00000163155.7	LYSMD1	2.62066851090752e-07	14	11	360015
UKB_Age_first_had_sexual_intercourse	ENSG00000135336.10	ORC3	2.62707572207273e-07	8	8	360015
UKB_Age_first_had_sexual_intercourse	ENSG00000161265.10	U2AF1L4	2.63285963821201e-07	37	2	360015
UKB_Age_first_had_sexual_intercourse	ENSG00000169594.8	BNC1	2.75951933200532e-07	3	3	360015
UKB_Age_first_had_sexual_intercourse	ENSG00000175130.6	MARCKSL1	2.88028795877132e-07	8	8	360015
UKB_Age_first_had_sexual_intercourse	ENSG00000186468.8	RPS23	2.89053981825976e-07	40	1	360015
UKB_Age_first_had_sexual_intercourse	ENSG00000134864.6	GGACT	2.97327603835987e-07	26	6	360015
UKB_Age_first_had_sexual_intercourse	ENSG00000115159.11	GPD2	2.98842201322462e-07	9	8	360015
UKB_Age_first_had_sexual_intercourse	ENSG00000136574.13	GATA4	3.01860599337761e-07	3	3	360015
UKB_Age_first_had_sexual_intercourse	ENSG00000021574.7	SPAST	3.04974122832966e-07	8	8	360015
UKB_Age_first_had_sexual_intercourse	ENSG00000155530.2	LRGUK	3.14014992638267e-07	27	8	360015
UKB_Age_first_had_sexual_intercourse	ENSG00000204393.3	RP11-410N8.4	3.23664894827718e-07	1	1	360015
UKB_Age_first_had_sexual_intercourse	ENSG00000121900.14	TMEM54	3.29867075913858e-07	8	8	360015
UKB_Age_first_had_sexual_intercourse	ENSG00000186889.5	TMEM17	3.3031407666004e-07	17	13	360015
UKB_Age_first_had_sexual_intercourse	ENSG00000125611.11	CHCHD5	3.3151853543108e-07	22	4	360015
UKB_Age_first_had_sexual_intercourse	ENSG00000205464.7	ATP6AP1L	3.32778351653185e-07	42	1	360015
UKB_Age_first_had_sexual_intercourse	ENSG00000150783.5	TEX12	3.54962268958961e-07	9	9	360015
UKB_Age_first_had_sexual_intercourse	ENSG00000143365.12	RORC	3.59390289308062e-07	3	3	360015
UKB_Age_first_had_sexual_intercourse	ENSG00000144741.13	SLC25A26	3.62327360785802e-07	34	5	360015
UKB_Age_first_had_sexual_intercourse	ENSG00000198056.9	PRIM1	3.67542343945726e-07	12	9	360015
UKB_Age_first_had_sexual_intercourse	ENSG00000164061.4	BSN	3.67791208606885e-07	2	2	360015
UKB_Age_first_had_sexual_intercourse	ENSG00000112149.5	CD83	3.71725172108069e-07	11	8	360015
UKB_Age_first_had_sexual_intercourse	ENSG00000112144.11	ICK	3.78756028073657e-07	5	5	360015
UKB_Age_first_had_sexual_intercourse	ENSG00000066336.7	SPI1	3.83762117713602e-07	2	2	360015
UKB_Age_first_had_sexual_intercourse	ENSG00000138036.14	DYNC2LI1	3.85046961736845e-07	16	14	360015
UKB_Age_first_had_sexual_intercourse	ENSG00000114854.3	TNNC1	3.98402576292151e-07	4	4	360015
UKB_Age_first_had_sexual_intercourse	ENSG00000204427.7	ABHD16A	4.06953361653861e-07	11	11	360015
UKB_Age_first_had_sexual_intercourse	ENSG00000081377.12	CDC14B	4.11749184636151e-07	7	6	360015
UKB_Age_first_had_sexual_intercourse	ENSG00000085377.9	PREP	4.24229595367858e-07	14	14	360015
UKB_Age_first_had_sexual_intercourse	ENSG00000169193.7	CCDC126	4.26431129346809e-07	6	5	360015
UKB_Age_first_had_sexual_intercourse	ENSG00000165828.9	PRAP1	4.27316605162693e-07	7	7	360015
UKB_Age_first_had_sexual_intercourse	ENSG00000139734.13	DIAPH3	4.36948541491163e-07	4	4	360015
UKB_Age_first_had_sexual_intercourse	ENSG00000204209.6	DAXX	4.45505670620788e-07	15	9	360015
UKB_Age_first_had_sexual_intercourse	ENSG00000196663.11	TECPR2	4.45706052220818e-07	13	10	360015
UKB_Age_first_had_sexual_intercourse	ENSG00000142684.7	ZNF593	4.52694660976302e-07	25	6	360015
UKB_Age_first_had_sexual_intercourse	ENSG00000163435.11	ELF3	4.550267699653e-07	4	4	360015
UKB_Age_first_had_sexual_intercourse	ENSG00000110944.4	IL23A	4.58534203661059e-07	10	10	360015
UKB_Age_first_had_sexual_intercourse	ENSG00000185278.10	ZBTB37	4.60321363868351e-07	14	13	360015
UKB_Age_first_had_sexual_intercourse	ENSG00000176422.10	SPRYD4	4.62374220537866e-07	12	6	360015
UKB_Age_first_had_sexual_intercourse	ENSG00000115163.10	CENPA	4.6433390532517e-07	7	7	360015
UKB_Age_first_had_sexual_intercourse	ENSG00000103381.7	CPPED1	4.67193985015961e-07	16	11	360015
UKB_Age_first_had_sexual_intercourse	ENSG00000189275.3	AL450307.1	4.69860616995431e-07	4	4	360015
UKB_Age_first_had_sexual_intercourse	ENSG00000204516.5	MICB	4.95211390039591e-07	36	4	360015
UKB_Age_first_had_sexual_intercourse	ENSG00000144283.17	PKP4	4.97429754501827e-07	11	11	360015
UKB_Age_first_had_sexual_intercourse	ENSG00000140506.12	LMAN1L	4.99506024794319e-07	6	6	360015
UKB_Age_first_had_sexual_intercourse	ENSG00000182255.6	KCNA4	5.15333726192571e-07	6	6	360015
UKB_Age_first_had_sexual_intercourse	ENSG00000120254.11	MTHFD1L	5.18880890618475e-07	8	8	360015
UKB_Age_first_had_sexual_intercourse	ENSG00000178038.12	ALS2CL	5.43715653454856e-07	22	7	360015
UKB_Age_first_had_sexual_intercourse	ENSG00000165118.10	C9orf64	5.50615038951585e-07	7	7	360015
UKB_Age_first_had_sexual_intercourse	ENSG00000137960.5	GIPC2	5.51262276132161e-07	11	11	360015
UKB_Age_first_had_sexual_intercourse	ENSG00000253250.2	RP11-122A3.2	5.58772869617709e-07	5	5	360015
UKB_Age_first_had_sexual_intercourse	ENSG00000165621.4	OXGR1	5.66377006791109e-07	22	6	360015
UKB_Age_first_had_sexual_intercourse	ENSG00000174276.5	ZNHIT2	5.87535197114955e-07	3	3	360015
UKB_Age_first_had_sexual_intercourse	ENSG00000129347.15	KRI1	5.93926747626076e-07	44	3	360015
UKB_Age_first_had_sexual_intercourse	ENSG00000111801.11	BTN3A3	6.00962148893748e-07	11	9	360015
UKB_Age_first_had_sexual_intercourse	ENSG00000196141.8	SPATS2L	6.03749383072842e-07	12	10	360015
UKB_Age_first_had_sexual_intercourse	ENSG00000143373.13	ZNF687	6.16968376634845e-07	11	11	360015
UKB_Age_first_had_sexual_intercourse	ENSG00000134198.5	TSPAN2	6.23378602293426e-07	11	10	360015
UKB_Age_first_had_sexual_intercourse	ENSG00000219435.3	TEX40	6.50864602256965e-07	14	6	360015
UKB_Age_first_had_sexual_intercourse	ENSG00000164047.3	CAMP	6.77208505519523e-07	4	4	360015
UKB_Age_first_had_sexual_intercourse	ENSG00000247626.3	MARS2	7.10210924392876e-07	9	9	360015
UKB_Age_first_had_sexual_intercourse	ENSG00000242252.1	BGLAP	7.1566887722413e-07	19	9	360015
UKB_Age_first_had_sexual_intercourse	ENSG00000204482.6	LST1	7.17130746291976e-07	11	11	360015
UKB_Age_first_had_sexual_intercourse	ENSG00000143412.5	ANXA9	7.17268915685877e-07	12	10	360015
UKB_Age_first_had_sexual_intercourse	ENSG00000176209.7	SMIM19	7.36235878455498e-07	41	1	360015
UKB_Age_first_had_sexual_intercourse	ENSG00000135604.9	STX11	7.63286945145538e-07	3	3	360015
UKB_Age_first_had_sexual_intercourse	ENSG00000170634.8	ACYP2	7.65061912244786e-07	24	7	360015
UKB_Age_first_had_sexual_intercourse	ENSG00000138185.12	ENTPD1	7.91763716894056e-07	14	11	360015
UKB_Age_first_had_sexual_intercourse	ENSG00000102755.6	FLT1	8.11440295559002e-07	7	7	360015
UKB_Age_first_had_sexual_intercourse	ENSG00000197183.8	C20orf112	8.1955795544644e-07	7	7	360015
UKB_Age_first_had_sexual_intercourse	ENSG00000106012.13	IQCE	8.28069171619854e-07	14	13	360015
UKB_Age_first_had_sexual_intercourse	ENSG00000169495.4	HTRA4	8.31882322892769e-07	5	5	360015
UKB_Age_first_had_sexual_intercourse	ENSG00000188467.6	SLC24A5	8.3355020883151e-07	6	6	360015
UKB_Age_first_had_sexual_intercourse	ENSG00000048028.7	USP28	8.36121661756394e-07	11	11	360015
UKB_Age_first_had_sexual_intercourse	ENSG00000148057.11	IDNK	8.46981046722272e-07	10	9	360015
UKB_Age_first_had_sexual_intercourse	ENSG00000130703.11	OSBPL2	8.47166213142687e-07	8	8	360015
UKB_Age_first_had_sexual_intercourse	ENSG00000152910.14	CNTNAP4	8.52717919887065e-07	8	7	360015
UKB_Age_first_had_sexual_intercourse	ENSG00000115514.7	TXNDC9	8.63689361710887e-07	6	6	360015
UKB_Age_first_had_sexual_intercourse	ENSG00000246223.4	C14orf64	8.90553220976282e-07	8	8	360015
UKB_Age_first_had_sexual_intercourse	ENSG00000140832.5	MARVELD3	9.04081787425905e-07	16	7	360015
UKB_Age_first_had_sexual_intercourse	ENSG00000166086.8	JAM3	9.38974132747941e-07	14	12	360015
UKB_Age_first_had_sexual_intercourse	ENSG00000241962.5	C2orf15	9.47038230096486e-07	10	9	360015
UKB_Age_first_had_sexual_intercourse	ENSG00000189292.11	FAM150B	9.67592142617737e-07	7	7	360015
UKB_Age_first_had_sexual_intercourse	ENSG00000112984.7	KIF20A	9.67958786563783e-07	6	6	360015
UKB_Age_first_had_sexual_intercourse	ENSG00000143536.7	CRNN	1.00179060857578e-06	9	9	360015
UKB_Age_first_had_sexual_intercourse	ENSG00000055957.6	ITIH1	1.00180043984809e-06	4	4	360015
UKB_Age_first_had_sexual_intercourse	ENSG00000065613.9	SLK	1.01165704960311e-06	12	12	360015
UKB_Age_first_had_sexual_intercourse	ENSG00000168439.12	STIP1	1.01840769913382e-06	2	2	360015
UKB_Age_first_had_sexual_intercourse	ENSG00000158792.11	SPATA2L	1.02535538274372e-06	12	7	360015
UKB_Age_first_had_sexual_intercourse	ENSG00000170624.9	SGCD	1.04526568148272e-06	13	11	360015
UKB_Age_first_had_sexual_intercourse	ENSG00000149262.12	INTS4	1.05351377715412e-06	20	6	360015
UKB_Age_first_had_sexual_intercourse	ENSG00000144152.8	FBLN7	1.06079101662962e-06	23	14	360015
UKB_Age_first_had_sexual_intercourse	ENSG00000125531.5	C20orf195	1.06393959614798e-06	6	6	360015
UKB_Age_first_had_sexual_intercourse	ENSG00000126215.9	XRCC3	1.07888715513258e-06	26	7	360015
UKB_Age_first_had_sexual_intercourse	ENSG00000134574.7	DDB2	1.13234298067397e-06	4	4	360015
UKB_Age_first_had_sexual_intercourse	ENSG00000249109.1	RP11-1026M7.2	1.13931086913071e-06	19	9	360015
UKB_Age_first_had_sexual_intercourse	ENSG00000213722.4	DDAH2	1.17064415848026e-06	12	10	360015
UKB_Age_first_had_sexual_intercourse	ENSG00000188641.8	DPYD	1.17094664304979e-06	11	10	360015
UKB_Age_first_had_sexual_intercourse	ENSG00000163931.11	TKT	1.17239399095531e-06	15	12	360015
UKB_Age_first_had_sexual_intercourse	ENSG00000196532.4	HIST1H3C	1.18043954647632e-06	4	4	360015
UKB_Age_first_had_sexual_intercourse	ENSG00000132313.10	MRPL35	1.1876030257146e-06	30	5	360015
UKB_Age_first_had_sexual_intercourse	ENSG00000179178.6	TMEM125	1.24487378402993e-06	10	10	360015
UKB_Age_first_had_sexual_intercourse	ENSG00000107242.13	PIP5K1B	1.25243547634773e-06	10	10	360015
UKB_Age_first_had_sexual_intercourse	ENSG00000108375.8	RNF43	1.26611557454723e-06	6	6	360015
UKB_Age_first_had_sexual_intercourse	ENSG00000127663.10	KDM4B	1.27675177910584e-06	9	9	360015
UKB_Age_first_had_sexual_intercourse	ENSG00000119820.6	YIPF4	1.31013383271414e-06	8	8	360015
UKB_Age_first_had_sexual_intercourse	ENSG00000145934.11	TENM2	1.32063531234099e-06	7	7	360015
UKB_Age_first_had_sexual_intercourse	ENSG00000181754.6	AMIGO1	1.32350937002001e-06	29	5	360015
UKB_Age_first_had_sexual_intercourse	ENSG00000167930.11	ITFG3	1.33009554939812e-06	22	11	360015
UKB_Age_first_had_sexual_intercourse	ENSG00000122034.8	GTF3A	1.3433538377523e-06	16	12	360015
UKB_Age_first_had_sexual_intercourse	ENSG00000151466.7	SCLT1	1.3534675028169e-06	8	8	360015
UKB_Age_first_had_sexual_intercourse	ENSG00000182134.11	TDRKH	1.36631623893621e-06	29	4	360015
UKB_Age_first_had_sexual_intercourse	ENSG00000163421.4	PROK2	1.38425808623148e-06	7	7	360015
UKB_Age_first_had_sexual_intercourse	ENSG00000166166.8	TRMT61A	1.4065944675199e-06	13	7	360015
UKB_Age_first_had_sexual_intercourse	ENSG00000146834.9	MEPCE	1.44790029212283e-06	21	6	360015
UKB_Age_first_had_sexual_intercourse	ENSG00000102967.7	DHODH	1.4880544131516e-06	32	6	360015
UKB_Age_first_had_sexual_intercourse	ENSG00000196230.8	TUBB	1.50234209201568e-06	4	4	360015
UKB_Age_first_had_sexual_intercourse	ENSG00000167595.10	C19orf55	1.50448605754215e-06	24	7	360015
UKB_Age_first_had_sexual_intercourse	ENSG00000244509.3	APOBEC3C	1.521324869865e-06	22	12	360015
UKB_Age_first_had_sexual_intercourse	ENSG00000123352.13	SPATS2	1.55340031105524e-06	12	11	360015
UKB_Age_first_had_sexual_intercourse	ENSG00000117419.10	ERI3	1.62175562671201e-06	5	5	360015
UKB_Age_first_had_sexual_intercourse	ENSG00000116062.10	MSH6	1.62793398686548e-06	18	9	360015
UKB_Age_first_had_sexual_intercourse	ENSG00000107872.8	FBXL15	1.64665773859256e-06	3	3	360015
UKB_Age_first_had_sexual_intercourse	ENSG00000114650.14	SCAP	1.65610475885019e-06	20	11	360015
UKB_Age_first_had_sexual_intercourse	ENSG00000134571.6	MYBPC3	1.69547224555396e-06	7	7	360015
UKB_Age_first_had_sexual_intercourse	ENSG00000130656.4	HBZ	1.76176514055106e-06	14	8	360015
UKB_Age_first_had_sexual_intercourse	ENSG00000164073.5	MFSD8	1.76274285361334e-06	5	5	360015
UKB_Age_first_had_sexual_intercourse	ENSG00000167081.12	PBX3	1.76639743477937e-06	20	8	360015
UKB_Age_first_had_sexual_intercourse	ENSG00000168000.10	BSCL2	1.79135582130254e-06	22	5	360015
UKB_Age_first_had_sexual_intercourse	ENSG00000180828.1	BHLHE22	1.79583642644832e-06	6	6	360015
UKB_Age_first_had_sexual_intercourse	ENSG00000167671.7	UBXN6	1.8537896523525e-06	30	4	360015
UKB_Age_first_had_sexual_intercourse	ENSG00000148572.10	NRBF2	1.88908790131428e-06	18	6	360015
UKB_Age_first_had_sexual_intercourse	ENSG00000101440.5	ASIP	1.89269313572331e-06	9	9	360015
UKB_Age_first_had_sexual_intercourse	ENSG00000120860.6	CCDC53	1.90142410901705e-06	32	5	360015
UKB_Age_first_had_sexual_intercourse	ENSG00000118308.10	LRMP	1.90202700883491e-06	18	14	360015
UKB_Age_first_had_sexual_intercourse	ENSG00000114735.5	HEMK1	1.90456363171421e-06	22	5	360015
UKB_Age_first_had_sexual_intercourse	ENSG00000141337.8	ARSG	1.92217816569792e-06	8	5	360015
UKB_Age_first_had_sexual_intercourse	ENSG00000204764.8	RANBP17	1.92753235819152e-06	8	8	360015
UKB_Age_first_had_sexual_intercourse	ENSG00000162981.12	FAM84A	1.97450504548964e-06	18	18	360015
UKB_Age_first_had_sexual_intercourse	ENSG00000196547.10	MAN2A2	1.97470515788775e-06	9	9	360015
UKB_Age_first_had_sexual_intercourse	ENSG00000157851.12	DPYSL5	1.97812711336959e-06	4	3	360015
UKB_Age_first_had_sexual_intercourse	ENSG00000134242.11	PTPN22	1.98285367960081e-06	5	4	360015
UKB_Age_first_had_sexual_intercourse	ENSG00000146013.6	GFRA3	1.98663419453937e-06	4	3	360015
UKB_Age_first_had_sexual_intercourse	ENSG00000183831.6	ANKRD45	2.15347262402315e-06	10	8	360015
UKB_Age_first_had_sexual_intercourse	ENSG00000124575.5	HIST1H1D	2.16275536215099e-06	4	4	360015
UKB_Age_first_had_sexual_intercourse	ENSG00000058335.11	RASGRF1	2.1656871266867e-06	7	7	360015
UKB_Age_first_had_sexual_intercourse	ENSG00000115484.10	CCT4	2.1739574302818e-06	6	6	360015
UKB_Age_first_had_sexual_intercourse	ENSG00000103111.10	MON1B	2.18202207941593e-06	21	7	360015
UKB_Age_first_had_sexual_intercourse	ENSG00000143554.9	SLC27A3	2.19141962974717e-06	6	6	360015
UKB_Age_first_had_sexual_intercourse	ENSG00000161980.5	POLR3K	2.21256116282874e-06	24	11	360015
UKB_Age_first_had_sexual_intercourse	ENSG00000084764.6	MAPRE3	2.23780562260847e-06	13	7	360015
UKB_Age_first_had_sexual_intercourse	ENSG00000204520.8	MICA	2.24646944495685e-06	42	5	360015
UKB_Age_first_had_sexual_intercourse	ENSG00000259243.1	RP13-996F3.4	2.25062296978529e-06	2	2	360015
UKB_Age_first_had_sexual_intercourse	ENSG00000185163.5	DDX51	2.30026187648751e-06	19	8	360015
UKB_Age_first_had_sexual_intercourse	ENSG00000124251.6	TP53TG5	2.31477828341481e-06	7	7	360015
UKB_Age_first_had_sexual_intercourse	ENSG00000188086.8	PRSS45	2.35421439095472e-06	33	9	360015
UKB_Age_first_had_sexual_intercourse	ENSG00000175356.8	SCUBE2	2.35466044062003e-06	20	11	360015
UKB_Age_first_had_sexual_intercourse	ENSG00000145965.5	C6ORF50	2.36272063661511e-06	9	9	360015
UKB_Age_first_had_sexual_intercourse	ENSG00000129038.11	LOXL1	2.37442657868065e-06	12	11	360015
UKB_Age_first_had_sexual_intercourse	ENSG00000169764.10	UGP2	2.40557942058308e-06	9	8	360015
UKB_Age_first_had_sexual_intercourse	ENSG00000198650.6	TAT	2.40997669762274e-06	2	2	360015
UKB_Age_first_had_sexual_intercourse	ENSG00000185414.15	MRPL30	2.45204307428322e-06	16	8	360015
UKB_Age_first_had_sexual_intercourse	ENSG00000130024.10	PHF10	2.45438290176289e-06	14	9	360015
UKB_Age_first_had_sexual_intercourse	ENSG00000010704.14	HFE	2.48575637834302e-06	17	10	360015
UKB_Age_first_had_sexual_intercourse	ENSG00000172922.4	RNASEH2C	2.50512422605432e-06	34	4	360015
UKB_Age_first_had_sexual_intercourse	ENSG00000163141.14	BNIPL	2.51420882464081e-06	15	10	360015
UKB_Age_first_had_sexual_intercourse	ENSG00000140367.7	UBE2Q2	2.52821301174239e-06	14	12	360015
UKB_Age_first_had_sexual_intercourse	ENSG00000105668.3	UPK1A	2.60074468959075e-06	24	8	360015
UKB_Age_first_had_sexual_intercourse	ENSG00000165219.17	GAPVD1	2.60498089783597e-06	10	6	360015
UKB_Age_first_had_sexual_intercourse	ENSG00000005421.4	PON1	2.67161317319754e-06	15	10	360015
UKB_Age_first_had_sexual_intercourse	ENSG00000147481.9	SNTG1	2.6874971852936e-06	6	6	360015
UKB_Age_first_had_sexual_intercourse	ENSG00000256053.3	APOPT1	2.70851831336123e-06	15	12	360015
UKB_Age_first_had_sexual_intercourse	ENSG00000153982.6	GDPD1	2.725635312608e-06	6	6	360015
UKB_Age_first_had_sexual_intercourse	ENSG00000126432.9	PRDX5	2.72847510520037e-06	17	10	360015
UKB_Age_first_had_sexual_intercourse	ENSG00000170627.5	GTSF1	2.7865336489832e-06	31	5	360015
UKB_Age_first_had_sexual_intercourse	ENSG00000129355.6	CDKN2D	2.81051022195611e-06	12	8	360015
UKB_Age_first_had_sexual_intercourse	ENSG00000175928.5	LRRN1	2.8196011963418e-06	13	13	360015
UKB_Age_first_had_sexual_intercourse	ENSG00000167526.9	RPL13	2.82286535353284e-06	28	4	360015
UKB_Age_first_had_sexual_intercourse	ENSG00000112812.11	PRSS16	2.82415982596623e-06	17	8	360015
UKB_Age_first_had_sexual_intercourse	ENSG00000108439.5	PNPO	2.85717173576309e-06	26	5	360015
UKB_Age_hay_fever_rhinitis_or_eczema_diagnosed	ENSG00000213171.2	LINGO4	1.24583392052015e-30	12	8	81059
UKB_Age_hay_fever_rhinitis_or_eczema_diagnosed	ENSG00000196407.7	THEM5	4.35835749833084e-27	11	11	81059
UKB_Age_hay_fever_rhinitis_or_eczema_diagnosed	ENSG00000143436.6	MRPL9	1.21537095534607e-26	9	8	81059
UKB_Age_hay_fever_rhinitis_or_eczema_diagnosed	ENSG00000197915.5	HRNR	2.56884028577482e-23	30	3	81059
UKB_Age_hay_fever_rhinitis_or_eczema_diagnosed	ENSG00000143450.10	OAZ3	4.25507762762172e-21	12	12	81059
UKB_Age_hay_fever_rhinitis_or_eczema_diagnosed	ENSG00000143536.7	CRNN	1.95187119133036e-20	9	9	81059
UKB_Age_hay_fever_rhinitis_or_eczema_diagnosed	ENSG00000143365.12	RORC	1.90854452271481e-18	3	3	81059
UKB_Age_hay_fever_rhinitis_or_eczema_diagnosed	ENSG00000159516.8	SPRR2G	1.00743862955988e-17	9	9	81059
UKB_Age_hay_fever_rhinitis_or_eczema_diagnosed	ENSG00000143520.6	FLG2	1.38510236308961e-17	6	6	81059
UKB_Age_hay_fever_rhinitis_or_eczema_diagnosed	ENSG00000143390.13	RFX5	1.48147131352808e-17	8	8	81059
UKB_Age_hay_fever_rhinitis_or_eczema_diagnosed	ENSG00000174125.3	TLR1	3.55596283144105e-17	8	8	81059
UKB_Age_hay_fever_rhinitis_or_eczema_diagnosed	ENSG00000159455.7	LCE2B	3.84729509355556e-17	11	11	81059
UKB_Age_hay_fever_rhinitis_or_eczema_diagnosed	ENSG00000197712.7	FAM114A1	8.72602439726445e-17	16	9	81059
UKB_Age_hay_fever_rhinitis_or_eczema_diagnosed	ENSG00000143375.10	CGN	1.96694849773662e-16	6	6	81059
UKB_Age_hay_fever_rhinitis_or_eczema_diagnosed	ENSG00000115604.6	IL18R1	7.73440618205181e-16	25	7	81059
UKB_Age_hay_fever_rhinitis_or_eczema_diagnosed	ENSG00000143363.11	PRUNE	3.39355664958281e-15	6	6	81059
UKB_Age_hay_fever_rhinitis_or_eczema_diagnosed	ENSG00000174130.8	TLR6	3.88301971881499e-15	12	9	81059
UKB_Age_hay_fever_rhinitis_or_eczema_diagnosed	ENSG00000186844.4	LCE1A	5.90287148091733e-15	3	3	81059
UKB_Age_hay_fever_rhinitis_or_eczema_diagnosed	ENSG00000143631.10	FLG	1.96842901576012e-14	30	3	81059
UKB_Age_hay_fever_rhinitis_or_eczema_diagnosed	ENSG00000143416.16	SELENBP1	2.1943315296274e-14	13	10	81059
UKB_Age_hay_fever_rhinitis_or_eczema_diagnosed	ENSG00000078124.7	ACER3	2.87675122796112e-14	8	8	81059
UKB_Age_hay_fever_rhinitis_or_eczema_diagnosed	ENSG00000184148.3	SPRR4	1.02082324830489e-12	2	2	81059
UKB_Age_hay_fever_rhinitis_or_eczema_diagnosed	ENSG00000138688.11	KIAA1109	1.36892041892621e-12	10	10	81059
UKB_Age_hay_fever_rhinitis_or_eczema_diagnosed	ENSG00000143442.17	POGZ	1.55158265272318e-12	24	7	81059
UKB_Age_hay_fever_rhinitis_or_eczema_diagnosed	ENSG00000232629.4	HLA-DQB2	1.97636340328632e-12	32	3	81059
UKB_Age_hay_fever_rhinitis_or_eczema_diagnosed	ENSG00000204387.8	C6orf48	3.30926659443531e-12	11	8	81059
UKB_Age_hay_fever_rhinitis_or_eczema_diagnosed	ENSG00000143398.15	PIP5K1A	3.64806431968061e-12	11	11	81059
UKB_Age_hay_fever_rhinitis_or_eczema_diagnosed	ENSG00000204301.5	NOTCH4	4.45891107251441e-12	23	9	81059
UKB_Age_hay_fever_rhinitis_or_eczema_diagnosed	ENSG00000203784.2	LELP1	4.62308864434546e-12	7	7	81059
UKB_Age_hay_fever_rhinitis_or_eczema_diagnosed	ENSG00000143367.11	TUFT1	4.9667925227652e-12	8	8	81059
UKB_Age_hay_fever_rhinitis_or_eczema_diagnosed	ENSG00000206073.6	SERPINB4	5.04525296465192e-12	2	2	81059
UKB_Age_hay_fever_rhinitis_or_eczema_diagnosed	ENSG00000107882.7	SUFU	1.242296102998e-11	9	8	81059
UKB_Age_hay_fever_rhinitis_or_eczema_diagnosed	ENSG00000187173.3	LCE2A	1.42871611953475e-11	1	1	81059
UKB_Age_hay_fever_rhinitis_or_eczema_diagnosed	ENSG00000204482.6	LST1	1.82383804824743e-11	11	11	81059
UKB_Age_hay_fever_rhinitis_or_eczema_diagnosed	ENSG00000204348.5	DXO	2.14997194990538e-11	17	11	81059
UKB_Age_hay_fever_rhinitis_or_eczema_diagnosed	ENSG00000143556.4	S100A7	2.20787722310909e-11	10	10	81059
UKB_Age_hay_fever_rhinitis_or_eczema_diagnosed	ENSG00000224389.4	C4B	2.38711786450678e-11	18	9	81059
UKB_Age_hay_fever_rhinitis_or_eczema_diagnosed	ENSG00000171206.9	TRIM8	3.05748594248112e-11	10	8	81059
UKB_Age_hay_fever_rhinitis_or_eczema_diagnosed	ENSG00000143373.13	ZNF687	3.28997279079069e-11	11	11	81059
UKB_Age_hay_fever_rhinitis_or_eczema_diagnosed	ENSG00000115594.7	IL1R1	7.54912477097824e-11	10	10	81059
UKB_Age_hay_fever_rhinitis_or_eczema_diagnosed	ENSG00000163220.10	S100A9	9.41371843157416e-11	10	9	81059
UKB_Age_hay_fever_rhinitis_or_eczema_diagnosed	ENSG00000143418.15	CERS2	9.70014072818087e-11	13	7	81059
UKB_Age_hay_fever_rhinitis_or_eczema_diagnosed	ENSG00000181004.5	BBS12	1.00802487544658e-10	12	12	81059
UKB_Age_hay_fever_rhinitis_or_eczema_diagnosed	ENSG00000204267.9	TAP2	1.02917099672801e-10	29	8	81059
UKB_Age_hay_fever_rhinitis_or_eczema_diagnosed	ENSG00000138111.10	TMEM180	1.95447964941503e-10	33	4	81059
UKB_Age_hay_fever_rhinitis_or_eczema_diagnosed	ENSG00000159377.6	PSMB4	2.38990329362775e-10	10	8	81059
UKB_Age_hay_fever_rhinitis_or_eczema_diagnosed	ENSG00000197084.4	LCE1C	5.34669263656228e-10	4	4	81059
UKB_Age_hay_fever_rhinitis_or_eczema_diagnosed	ENSG00000204580.7	DDR1	6.10145329722682e-10	9	9	81059
UKB_Age_hay_fever_rhinitis_or_eczema_diagnosed	ENSG00000241106.2	HLA-DOB	8.09200121457422e-10	41	3	81059
UKB_Age_hay_fever_rhinitis_or_eczema_diagnosed	ENSG00000166272.12	WBP1L	9.17389437176345e-10	13	11	81059
UKB_Age_hay_fever_rhinitis_or_eczema_diagnosed	ENSG00000174807.3	CD248	9.35897224665781e-10	6	6	81059
UKB_Age_hay_fever_rhinitis_or_eczema_diagnosed	ENSG00000172818.5	OVOL1	1.57561291620154e-09	13	7	81059
UKB_Age_hay_fever_rhinitis_or_eczema_diagnosed	ENSG00000197728.5	RPS26	2.41459749857358e-09	19	3	81059
UKB_Age_hay_fever_rhinitis_or_eczema_diagnosed	ENSG00000139531.8	SUOX	2.66505742037862e-09	33	3	81059
UKB_Age_hay_fever_rhinitis_or_eczema_diagnosed	ENSG00000185966.3	LCE3E	3.39245363301501e-09	2	2	81059
UKB_Age_hay_fever_rhinitis_or_eczema_diagnosed	ENSG00000143458.7	GABPB2	3.62159248395681e-09	17	9	81059
UKB_Age_hay_fever_rhinitis_or_eczema_diagnosed	ENSG00000204386.6	NEU1	3.74454334352784e-09	4	4	81059
UKB_Age_hay_fever_rhinitis_or_eczema_diagnosed	ENSG00000221988.8	PPT2	4.79487431222145e-09	6	6	81059
UKB_Age_hay_fever_rhinitis_or_eczema_diagnosed	ENSG00000115598.5	IL1RL2	5.00221893600963e-09	10	8	81059
UKB_Age_hay_fever_rhinitis_or_eczema_diagnosed	ENSG00000244094.1	SPRR2F	6.16308421265351e-09	6	6	81059
UKB_Age_hay_fever_rhinitis_or_eczema_diagnosed	ENSG00000204427.7	ABHD16A	6.71765111195991e-09	11	11	81059
UKB_Age_hay_fever_rhinitis_or_eczema_diagnosed	ENSG00000182134.11	TDRKH	7.52807925410977e-09	29	4	81059
UKB_Age_hay_fever_rhinitis_or_eczema_diagnosed	ENSG00000213676.6	ATF6B	1.03444544774969e-08	21	6	81059
UKB_Age_hay_fever_rhinitis_or_eczema_diagnosed	ENSG00000197747.4	S100A10	1.06102831370537e-08	16	8	81059
UKB_Age_hay_fever_rhinitis_or_eczema_diagnosed	ENSG00000244355.3	LY6G6D	1.15320842854116e-08	3	3	81059
UKB_Age_hay_fever_rhinitis_or_eczema_diagnosed	ENSG00000138107.7	ACTR1A	1.18288447255479e-08	8	7	81059
UKB_Age_hay_fever_rhinitis_or_eczema_diagnosed	ENSG00000198854.4	C1orf68	1.54774402640241e-08	5	4	81059
UKB_Age_hay_fever_rhinitis_or_eczema_diagnosed	ENSG00000135404.7	CD63	1.73093722904947e-08	4	4	81059
UKB_Age_hay_fever_rhinitis_or_eczema_diagnosed	ENSG00000213722.4	DDAH2	1.99496722257356e-08	12	10	81059
UKB_Age_hay_fever_rhinitis_or_eczema_diagnosed	ENSG00000234745.5	HLA-B	2.19764882229306e-08	32	5	81059
UKB_Age_hay_fever_rhinitis_or_eczema_diagnosed	ENSG00000232671.2	RP11-126K1.2	2.38612034645826e-08	5	5	81059
UKB_Age_hay_fever_rhinitis_or_eczema_diagnosed	ENSG00000242574.4	HLA-DMB	2.71493197167455e-08	10	10	81059
UKB_Age_hay_fever_rhinitis_or_eczema_diagnosed	ENSG00000156398.8	SFXN2	2.83287853665899e-08	23	5	81059
UKB_Age_hay_fever_rhinitis_or_eczema_diagnosed	ENSG00000085741.8	WNT11	3.55925516370189e-08	10	10	81059
UKB_Age_hay_fever_rhinitis_or_eczema_diagnosed	ENSG00000178796.8	RIIAD1	3.85096300828481e-08	6	6	81059
UKB_Age_hay_fever_rhinitis_or_eczema_diagnosed	ENSG00000204428.8	LY6G5C	4.35209976456215e-08	18	10	81059
UKB_Age_hay_fever_rhinitis_or_eczema_diagnosed	ENSG00000169474.3	SPRR1A	5.69100257172747e-08	2	2	81059
UKB_Age_hay_fever_rhinitis_or_eczema_diagnosed	ENSG00000163157.10	TMOD4	6.49647860299865e-08	3	3	81059
UKB_Age_hay_fever_rhinitis_or_eczema_diagnosed	ENSG00000204385.6	SLC44A4	7.90151932845014e-08	3	3	81059
UKB_Age_hay_fever_rhinitis_or_eczema_diagnosed	ENSG00000204574.8	ABCF1	8.26765294898227e-08	10	8	81059
UKB_Age_hay_fever_rhinitis_or_eczema_diagnosed	ENSG00000185499.12	MUC1	8.41313871068099e-08	14	12	81059
UKB_Age_hay_fever_rhinitis_or_eczema_diagnosed	ENSG00000166278.10	C2	8.61924622144827e-08	10	10	81059
UKB_Age_hay_fever_rhinitis_or_eczema_diagnosed	ENSG00000159445.8	THEM4	8.8327142996088e-08	25	3	81059
UKB_Age_hay_fever_rhinitis_or_eczema_diagnosed	ENSG00000187180.3	LCE2C	9.11883535326711e-08	2	2	81059
UKB_Age_hay_fever_rhinitis_or_eczema_diagnosed	ENSG00000206344.6	HCG27	1.13547040599257e-07	38	5	81059
UKB_Age_hay_fever_rhinitis_or_eczema_diagnosed	ENSG00000174123.6	TLR10	1.85383857697275e-07	5	5	81059
UKB_Age_hay_fever_rhinitis_or_eczema_diagnosed	ENSG00000204498.6	NFKBIL1	1.91290088365022e-07	5	5	81059
UKB_Age_hay_fever_rhinitis_or_eczema_diagnosed	ENSG00000231852.2	CYP21A2	2.12803230060784e-07	24	10	81059
UKB_Age_hay_fever_rhinitis_or_eczema_diagnosed	ENSG00000162300.7	ZFPL1	2.55753593315866e-07	8	8	81059
UKB_Age_hay_fever_rhinitis_or_eczema_diagnosed	ENSG00000168056.10	LTBP3	2.81553600673152e-07	12	9	81059
UKB_Age_hay_fever_rhinitis_or_eczema_diagnosed	ENSG00000138175.8	ARL3	3.1953827031233e-07	18	7	81059
UKB_Age_hay_fever_rhinitis_or_eczema_diagnosed	ENSG00000204314.6	PRRT1	3.47929783427786e-07	16	11	81059
UKB_Age_hay_fever_rhinitis_or_eczema_diagnosed	ENSG00000204516.5	MICB	3.57069702996795e-07	36	4	81059
UKB_Age_hay_fever_rhinitis_or_eczema_diagnosed	ENSG00000204520.8	MICA	4.14407655765431e-07	42	5	81059
UKB_Age_hay_fever_rhinitis_or_eczema_diagnosed	ENSG00000163202.4	LCE3D	4.25608516129537e-07	2	2	81059
UKB_Age_hay_fever_rhinitis_or_eczema_diagnosed	ENSG00000143412.5	ANXA9	4.79474631682224e-07	12	10	81059
UKB_Age_hay_fever_rhinitis_or_eczema_diagnosed	ENSG00000204569.5	PPP1R10	5.30040330362203e-07	4	4	81059
UKB_Age_hay_fever_rhinitis_or_eczema_diagnosed	ENSG00000107954.6	NEURL	5.30959836435608e-07	7	7	81059
UKB_Age_hay_fever_rhinitis_or_eczema_diagnosed	ENSG00000101751.6	POLI	5.46766725441578e-07	42	3	81059
UKB_Age_hay_fever_rhinitis_or_eczema_diagnosed	ENSG00000137312.10	FLOT1	6.37824270929753e-07	11	6	81059
UKB_Age_hay_fever_rhinitis_or_eczema_diagnosed	ENSG00000160685.9	ZBTB7B	7.1254029081429e-07	14	11	81059
UKB_Age_hay_fever_rhinitis_or_eczema_diagnosed	ENSG00000143393.12	PI4KB	7.31556320537393e-07	5	5	81059
UKB_Age_hay_fever_rhinitis_or_eczema_diagnosed	ENSG00000096433.6	ITPR3	7.46259354452566e-07	22	13	81059
UKB_Age_hay_fever_rhinitis_or_eczema_diagnosed	ENSG00000243649.4	CFB	7.51660255155641e-07	9	9	81059
UKB_Age_hay_fever_rhinitis_or_eczema_diagnosed	ENSG00000076685.14	NT5C2	8.26993452953602e-07	15	12	81059
UKB_Age_hay_fever_rhinitis_or_eczema_diagnosed	ENSG00000134046.7	MBD2	8.48806405777249e-07	7	7	81059
UKB_Age_hay_fever_rhinitis_or_eczema_diagnosed	ENSG00000174576.4	NPAS4	8.76057210002756e-07	4	4	81059
UKB_Age_hay_fever_rhinitis_or_eczema_diagnosed	ENSG00000172500.8	FIBP	8.96563249302247e-07	21	5	81059
UKB_Age_hay_fever_rhinitis_or_eczema_diagnosed	ENSG00000204315.3	FKBPL	9.04199709256228e-07	9	9	81059
UKB_Age_hay_fever_rhinitis_or_eczema_diagnosed	ENSG00000148843.9	PDCD11	9.15337460360193e-07	11	7	81059
UKB_Age_hay_fever_rhinitis_or_eczema_diagnosed	ENSG00000204257.10	HLA-DMA	9.33424377241637e-07	19	10	81059
UKB_Age_hay_fever_rhinitis_or_eczema_diagnosed	ENSG00000204310.6	AGPAT1	9.65064831014868e-07	8	8	81059
UKB_Age_hay_fever_rhinitis_or_eczema_diagnosed	ENSG00000203785.4	SPRR2E	9.8813516434202e-07	7	6	81059
UKB_Age_hay_fever_rhinitis_or_eczema_diagnosed	ENSG00000163207.5	IVL	1.01812752945442e-06	8	8	81059
UKB_Age_hay_fever_rhinitis_or_eczema_diagnosed	ENSG00000089558.4	KCNH4	1.4898233202808e-06	8	8	81059
UKB_Age_hay_fever_rhinitis_or_eczema_diagnosed	ENSG00000204435.9	CSNK2B	1.70175049497482e-06	6	6	81059
UKB_Age_hay_fever_rhinitis_or_eczema_diagnosed	ENSG00000140575.8	IQGAP1	1.71672135580099e-06	37	2	81059
UKB_Age_hay_fever_rhinitis_or_eczema_diagnosed	ENSG00000159352.11	PSMD4	2.06752477204218e-06	9	7	81059
UKB_Age_hay_fever_rhinitis_or_eczema_diagnosed	ENSG00000159450.8	TCHH	2.55034897369817e-06	4	4	81059
UKB_Age_hay_fever_rhinitis_or_eczema_diagnosed	ENSG00000111012.5	CYP27B1	2.80880046792247e-06	9	8	81059
UKB_Age_high_blood_pressure_diagnosed	ENSG00000011021.17	CLCN6	1.38328561832599e-10	15	7	99310
UKB_Age_high_blood_pressure_diagnosed	ENSG00000138675.12	FGF5	3.08979481975636e-10	4	4	99310
UKB_Age_high_blood_pressure_diagnosed	ENSG00000089022.9	MAPKAPK5	1.53865546875369e-09	6	5	99310
UKB_Age_high_blood_pressure_diagnosed	ENSG00000138111.10	TMEM180	4.02748168466819e-08	33	4	99310
UKB_Age_high_blood_pressure_diagnosed	ENSG00000197826.7	C4orf22	4.0714288862392e-07	2	2	99310
UKB_Age_high_blood_pressure_diagnosed	ENSG00000138175.8	ARL3	9.22475525438968e-07	18	7	99310
UKB_Age_high_blood_pressure_diagnosed	ENSG00000156398.8	SFXN2	9.40650904823527e-07	23	5	99310
UKB_Age_high_blood_pressure_diagnosed	ENSG00000164048.9	ZNF589	9.59813373867548e-07	41	1	99310
UKB_Age_high_blood_pressure_diagnosed	ENSG00000173064.6	HECTD4	1.24175549464316e-06	10	9	99310
UKB_Age_high_blood_pressure_diagnosed	ENSG00000101189.5	MRGBP	2.06261845351293e-06	11	10	99310
UKB_Age_high_blood_pressure_diagnosed	ENSG00000111237.14	VPS29	2.16492432158789e-06	19	6	99310
UKB_Age_high_blood_pressure_diagnosed	ENSG00000130702.9	LAMA5	2.39755920611108e-06	13	11	99310
UKB_Age_of_mother_at_first_birth	ENSG00000173531.11	MST1	2.02374430171799e-26	20	8	180706
UKB_Age_of_mother_at_first_birth	ENSG00000164078.8	MST1R	7.35567006366322e-23	19	4	180706
UKB_Age_of_mother_at_first_birth	ENSG00000187492.4	CDHR4	5.4924117344314e-21	7	5	180706
UKB_Age_of_mother_at_first_birth	ENSG00000198218.6	QRICH1	5.88571441591683e-21	22	4	180706
UKB_Age_of_mother_at_first_birth	ENSG00000004534.10	RBM6	2.31388219059906e-20	43	1	180706
UKB_Age_of_mother_at_first_birth	ENSG00000233276.2	GPX1	3.04918439049998e-19	28	6	180706
UKB_Age_of_mother_at_first_birth	ENSG00000228008.1	CTD-2330K9.3	3.18568730944028e-19	5	5	180706
UKB_Age_of_mother_at_first_birth	ENSG00000114388.8	NPRL2	1.54079134745715e-18	4	4	180706
UKB_Age_of_mother_at_first_birth	ENSG00000001617.7	SEMA3F	1.88600741504701e-18	7	7	180706
UKB_Age_of_mother_at_first_birth	ENSG00000225399.3	RP11-3B7.1	9.69701216222773e-18	9	5	180706
UKB_Age_of_mother_at_first_birth	ENSG00000114738.6	MAPKAPK3	1.34945162947622e-17	12	10	180706
UKB_Age_of_mother_at_first_birth	ENSG00000188315.3	C3orf62	2.949760641011e-17	5	5	180706
UKB_Age_of_mother_at_first_birth	ENSG00000164076.12	CAMKV	3.05506428267734e-17	3	3	180706
UKB_Age_of_mother_at_first_birth	ENSG00000185909.10	KLHDC8B	1.40268114957789e-16	16	6	180706
UKB_Age_of_mother_at_first_birth	ENSG00000068028.13	RASSF1	1.90109657528697e-16	9	8	180706
UKB_Age_of_mother_at_first_birth	ENSG00000145022.4	TCTA	2.82582833773174e-16	9	6	180706
UKB_Age_of_mother_at_first_birth	ENSG00000164068.11	RNF123	5.03623361834189e-16	29	3	180706
UKB_Age_of_mother_at_first_birth	ENSG00000185614.4	FAM212A	5.61934815943356e-16	9	3	180706
UKB_Age_of_mother_at_first_birth	ENSG00000068745.10	IP6K2	6.35548967973438e-16	21	6	180706
UKB_Age_of_mother_at_first_birth	ENSG00000173402.7	DAG1	1.00116084756443e-15	6	6	180706
UKB_Age_of_mother_at_first_birth	ENSG00000182179.6	UBA7	4.54585678740948e-15	16	5	180706
UKB_Age_of_mother_at_first_birth	ENSG00000164077.9	MON1A	4.64241233790618e-15	4	4	180706
UKB_Age_of_mother_at_first_birth	ENSG00000007402.7	CACNA2D2	6.61122389196695e-15	7	6	180706
UKB_Age_of_mother_at_first_birth	ENSG00000145029.7	NICN1	6.76427421983586e-15	20	4	180706
UKB_Age_of_mother_at_first_birth	ENSG00000088543.10	C3orf18	8.52361541208364e-15	10	8	180706
UKB_Age_of_mother_at_first_birth	ENSG00000145020.10	AMT	1.38383253501695e-14	40	2	180706
UKB_Age_of_mother_at_first_birth	ENSG00000164062.8	APEH	2.43214909277326e-14	11	7	180706
UKB_Age_of_mother_at_first_birth	ENSG00000178057.10	NDUFAF3	2.4492670074094e-14	8	8	180706
UKB_Age_of_mother_at_first_birth	ENSG00000172046.14	USP19	2.72847481574917e-14	3	3	180706
UKB_Age_of_mother_at_first_birth	ENSG00000008300.10	CELSR3	5.06515539859787e-14	9	7	180706
UKB_Age_of_mother_at_first_birth	ENSG00000114378.12	HYAL1	3.12486983399376e-12	13	6	180706
UKB_Age_of_mother_at_first_birth	ENSG00000225697.6	SLC26A6	4.06712190264044e-12	9	6	180706
UKB_Age_of_mother_at_first_birth	ENSG00000164053.13	ATRIP	4.15515624934233e-12	18	10	180706
UKB_Age_of_mother_at_first_birth	ENSG00000214706.6	IFRD2	5.69797985339617e-12	8	6	180706
UKB_Age_of_mother_at_first_birth	ENSG00000114268.7	PFKFB4	5.80045128652915e-12	12	12	180706
UKB_Age_of_mother_at_first_birth	ENSG00000114302.11	PRKAR2A	8.07067353984433e-12	3	3	180706
UKB_Age_of_mother_at_first_birth	ENSG00000183763.4	TRAIP	4.01726286994319e-11	5	5	180706
UKB_Age_of_mother_at_first_birth	ENSG00000172037.9	LAMB2	5.60884466678474e-11	3	3	180706
UKB_Age_of_mother_at_first_birth	ENSG00000178467.13	P4HTM	6.30150962770783e-11	18	5	180706
UKB_Age_of_mother_at_first_birth	ENSG00000176095.7	IP6K1	8.08157062238735e-11	7	7	180706
UKB_Age_of_mother_at_first_birth	ENSG00000164051.9	CCDC51	8.79848400064184e-11	7	7	180706
UKB_Age_of_mother_at_first_birth	ENSG00000243477.1	NAT6	1.03607706412694e-10	17	7	180706
UKB_Age_of_mother_at_first_birth	ENSG00000232112.3	TMA7	3.32431254893976e-10	19	7	180706
UKB_Age_of_mother_at_first_birth	ENSG00000164050.8	PLXNB1	2.2552306441996e-09	7	5	180706
UKB_Age_of_mother_at_first_birth	ENSG00000126062.3	TMEM115	4.98526734491358e-09	9	9	180706
UKB_Age_of_mother_at_first_birth	ENSG00000178809.7	TRIM73	5.2967648635545e-09	35	2	180706
UKB_Age_of_mother_at_first_birth	ENSG00000178149.12	DALRD3	8.46197923471427e-09	13	5	180706
UKB_Age_of_mother_at_first_birth	ENSG00000160679.8	CHTOP	1.01103315759524e-08	14	9	180706
UKB_Age_of_mother_at_first_birth	ENSG00000197728.5	RPS26	1.07653850424699e-08	19	3	180706
UKB_Age_of_mother_at_first_birth	ENSG00000118946.7	PCDH17	2.45407826155443e-08	10	9	180706
UKB_Age_of_mother_at_first_birth	ENSG00000135404.7	CD63	2.66218973442859e-08	4	4	180706
UKB_Age_of_mother_at_first_birth	ENSG00000067560.6	RHOA	2.70499068695582e-08	6	6	180706
UKB_Age_of_mother_at_first_birth	ENSG00000006015.13	C19orf60	3.19631883435576e-08	5	5	180706
UKB_Age_of_mother_at_first_birth	ENSG00000160741.12	CRTC2	5.7892168607551e-08	11	11	180706
UKB_Age_of_mother_at_first_birth	ENSG00000170289.8	CNGB3	6.43915683708431e-08	4	4	180706
UKB_Age_of_mother_at_first_birth	ENSG00000123124.9	WWP1	7.23524525189263e-08	14	10	180706
UKB_Age_of_mother_at_first_birth	ENSG00000068001.9	HYAL2	8.30196910046383e-08	2	2	180706
UKB_Age_of_mother_at_first_birth	ENSG00000088538.12	DOCK3	9.48514975356998e-08	14	4	180706
UKB_Age_of_mother_at_first_birth	ENSG00000135213.8	POM121C	1.27318007971826e-07	25	3	180706
UKB_Age_of_mother_at_first_birth	ENSG00000250067.7	YJEFN3	1.40854228673419e-07	18	9	180706
UKB_Age_of_mother_at_first_birth	ENSG00000139531.8	SUOX	1.69756933675064e-07	33	3	180706
UKB_Age_of_mother_at_first_birth	ENSG00000128573.18	FOXP2	1.792697798799e-07	9	9	180706
UKB_Age_of_mother_at_first_birth	ENSG00000143575.10	HAX1	2.22860042980761e-07	18	8	180706
UKB_Age_of_mother_at_first_birth	ENSG00000167491.13	GATAD2A	2.29250624284226e-07	4	4	180706
UKB_Age_of_mother_at_first_birth	ENSG00000119866.16	BCL11A	2.29383574230315e-07	8	8	180706
UKB_Age_of_mother_at_first_birth	ENSG00000159214.8	CCDC24	2.52525795869313e-07	8	8	180706
UKB_Age_of_mother_at_first_birth	ENSG00000111540.11	RAB5B	2.64397123113482e-07	7	7	180706
UKB_Age_of_mother_at_first_birth	ENSG00000214194.4	LINC00998	2.70214321029888e-07	16	7	180706
UKB_Age_of_mother_at_first_birth	ENSG00000177352.9	CCDC71	2.98340604031669e-07	8	3	180706
UKB_Age_of_mother_at_first_birth	ENSG00000123411.10	IKZF4	4.95385349027609e-07	13	13	180706
UKB_Age_of_mother_at_first_birth	ENSG00000127418.10	FGFRL1	5.28310021361671e-07	16	12	180706
UKB_Age_of_mother_at_first_birth	ENSG00000136560.9	TANK	5.53975096639488e-07	7	7	180706
UKB_Age_of_mother_at_first_birth	ENSG00000133895.10	MEN1	7.48088804348765e-07	12	11	180706
UKB_Age_of_mother_at_first_birth	ENSG00000028116.12	VRK2	8.3711057151954e-07	16	14	180706
UKB_Age_of_mother_at_first_birth	ENSG00000122490.14	PQLC1	8.53435798176992e-07	16	11	180706
UKB_Age_of_mother_at_first_birth	ENSG00000164181.9	ELOVL7	8.54926949120388e-07	14	10	180706
UKB_Age_of_mother_at_first_birth	ENSG00000213999.11	MEF2B	9.20877872795647e-07	10	8	180706
UKB_Age_of_mother_at_first_birth	ENSG00000148834.8	GSTO1	9.58134010972509e-07	21	12	180706
UKB_Age_of_mother_at_first_birth	ENSG00000143554.9	SLC27A3	1.03048410528563e-06	6	6	180706
UKB_Age_of_mother_at_first_birth	ENSG00000178537.5	SLC25A20	1.17927042551784e-06	3	3	180706
UKB_Age_of_mother_at_first_birth	ENSG00000186577.7	C6orf1	1.35338558079425e-06	2	2	180706
UKB_Age_of_mother_at_first_birth	ENSG00000257727.1	CNPY2	1.54578187898384e-06	10	9	180706
UKB_Age_of_mother_at_first_birth	ENSG00000124575.5	HIST1H1D	1.59086158139483e-06	4	4	180706
UKB_Age_of_mother_at_first_birth	ENSG00000114735.5	HEMK1	1.60242901575054e-06	22	5	180706
UKB_Age_of_mother_at_first_birth	ENSG00000179104.4	TMTC2	1.7469039854509e-06	10	10	180706
UKB_Age_of_mother_at_first_birth	ENSG00000166165.8	CKB	1.92739999508922e-06	15	12	180706
UKB_Age_of_mother_at_first_birth	ENSG00000064545.10	TMEM161A	2.00373608972302e-06	18	12	180706
UKB_Age_of_mother_at_first_birth	ENSG00000121753.8	BAI2	2.2598872975844e-06	6	6	180706
UKB_Age_of_mother_at_first_birth	ENSG00000150627.11	WDR17	2.34211521173493e-06	17	15	180706
UKB_Age_of_mother_at_first_birth	ENSG00000163673.6	DCLK3	2.38707350361562e-06	11	10	180706
UKB_Age_of_mother_at_first_birth	ENSG00000159479.12	MED8	2.50355602361239e-06	13	7	180706
UKB_Age_of_mother_at_first_birth	ENSG00000254852.4	NPIPA2	2.52793465434781e-06	40	3	180706
UKB_Age_of_mother_at_first_birth	ENSG00000132768.9	DPH2	2.5910749927606e-06	8	8	180706
UKB_Age_started_smoking_in_former_smokers	ENSG00000158406.2	HIST1H4H	1.39806575017382e-06	9	9	100332
UKB_Age_started_smoking_in_former_smokers	ENSG00000111801.11	BTN3A3	2.15243348175654e-06	11	9	100332
UKB_Age_when_periods_started_menarche	ENSG00000187772.6	LIN28B	2.9343748576028e-110	3	3	214860
UKB_Age_when_periods_started_menarche	ENSG00000070214.11	SLC44A1	2.7011306581736e-60	9	9	214860
UKB_Age_when_periods_started_menarche	ENSG00000085382.7	HACE1	5.31603628253986e-57	17	6	214860
UKB_Age_when_periods_started_menarche	ENSG00000109944.6	C11orf63	2.39906919552206e-39	11	11	214860
UKB_Age_when_periods_started_menarche	ENSG00000119042.12	SATB2	8.21221536918259e-32	5	4	214860
UKB_Age_when_periods_started_menarche	ENSG00000141101.8	NOB1	1.90344029690519e-29	10	10	214860
UKB_Age_when_periods_started_menarche	ENSG00000102908.16	NFAT5	4.1537374705362e-29	10	10	214860
UKB_Age_when_periods_started_menarche	ENSG00000106853.12	PTGR1	2.94692605712113e-26	31	8	214860
UKB_Age_when_periods_started_menarche	ENSG00000198373.8	WWP2	3.68579478240376e-24	8	7	214860
UKB_Age_when_periods_started_menarche	ENSG00000203760.4	CENPW	5.85846284097877e-23	8	7	214860
UKB_Age_when_periods_started_menarche	ENSG00000085377.9	PREP	8.33371469323608e-23	14	14	214860
UKB_Age_when_periods_started_menarche	ENSG00000132429.5	POPDC3	1.01328069103434e-22	11	10	214860
UKB_Age_when_periods_started_menarche	ENSG00000185565.7	LSAMP	1.11153094470078e-22	13	13	214860
UKB_Age_when_periods_started_menarche	ENSG00000127445.9	PIN1	5.02686620322669e-22	5	4	214860
UKB_Age_when_periods_started_menarche	ENSG00000176095.7	IP6K1	1.02367510883816e-20	7	7	214860
UKB_Age_when_periods_started_menarche	ENSG00000173531.11	MST1	1.1138881050069e-20	20	8	214860
UKB_Age_when_periods_started_menarche	ENSG00000152700.9	SAR1B	1.79565770801994e-20	11	11	214860
UKB_Age_when_periods_started_menarche	ENSG00000168802.8	CHTF8	1.96909968144586e-20	6	6	214860
UKB_Age_when_periods_started_menarche	ENSG00000132604.6	TERF2	2.63114702501603e-20	13	9	214860
UKB_Age_when_periods_started_menarche	ENSG00000173258.8	ZNF483	2.77687605059734e-20	17	10	214860
UKB_Age_when_periods_started_menarche	ENSG00000167220.7	HDHD2	3.89513036618689e-20	14	9	214860
UKB_Age_when_periods_started_menarche	ENSG00000181019.8	NQO1	8.97001833085891e-20	13	12	214860
UKB_Age_when_periods_started_menarche	ENSG00000112237.8	CCNC	9.69726394858052e-20	3	3	214860
UKB_Age_when_periods_started_menarche	ENSG00000004838.9	ZMYND10	9.48936341779069e-19	3	3	214860
UKB_Age_when_periods_started_menarche	ENSG00000145022.4	TCTA	1.21451040785337e-18	9	6	214860
UKB_Age_when_periods_started_menarche	ENSG00000145029.7	NICN1	1.42189972582806e-18	20	4	214860
UKB_Age_when_periods_started_menarche	ENSG00000228008.1	CTD-2330K9.3	3.40807258381209e-18	5	5	214860
UKB_Age_when_periods_started_menarche	ENSG00000157322.12	CLEC18A	3.97477015627487e-18	43	2	214860
UKB_Age_when_periods_started_menarche	ENSG00000189292.11	FAM150B	5.28120169802341e-18	7	7	214860
UKB_Age_when_periods_started_menarche	ENSG00000151353.10	TMEM18	7.35078129088963e-18	24	8	214860
UKB_Age_when_periods_started_menarche	ENSG00000176473.9	WDR25	7.80732075203337e-18	22	8	214860
UKB_Age_when_periods_started_menarche	ENSG00000157349.11	DDX19B	8.49160954544649e-18	7	7	214860
UKB_Age_when_periods_started_menarche	ENSG00000189091.8	SF3B3	2.04137582179243e-17	16	6	214860
UKB_Age_when_periods_started_menarche	ENSG00000157353.12	FUK	4.02852679148297e-17	9	9	214860
UKB_Age_when_periods_started_menarche	ENSG00000174374.9	WBSCR16	4.44357254968861e-17	10	8	214860
UKB_Age_when_periods_started_menarche	ENSG00000214706.6	IFRD2	5.32860260474951e-17	8	6	214860
UKB_Age_when_periods_started_menarche	ENSG00000114378.12	HYAL1	6.27722587398144e-17	13	6	214860
UKB_Age_when_periods_started_menarche	ENSG00000167595.10	C19orf55	8.00475452368052e-17	24	7	214860
UKB_Age_when_periods_started_menarche	ENSG00000243477.1	NAT6	9.35188516096291e-17	17	7	214860
UKB_Age_when_periods_started_menarche	ENSG00000001617.7	SEMA3F	1.05011630953205e-16	7	7	214860
UKB_Age_when_periods_started_menarche	ENSG00000165915.9	SLC39A13	1.05439358452264e-16	7	7	214860
UKB_Age_when_periods_started_menarche	ENSG00000110514.14	MADD	1.12881670387109e-16	24	7	214860
UKB_Age_when_periods_started_menarche	ENSG00000114316.8	USP4	1.81189041124551e-16	5	5	214860
UKB_Age_when_periods_started_menarche	ENSG00000173402.7	DAG1	1.89647787664882e-16	6	6	214860
UKB_Age_when_periods_started_menarche	ENSG00000248487.4	ABHD14A	2.38676816579506e-16	18	8	214860
UKB_Age_when_periods_started_menarche	ENSG00000178149.12	DALRD3	2.66314389770941e-16	13	5	214860
UKB_Age_when_periods_started_menarche	ENSG00000164082.10	GRM2	2.8780172324401e-16	13	6	214860
UKB_Age_when_periods_started_menarche	ENSG00000178467.13	P4HTM	3.71539879380501e-16	18	5	214860
UKB_Age_when_periods_started_menarche	ENSG00000187492.4	CDHR4	4.46579433907186e-16	7	5	214860
UKB_Age_when_periods_started_menarche	ENSG00000137672.8	TRPC6	4.6278349872828e-16	11	10	214860
UKB_Age_when_periods_started_menarche	ENSG00000030066.9	NUP160	5.59270853765884e-16	8	8	214860
UKB_Age_when_periods_started_menarche	ENSG00000161265.10	U2AF1L4	5.77219050265082e-16	37	2	214860
UKB_Age_when_periods_started_menarche	ENSG00000132423.6	COQ3	6.53647217811957e-16	15	13	214860
UKB_Age_when_periods_started_menarche	ENSG00000166436.11	TRIM66	9.68472848670839e-16	38	2	214860
UKB_Age_when_periods_started_menarche	ENSG00000148143.8	ZNF462	9.78798398817284e-16	18	10	214860
UKB_Age_when_periods_started_menarche	ENSG00000103051.14	COG4	1.01069366885494e-15	17	10	214860
UKB_Age_when_periods_started_menarche	ENSG00000145050.11	MANF	1.0846941183741e-15	6	5	214860
UKB_Age_when_periods_started_menarche	ENSG00000003756.12	RBM5	1.2690754323856e-15	3	3	214860
UKB_Age_when_periods_started_menarche	ENSG00000154127.5	UBASH3B	2.18402050396514e-15	8	8	214860
UKB_Age_when_periods_started_menarche	ENSG00000105088.4	OLFM2	2.23615101955121e-15	17	16	214860
UKB_Age_when_periods_started_menarche	ENSG00000088543.10	C3orf18	3.39298960037784e-15	10	8	214860
UKB_Age_when_periods_started_menarche	ENSG00000109919.5	MTCH2	3.46607368690888e-15	13	6	214860
UKB_Age_when_periods_started_menarche	ENSG00000184302.6	SIX6	3.67776685029046e-15	2	2	214860
UKB_Age_when_periods_started_menarche	ENSG00000007402.7	CACNA2D2	4.57553888582414e-15	7	6	214860
UKB_Age_when_periods_started_menarche	ENSG00000183763.4	TRAIP	6.50348353164913e-15	5	5	214860
UKB_Age_when_periods_started_menarche	ENSG00000233276.2	GPX1	9.93437207451473e-15	28	6	214860
UKB_Age_when_periods_started_menarche	ENSG00000114383.5	TUSC2	1.00544867614839e-14	3	3	214860
UKB_Age_when_periods_started_menarche	ENSG00000112249.9	ASCC3	1.10825240142551e-14	17	11	214860
UKB_Age_when_periods_started_menarche	ENSG00000183527.7	PSMG1	1.22560823416943e-14	30	3	214860
UKB_Age_when_periods_started_menarche	ENSG00000196666.3	FAM180B	1.23144280236874e-14	5	5	214860
UKB_Age_when_periods_started_menarche	ENSG00000185614.4	FAM212A	1.28841513937773e-14	9	3	214860
UKB_Age_when_periods_started_menarche	ENSG00000025434.14	NR1H3	1.65076528531572e-14	12	10	214860
UKB_Age_when_periods_started_menarche	ENSG00000185658.9	BRWD1	2.43508064345116e-14	10	9	214860
UKB_Age_when_periods_started_menarche	ENSG00000145020.10	AMT	2.68777251687513e-14	40	2	214860
UKB_Age_when_periods_started_menarche	ENSG00000115896.11	PLCL1	3.13314655890536e-14	9	9	214860
UKB_Age_when_periods_started_menarche	ENSG00000204531.11	POU5F1	3.17390381560132e-14	31	7	214860
UKB_Age_when_periods_started_menarche	ENSG00000185909.10	KLHDC8B	4.75510079871256e-14	16	6	214860
UKB_Age_when_periods_started_menarche	ENSG00000114735.5	HEMK1	6.13352635486453e-14	22	5	214860
UKB_Age_when_periods_started_menarche	ENSG00000143727.11	ACP1	8.57239908130841e-14	7	7	214860
UKB_Age_when_periods_started_menarche	ENSG00000198750.7	GATSL2	1.03071165442221e-13	9	9	214860
UKB_Age_when_periods_started_menarche	ENSG00000010319.2	SEMA3G	1.0403759454205e-13	7	7	214860
UKB_Age_when_periods_started_menarche	ENSG00000151917.13	BEND6	1.04754303345015e-13	39	1	214860
UKB_Age_when_periods_started_menarche	ENSG00000196275.9	GTF2IRD2	1.18195280077605e-13	18	10	214860
UKB_Age_when_periods_started_menarche	ENSG00000165917.5	RAPSN	1.2020948135317e-13	10	9	214860
UKB_Age_when_periods_started_menarche	ENSG00000187151.3	ANGPTL5	1.32554197430445e-13	17	8	214860
UKB_Age_when_periods_started_menarche	ENSG00000103549.17	RNF40	1.44852994767735e-13	22	7	214860
UKB_Age_when_periods_started_menarche	ENSG00000142949.12	PTPRF	1.52859797808975e-13	9	9	214860
UKB_Age_when_periods_started_menarche	ENSG00000138092.6	CENPO	1.54893730781207e-13	19	14	214860
UKB_Age_when_periods_started_menarche	ENSG00000213057.4	C1orf220	1.57624541964912e-13	8	8	214860
UKB_Age_when_periods_started_menarche	ENSG00000083937.4	CHMP2B	1.6247847653439e-13	16	7	214860
UKB_Age_when_periods_started_menarche	ENSG00000169519.15	METTL15	1.79553489013168e-13	7	6	214860
UKB_Age_when_periods_started_menarche	ENSG00000164053.13	ATRIP	1.83313743161156e-13	18	10	214860
UKB_Age_when_periods_started_menarche	ENSG00000178537.5	SLC25A20	1.84242398449409e-13	3	3	214860
UKB_Age_when_periods_started_menarche	ENSG00000114738.6	MAPKAPK3	1.89462758070846e-13	12	10	214860
UKB_Age_when_periods_started_menarche	ENSG00000165916.4	PSMC3	2.0489512866583e-13	19	7	214860
UKB_Age_when_periods_started_menarche	ENSG00000164068.11	RNF123	3.22837348529512e-13	29	3	214860
UKB_Age_when_periods_started_menarche	ENSG00000170579.10	DLGAP1	3.3233144148054e-13	11	10	214860
UKB_Age_when_periods_started_menarche	ENSG00000178922.12	HYI	3.40580033280951e-13	25	6	214860
UKB_Age_when_periods_started_menarche	ENSG00000148200.12	NR6A1	3.40867897108879e-13	4	4	214860
UKB_Age_when_periods_started_menarche	ENSG00000163930.5	BAP1	3.70351152223357e-13	5	5	214860
UKB_Age_when_periods_started_menarche	ENSG00000109920.8	FNBP4	3.85400619782945e-13	4	4	214860
UKB_Age_when_periods_started_menarche	ENSG00000164211.8	STARD4	4.58655285324832e-13	10	10	214860
UKB_Age_when_periods_started_menarche	ENSG00000179008.4	C14orf39	5.50631245306004e-13	9	7	214860
UKB_Age_when_periods_started_menarche	ENSG00000165912.11	PACSIN3	5.80366225112199e-13	20	7	214860
UKB_Age_when_periods_started_menarche	ENSG00000182179.6	UBA7	6.80883508765315e-13	16	5	214860
UKB_Age_when_periods_started_menarche	ENSG00000213533.7	TMEM110	7.71493817137657e-13	19	12	214860
UKB_Age_when_periods_started_menarche	ENSG00000177352.9	CCDC71	7.92509695101453e-13	8	3	214860
UKB_Age_when_periods_started_menarche	ENSG00000213619.5	NDUFS3	8.94776108547215e-13	6	6	214860
UKB_Age_when_periods_started_menarche	ENSG00000140105.13	WARS	1.00733317885262e-12	12	10	214860
UKB_Age_when_periods_started_menarche	ENSG00000067560.6	RHOA	1.04068900188262e-12	6	6	214860
UKB_Age_when_periods_started_menarche	ENSG00000130413.11	STK33	1.07215636605889e-12	24	10	214860
UKB_Age_when_periods_started_menarche	ENSG00000204428.8	LY6G5C	1.41911739000261e-12	18	10	214860
UKB_Age_when_periods_started_menarche	ENSG00000137310.7	TCF19	1.5526812863785e-12	25	9	214860
UKB_Age_when_periods_started_menarche	ENSG00000123444.9	KBTBD4	1.55575979726923e-12	4	4	214860
UKB_Age_when_periods_started_menarche	ENSG00000121621.6	KIF18A	2.79763054596182e-12	2	2	214860
UKB_Age_when_periods_started_menarche	ENSG00000157578.9	LCA5L	2.86739873240175e-12	42	2	214860
UKB_Age_when_periods_started_menarche	ENSG00000185559.9	DLK1	2.94888403984518e-12	8	8	214860
UKB_Age_when_periods_started_menarche	ENSG00000114779.15	ABHD14B	3.08179024845407e-12	8	6	214860
UKB_Age_when_periods_started_menarche	ENSG00000129911.4	KLF16	3.48461656561988e-12	4	3	214860
UKB_Age_when_periods_started_menarche	ENSG00000164081.8	TEX264	4.25092855287426e-12	25	4	214860
UKB_Age_when_periods_started_menarche	ENSG00000089006.12	SNX5	4.49862713904155e-12	13	12	214860
UKB_Age_when_periods_started_menarche	ENSG00000204463.8	BAG6	5.10097320288087e-12	25	8	214860
UKB_Age_when_periods_started_menarche	ENSG00000225697.6	SLC26A6	5.92910249347812e-12	9	6	214860
UKB_Age_when_periods_started_menarche	ENSG00000188779.6	SKOR1	6.69408017795173e-12	19	4	214860
UKB_Age_when_periods_started_menarche	ENSG00000162929.9	KIAA1841	6.92055319721164e-12	21	11	214860
UKB_Age_when_periods_started_menarche	ENSG00000078043.11	PIAS2	7.06040224370681e-12	16	14	214860
UKB_Age_when_periods_started_menarche	ENSG00000165219.17	GAPVD1	7.30338616793929e-12	10	6	214860
UKB_Age_when_periods_started_menarche	ENSG00000161714.7	PLCD3	7.51751282301038e-12	16	12	214860
UKB_Age_when_periods_started_menarche	ENSG00000152229.14	PSTPIP2	7.81102181223542e-12	7	7	214860
UKB_Age_when_periods_started_menarche	ENSG00000112210.7	RAB23	8.3932112481796e-12	11	11	214860
UKB_Age_when_periods_started_menarche	ENSG00000114841.13	DNAH1	9.44142982857134e-12	15	8	214860
UKB_Age_when_periods_started_menarche	ENSG00000118922.12	KLF12	9.91722288761591e-12	8	8	214860
UKB_Age_when_periods_started_menarche	ENSG00000125851.5	PCSK2	1.02947801471248e-11	21	7	214860
UKB_Age_when_periods_started_menarche	ENSG00000068028.13	RASSF1	1.04727421610143e-11	9	8	214860
UKB_Age_when_periods_started_menarche	ENSG00000178028.9	DMAP1	1.05627326663801e-11	7	7	214860
UKB_Age_when_periods_started_menarche	ENSG00000172247.3	C1QTNF4	1.06429969923183e-11	27	3	214860
UKB_Age_when_periods_started_menarche	ENSG00000132612.14	VPS4A	1.06665065652971e-11	8	8	214860
UKB_Age_when_periods_started_menarche	ENSG00000165923.11	AGBL2	1.1071230614576e-11	7	7	214860
UKB_Age_when_periods_started_menarche	ENSG00000234127.4	TRIM26	1.117444247686e-11	8	8	214860
UKB_Age_when_periods_started_menarche	ENSG00000247626.3	MARS2	1.22305756060619e-11	9	9	214860
UKB_Age_when_periods_started_menarche	ENSG00000103047.3	TANGO6	1.2408030147877e-11	9	9	214860
UKB_Age_when_periods_started_menarche	ENSG00000008300.10	CELSR3	1.31913036696566e-11	9	7	214860
UKB_Age_when_periods_started_menarche	ENSG00000164080.9	RAD54L2	1.32873967073384e-11	19	5	214860
UKB_Age_when_periods_started_menarche	ENSG00000068745.10	IP6K2	1.3696368355465e-11	21	6	214860
UKB_Age_when_periods_started_menarche	ENSG00000196504.11	PRPF40A	1.40530935074158e-11	4	4	214860
UKB_Age_when_periods_started_menarche	ENSG00000164011.13	ZNF691	1.4904174816544e-11	11	10	214860
UKB_Age_when_periods_started_menarche	ENSG00000173421.12	CCDC36	1.92125469802426e-11	15	3	214860
UKB_Age_when_periods_started_menarche	ENSG00000107077.13	KDM4C	2.17697986367987e-11	10	10	214860
UKB_Age_when_periods_started_menarche	ENSG00000254667.1	AP000783.1	2.3357403043853e-11	17	15	214860
UKB_Age_when_periods_started_menarche	ENSG00000196110.3	ZNF699	2.37057687863561e-11	9	9	214860
UKB_Age_when_periods_started_menarche	ENSG00000076662.5	ICAM3	2.6595792485093e-11	20	8	214860
UKB_Age_when_periods_started_menarche	ENSG00000205581.6	HMGN1	3.12575212176638e-11	14	12	214860
UKB_Age_when_periods_started_menarche	ENSG00000183549.6	ACSM5	3.18343044191759e-11	27	14	214860
UKB_Age_when_periods_started_menarche	ENSG00000234745.5	HLA-B	3.36114332592756e-11	32	4	214860
UKB_Age_when_periods_started_menarche	ENSG00000168268.6	NT5DC2	3.52831420838386e-11	24	6	214860
UKB_Age_when_periods_started_menarche	ENSG00000188315.3	C3orf62	3.83998261329624e-11	5	5	214860
UKB_Age_when_periods_started_menarche	ENSG00000167216.12	KATNAL2	4.46181155371953e-11	20	10	214860
UKB_Age_when_periods_started_menarche	ENSG00000141622.9	RNF165	4.8364788998602e-11	10	10	214860
UKB_Age_when_periods_started_menarche	ENSG00000180739.12	S1PR5	5.78708925316141e-11	7	7	214860
UKB_Age_when_periods_started_menarche	ENSG00000183396.3	TMEM89	6.75293378793003e-11	7	6	214860
UKB_Age_when_periods_started_menarche	ENSG00000041880.10	PARP3	6.84497739296626e-11	9	8	214860
UKB_Age_when_periods_started_menarche	ENSG00000186300.7	ZNF555	7.79745523694975e-11	11	7	214860
UKB_Age_when_periods_started_menarche	ENSG00000006837.7	CDKL3	8.37708001053926e-11	7	7	214860
UKB_Age_when_periods_started_menarche	ENSG00000004777.14	ARHGAP33	8.38362761639007e-11	19	12	214860
UKB_Age_when_periods_started_menarche	ENSG00000224877.3	C17orf89	9.11896001683576e-11	29	11	214860
UKB_Age_when_periods_started_menarche	ENSG00000177202.1	SPACA4	9.7994550476978e-11	2	2	214860
UKB_Age_when_periods_started_menarche	ENSG00000164076.12	CAMKV	9.91919752122766e-11	3	3	214860
UKB_Age_when_periods_started_menarche	ENSG00000174628.12	IQCK	1.12135182507456e-10	15	13	214860
UKB_Age_when_periods_started_menarche	ENSG00000109971.9	HSPA8	1.25360541104436e-10	4	4	214860
UKB_Age_when_periods_started_menarche	ENSG00000131069.15	ACSS2	1.28925149319361e-10	10	8	214860
UKB_Age_when_periods_started_menarche	ENSG00000179178.6	TMEM125	1.48335672737118e-10	10	10	214860
UKB_Age_when_periods_started_menarche	ENSG00000130270.12	ATP8B3	1.52362452801005e-10	25	8	214860
UKB_Age_when_periods_started_menarche	ENSG00000204386.6	NEU1	1.54191955275373e-10	4	4	214860
UKB_Age_when_periods_started_menarche	ENSG00000134571.6	MYBPC3	1.71905327720134e-10	7	7	214860
UKB_Age_when_periods_started_menarche	ENSG00000105668.3	UPK1A	1.83214472938021e-10	24	8	214860
UKB_Age_when_periods_started_menarche	ENSG00000204387.8	C6orf48	1.8668744578295e-10	11	7	214860
UKB_Age_when_periods_started_menarche	ENSG00000224389.4	C4B	1.87909350153817e-10	18	9	214860
UKB_Age_when_periods_started_menarche	ENSG00000133794.13	ARNTL	1.99435868427426e-10	10	10	214860
UKB_Age_when_periods_started_menarche	ENSG00000164088.13	PPM1M	2.20245664334022e-10	27	4	214860
UKB_Age_when_periods_started_menarche	ENSG00000179021.5	C3orf38	2.39279177827741e-10	13	8	214860
UKB_Age_when_periods_started_menarche	ENSG00000114395.6	CYB561D2	2.59096863065581e-10	13	6	214860
UKB_Age_when_periods_started_menarche	ENSG00000164209.12	SLC25A46	2.69077931095207e-10	10	7	214860
UKB_Age_when_periods_started_menarche	ENSG00000184922.9	FMNL1	2.71857349655183e-10	7	7	214860
UKB_Age_when_periods_started_menarche	ENSG00000175216.10	CKAP5	3.13315775128902e-10	13	9	214860
UKB_Age_when_periods_started_menarche	ENSG00000213719.4	CLIC1	3.43893098228121e-10	7	7	214860
UKB_Age_when_periods_started_menarche	ENSG00000185294.5	SPPL2C	3.57565957264022e-10	2	2	214860
UKB_Age_when_periods_started_menarche	ENSG00000196357.7	ZNF565	3.58444320439846e-10	21	9	214860
UKB_Age_when_periods_started_menarche	ENSG00000164038.10	SLC9B2	3.82981561179969e-10	9	9	214860
UKB_Age_when_periods_started_menarche	ENSG00000119866.16	BCL11A	3.97080173554068e-10	8	8	214860
UKB_Age_when_periods_started_menarche	ENSG00000183783.6	KCTD8	4.03992267821289e-10	9	9	214860
UKB_Age_when_periods_started_menarche	ENSG00000204356.7	NELFE	4.07051357083395e-10	12	4	214860
UKB_Age_when_periods_started_menarche	ENSG00000128915.7	NARG2	4.57639498489283e-10	8	8	214860
UKB_Age_when_periods_started_menarche	ENSG00000126267.4	COX6B1	4.93078582668296e-10	26	5	214860
UKB_Age_when_periods_started_menarche	ENSG00000176697.14	BDNF	4.99875997703227e-10	7	7	214860
UKB_Age_when_periods_started_menarche	ENSG00000163938.12	GNL3	4.99986986873497e-10	25	6	214860
UKB_Age_when_periods_started_menarche	ENSG00000204574.8	ABCF1	5.02743199182636e-10	10	8	214860
UKB_Age_when_periods_started_menarche	ENSG00000134575.5	ACP2	5.07373749676094e-10	21	6	214860
UKB_Age_when_periods_started_menarche	ENSG00000175224.12	ATG13	5.088987792766e-10	14	9	214860
UKB_Age_when_periods_started_menarche	ENSG00000185437.9	SH3BGR	5.43115199584578e-10	31	7	214860
UKB_Age_when_periods_started_menarche	ENSG00000185585.15	OLFML2A	5.54132312520588e-10	10	10	214860
UKB_Age_when_periods_started_menarche	ENSG00000204420.4	C6orf25	6.32127041605652e-10	6	6	214860
UKB_Age_when_periods_started_menarche	ENSG00000135213.8	POM121C	6.5813392018013e-10	25	3	214860
UKB_Age_when_periods_started_menarche	ENSG00000110318.9	KIAA1377	6.92008654977708e-10	10	9	214860
UKB_Age_when_periods_started_menarche	ENSG00000204344.10	STK19	7.08895991936182e-10	10	10	214860
UKB_Age_when_periods_started_menarche	ENSG00000260230.2	FRRS1L	7.13199829129543e-10	20	5	214860
UKB_Age_when_periods_started_menarche	ENSG00000135519.6	KCNH3	7.38000228763475e-10	6	6	214860
UKB_Age_when_periods_started_menarche	ENSG00000137764.15	MAP2K5	7.3897848215297e-10	23	8	214860
UKB_Age_when_periods_started_menarche	ENSG00000114388.8	NPRL2	7.50485777245446e-10	4	4	214860
UKB_Age_when_periods_started_menarche	ENSG00000164077.9	MON1A	7.62326607988948e-10	4	4	214860
UKB_Age_when_periods_started_menarche	ENSG00000175220.7	ARHGAP1	7.67146294271231e-10	19	6	214860
UKB_Age_when_periods_started_menarche	ENSG00000186834.2	HEXIM1	8.07764638011922e-10	8	7	214860
UKB_Age_when_periods_started_menarche	ENSG00000159479.12	MED8	8.17598276133921e-10	13	7	214860
UKB_Age_when_periods_started_menarche	ENSG00000158955.6	WNT9B	8.18048432780999e-10	8	8	214860
UKB_Age_when_periods_started_menarche	ENSG00000162621.5	LRRC53	8.2060287236906e-10	2	2	214860
UKB_Age_when_periods_started_menarche	ENSG00000164078.8	MST1R	8.68704478562086e-10	19	4	214860
UKB_Age_when_periods_started_menarche	ENSG00000103044.6	HAS3	8.88773755519299e-10	5	5	214860
UKB_Age_when_periods_started_menarche	ENSG00000131067.12	GGT7	9.23816995240338e-10	16	11	214860
UKB_Age_when_periods_started_menarche	ENSG00000204618.4	RNF39	9.35362787729798e-10	14	8	214860
UKB_Age_when_periods_started_menarche	ENSG00000204308.6	RNF5	1.00569765519605e-09	14	8	214860
UKB_Age_when_periods_started_menarche	ENSG00000182718.12	ANXA2	1.03092649607076e-09	7	7	214860
UKB_Age_when_periods_started_menarche	ENSG00000041353.5	RAB27B	1.04796731742396e-09	10	10	214860
UKB_Age_when_periods_started_menarche	ENSG00000206344.6	HCG27	1.10925210564348e-09	38	5	214860
UKB_Age_when_periods_started_menarche	ENSG00000059769.15	DNAJC25	1.14302749489419e-09	10	9	214860
UKB_Age_when_periods_started_menarche	ENSG00000213996.8	TM6SF2	1.20616396388431e-09	15	9	214860
UKB_Age_when_periods_started_menarche	ENSG00000166263.9	STXBP4	1.20882603242714e-09	18	7	214860
UKB_Age_when_periods_started_menarche	ENSG00000088538.12	DOCK3	1.29273617955732e-09	14	4	214860
UKB_Age_when_periods_started_menarche	ENSG00000204310.6	AGPAT1	1.33155520096393e-09	8	8	214860
UKB_Age_when_periods_started_menarche	ENSG00000126091.15	ST3GAL3	1.3482743539696e-09	9	8	214860
UKB_Age_when_periods_started_menarche	ENSG00000118690.8	ARMC2	1.38199952785815e-09	25	6	214860
UKB_Age_when_periods_started_menarche	ENSG00000120088.10	CRHR1	1.44080869285941e-09	9	8	214860
UKB_Age_when_periods_started_menarche	ENSG00000099308.6	MAST3	1.52942856870996e-09	12	12	214860
UKB_Age_when_periods_started_menarche	ENSG00000204616.6	TRIM31	1.56692032617777e-09	8	5	214860
UKB_Age_when_periods_started_menarche	ENSG00000112200.12	ZNF451	1.57381909415317e-09	10	8	214860
UKB_Age_when_periods_started_menarche	ENSG00000204438.6	GPANK1	1.60226864355533e-09	12	11	214860
UKB_Age_when_periods_started_menarche	ENSG00000166452.7	AKIP1	1.8278115445457e-09	16	8	214860
UKB_Age_when_periods_started_menarche	ENSG00000126246.5	IGFLR1	1.8531045591097e-09	19	13	214860
UKB_Age_when_periods_started_menarche	ENSG00000181625.13	SLX1B	1.9296263443232e-09	7	7	214860
UKB_Age_when_periods_started_menarche	ENSG00000157368.6	IL34	1.96078719576673e-09	8	7	214860
UKB_Age_when_periods_started_menarche	ENSG00000204427.7	ABHD16A	1.99505742806158e-09	11	11	214860
UKB_Age_when_periods_started_menarche	ENSG00000043143.16	PHF15	2.0773547564391e-09	7	7	214860
UKB_Age_when_periods_started_menarche	ENSG00000106278.7	PTPRZ1	2.11636288493832e-09	8	8	214860
UKB_Age_when_periods_started_menarche	ENSG00000136448.7	NMT1	2.22276737428653e-09	29	3	214860
UKB_Age_when_periods_started_menarche	ENSG00000116062.10	MSH6	2.4530142218558e-09	18	9	214860
UKB_Age_when_periods_started_menarche	ENSG00000103043.10	VAC14	2.53028814426332e-09	6	6	214860
UKB_Age_when_periods_started_menarche	ENSG00000132394.6	EEFSEC	2.69957815703809e-09	19	10	214860
UKB_Age_when_periods_started_menarche	ENSG00000204444.6	APOM	2.81303632951407e-09	11	8	214860
UKB_Age_when_periods_started_menarche	ENSG00000168273.3	SMIM4	2.91227619994007e-09	3	3	214860
UKB_Age_when_periods_started_menarche	ENSG00000137312.10	FLOT1	2.92162175196405e-09	11	6	214860
UKB_Age_when_periods_started_menarche	ENSG00000231852.2	CYP21A2	3.18928473871665e-09	24	10	214860
UKB_Age_when_periods_started_menarche	ENSG00000198218.6	QRICH1	3.24868255006516e-09	22	4	214860
UKB_Age_when_periods_started_menarche	ENSG00000176732.6	PFN4	3.36606312143857e-09	22	5	214860
UKB_Age_when_periods_started_menarche	ENSG00000131016.12	AKAP12	3.40296699661629e-09	7	7	214860
UKB_Age_when_periods_started_menarche	ENSG00000167191.7	GPRC5B	3.76893370569124e-09	8	8	214860
UKB_Age_when_periods_started_menarche	ENSG00000146476.6	C6orf211	3.97109805646217e-09	7	7	214860
UKB_Age_when_periods_started_menarche	ENSG00000166260.6	COX11	3.97524746315754e-09	33	3	214860
UKB_Age_when_periods_started_menarche	ENSG00000102886.10	GDPD3	4.29109697737965e-09	20	12	214860
UKB_Age_when_periods_started_menarche	ENSG00000198064.9	RP11-347C12.1	4.33321409837981e-09	18	5	214860
UKB_Age_when_periods_started_menarche	ENSG00000213380.9	COG8	4.34919471620936e-09	9	8	214860
UKB_Age_when_periods_started_menarche	ENSG00000164062.8	APEH	4.36477629427045e-09	11	7	214860
UKB_Age_when_periods_started_menarche	ENSG00000172375.8	C2CD2L	4.4763783311917e-09	13	13	214860
UKB_Age_when_periods_started_menarche	ENSG00000204472.8	AIF1	4.71931166013554e-09	4	4	214860
UKB_Age_when_periods_started_menarche	ENSG00000204642.9	HLA-F	5.00616041539091e-09	27	4	214860
UKB_Age_when_periods_started_menarche	ENSG00000182247.5	UBE2E2	5.11022036091954e-09	14	13	214860
UKB_Age_when_periods_started_menarche	ENSG00000114854.3	TNNC1	5.20778332071325e-09	4	4	214860
UKB_Age_when_periods_started_menarche	ENSG00000100614.13	PPM1A	5.4755070303941e-09	14	6	214860
UKB_Age_when_periods_started_menarche	ENSG00000178035.7	IMPDH2	5.62972455886674e-09	5	5	214860
UKB_Age_when_periods_started_menarche	ENSG00000084710.9	EFR3B	5.64034976276982e-09	6	6	214860
UKB_Age_when_periods_started_menarche	ENSG00000114349.5	GNAT1	5.7727010576568e-09	1	1	214860
UKB_Age_when_periods_started_menarche	ENSG00000137337.10	MDC1	6.58490238519799e-09	3	3	214860
UKB_Age_when_periods_started_menarche	ENSG00000227507.2	LTB	6.62566893006055e-09	3	3	214860
UKB_Age_when_periods_started_menarche	ENSG00000163659.8	TIPARP	6.67114731232868e-09	9	9	214860
UKB_Age_when_periods_started_menarche	ENSG00000068001.9	HYAL2	6.7184123382968e-09	2	2	214860
UKB_Age_when_periods_started_menarche	ENSG00000119328.7	FAM206A	6.76692312944527e-09	23	10	214860
UKB_Age_when_periods_started_menarche	ENSG00000254206.1	NPIPB11	6.93428817487942e-09	12	5	214860
UKB_Age_when_periods_started_menarche	ENSG00000011590.9	ZBTB32	6.93983844511116e-09	29	7	214860
UKB_Age_when_periods_started_menarche	ENSG00000162267.8	ITIH3	7.02226509389928e-09	12	12	214860
UKB_Age_when_periods_started_menarche	ENSG00000213722.4	DDAH2	7.15303408873833e-09	12	10	214860
UKB_Age_when_periods_started_menarche	ENSG00000267106.1	C19orf82	7.22936711750151e-09	9	9	214860
UKB_Age_when_periods_started_menarche	ENSG00000164091.7	WDR82	7.45785178544394e-09	5	5	214860
UKB_Age_when_periods_started_menarche	ENSG00000125971.12	DYNLRB1	7.59178675787944e-09	7	7	214860
UKB_Age_when_periods_started_menarche	ENSG00000183086.10	GATSL1	7.62422248007009e-09	3	3	214860
UKB_Age_when_periods_started_menarche	ENSG00000152520.9	PAN3	7.65146419619885e-09	11	11	214860
UKB_Age_when_periods_started_menarche	ENSG00000225190.4	PLEKHM1	7.67359493882729e-09	15	9	214860
UKB_Age_when_periods_started_menarche	ENSG00000069667.11	RORA	7.77866816619159e-09	11	11	214860
UKB_Age_when_periods_started_menarche	ENSG00000116675.11	DNAJC6	7.99889152314268e-09	13	13	214860
UKB_Age_when_periods_started_menarche	ENSG00000272333.1	KMT2B	8.47471806088971e-09	10	10	214860
UKB_Age_when_periods_started_menarche	ENSG00000108924.9	HLF	8.60140767409435e-09	6	6	214860
UKB_Age_when_periods_started_menarche	ENSG00000135046.9	ANXA1	8.64155980672588e-09	7	7	214860
UKB_Age_when_periods_started_menarche	ENSG00000204385.6	SLC44A4	8.69721365420389e-09	3	3	214860
UKB_Age_when_periods_started_menarche	ENSG00000148053.11	NTRK2	8.85401065521386e-09	5	5	214860
UKB_Age_when_periods_started_menarche	ENSG00000119487.12	MAPKAP1	9.14571764407997e-09	4	4	214860
UKB_Age_when_periods_started_menarche	ENSG00000137411.12	VARS2	9.34856665138664e-09	29	8	214860
UKB_Age_when_periods_started_menarche	ENSG00000204520.8	MICA	9.5696300034838e-09	42	5	214860
UKB_Age_when_periods_started_menarche	ENSG00000103489.7	XYLT1	1.11777504620712e-08	10	10	214860
UKB_Age_when_periods_started_menarche	ENSG00000055955.11	ITIH4	1.15100410624916e-08	40	2	214860
UKB_Age_when_periods_started_menarche	ENSG00000105662.11	CRTC1	1.15569176092628e-08	9	9	214860
UKB_Age_when_periods_started_menarche	ENSG00000178057.10	NDUFAF3	1.15614496982615e-08	8	8	214860
UKB_Age_when_periods_started_menarche	ENSG00000143443.9	C1orf56	1.18857206607235e-08	11	9	214860
UKB_Age_when_periods_started_menarche	ENSG00000175029.12	CTBP2	1.21718493412434e-08	11	9	214860
UKB_Age_when_periods_started_menarche	ENSG00000137185.7	ZSCAN9	1.26985954944301e-08	17	9	214860
UKB_Age_when_periods_started_menarche	ENSG00000168907.9	PLA2G4F	1.31969139639723e-08	5	5	214860
UKB_Age_when_periods_started_menarche	ENSG00000066379.10	ZNRD1	1.32046053044787e-08	26	7	214860
UKB_Age_when_periods_started_menarche	ENSG00000151006.7	PRSS53	1.42301787674284e-08	14	9	214860
UKB_Age_when_periods_started_menarche	ENSG00000238083.3	LRRC37A2	1.44353518265345e-08	44	2	214860
UKB_Age_when_periods_started_menarche	ENSG00000149930.13	TAOK2	1.46857784770359e-08	7	7	214860
UKB_Age_when_periods_started_menarche	ENSG00000167210.12	LOXHD1	1.599380571582e-08	4	4	214860
UKB_Age_when_periods_started_menarche	ENSG00000172260.9	NEGR1	1.76021402530569e-08	8	8	214860
UKB_Age_when_periods_started_menarche	ENSG00000204614.4	TRIM40	1.81530960033068e-08	1	1	214860
UKB_Age_when_periods_started_menarche	ENSG00000166441.8	RPL27A	1.82457835674481e-08	8	8	214860
UKB_Age_when_periods_started_menarche	ENSG00000204301.5	NOTCH4	1.87183755204358e-08	23	9	214860
UKB_Age_when_periods_started_menarche	ENSG00000095110.3	NXPE1	1.93430323636942e-08	2	2	214860
UKB_Age_when_periods_started_menarche	ENSG00000112276.9	BVES	1.94177641398601e-08	12	6	214860
UKB_Age_when_periods_started_menarche	ENSG00000138395.10	CDK15	1.96372843617153e-08	4	4	214860
UKB_Age_when_periods_started_menarche	ENSG00000133103.12	COG6	1.96799851146208e-08	26	7	214860
UKB_Age_when_periods_started_menarche	ENSG00000165905.12	GYLTL1B	1.97368418861432e-08	7	7	214860
UKB_Age_when_periods_started_menarche	ENSG00000204681.6	GABBR1	1.98071743170486e-08	7	6	214860
UKB_Age_when_periods_started_menarche	ENSG00000109881.12	CCDC34	2.11127340930032e-08	11	11	214860
UKB_Age_when_periods_started_menarche	ENSG00000247077.2	PGAM5	2.12272423614516e-08	10	10	214860
UKB_Age_when_periods_started_menarche	ENSG00000183248.7	CTD-3193O13.9	2.14152951674859e-08	10	10	214860
UKB_Age_when_periods_started_menarche	ENSG00000176681.10	LRRC37A	2.15170412023829e-08	44	2	214860
UKB_Age_when_periods_started_menarche	ENSG00000136933.12	RABEPK	2.30767999048019e-08	14	12	214860
UKB_Age_when_periods_started_menarche	ENSG00000119326.10	CTNNAL1	2.46618664464631e-08	22	7	214860
UKB_Age_when_periods_started_menarche	ENSG00000110492.11	MDK	2.47112436659772e-08	10	9	214860
UKB_Age_when_periods_started_menarche	ENSG00000108379.5	WNT3	2.51992399136992e-08	33	4	214860
UKB_Age_when_periods_started_menarche	ENSG00000141577.9	AZI1	2.53361832793477e-08	19	15	214860
UKB_Age_when_periods_started_menarche	ENSG00000105664.6	COMP	2.58317898218151e-08	9	9	214860
UKB_Age_when_periods_started_menarche	ENSG00000090857.9	PDPR	2.59374986959021e-08	12	9	214860
UKB_Age_when_periods_started_menarche	ENSG00000013364.14	MVP	2.60316100316618e-08	11	10	214860
UKB_Age_when_periods_started_menarche	ENSG00000118369.8	USP35	2.62238122660518e-08	12	10	214860
UKB_Age_when_periods_started_menarche	ENSG00000148399.7	DPH7	2.68568770103078e-08	13	6	214860
UKB_Age_when_periods_started_menarche	ENSG00000172273.8	HINFP	2.68851848224403e-08	23	8	214860
UKB_Age_when_periods_started_menarche	ENSG00000178809.7	TRIM73	2.76845970070292e-08	35	2	214860
UKB_Age_when_periods_started_menarche	ENSG00000157637.8	SLC38A10	2.78357948205622e-08	33	2	214860
UKB_Age_when_periods_started_menarche	ENSG00000120262.8	CCDC170	2.94087463852999e-08	17	14	214860
UKB_Age_when_periods_started_menarche	ENSG00000185905.3	C16orf54	3.00759675712542e-08	7	7	214860
UKB_Age_when_periods_started_menarche	ENSG00000166529.10	ZSCAN21	3.17896867679799e-08	26	3	214860
UKB_Age_when_periods_started_menarche	ENSG00000148057.11	IDNK	3.20978226066507e-08	10	9	214860
UKB_Age_when_periods_started_menarche	ENSG00000122025.10	FLT3	3.23767139831613e-08	20	8	214860
UKB_Age_when_periods_started_menarche	ENSG00000187068.2	C3orf70	3.3463842063712e-08	18	12	214860
UKB_Age_when_periods_started_menarche	ENSG00000175348.6	TMEM9B	3.40721824729835e-08	23	14	214860
UKB_Age_when_periods_started_menarche	ENSG00000138031.10	ADCY3	3.49364086899941e-08	13	6	214860
UKB_Age_when_periods_started_menarche	ENSG00000116678.14	LEPR	3.71988583207623e-08	13	12	214860
UKB_Age_when_periods_started_menarche	ENSG00000164418.15	GRIK2	3.80526943350618e-08	12	9	214860
UKB_Age_when_periods_started_menarche	ENSG00000180210.10	F2	3.83358171805706e-08	9	8	214860
UKB_Age_when_periods_started_menarche	ENSG00000144229.7	THSD7B	3.8417246931492e-08	16	13	214860
UKB_Age_when_periods_started_menarche	ENSG00000204657.2	OR2H2	3.8840445794597e-08	7	5	214860
UKB_Age_when_periods_started_menarche	ENSG00000134343.8	ANO3	3.92145695955889e-08	11	11	214860
UKB_Age_when_periods_started_menarche	ENSG00000091656.11	ZFHX4	3.94812437665e-08	6	6	214860
UKB_Age_when_periods_started_menarche	ENSG00000175213.2	ZNF408	4.05071966542322e-08	12	9	214860
UKB_Age_when_periods_started_menarche	ENSG00000111911.5	HINT3	4.07357232456074e-08	5	4	214860
UKB_Age_when_periods_started_menarche	ENSG00000158517.9	NCF1	4.07747902755474e-08	7	7	214860
UKB_Age_when_periods_started_menarche	ENSG00000016864.12	GLT8D1	4.18504519760742e-08	6	6	214860
UKB_Age_when_periods_started_menarche	ENSG00000149084.7	HSD17B12	4.24050465678314e-08	44	1	214860
UKB_Age_when_periods_started_menarche	ENSG00000119782.9	FKBP1B	4.57993684728815e-08	12	9	214860
UKB_Age_when_periods_started_menarche	ENSG00000135045.6	C9orf40	4.60252946402299e-08	11	11	214860
UKB_Age_when_periods_started_menarche	ENSG00000224712.6	NPIPA3	4.76796715038644e-08	21	9	214860
UKB_Age_when_periods_started_menarche	ENSG00000125977.6	EIF2S2	4.80125331111815e-08	3	3	214860
UKB_Age_when_periods_started_menarche	ENSG00000175600.11	C7orf10	5.29569305082176e-08	9	9	214860
UKB_Age_when_periods_started_menarche	ENSG00000174938.10	SEZ6L2	5.31012517831019e-08	7	7	214860
UKB_Age_when_periods_started_menarche	ENSG00000204536.9	CCHCR1	5.55372989452199e-08	33	4	214860
UKB_Age_when_periods_started_menarche	ENSG00000185627.13	PSMD13	5.65407263105982e-08	42	1	214860
UKB_Age_when_periods_started_menarche	ENSG00000130810.15	PPAN	5.8288353369392e-08	5	5	214860
UKB_Age_when_periods_started_menarche	ENSG00000188211.4	NCR3LG1	5.86694048129146e-08	17	12	214860
UKB_Age_when_periods_started_menarche	ENSG00000109323.4	MANBA	5.95645440089523e-08	13	10	214860
UKB_Age_when_periods_started_menarche	ENSG00000254858.5	MPV17L2	5.99926478936336e-08	10	9	214860
UKB_Age_when_periods_started_menarche	ENSG00000149187.13	CELF1	6.28493116882608e-08	3	3	214860
UKB_Age_when_periods_started_menarche	ENSG00000165660.7	FAM175B	6.32636794567319e-08	5	5	214860
UKB_Age_when_periods_started_menarche	ENSG00000168807.12	SNTB2	6.45855899549177e-08	18	8	214860
UKB_Age_when_periods_started_menarche	ENSG00000078747.8	ITCH	6.4964574417718e-08	7	6	214860
UKB_Age_when_periods_started_menarche	ENSG00000118298.6	CA14	6.63635390480912e-08	4	4	214860
UKB_Age_when_periods_started_menarche	ENSG00000151364.11	KCTD14	6.82971884544317e-08	11	11	214860
UKB_Age_when_periods_started_menarche	ENSG00000115464.10	USP34	7.27575357738595e-08	10	10	214860
UKB_Age_when_periods_started_menarche	ENSG00000090238.7	YPEL3	7.30439888532337e-08	32	3	214860
UKB_Age_when_periods_started_menarche	ENSG00000185829.11	ARL17A	7.50979912382926e-08	42	3	214860
UKB_Age_when_periods_started_menarche	ENSG00000066056.9	TIE1	7.70618245586169e-08	17	7	214860
UKB_Age_when_periods_started_menarche	ENSG00000204632.7	HLA-G	7.92887620961181e-08	34	7	214860
UKB_Age_when_periods_started_menarche	ENSG00000099203.2	TMED1	8.01927697000609e-08	5	5	214860
UKB_Age_when_periods_started_menarche	ENSG00000169340.5	PDILT	8.0228851084516e-08	2	2	214860
UKB_Age_when_periods_started_menarche	ENSG00000204842.10	ATXN2	8.05202085347011e-08	4	4	214860
UKB_Age_when_periods_started_menarche	ENSG00000114268.7	PFKFB4	8.26564371519127e-08	12	12	214860
UKB_Age_when_periods_started_menarche	ENSG00000148943.7	LIN7C	8.7877917562187e-08	23	9	214860
UKB_Age_when_periods_started_menarche	ENSG00000004534.10	RBM6	9.23442814451608e-08	43	1	214860
UKB_Age_when_periods_started_menarche	ENSG00000112992.12	NNT	9.26640398616235e-08	17	8	214860
UKB_Age_when_periods_started_menarche	ENSG00000010327.6	STAB1	9.38976014699758e-08	8	8	214860
UKB_Age_when_periods_started_menarche	ENSG00000103550.9	KNOP1	9.59864669441838e-08	44	1	214860
UKB_Age_when_periods_started_menarche	ENSG00000078804.8	TP53INP2	1.0139131454045e-07	10	9	214860
UKB_Age_when_periods_started_menarche	ENSG00000104903.4	LYL1	1.0346080256714e-07	6	6	214860
UKB_Age_when_periods_started_menarche	ENSG00000259207.3	ITGB3	1.04410089699953e-07	17	9	214860
UKB_Age_when_periods_started_menarche	ENSG00000161813.16	LARP4	1.04859069226552e-07	11	9	214860
UKB_Age_when_periods_started_menarche	ENSG00000159256.8	MORC3	1.06456902599542e-07	5	5	214860
UKB_Age_when_periods_started_menarche	ENSG00000166278.10	C2	1.08303805482018e-07	10	10	214860
UKB_Age_when_periods_started_menarche	ENSG00000114902.9	SPCS1	1.08490316774102e-07	2	2	214860
UKB_Age_when_periods_started_menarche	ENSG00000143374.10	TARS2	1.17671736096513e-07	13	9	214860
UKB_Age_when_periods_started_menarche	ENSG00000149927.13	DOC2A	1.19992530296189e-07	14	9	214860
UKB_Age_when_periods_started_menarche	ENSG00000180340.5	FZD2	1.20945869066994e-07	7	7	214860
UKB_Age_when_periods_started_menarche	ENSG00000197885.6	NKIRAS1	1.24645957744509e-07	10	10	214860
UKB_Age_when_periods_started_menarche	ENSG00000232629.4	HLA-DQB2	1.25752887584997e-07	32	3	214860
UKB_Age_when_periods_started_menarche	ENSG00000204410.10	MSH5	1.26842573239806e-07	7	7	214860
UKB_Age_when_periods_started_menarche	ENSG00000186765.7	FSCN2	1.27805737062743e-07	14	11	214860
UKB_Age_when_periods_started_menarche	ENSG00000006016.6	CRLF1	1.33091016758509e-07	12	12	214860
UKB_Age_when_periods_started_menarche	ENSG00000182329.6	AC079354.1	1.3518789281601e-07	1	1	214860
UKB_Age_when_periods_started_menarche	ENSG00000175792.7	RUVBL1	1.38023685997052e-07	3	3	214860
UKB_Age_when_periods_started_menarche	ENSG00000204351.7	SKIV2L	1.38633447524089e-07	35	2	214860
UKB_Age_when_periods_started_menarche	ENSG00000204580.7	DDR1	1.39166114556225e-07	9	9	214860
UKB_Age_when_periods_started_menarche	ENSG00000102882.7	MAPK3	1.42677033277147e-07	16	8	214860
UKB_Age_when_periods_started_menarche	ENSG00000172046.14	USP19	1.42677933117261e-07	3	3	214860
UKB_Age_when_periods_started_menarche	ENSG00000126062.3	TMEM115	1.46343271177991e-07	9	9	214860
UKB_Age_when_periods_started_menarche	ENSG00000168237.13	GLYCTK	1.47982884697965e-07	25	5	214860
UKB_Age_when_periods_started_menarche	ENSG00000198517.5	MAFK	1.48378145256751e-07	7	6	214860
UKB_Age_when_periods_started_menarche	ENSG00000063978.11	RNF4	1.48399703472565e-07	27	11	214860
UKB_Age_when_periods_started_menarche	ENSG00000198563.9	DDX39B	1.55382856460258e-07	11	8	214860
UKB_Age_when_periods_started_menarche	ENSG00000186868.11	MAPT	1.55444053926145e-07	18	5	214860
UKB_Age_when_periods_started_menarche	ENSG00000198520.6	C1orf228	1.69819596940849e-07	17	14	214860
UKB_Age_when_periods_started_menarche	ENSG00000129007.10	CALML4	1.72827284664902e-07	16	15	214860
UKB_Age_when_periods_started_menarche	ENSG00000229729.3	RP11-159G9.5	1.81344807356829e-07	3	3	214860
UKB_Age_when_periods_started_menarche	ENSG00000221983.3	UBA52	1.86556499676801e-07	27	6	214860
UKB_Age_when_periods_started_menarche	ENSG00000119004.10	CYP20A1	1.87446687227568e-07	4	4	214860
UKB_Age_when_periods_started_menarche	ENSG00000197713.10	RPE	1.8753919059155e-07	10	7	214860
UKB_Age_when_periods_started_menarche	ENSG00000204610.8	TRIM15	1.98571358877373e-07	5	5	214860
UKB_Age_when_periods_started_menarche	ENSG00000149922.6	TBX6	2.07399134740166e-07	29	5	214860
UKB_Age_when_periods_started_menarche	ENSG00000168116.9	KIAA1586	2.16898076866209e-07	27	4	214860
UKB_Age_when_periods_started_menarche	ENSG00000198336.5	MYL4	2.17416845614866e-07	20	8	214860
UKB_Age_when_periods_started_menarche	ENSG00000174521.7	TTC9B	2.26200214284591e-07	7	7	214860
UKB_Age_when_periods_started_menarche	ENSG00000131094.3	C1QL1	2.32624281488629e-07	8	8	214860
UKB_Age_when_periods_started_menarche	ENSG00000145041.11	VPRBP	2.34596645132604e-07	6	6	214860
UKB_Age_when_periods_started_menarche	ENSG00000171222.6	SCAND1	2.41170841077403e-07	10	10	214860
UKB_Age_when_periods_started_menarche	ENSG00000105696.4	TMEM59L	2.46999714602263e-07	6	6	214860
UKB_Age_when_periods_started_menarche	ENSG00000101019.17	UQCC1	2.55148831231392e-07	25	7	214860
UKB_Age_when_periods_started_menarche	ENSG00000116032.5	GRIN3B	2.55475776351879e-07	26	13	214860
UKB_Age_when_periods_started_menarche	ENSG00000044090.4	CUL7	2.61410846612327e-07	21	9	214860
UKB_Age_when_periods_started_menarche	ENSG00000214212.4	C19orf38	2.61708149535646e-07	7	7	214860
UKB_Age_when_periods_started_menarche	ENSG00000112701.13	SENP6	2.69055732441346e-07	14	9	214860
UKB_Age_when_periods_started_menarche	ENSG00000169951.5	ZNF764	2.70449697010393e-07	8	6	214860
UKB_Age_when_periods_started_menarche	ENSG00000135124.10	P2RX4	2.73194910711635e-07	32	5	214860
UKB_Age_when_periods_started_menarche	ENSG00000124749.12	COL21A1	2.83682539522292e-07	17	12	214860
UKB_Age_when_periods_started_menarche	ENSG00000117906.9	RCN2	2.85558052779246e-07	13	9	214860
UKB_Age_when_periods_started_menarche	ENSG00000155906.12	RMND1	2.86862734626053e-07	21	13	214860
UKB_Age_when_periods_started_menarche	ENSG00000124593.10	PRICKLE4	2.89885874680285e-07	20	4	214860
UKB_Age_when_periods_started_menarche	ENSG00000152219.4	ARL14EP	2.95289764838513e-07	27	10	214860
UKB_Age_when_periods_started_menarche	ENSG00000089041.12	P2RX7	3.01899457443667e-07	10	10	214860
UKB_Age_when_periods_started_menarche	ENSG00000178301.3	AQP11	3.08822390629521e-07	18	9	214860
UKB_Age_when_periods_started_menarche	ENSG00000106771.8	TMEM245	3.16801183263827e-07	21	10	214860
UKB_Age_when_periods_started_menarche	ENSG00000172159.11	FRMD3	3.22906772332263e-07	14	14	214860
UKB_Age_when_periods_started_menarche	ENSG00000172992.7	DCAKD	3.24112973319222e-07	31	4	214860
UKB_Age_when_periods_started_menarche	ENSG00000168872.11	DDX19A	3.29192574671809e-07	6	6	214860
UKB_Age_when_periods_started_menarche	ENSG00000108839.7	ALOX12	3.33612101842679e-07	16	13	214860
UKB_Age_when_periods_started_menarche	ENSG00000175387.11	SMAD2	3.37744057113135e-07	10	9	214860
UKB_Age_when_periods_started_menarche	ENSG00000173714.7	WFIKKN2	3.39068183395275e-07	8	8	214860
UKB_Age_when_periods_started_menarche	ENSG00000110344.5	UBE4A	3.3954571342787e-07	9	9	214860
UKB_Age_when_periods_started_menarche	ENSG00000164615.3	CAMLG	3.4461977811688e-07	32	2	214860
UKB_Age_when_periods_started_menarche	ENSG00000169836.4	TACR3	3.69455556229142e-07	4	4	214860
UKB_Age_when_periods_started_menarche	ENSG00000149179.9	C11orf49	3.74641708399415e-07	16	7	214860
UKB_Age_when_periods_started_menarche	ENSG00000141293.11	SKAP1	3.76242122323997e-07	12	12	214860
UKB_Age_when_periods_started_menarche	ENSG00000214686.3	IQCF6	3.82513312901601e-07	1	1	214860
UKB_Age_when_periods_started_menarche	ENSG00000113645.9	WWC1	3.89364170106704e-07	11	11	214860
UKB_Age_when_periods_started_menarche	ENSG00000023330.10	ALAS1	3.92319176213126e-07	3	3	214860
UKB_Age_when_periods_started_menarche	ENSG00000084676.11	NCOA1	3.99550199491486e-07	21	13	214860
UKB_Age_when_periods_started_menarche	ENSG00000138041.11	SMEK2	4.00133364674e-07	16	12	214860
UKB_Age_when_periods_started_menarche	ENSG00000066322.8	ELOVL1	4.04119662142642e-07	3	3	214860
UKB_Age_when_periods_started_menarche	ENSG00000130749.5	ZC3H4	4.09179844375831e-07	4	4	214860
UKB_Age_when_periods_started_menarche	ENSG00000167302.5	ENTHD2	4.21741558867631e-07	12	12	214860
UKB_Age_when_periods_started_menarche	ENSG00000070081.11	NUCB2	4.28699747985212e-07	17	14	214860
UKB_Age_when_periods_started_menarche	ENSG00000165113.8	GKAP1	4.5037182846905e-07	15	11	214860
UKB_Age_when_periods_started_menarche	ENSG00000204267.9	TAP2	4.52553104937959e-07	29	8	214860
UKB_Age_when_periods_started_menarche	ENSG00000163933.5	RFT1	4.57885599252461e-07	37	2	214860
UKB_Age_when_periods_started_menarche	ENSG00000129625.8	REEP5	4.79183198830375e-07	24	8	214860
UKB_Age_when_periods_started_menarche	ENSG00000106261.12	ZKSCAN1	5.1759525638933e-07	6	6	214860
UKB_Age_when_periods_started_menarche	ENSG00000187446.7	CHP1	5.25104886667345e-07	14	13	214860
UKB_Age_when_periods_started_menarche	ENSG00000139624.8	CERS5	5.25516678556723e-07	28	5	214860
UKB_Age_when_periods_started_menarche	ENSG00000186298.7	PPP1CC	5.43375060006218e-07	6	6	214860
UKB_Age_when_periods_started_menarche	ENSG00000135974.5	C2orf49	5.50367856327885e-07	15	9	214860
UKB_Age_when_periods_started_menarche	ENSG00000100196.6	KDELR3	5.52232701043599e-07	12	11	214860
UKB_Age_when_periods_started_menarche	ENSG00000174738.8	NR1D2	5.57125824476215e-07	6	6	214860
UKB_Age_when_periods_started_menarche	ENSG00000183092.11	BEGAIN	5.57242965657509e-07	22	4	214860
UKB_Age_when_periods_started_menarche	ENSG00000130222.6	GADD45G	5.66826788483469e-07	9	9	214860
UKB_Age_when_periods_started_menarche	ENSG00000221838.5	AP4M1	5.74056630052936e-07	31	3	214860
UKB_Age_when_periods_started_menarche	ENSG00000178966.11	RMI1	5.75181128413072e-07	14	10	214860
UKB_Age_when_periods_started_menarche	ENSG00000167183.2	PRR15L	5.80732113298392e-07	7	7	214860
UKB_Age_when_periods_started_menarche	ENSG00000175161.9	CADM2	5.84908649943043e-07	13	11	214860
UKB_Age_when_periods_started_menarche	ENSG00000123685.4	BATF3	6.00967194912894e-07	11	10	214860
UKB_Age_when_periods_started_menarche	ENSG00000104714.9	ERICH1	6.08829305056058e-07	21	19	214860
UKB_Age_when_periods_started_menarche	ENSG00000165119.14	HNRNPK	6.16381543265099e-07	7	7	214860
UKB_Age_when_periods_started_menarche	ENSG00000162927.9	PUS10	6.16997485591851e-07	16	6	214860
UKB_Age_when_periods_started_menarche	ENSG00000204396.6	VWA7	6.29812541300615e-07	13	13	214860
UKB_Age_when_periods_started_menarche	ENSG00000149262.12	INTS4	6.30383564772737e-07	20	6	214860
UKB_Age_when_periods_started_menarche	ENSG00000146063.14	TRIM41	6.35523249020127e-07	5	5	214860
UKB_Age_when_periods_started_menarche	ENSG00000101391.16	CDK5RAP1	6.37637473563744e-07	9	9	214860
UKB_Age_when_periods_started_menarche	ENSG00000100983.5	GSS	6.47047083764988e-07	14	7	214860
UKB_Age_when_periods_started_menarche	ENSG00000055813.5	CCDC85A	6.47403321307117e-07	10	9	214860
UKB_Age_when_periods_started_menarche	ENSG00000185624.10	P4HB	6.77454869930621e-07	9	9	214860
UKB_Age_when_periods_started_menarche	ENSG00000132424.10	PNISR	6.98221054565247e-07	8	8	214860
UKB_Age_when_periods_started_menarche	ENSG00000178252.13	WDR6	7.03135553335012e-07	33	2	214860
UKB_Age_when_periods_started_menarche	ENSG00000100216.4	TOMM22	7.06079329782128e-07	15	8	214860
UKB_Age_when_periods_started_menarche	ENSG00000140525.13	FANCI	7.15141479434798e-07	9	9	214860
UKB_Age_when_periods_started_menarche	ENSG00000148572.10	NRBF2	7.17254151003464e-07	18	6	214860
UKB_Age_when_periods_started_menarche	ENSG00000153234.9	NR4A2	7.43425770943227e-07	2	2	214860
UKB_Age_when_periods_started_menarche	ENSG00000237541.3	HLA-DQA2	7.51997273476897e-07	41	1	214860
UKB_Age_when_periods_started_menarche	ENSG00000055957.6	ITIH1	7.64266224032739e-07	4	4	214860
UKB_Age_when_periods_started_menarche	ENSG00000063176.11	SPHK2	7.7289104781445e-07	15	13	214860
UKB_Age_when_periods_started_menarche	ENSG00000169682.13	SPNS1	7.78473726341276e-07	9	8	214860
UKB_Age_when_periods_started_menarche	ENSG00000131495.4	NDUFA2	7.90817682471992e-07	10	8	214860
UKB_Age_when_periods_started_menarche	ENSG00000220008.2	LINGO3	8.15722630843281e-07	5	5	214860
UKB_Age_when_periods_started_menarche	ENSG00000166025.13	AMOTL1	8.32750944911882e-07	6	6	214860
UKB_Age_when_periods_started_menarche	ENSG00000131503.16	ANKHD1	8.35299856969033e-07	5	5	214860
UKB_Age_when_periods_started_menarche	ENSG00000188266.9	HYKK	8.56017235429967e-07	6	6	214860
UKB_Age_when_periods_started_menarche	ENSG00000188305.4	C19orf35	8.57964586894382e-07	7	7	214860
UKB_Age_when_periods_started_menarche	ENSG00000181513.10	ACBD4	8.7865545383982e-07	24	6	214860
UKB_Age_when_periods_started_menarche	ENSG00000172543.3	CTSW	8.88049772552629e-07	34	2	214860
UKB_Age_when_periods_started_menarche	ENSG00000117385.11	LEPRE1	8.89286449409154e-07	7	7	214860
UKB_Age_when_periods_started_menarche	ENSG00000225399.3	RP11-3B7.1	8.96355232335804e-07	9	5	214860
UKB_Age_when_periods_started_menarche	ENSG00000131061.9	ZNF341	8.99137107022679e-07	7	7	214860
UKB_Age_when_periods_started_menarche	ENSG00000159214.8	CCDC24	9.65238454451083e-07	8	8	214860
UKB_Age_when_periods_started_menarche	ENSG00000184924.5	PTRHD1	9.89831894669144e-07	4	4	214860
UKB_Age_when_periods_started_menarche	ENSG00000070061.10	IKBKAP	1.00475862342438e-06	24	12	214860
UKB_Age_when_periods_started_menarche	ENSG00000159516.8	SPRR2G	1.01516714691506e-06	9	9	214860
UKB_Age_when_periods_started_menarche	ENSG00000033327.8	GAB2	1.03652272297158e-06	7	5	214860
UKB_Age_when_periods_started_menarche	ENSG00000083807.5	SLC27A5	1.04749687178096e-06	8	6	214860
UKB_Age_when_periods_started_menarche	ENSG00000010318.15	PHF7	1.05853516999062e-06	6	6	214860
UKB_Age_when_periods_started_menarche	ENSG00000083838.11	ZNF446	1.05898425877001e-06	10	10	214860
UKB_Age_when_periods_started_menarche	ENSG00000151892.10	GFRA1	1.0925871716243e-06	12	9	214860
UKB_Age_when_periods_started_menarche	ENSG00000204525.10	HLA-C	1.09601436842958e-06	43	1	214860
UKB_Age_when_periods_started_menarche	ENSG00000128973.7	CLN6	1.1007160021016e-06	16	10	214860
UKB_Age_when_periods_started_menarche	ENSG00000167397.10	VKORC1	1.10320615167791e-06	17	9	214860
UKB_Age_when_periods_started_menarche	ENSG00000134987.7	WDR36	1.12383699396336e-06	17	8	214860
UKB_Age_when_periods_started_menarche	ENSG00000183729.3	NPBWR1	1.13798924443763e-06	3	3	214860
UKB_Age_when_periods_started_menarche	ENSG00000141570.6	CBX8	1.19031337445151e-06	16	8	214860
UKB_Age_when_periods_started_menarche	ENSG00000163141.14	BNIPL	1.20261235169198e-06	15	10	214860
UKB_Age_when_periods_started_menarche	ENSG00000036530.4	CYP46A1	1.21507929871992e-06	11	9	214860
UKB_Age_when_periods_started_menarche	ENSG00000152495.6	CAMK4	1.22214148004344e-06	6	6	214860
UKB_Age_when_periods_started_menarche	ENSG00000179889.14	PDXDC1	1.23013814048927e-06	19	15	214860
UKB_Age_when_periods_started_menarche	ENSG00000163001.7	CCDC104	1.23852964696192e-06	4	4	214860
UKB_Age_when_periods_started_menarche	ENSG00000105523.3	FAM83E	1.26815147482147e-06	10	8	214860
UKB_Age_when_periods_started_menarche	ENSG00000171133.2	OR2K2	1.27917889843001e-06	2	2	214860
UKB_Age_when_periods_started_menarche	ENSG00000184731.5	FAM110C	1.28665548498537e-06	9	9	214860
UKB_Age_when_periods_started_menarche	ENSG00000176920.10	FUT2	1.29590961060578e-06	19	9	214860
UKB_Age_when_periods_started_menarche	ENSG00000005243.5	COPZ2	1.3293443015877e-06	16	13	214860
UKB_Age_when_periods_started_menarche	ENSG00000188613.5	NANOS1	1.34162799430812e-06	14	13	214860
UKB_Age_when_periods_started_menarche	ENSG00000073969.14	NSF	1.35160848157989e-06	14	7	214860
UKB_Age_when_periods_started_menarche	ENSG00000146112.7	PPP1R18	1.40303905781944e-06	7	6	214860
UKB_Age_when_periods_started_menarche	ENSG00000204314.6	PRRT1	1.40784768862072e-06	16	11	214860
UKB_Age_when_periods_started_menarche	ENSG00000204237.4	OXLD1	1.42958380828602e-06	14	11	214860
UKB_Age_when_periods_started_menarche	ENSG00000167371.12	PRRT2	1.43362644080342e-06	7	7	214860
UKB_Age_when_periods_started_menarche	ENSG00000147488.7	ST18	1.45354240284066e-06	4	4	214860
UKB_Age_when_periods_started_menarche	ENSG00000120071.8	KANSL1	1.46860184934141e-06	37	5	214860
UKB_Age_when_periods_started_menarche	ENSG00000133488.10	SEC14L4	1.47109066021481e-06	14	10	214860
UKB_Age_when_periods_started_menarche	ENSG00000138653.5	NDST4	1.47933671884531e-06	4	4	214860
UKB_Age_when_periods_started_menarche	ENSG00000162928.8	PEX13	1.49447858258441e-06	5	5	214860
UKB_Age_when_periods_started_menarche	ENSG00000169217.4	CD2BP2	1.49764773711629e-06	11	5	214860
UKB_Age_when_periods_started_menarche	ENSG00000128298.12	BAIAP2L2	1.59747092953041e-06	10	10	214860
UKB_Age_when_periods_started_menarche	ENSG00000168884.10	TNIP2	1.6007726725289e-06	16	14	214860
UKB_Age_when_periods_started_menarche	ENSG00000136213.7	CHST12	1.60178799055131e-06	15	13	214860
UKB_Age_when_periods_started_menarche	ENSG00000158691.10	ZSCAN12	1.60774124180198e-06	8	7	214860
UKB_Age_when_periods_started_menarche	ENSG00000170445.8	HARS	1.62904654323639e-06	10	10	214860
UKB_Age_when_periods_started_menarche	ENSG00000106665.11	CLIP2	1.65905661064461e-06	11	10	214860
UKB_Age_when_periods_started_menarche	ENSG00000079313.7	REXO1	1.66334734280285e-06	13	12	214860
UKB_Age_when_periods_started_menarche	ENSG00000147862.10	NFIB	1.69679663478635e-06	9	9	214860
UKB_Age_when_periods_started_menarche	ENSG00000136146.10	MED4	1.73876758026546e-06	15	12	214860
UKB_Age_when_periods_started_menarche	ENSG00000142233.7	NTN5	1.75394180519038e-06	22	18	214860
UKB_Age_when_periods_started_menarche	ENSG00000159314.7	ARHGAP27	1.75924619589667e-06	16	11	214860
UKB_Age_when_periods_started_menarche	ENSG00000140382.10	HMG20A	1.77400987396411e-06	15	9	214860
UKB_Age_when_periods_started_menarche	ENSG00000163935.9	SFMBT1	1.78676236269234e-06	14	9	214860
UKB_Age_when_periods_started_menarche	ENSG00000143839.12	REN	1.78768990584675e-06	4	4	214860
UKB_Age_when_periods_started_menarche	ENSG00000169592.10	INO80E	1.79987551892034e-06	33	3	214860
UKB_Age_when_periods_started_menarche	ENSG00000172346.10	CSDC2	1.80881196646771e-06	20	9	214860
UKB_Age_when_periods_started_menarche	ENSG00000115421.8	PAPOLG	1.8265531284898e-06	11	10	214860
UKB_Age_when_periods_started_menarche	ENSG00000107669.13	ATE1	1.8468308860876e-06	19	18	214860
UKB_Age_when_periods_started_menarche	ENSG00000176623.7	RMDN1	1.87072586348646e-06	34	5	214860
UKB_Age_when_periods_started_menarche	ENSG00000204475.5	NCR3	1.91729794051802e-06	6	6	214860
UKB_Age_when_periods_started_menarche	ENSG00000115138.6	POMC	1.9364972766479e-06	13	11	214860
UKB_Age_when_periods_started_menarche	ENSG00000090861.11	AARS	1.96063038195755e-06	8	6	214860
UKB_Age_when_periods_started_menarche	ENSG00000123178.10	SPRYD7	1.99963254004313e-06	12	12	214860
UKB_Age_when_periods_started_menarche	ENSG00000103510.15	KAT8	2.02412601605287e-06	40	2	214860
UKB_Age_when_periods_started_menarche	ENSG00000002919.10	SNX11	2.02586701013108e-06	24	4	214860
UKB_Age_when_periods_started_menarche	ENSG00000105376.4	ICAM5	2.16038036890842e-06	15	13	214860
UKB_Age_when_periods_started_menarche	ENSG00000197961.7	ZNF121	2.17757257043929e-06	7	7	214860
UKB_Age_when_periods_started_menarche	ENSG00000115137.7	DNAJC27	2.19270772204569e-06	7	7	214860
UKB_Age_when_periods_started_menarche	ENSG00000162924.9	REL	2.19748124795654e-06	7	7	214860
UKB_Age_when_periods_started_menarche	ENSG00000136643.7	RPS6KC1	2.21889051551288e-06	13	8	214860
UKB_Age_when_periods_started_menarche	ENSG00000137218.6	FRS3	2.27546463227255e-06	12	11	214860
UKB_Age_when_periods_started_menarche	ENSG00000128965.7	CHAC1	2.27573581028459e-06	7	7	214860
UKB_Age_when_periods_started_menarche	ENSG00000085719.7	CPNE3	2.27736085669134e-06	20	8	214860
UKB_Age_when_periods_started_menarche	ENSG00000188186.6	LAMTOR4	2.32097005474752e-06	17	13	214860
UKB_Age_when_periods_started_menarche	ENSG00000171574.13	ZNF584	2.33889229887426e-06	40	2	214860
UKB_Age_when_periods_started_menarche	ENSG00000149201.5	CCDC81	2.40295457657786e-06	14	13	214860
UKB_Age_when_periods_started_menarche	ENSG00000136869.13	TLR4	2.46583892224396e-06	13	12	214860
UKB_Age_when_periods_started_menarche	ENSG00000204348.5	DXO	2.47040049228456e-06	17	11	214860
UKB_Age_when_periods_started_menarche	ENSG00000184779.8	RPS17	2.49188504360631e-06	29	4	214860
UKB_Age_when_periods_started_menarche	ENSG00000095794.15	CREM	2.52426250718522e-06	6	6	214860
UKB_Age_when_periods_started_menarche	ENSG00000140992.14	PDPK1	2.56913515169758e-06	7	7	214860
UKB_Age_when_periods_started_menarche	ENSG00000106976.14	DNM1	2.5693156316461e-06	17	11	214860
UKB_Age_when_periods_started_menarche	ENSG00000137343.13	ATAT1	2.57821370170542e-06	6	6	214860
UKB_Age_when_periods_started_menarche	ENSG00000188859.5	FAM78B	2.57825671540519e-06	7	7	214860
UKB_Age_when_periods_started_menarche	ENSG00000115020.12	PIKFYVE	2.63492916579971e-06	15	11	214860
UKB_Age_when_periods_started_menarche	ENSG00000107815.3	C10orf2	2.64995544889471e-06	4	4	214860
UKB_Age_when_periods_started_menarche	ENSG00000163285.7	GABRG1	2.74207303201251e-06	4	4	214860
UKB_Age_when_periods_started_menarche	ENSG00000135926.8	TMBIM1	2.74311760322731e-06	20	8	214860
UKB_Age_when_periods_started_menarche	ENSG00000152092.11	ASTN1	2.79745304038031e-06	6	6	214860
UKB_Angina	ENSG00000147883.9	CDKN2B	1.67150447329486e-07	7	7	39297
UKB_Angina	ENSG00000118526.6	TCF21	1.81253570317677e-07	12	11	39297
UKB_Angina	ENSG00000136378.10	ADAMTS7	1.82616276277973e-07	13	13	39297
UKB_Angina	ENSG00000134222.12	PSRC1	4.55016690191204e-07	20	11	39297
UKB_Angina	ENSG00000112137.12	PHACTR1	1.29095343895417e-06	14	11	39297
UKB_Ankylosing_spondylitis	ENSG00000137411.12	VARS2	1.02776902750526e-129	29	9	3439
UKB_Ankylosing_spondylitis	ENSG00000137310.7	TCF19	9.22332355954008e-125	25	9	3439
UKB_Ankylosing_spondylitis	ENSG00000204520.8	MICA	2.91617556793834e-107	42	5	3439
UKB_Ankylosing_spondylitis	ENSG00000206344.6	HCG27	1.45713018948399e-104	38	5	3439
UKB_Ankylosing_spondylitis	ENSG00000204396.6	VWA7	6.64952907060386e-94	13	13	3439
UKB_Ankylosing_spondylitis	ENSG00000204531.11	POU5F1	4.00122925473708e-88	31	7	3439
UKB_Ankylosing_spondylitis	ENSG00000204348.5	DXO	2.16792508239816e-85	17	11	3439
UKB_Ankylosing_spondylitis	ENSG00000204428.8	LY6G5C	4.40496905348966e-84	18	10	3439
UKB_Ankylosing_spondylitis	ENSG00000204301.5	NOTCH4	7.70488127799324e-82	23	10	3439
UKB_Ankylosing_spondylitis	ENSG00000204576.7	PRR3	2.419907482243e-81	3	3	3439
UKB_Ankylosing_spondylitis	ENSG00000204444.6	APOM	1.14720954837636e-80	11	8	3439
UKB_Ankylosing_spondylitis	ENSG00000204564.7	C6orf136	5.35552002790205e-80	5	5	3439
UKB_Ankylosing_spondylitis	ENSG00000204580.7	DDR1	6.13908538061219e-80	9	9	3439
UKB_Ankylosing_spondylitis	ENSG00000204463.8	BAG6	7.69935706510446e-78	25	7	3439
UKB_Ankylosing_spondylitis	ENSG00000204592.5	HLA-E	1.23145636458141e-76	7	7	3439
UKB_Ankylosing_spondylitis	ENSG00000204344.10	STK19	1.05722360941198e-69	10	10	3439
UKB_Ankylosing_spondylitis	ENSG00000204574.8	ABCF1	1.23016704745921e-68	10	8	3439
UKB_Ankylosing_spondylitis	ENSG00000196260.3	SFTA2	1.29279158156491e-61	5	5	3439
UKB_Ankylosing_spondylitis	ENSG00000204560.5	DHX16	4.06633194322842e-61	9	8	3439
UKB_Ankylosing_spondylitis	ENSG00000137337.10	MDC1	5.27775875416757e-57	3	3	3439
UKB_Ankylosing_spondylitis	ENSG00000198563.9	DDX39B	1.90690384956341e-56	11	8	3439
UKB_Ankylosing_spondylitis	ENSG00000204482.6	LST1	2.93569381089783e-56	11	11	3439
UKB_Ankylosing_spondylitis	ENSG00000204438.6	GPANK1	5.22296014341757e-56	12	11	3439
UKB_Ankylosing_spondylitis	ENSG00000204516.5	MICB	2.51624430831039e-53	36	4	3439
UKB_Ankylosing_spondylitis	ENSG00000146112.7	PPP1R18	9.38734850189851e-51	7	6	3439
UKB_Ankylosing_spondylitis	ENSG00000204538.3	PSORS1C2	9.55418577212728e-48	29	5	3439
UKB_Ankylosing_spondylitis	ENSG00000204498.6	NFKBIL1	1.67185941356577e-46	5	5	3439
UKB_Ankylosing_spondylitis	ENSG00000196230.8	TUBB	4.90069622395557e-44	4	4	3439
UKB_Ankylosing_spondylitis	ENSG00000204424.8	LY6G6F	2.91308984127971e-43	4	4	3439
UKB_Ankylosing_spondylitis	ENSG00000234745.5	HLA-B	1.86349098087869e-41	32	5	3439
UKB_Ankylosing_spondylitis	ENSG00000204420.4	C6orf25	5.4457834662661e-41	6	6	3439
UKB_Ankylosing_spondylitis	ENSG00000204392.6	LSM2	4.3892102517975e-40	4	4	3439
UKB_Ankylosing_spondylitis	ENSG00000231852.2	CYP21A2	9.22315325291858e-40	24	9	3439
UKB_Ankylosing_spondylitis	ENSG00000204371.7	EHMT2	2.5428349661258e-38	6	6	3439
UKB_Ankylosing_spondylitis	ENSG00000204435.9	CSNK2B	4.4005480282896e-38	6	6	3439
UKB_Ankylosing_spondylitis	ENSG00000204386.6	NEU1	6.44493639021133e-38	4	4	3439
UKB_Ankylosing_spondylitis	ENSG00000243649.4	CFB	3.73486923295355e-36	9	9	3439
UKB_Ankylosing_spondylitis	ENSG00000234127.4	TRIM26	4.401769142953e-35	8	8	3439
UKB_Ankylosing_spondylitis	ENSG00000213654.5	GPSM3	1.42767802723819e-34	5	5	3439
UKB_Ankylosing_spondylitis	ENSG00000204314.6	PRRT1	6.18621390544048e-34	16	11	3439
UKB_Ankylosing_spondylitis	ENSG00000204421.2	LY6G6C	6.54975638008634e-34	5	5	3439
UKB_Ankylosing_spondylitis	ENSG00000204387.8	C6orf48	3.10690002285655e-33	11	7	3439
UKB_Ankylosing_spondylitis	ENSG00000213719.4	CLIC1	1.63361073895706e-32	7	7	3439
UKB_Ankylosing_spondylitis	ENSG00000204536.9	CCHCR1	8.29297536695321e-32	33	4	3439
UKB_Ankylosing_spondylitis	ENSG00000224389.4	C4B	2.11560161786154e-31	18	9	3439
UKB_Ankylosing_spondylitis	ENSG00000204540.6	PSORS1C1	8.75284972225264e-31	32	4	3439
UKB_Ankylosing_spondylitis	ENSG00000137312.10	FLOT1	9.31815773963899e-31	11	6	3439
UKB_Ankylosing_spondylitis	ENSG00000204590.8	GNL1	7.44895000315779e-28	4	4	3439
UKB_Ankylosing_spondylitis	ENSG00000204568.7	MRPS18B	2.82817294364658e-27	6	6	3439
UKB_Ankylosing_spondylitis	ENSG00000204599.10	TRIM39	4.54250377206508e-26	7	7	3439
UKB_Ankylosing_spondylitis	ENSG00000204475.5	NCR3	6.76226902506662e-26	6	6	3439
UKB_Ankylosing_spondylitis	ENSG00000204469.8	PRRC2A	1.33611861112279e-24	4	4	3439
UKB_Ankylosing_spondylitis	ENSG00000204544.5	MUC21	2.72336890740313e-24	7	7	3439
UKB_Ankylosing_spondylitis	ENSG00000204305.9	AGER	1.29176512098349e-23	13	11	3439
UKB_Ankylosing_spondylitis	ENSG00000204427.7	ABHD16A	4.4737538566951e-23	11	11	3439
UKB_Ankylosing_spondylitis	ENSG00000213676.6	ATF6B	7.37378003936913e-23	21	6	3439
UKB_Ankylosing_spondylitis	ENSG00000166278.10	C2	2.57917284099052e-22	10	10	3439
UKB_Ankylosing_spondylitis	ENSG00000137331.11	IER3	2.58390861128895e-22	7	7	3439
UKB_Ankylosing_spondylitis	ENSG00000204410.10	MSH5	5.97770311685597e-20	7	7	3439
UKB_Ankylosing_spondylitis	ENSG00000204472.8	AIF1	2.26053055672589e-19	4	4	3439
UKB_Ankylosing_spondylitis	ENSG00000204610.8	TRIM15	8.33331649384033e-19	5	5	3439
UKB_Ankylosing_spondylitis	ENSG00000204308.6	RNF5	3.5318404165258e-18	14	8	3439
UKB_Ankylosing_spondylitis	ENSG00000204569.5	PPP1R10	1.20110853917867e-17	4	4	3439
UKB_Ankylosing_spondylitis	ENSG00000204388.5	HSPA1B	9.49318894992968e-17	5	5	3439
UKB_Ankylosing_spondylitis	ENSG00000232810.3	TNF	4.45637955098864e-16	4	4	3439
UKB_Ankylosing_spondylitis	ENSG00000137343.13	ATAT1	6.98958882872171e-16	6	6	3439
UKB_Ankylosing_spondylitis	ENSG00000137404.10	NRM	2.18983108207984e-15	3	3	3439
UKB_Ankylosing_spondylitis	ENSG00000204310.6	AGPAT1	7.72811792597972e-15	8	8	3439
UKB_Ankylosing_spondylitis	ENSG00000204287.9	HLA-DRA	1.31624453437711e-14	10	10	3439
UKB_Ankylosing_spondylitis	ENSG00000204525.10	HLA-C	1.43666285988535e-14	43	1	3439
UKB_Ankylosing_spondylitis	ENSG00000227507.2	LTB	5.24721107684248e-14	3	3	3439
UKB_Ankylosing_spondylitis	ENSG00000204542.2	C6orf15	1.3128948242908e-13	4	4	3439
UKB_Ankylosing_spondylitis	ENSG00000204439.3	C6orf47	2.93838490971879e-12	5	5	3439
UKB_Ankylosing_spondylitis	ENSG00000168394.9	TAP1	4.30425171495877e-12	16	13	3439
UKB_Ankylosing_spondylitis	ENSG00000204366.3	ZBTB12	8.49352616962945e-11	5	5	3439
UKB_Ankylosing_spondylitis	ENSG00000204613.6	TRIM10	1.06460780997949e-10	1	1	3439
UKB_Ankylosing_spondylitis	ENSG00000226979.4	LTA	1.69189510220741e-10	1	1	3439
UKB_Ankylosing_spondylitis	ENSG00000204304.7	PBX2	7.00752560019679e-10	7	7	3439
UKB_Ankylosing_spondylitis	ENSG00000204315.3	FKBPL	2.76164027364081e-09	9	9	3439
UKB_Ankylosing_spondylitis	ENSG00000213722.4	DDAH2	4.34541469696667e-09	12	10	3439
UKB_Ankylosing_spondylitis	ENSG00000204296.7	C6orf10	4.69509958132021e-09	1	1	3439
UKB_Ankylosing_spondylitis	ENSG00000197279.3	ZNF165	9.18083270279827e-09	13	6	3439
UKB_Ankylosing_spondylitis	ENSG00000204616.6	TRIM31	1.03401081896318e-08	8	5	3439
UKB_Ankylosing_spondylitis	ENSG00000244355.3	LY6G6D	1.42862723870287e-08	3	3	3439
UKB_Ankylosing_spondylitis	ENSG00000204687.3	MAS1L	1.33753262358654e-07	3	3	3439
UKB_Ankylosing_spondylitis	ENSG00000204632.7	HLA-G	1.40731863043207e-07	34	7	3439
UKB_Ankylosing_spondylitis	ENSG00000137185.7	ZSCAN9	2.08923415197268e-07	17	9	3439
UKB_Ankylosing_spondylitis	ENSG00000168477.13	TNXB	2.11442190426975e-07	4	4	3439
UKB_Ankylosing_spondylitis	ENSG00000206503.7	HLA-A	2.18324813714011e-07	39	3	3439
UKB_Ankylosing_spondylitis	ENSG00000235109.3	ZSCAN31	2.4503592752623e-07	30	5	3439
UKB_Ankylosing_spondylitis	ENSG00000204351.7	SKIV2L	4.98945247536262e-07	35	3	3439
UKB_Ankylosing_spondylitis	ENSG00000204642.9	HLA-F	5.01362928601811e-07	27	4	3439
UKB_Ankylosing_spondylitis	ENSG00000204394.8	VARS	5.6702194326188e-07	5	5	3439
UKB_Ankylosing_spondylitis	ENSG00000204644.5	ZFP57	6.06791824512729e-07	32	2	3439
UKB_Ankylosing_spondylitis	ENSG00000204252.8	HLA-DOA	1.19950121462847e-06	14	14	3439
UKB_Ankylosing_spondylitis	ENSG00000204257.10	HLA-DMA	1.31662837853119e-06	19	10	3439
UKB_Ankylosing_spondylitis	ENSG00000112812.11	PRSS16	1.63263783700176e-06	17	8	3439
UKB_Ankylosing_spondylitis	ENSG00000204655.7	MOG	1.73739702430544e-06	8	6	3439
UKB_Ankylosing_spondylitis	ENSG00000196787.2	HIST1H2AG	1.83822795254556e-06	3	3	3439
UKB_Ankylosing_spondylitis	ENSG00000204619.3	PPP1R11	1.9234259556946e-06	5	5	3439
UKB_Ankylosing_spondylitis	ENSG00000189298.9	ZKSCAN3	2.71599743762257e-06	24	8	3439
UKB_Anorexia_or_bulimia_or_other_eating_disorder	ENSG00000124469.6	CEACAM8	2.64991297949297e-06	1	1	889
UKB_Arm_fat_percentage_left	ENSG00000138031.10	ADCY3	1.83130662246009e-56	13	6	395193
UKB_Arm_fat_percentage_left	ENSG00000138092.6	CENPO	8.90717291824447e-56	19	14	395193
UKB_Arm_fat_percentage_left	ENSG00000213658.6	LAT	3.31240099145722e-48	15	8	395193
UKB_Arm_fat_percentage_left	ENSG00000213619.5	NDUFS3	7.42726855598572e-48	6	6	395193
UKB_Arm_fat_percentage_left	ENSG00000030066.9	NUP160	1.0405168486762e-47	8	8	395193
UKB_Arm_fat_percentage_left	ENSG00000196296.9	ATP2A1	2.79506759343465e-47	5	5	395193
UKB_Arm_fat_percentage_left	ENSG00000196666.3	FAM180B	3.4672438198947e-45	5	5	395193
UKB_Arm_fat_percentage_left	ENSG00000178952.4	TUFM	3.83122567143339e-45	32	3	395193
UKB_Arm_fat_percentage_left	ENSG00000109919.5	MTCH2	8.78770515019017e-45	13	6	395193
UKB_Arm_fat_percentage_left	ENSG00000197165.6	SULT1A2	1.06513333902891e-44	34	2	395193
UKB_Arm_fat_percentage_left	ENSG00000165916.4	PSMC3	1.4166369442459e-44	19	7	395193
UKB_Arm_fat_percentage_left	ENSG00000172247.3	C1QTNF4	2.92283272202812e-44	27	3	395193
UKB_Arm_fat_percentage_left	ENSG00000188322.4	SBK1	5.33219992492947e-44	8	6	395193
UKB_Arm_fat_percentage_left	ENSG00000184110.10	EIF3C	2.39640643892291e-43	23	7	395193
UKB_Arm_fat_percentage_left	ENSG00000176046.7	NUPR1	2.86280122415814e-43	12	10	395193
UKB_Arm_fat_percentage_left	ENSG00000196502.7	SULT1A1	5.61617170344664e-42	25	3	395193
UKB_Arm_fat_percentage_left	ENSG00000084710.9	EFR3B	7.47046229437506e-42	6	6	395193
UKB_Arm_fat_percentage_left	ENSG00000197272.2	IL27	1.43138606377287e-41	7	6	395193
UKB_Arm_fat_percentage_left	ENSG00000178188.10	SH2B1	1.49261919288864e-41	19	9	395193
UKB_Arm_fat_percentage_left	ENSG00000198156.6	NPIPB6	1.85624376319514e-41	17	9	395193
UKB_Arm_fat_percentage_left	ENSG00000176953.6	NFATC2IP	4.32045496562375e-41	12	7	395193
UKB_Arm_fat_percentage_left	ENSG00000168488.14	ATXN2L	8.59011914077697e-41	7	7	395193
UKB_Arm_fat_percentage_left	ENSG00000115137.7	DNAJC27	1.3525449703804e-40	7	7	395193
UKB_Arm_fat_percentage_left	ENSG00000185905.3	C16orf54	2.16140933554979e-40	7	7	395193
UKB_Arm_fat_percentage_left	ENSG00000233232.2	NPIPB7	2.41260524280897e-40	17	7	395193
UKB_Arm_fat_percentage_left	ENSG00000176732.6	PFN4	4.88099772699864e-40	22	5	395193
UKB_Arm_fat_percentage_left	ENSG00000205609.8	EIF3CL	4.67648210692297e-39	23	7	395193
UKB_Arm_fat_percentage_left	ENSG00000109920.8	FNBP4	7.43760690771579e-39	4	4	395193
UKB_Arm_fat_percentage_left	ENSG00000184730.6	APOBR	3.34050894511995e-38	8	8	395193
UKB_Arm_fat_percentage_left	ENSG00000110514.14	MADD	2.60979920276609e-37	24	7	395193
UKB_Arm_fat_percentage_left	ENSG00000123444.9	KBTBD4	7.45240710250939e-36	4	4	395193
UKB_Arm_fat_percentage_left	ENSG00000025434.14	NR1H3	3.71001461107284e-35	12	10	395193
UKB_Arm_fat_percentage_left	ENSG00000165915.9	SLC39A13	4.06362040121546e-35	7	7	395193
UKB_Arm_fat_percentage_left	ENSG00000189091.8	SF3B3	1.32160857294885e-34	16	6	395193
UKB_Arm_fat_percentage_left	ENSG00000254206.1	NPIPB11	5.4972246550799e-34	12	5	395193
UKB_Arm_fat_percentage_left	ENSG00000169682.13	SPNS1	5.84871790080842e-34	9	8	395193
UKB_Arm_fat_percentage_left	ENSG00000213057.4	C1orf220	1.20803158695958e-33	8	8	395193
UKB_Arm_fat_percentage_left	ENSG00000165917.5	RAPSN	2.35856930670019e-33	10	9	395193
UKB_Arm_fat_percentage_left	ENSG00000115138.6	POMC	1.43491207205031e-32	13	11	395193
UKB_Arm_fat_percentage_left	ENSG00000176476.4	CCDC101	3.53928958576081e-32	16	8	395193
UKB_Arm_fat_percentage_left	ENSG00000179195.11	ZNF664	2.39025204901882e-31	14	12	395193
UKB_Arm_fat_percentage_left	ENSG00000198373.8	WWP2	3.20680188398678e-31	8	7	395193
UKB_Arm_fat_percentage_left	ENSG00000196821.5	C6orf106	3.61410498017418e-31	19	9	395193
UKB_Arm_fat_percentage_left	ENSG00000255524.3	NPIPB8	5.28210454630913e-31	3	3	395193
UKB_Arm_fat_percentage_left	ENSG00000165923.11	AGBL2	5.61131082360102e-31	7	7	395193
UKB_Arm_fat_percentage_left	ENSG00000213648.6	SULT1A4	3.02982653687823e-30	8	8	395193
UKB_Arm_fat_percentage_left	ENSG00000196993.4	NPIPB9	6.16449254129814e-30	4	4	395193
UKB_Arm_fat_percentage_left	ENSG00000134571.6	MYBPC3	7.22389401147929e-30	7	7	395193
UKB_Arm_fat_percentage_left	ENSG00000177200.11	CHD9	2.69984023485238e-29	11	11	395193
UKB_Arm_fat_percentage_left	ENSG00000124562.5	SNRPC	3.17471396748922e-29	22	4	395193
UKB_Arm_fat_percentage_left	ENSG00000119242.4	CCDC92	6.66920826794923e-29	21	10	395193
UKB_Arm_fat_percentage_left	ENSG00000139697.7	SBNO1	1.05825087852031e-28	12	11	395193
UKB_Arm_fat_percentage_left	ENSG00000149930.13	TAOK2	1.06723104829848e-28	7	7	395193
UKB_Arm_fat_percentage_left	ENSG00000188603.12	CLN3	1.63114360019015e-28	7	7	395193
UKB_Arm_fat_percentage_left	ENSG00000102882.7	MAPK3	1.73596764456917e-28	16	8	395193
UKB_Arm_fat_percentage_left	ENSG00000175224.12	ATG13	2.72402225171218e-28	14	9	395193
UKB_Arm_fat_percentage_left	ENSG00000105662.11	CRTC1	3.23740480887549e-28	9	9	395193
UKB_Arm_fat_percentage_left	ENSG00000149932.12	TMEM219	3.38592785615498e-28	7	7	395193
UKB_Arm_fat_percentage_left	ENSG00000013364.14	MVP	3.74410387498688e-28	11	10	395193
UKB_Arm_fat_percentage_left	ENSG00000103496.10	STX4	7.82747084322494e-28	25	8	395193
UKB_Arm_fat_percentage_left	ENSG00000132604.6	TERF2	1.06494921032336e-27	13	9	395193
UKB_Arm_fat_percentage_left	ENSG00000065060.12	UHRF1BP1	3.96999250403559e-27	39	4	395193
UKB_Arm_fat_percentage_left	ENSG00000111011.13	RSRC2	8.27060833166829e-27	9	9	395193
UKB_Arm_fat_percentage_left	ENSG00000167395.10	ZNF646	8.71497521750593e-27	12	11	395193
UKB_Arm_fat_percentage_left	ENSG00000141101.8	NOB1	9.01453364134362e-27	10	10	395193
UKB_Arm_fat_percentage_left	ENSG00000157353.12	FUK	1.56827578065282e-26	9	9	395193
UKB_Arm_fat_percentage_left	ENSG00000165912.11	PACSIN3	2.02753783943316e-26	20	7	395193
UKB_Arm_fat_percentage_left	ENSG00000110497.10	AMBRA1	2.04058348859246e-26	5	5	395193
UKB_Arm_fat_percentage_left	ENSG00000173531.11	MST1	4.09860446459537e-26	20	8	395193
UKB_Arm_fat_percentage_left	ENSG00000137764.15	MAP2K5	5.28760901426628e-26	23	8	395193
UKB_Arm_fat_percentage_left	ENSG00000149927.13	DOC2A	7.68350350404467e-26	14	9	395193
UKB_Arm_fat_percentage_left	ENSG00000151006.7	PRSS53	7.76960401323053e-26	14	9	395193
UKB_Arm_fat_percentage_left	ENSG00000174938.10	SEZ6L2	8.76423490046405e-26	7	7	395193
UKB_Arm_fat_percentage_left	ENSG00000114388.8	NPRL2	1.18160797819075e-25	4	4	395193
UKB_Arm_fat_percentage_left	ENSG00000103510.15	KAT8	1.5488433648626e-25	40	2	395193
UKB_Arm_fat_percentage_left	ENSG00000084676.11	NCOA1	1.57811008001359e-25	21	13	395193
UKB_Arm_fat_percentage_left	ENSG00000158023.5	WDR66	1.82180458522228e-25	23	6	395193
UKB_Arm_fat_percentage_left	ENSG00000233276.2	GPX1	2.30018196942747e-25	28	6	395193
UKB_Arm_fat_percentage_left	ENSG00000004534.10	RBM6	3.08387947974217e-25	43	1	395193
UKB_Arm_fat_percentage_left	ENSG00000164078.8	MST1R	4.67832060590569e-25	19	4	395193
UKB_Arm_fat_percentage_left	ENSG00000148943.7	LIN7C	5.80082596781656e-25	23	9	395193
UKB_Arm_fat_percentage_left	ENSG00000188779.6	SKOR1	6.73059812742613e-25	19	4	395193
UKB_Arm_fat_percentage_left	ENSG00000185909.10	KLHDC8B	1.49803453711551e-24	16	6	395193
UKB_Arm_fat_percentage_left	ENSG00000132207.13	SLX1A	1.55332817328106e-24	4	4	395193
UKB_Arm_fat_percentage_left	ENSG00000164062.8	APEH	2.67405049818484e-24	11	7	395193
UKB_Arm_fat_percentage_left	ENSG00000167397.10	VKORC1	2.80005455971484e-24	17	9	395193
UKB_Arm_fat_percentage_left	ENSG00000006016.6	CRLF1	2.82277030530949e-24	12	12	395193
UKB_Arm_fat_percentage_left	ENSG00000228008.1	CTD-2330K9.3	3.76527672284648e-24	5	5	395193
UKB_Arm_fat_percentage_left	ENSG00000178057.10	NDUFAF3	4.54105756679852e-24	8	8	395193
UKB_Arm_fat_percentage_left	ENSG00000103051.14	COG4	1.62231442767283e-23	17	10	395193
UKB_Arm_fat_percentage_left	ENSG00000169203.12	RP11-231C14.4	1.78274385034139e-23	27	4	395193
UKB_Arm_fat_percentage_left	ENSG00000180210.10	F2	1.79801557736451e-23	9	8	395193
UKB_Arm_fat_percentage_left	ENSG00000182500.7	ORAI1	1.83886689751227e-23	6	6	395193
UKB_Arm_fat_percentage_left	ENSG00000175216.10	CKAP5	1.92705441934102e-23	13	9	395193
UKB_Arm_fat_percentage_left	ENSG00000164989.11	CCDC171	2.64115375183415e-23	28	7	395193
UKB_Arm_fat_percentage_left	ENSG00000164068.11	RNF123	2.79102746808699e-23	29	3	395193
UKB_Arm_fat_percentage_left	ENSG00000149182.10	ARFGAP2	2.80724073774817e-23	7	7	395193
UKB_Arm_fat_percentage_left	ENSG00000175213.2	ZNF408	4.74947960564371e-23	12	9	395193
UKB_Arm_fat_percentage_left	ENSG00000088543.10	C3orf18	6.02755335901742e-23	10	8	395193
UKB_Arm_fat_percentage_left	ENSG00000184924.5	PTRHD1	1.70694512454686e-22	4	4	395193
UKB_Arm_fat_percentage_left	ENSG00000181019.8	NQO1	1.76035901448129e-22	13	12	395193
UKB_Arm_fat_percentage_left	ENSG00000140678.12	ITGAX	2.01744067200834e-22	6	5	395193
UKB_Arm_fat_percentage_left	ENSG00000128973.7	CLN6	2.4691093642943e-22	16	10	395193
UKB_Arm_fat_percentage_left	ENSG00000111325.12	OGFOD2	2.64983182283838e-22	7	6	395193
UKB_Arm_fat_percentage_left	ENSG00000099381.12	SETD1A	4.12910196689909e-22	3	3	395193
UKB_Arm_fat_percentage_left	ENSG00000132612.14	VPS4A	4.25711266815727e-22	8	8	395193
UKB_Arm_fat_percentage_left	ENSG00000169592.10	INO80E	4.32664637285069e-22	33	3	395193
UKB_Arm_fat_percentage_left	ENSG00000196796.4	CTB-134H23.2	5.74403349163528e-22	5	5	395193
UKB_Arm_fat_percentage_left	ENSG00000110987.4	BCL7A	5.78710738547132e-22	8	8	395193
UKB_Arm_fat_percentage_left	ENSG00000143970.12	ASXL2	7.72249989730683e-22	8	8	395193
UKB_Arm_fat_percentage_left	ENSG00000103549.17	RNF40	1.01033470074118e-21	22	7	395193
UKB_Arm_fat_percentage_left	ENSG00000102908.16	NFAT5	1.03424649921693e-21	10	10	395193
UKB_Arm_fat_percentage_left	ENSG00000196118.7	C16orf93	1.11992847403472e-21	14	7	395193
UKB_Arm_fat_percentage_left	ENSG00000184445.7	KNTC1	1.22212618626422e-21	10	9	395193
UKB_Arm_fat_percentage_left	ENSG00000105700.6	KXD1	1.5820261639996e-21	15	12	395193
UKB_Arm_fat_percentage_left	ENSG00000102886.10	GDPD3	1.65110108094833e-21	20	12	395193
UKB_Arm_fat_percentage_left	ENSG00000151353.10	TMEM18	2.36549527715382e-21	24	8	395193
UKB_Arm_fat_percentage_left	ENSG00000090975.8	PITPNM2	3.00654042166936e-21	8	8	395193
UKB_Arm_fat_percentage_left	ENSG00000185614.4	FAM212A	3.24621327388959e-21	9	3	395193
UKB_Arm_fat_percentage_left	ENSG00000134569.5	LRP4	3.26188811488163e-21	11	9	395193
UKB_Arm_fat_percentage_left	ENSG00000189045.9	ANKDD1B	3.28957627338978e-21	15	12	395193
UKB_Arm_fat_percentage_left	ENSG00000102879.11	CORO1A	3.59637886340529e-21	7	7	395193
UKB_Arm_fat_percentage_left	ENSG00000051825.10	MPHOSPH9	3.75913079077895e-21	18	8	395193
UKB_Arm_fat_percentage_left	ENSG00000173402.7	DAG1	3.92223429524551e-21	6	6	395193
UKB_Arm_fat_percentage_left	ENSG00000149187.13	CELF1	4.04445586472171e-21	3	3	395193
UKB_Arm_fat_percentage_left	ENSG00000169180.7	XPO6	4.29889312148357e-21	19	12	395193
UKB_Arm_fat_percentage_left	ENSG00000258130.3	RP11-347C12.3	4.7593897403442e-21	5	5	395193
UKB_Arm_fat_percentage_left	ENSG00000001617.7	SEMA3F	4.86964802493467e-21	7	7	395193
UKB_Arm_fat_percentage_left	ENSG00000198064.9	RP11-347C12.1	6.45565697800529e-21	18	5	395193
UKB_Arm_fat_percentage_left	ENSG00000145020.10	AMT	7.41743417913279e-21	40	2	395193
UKB_Arm_fat_percentage_left	ENSG00000156873.11	PHKG2	1.18551842652579e-20	5	5	395193
UKB_Arm_fat_percentage_left	ENSG00000175727.9	MLXIP	1.35754473664624e-20	10	10	395193
UKB_Arm_fat_percentage_left	ENSG00000169951.5	ZNF764	1.87836623920825e-20	8	6	395193
UKB_Arm_fat_percentage_left	ENSG00000213380.9	COG8	2.76112547681596e-20	9	8	395193
UKB_Arm_fat_percentage_left	ENSG00000164076.12	CAMKV	3.82279644809933e-20	3	3	395193
UKB_Arm_fat_percentage_left	ENSG00000138101.14	DTNB	4.27736374622118e-20	11	10	395193
UKB_Arm_fat_percentage_left	ENSG00000157322.12	CLEC18A	4.93598618584885e-20	43	2	395193
UKB_Arm_fat_percentage_left	ENSG00000130779.15	CLIP1	6.63981291788127e-20	9	9	395193
UKB_Arm_fat_percentage_left	ENSG00000164749.7	HNF4G	1.22539085635491e-19	4	4	395193
UKB_Arm_fat_percentage_left	ENSG00000099308.6	MAST3	1.24264471508656e-19	12	12	395193
UKB_Arm_fat_percentage_left	ENSG00000116191.13	RALGPS2	1.39650982829603e-19	17	11	395193
UKB_Arm_fat_percentage_left	ENSG00000149923.9	PPP4C	1.4493990867715e-19	7	6	395193
UKB_Arm_fat_percentage_left	ENSG00000183763.4	TRAIP	1.66918842783854e-19	5	5	395193
UKB_Arm_fat_percentage_left	ENSG00000158113.8	LRRC43	1.92278646611523e-19	19	7	395193
UKB_Arm_fat_percentage_left	ENSG00000225399.3	RP11-3B7.1	2.03876586151696e-19	9	5	395193
UKB_Arm_fat_percentage_left	ENSG00000229809.4	ZNF688	2.15850193244776e-19	6	6	395193
UKB_Arm_fat_percentage_left	ENSG00000187492.4	CDHR4	2.16255771200588e-19	7	5	395193
UKB_Arm_fat_percentage_left	ENSG00000172500.8	FIBP	2.80291526260942e-19	21	5	395193
UKB_Arm_fat_percentage_left	ENSG00000167394.8	ZNF668	2.84629942620753e-19	6	6	395193
UKB_Arm_fat_percentage_left	ENSG00000099365.5	STX1B	3.0078193372152e-19	22	5	395193
UKB_Arm_fat_percentage_left	ENSG00000178226.6	PRSS36	3.6071273431185e-19	13	6	395193
UKB_Arm_fat_percentage_left	ENSG00000134343.8	ANO3	3.8661959846014e-19	11	11	395193
UKB_Arm_fat_percentage_left	ENSG00000135213.8	POM121C	4.59623322711743e-19	25	3	395193
UKB_Arm_fat_percentage_left	ENSG00000139323.9	POC1B	4.95875703793076e-19	13	10	395193
UKB_Arm_fat_percentage_left	ENSG00000168802.8	CHTF8	7.79206318443161e-19	6	6	395193
UKB_Arm_fat_percentage_left	ENSG00000149926.9	FAM57B	1.09489640842592e-18	6	5	395193
UKB_Arm_fat_percentage_left	ENSG00000181625.13	SLX1B	1.09542881899339e-18	7	7	395193
UKB_Arm_fat_percentage_left	ENSG00000196917.4	HCAR1	1.15190569395014e-18	6	6	395193
UKB_Arm_fat_percentage_left	ENSG00000174943.5	KCTD13	1.28928735746395e-18	8	8	395193
UKB_Arm_fat_percentage_left	ENSG00000213654.5	GPSM3	1.37678961879686e-18	5	5	395193
UKB_Arm_fat_percentage_left	ENSG00000178809.7	TRIM73	1.52963001230831e-18	35	2	395193
UKB_Arm_fat_percentage_left	ENSG00000122008.11	POLK	1.65458565904711e-18	14	11	395193
UKB_Arm_fat_percentage_left	ENSG00000099377.9	HSD3B7	1.67152141764406e-18	20	6	395193
UKB_Arm_fat_percentage_left	ENSG00000133958.9	UNC79	2.18350572701233e-18	7	7	395193
UKB_Arm_fat_percentage_left	ENSG00000114738.6	MAPKAPK3	2.63415789932442e-18	12	10	395193
UKB_Arm_fat_percentage_left	ENSG00000182179.6	UBA7	2.71110965796053e-18	16	5	395193
UKB_Arm_fat_percentage_left	ENSG00000089094.12	KDM2B	3.1147581148266e-18	11	7	395193
UKB_Arm_fat_percentage_left	ENSG00000105650.17	PDE4C	3.12486151768624e-18	18	12	395193
UKB_Arm_fat_percentage_left	ENSG00000126215.9	XRCC3	3.34110524707376e-18	26	7	395193
UKB_Arm_fat_percentage_left	ENSG00000254858.5	MPV17L2	3.44348043172515e-18	10	9	395193
UKB_Arm_fat_percentage_left	ENSG00000178035.7	IMPDH2	3.50670902727791e-18	5	5	395193
UKB_Arm_fat_percentage_left	ENSG00000182481.4	KPNA2	3.59415602425417e-18	10	10	395193
UKB_Arm_fat_percentage_left	ENSG00000158406.2	HIST1H4H	4.11693891115474e-18	9	9	395193
UKB_Arm_fat_percentage_left	ENSG00000198218.6	QRICH1	4.73163099452068e-18	22	4	395193
UKB_Arm_fat_percentage_left	ENSG00000124299.9	PEPD	5.15528737564002e-18	19	11	395193
UKB_Arm_fat_percentage_left	ENSG00000149084.7	HSD17B12	5.61997931330096e-18	44	1	395193
UKB_Arm_fat_percentage_left	ENSG00000135472.4	FAIM2	5.74206507136214e-18	18	8	395193
UKB_Arm_fat_percentage_left	ENSG00000187990.4	HIST1H2BG	6.21700324129173e-18	7	7	395193
UKB_Arm_fat_percentage_left	ENSG00000090238.7	YPEL3	6.60720622267851e-18	32	3	395193
UKB_Arm_fat_percentage_left	ENSG00000158104.7	HPD	7.85558691615508e-18	14	8	395193
UKB_Arm_fat_percentage_left	ENSG00000110801.9	PSMD9	9.59228513057019e-18	9	8	395193
UKB_Arm_fat_percentage_left	ENSG00000243649.4	CFB	1.08836543689004e-17	9	9	395193
UKB_Arm_fat_percentage_left	ENSG00000145022.4	TCTA	1.81972362568778e-17	9	6	395193
UKB_Arm_fat_percentage_left	ENSG00000171150.7	SOCS5	2.07373431269472e-17	10	10	395193
UKB_Arm_fat_percentage_left	ENSG00000169599.8	NFU1	2.19090259427727e-17	10	10	395193
UKB_Arm_fat_percentage_left	ENSG00000178096.8	BOLA1	2.22410991200756e-17	2	2	395193
UKB_Arm_fat_percentage_left	ENSG00000120341.14	SEC16B	2.71879193840388e-17	17	12	395193
UKB_Arm_fat_percentage_left	ENSG00000144218.14	AFF3	3.48583732170272e-17	21	15	395193
UKB_Arm_fat_percentage_left	ENSG00000164053.13	ATRIP	3.79230174327902e-17	18	10	395193
UKB_Arm_fat_percentage_left	ENSG00000066336.7	SPI1	4.14277986720815e-17	2	2	395193
UKB_Arm_fat_percentage_left	ENSG00000137288.5	UQCC2	4.27339271173178e-17	14	9	395193
UKB_Arm_fat_percentage_left	ENSG00000130518.12	KIAA1683	4.70105438298343e-17	35	4	395193
UKB_Arm_fat_percentage_left	ENSG00000184500.10	PROS1	4.82958769264235e-17	12	8	395193
UKB_Arm_fat_percentage_left	ENSG00000051128.14	HOMER3	4.89956767911525e-17	8	8	395193
UKB_Arm_fat_percentage_left	ENSG00000204252.8	HLA-DOA	4.93273784869123e-17	14	14	395193
UKB_Arm_fat_percentage_left	ENSG00000169217.4	CD2BP2	5.21414306758595e-17	11	5	395193
UKB_Arm_fat_percentage_left	ENSG00000254470.2	AP5B1	5.33477581893102e-17	9	8	395193
UKB_Arm_fat_percentage_left	ENSG00000103485.13	QPRT	5.57639349403464e-17	11	6	395193
UKB_Arm_fat_percentage_left	ENSG00000099385.7	BCL7C	8.10039337502133e-17	8	8	395193
UKB_Arm_fat_percentage_left	ENSG00000162613.12	FUBP1	8.12713123505119e-17	15	11	395193
UKB_Arm_fat_percentage_left	ENSG00000103599.15	IQCH	9.93786748800495e-17	17	11	395193
UKB_Arm_fat_percentage_left	ENSG00000172053.10	QARS	1.66418421356865e-16	1	1	395193
UKB_Arm_fat_percentage_left	ENSG00000068745.10	IP6K2	1.70905947988331e-16	21	6	395193
UKB_Arm_fat_percentage_left	ENSG00000143727.11	ACP1	1.81647710509242e-16	7	7	395193
UKB_Arm_fat_percentage_left	ENSG00000167371.12	PRRT2	1.93255226913302e-16	7	7	395193
UKB_Arm_fat_percentage_left	ENSG00000243477.1	NAT6	1.94516691281574e-16	17	7	395193
UKB_Arm_fat_percentage_left	ENSG00000064999.12	ANKS1A	2.01721892022022e-16	7	7	395193
UKB_Arm_fat_percentage_left	ENSG00000103507.9	BCKDK	2.30475132004457e-16	5	5	395193
UKB_Arm_fat_percentage_left	ENSG00000169221.9	TBC1D10B	2.38864823306709e-16	5	5	395193
UKB_Arm_fat_percentage_left	ENSG00000010704.14	HFE	2.60595055400202e-16	17	10	395193
UKB_Arm_fat_percentage_left	ENSG00000168274.3	HIST1H2AE	2.7166277411238e-16	13	12	395193
UKB_Arm_fat_percentage_left	ENSG00000119772.12	DNMT3A	3.12009973372424e-16	6	6	395193
UKB_Arm_fat_percentage_left	ENSG00000180209.7	MYLPF	3.21076473367588e-16	3	3	395193
UKB_Arm_fat_percentage_left	ENSG00000149925.12	ALDOA	3.6477826097469e-16	3	3	395193
UKB_Arm_fat_percentage_left	ENSG00000167566.12	NCKAP5L	4.51839963529009e-16	4	4	395193
UKB_Arm_fat_percentage_left	ENSG00000110931.14	CAMKK2	5.13836019419892e-16	12	10	395193
UKB_Arm_fat_percentage_left	ENSG00000169242.7	EFNA1	5.23362777659473e-16	7	7	395193
UKB_Arm_fat_percentage_left	ENSG00000134575.5	ACP2	5.35003601315694e-16	21	6	395193
UKB_Arm_fat_percentage_left	ENSG00000139624.8	CERS5	5.48425969828673e-16	28	5	395193
UKB_Arm_fat_percentage_left	ENSG00000166126.6	AMN	5.68521921966718e-16	12	12	395193
UKB_Arm_fat_percentage_left	ENSG00000116586.7	LAMTOR2	5.94303528411191e-16	8	8	395193
UKB_Arm_fat_percentage_left	ENSG00000168872.11	DDX19A	7.22362113424179e-16	6	6	395193
UKB_Arm_fat_percentage_left	ENSG00000130517.9	PGPEP1	7.35040310529045e-16	34	6	395193
UKB_Arm_fat_percentage_left	ENSG00000198750.7	GATSL2	7.9183686777485e-16	9	9	395193
UKB_Arm_fat_percentage_left	ENSG00000189292.11	FAM150B	8.29725304052813e-16	7	7	395193
UKB_Arm_fat_percentage_left	ENSG00000114268.7	PFKFB4	1.00674552773499e-15	12	12	395193
UKB_Arm_fat_percentage_left	ENSG00000150281.6	CTF1	1.03904064370972e-15	8	8	395193
UKB_Arm_fat_percentage_left	ENSG00000110851.7	PRDM4	1.18459541010408e-15	9	9	395193
UKB_Arm_fat_percentage_left	ENSG00000161896.6	IP6K3	1.40887567952878e-15	19	10	395193
UKB_Arm_fat_percentage_left	ENSG00000197302.6	ZNF720	1.42817154282952e-15	16	11	395193
UKB_Arm_fat_percentage_left	ENSG00000167487.7	KLHL26	1.50622016535792e-15	9	9	395193
UKB_Arm_fat_percentage_left	ENSG00000141458.8	NPC1	1.68797211215007e-15	26	5	395193
UKB_Arm_fat_percentage_left	ENSG00000161791.9	FMNL3	1.70149335980278e-15	6	6	395193
UKB_Arm_fat_percentage_left	ENSG00000178750.2	STX19	1.73323666166527e-15	20	7	395193
UKB_Arm_fat_percentage_left	ENSG00000169047.5	IRS1	1.78973476529448e-15	8	8	395193
UKB_Arm_fat_percentage_left	ENSG00000140718.14	FTO	1.8420452485625e-15	7	6	395193
UKB_Arm_fat_percentage_left	ENSG00000130522.4	JUND	1.88666319310009e-15	13	10	395193
UKB_Arm_fat_percentage_left	ENSG00000157349.11	DDX19B	1.92223286460597e-15	7	7	395193
UKB_Arm_fat_percentage_left	ENSG00000197653.10	DNAH10	2.11275733995645e-15	11	9	395193
UKB_Arm_fat_percentage_left	ENSG00000008300.10	CELSR3	2.1165089250903e-15	9	7	395193
UKB_Arm_fat_percentage_left	ENSG00000169627.7	BOLA2B	2.41640728195783e-15	5	5	395193
UKB_Arm_fat_percentage_left	ENSG00000100156.6	SLC16A8	3.00257973323453e-15	8	8	395193
UKB_Arm_fat_percentage_left	ENSG00000112343.8	TRIM38	3.02400542774409e-15	13	9	395193
UKB_Arm_fat_percentage_left	ENSG00000138821.8	SLC39A8	3.12941138748374e-15	11	11	395193
UKB_Arm_fat_percentage_left	ENSG00000140463.9	BBS4	3.38682732209923e-15	20	15	395193
UKB_Arm_fat_percentage_left	ENSG00000033030.9	ZCCHC8	3.41837545660672e-15	4	4	395193
UKB_Arm_fat_percentage_left	ENSG00000132170.15	PPARG	3.83240161819244e-15	10	10	395193
UKB_Arm_fat_percentage_left	ENSG00000002822.11	MAD1L1	4.02883714176673e-15	11	11	395193
UKB_Arm_fat_percentage_left	ENSG00000113163.11	COL4A3BP	4.6409919585293e-15	4	4	395193
UKB_Arm_fat_percentage_left	ENSG00000174374.9	WBSCR16	5.09898830470717e-15	10	8	395193
UKB_Arm_fat_percentage_left	ENSG00000178700.3	DHFRL1	6.16478742535721e-15	14	9	395193
UKB_Arm_fat_percentage_left	ENSG00000176928.4	GCNT4	6.29466583125293e-15	8	8	395193
UKB_Arm_fat_percentage_left	ENSG00000103502.9	CDIPT	6.44863267252642e-15	10	10	395193
UKB_Arm_fat_percentage_left	ENSG00000129007.10	CALML4	7.23494519033424e-15	16	15	395193
UKB_Arm_fat_percentage_left	ENSG00000149179.9	C11orf49	7.37496285714563e-15	16	7	395193
UKB_Arm_fat_percentage_left	ENSG00000126062.3	TMEM115	7.57070326078972e-15	9	9	395193
UKB_Arm_fat_percentage_left	ENSG00000164077.9	MON1A	7.57984229722025e-15	4	4	395193
UKB_Arm_fat_percentage_left	ENSG00000134184.8	GSTM1	7.58549136540692e-15	33	13	395193
UKB_Arm_fat_percentage_left	ENSG00000163431.11	LMOD1	8.05894917167547e-15	17	10	395193
UKB_Arm_fat_percentage_left	ENSG00000095002.8	MSH2	8.27004243754001e-15	28	5	395193
UKB_Arm_fat_percentage_left	ENSG00000130202.5	PVRL2	8.81004309456453e-15	16	14	395193
UKB_Arm_fat_percentage_left	ENSG00000149922.6	TBX6	1.06817613897806e-14	29	5	395193
UKB_Arm_fat_percentage_left	ENSG00000198518.5	HIST1H4E	1.16673469740499e-14	6	6	395193
UKB_Arm_fat_percentage_left	ENSG00000159210.5	SNF8	1.1826849385451e-14	26	8	395193
UKB_Arm_fat_percentage_left	ENSG00000005844.13	ITGAL	1.33089542057093e-14	2	2	395193
UKB_Arm_fat_percentage_left	ENSG00000182446.9	NPLOC4	1.40952059153895e-14	28	11	395193
UKB_Arm_fat_percentage_left	ENSG00000188315.3	C3orf62	1.43154395946154e-14	5	5	395193
UKB_Arm_fat_percentage_left	ENSG00000174996.7	KLC2	1.46672179830953e-14	10	6	395193
UKB_Arm_fat_percentage_left	ENSG00000174939.6	ASPHD1	1.52119983639705e-14	3	3	395193
UKB_Arm_fat_percentage_left	ENSG00000110492.11	MDK	1.53082615340827e-14	10	9	395193
UKB_Arm_fat_percentage_left	ENSG00000068001.9	HYAL2	1.53781676108031e-14	2	2	395193
UKB_Arm_fat_percentage_left	ENSG00000124701.5	APOBEC2	1.65350725630737e-14	7	6	395193
UKB_Arm_fat_percentage_left	ENSG00000169018.5	FEM1B	1.69726636702573e-14	6	6	395193
UKB_Arm_fat_percentage_left	ENSG00000184047.11	DIABLO	1.69866592786347e-14	5	5	395193
UKB_Arm_fat_percentage_left	ENSG00000146109.3	ABT1	1.82853711082554e-14	12	7	395193
UKB_Arm_fat_percentage_left	ENSG00000204394.8	VARS	1.85642288391202e-14	5	5	395193
UKB_Arm_fat_percentage_left	ENSG00000153832.7	FBXO36	1.93360232553304e-14	16	15	395193
UKB_Arm_fat_percentage_left	ENSG00000183955.8	SETD8	2.00993146984497e-14	11	7	395193
UKB_Arm_fat_percentage_left	ENSG00000145029.7	NICN1	2.03182588162198e-14	20	4	395193
UKB_Arm_fat_percentage_left	ENSG00000138594.8	TMOD3	2.21529415860798e-14	12	10	395193
UKB_Arm_fat_percentage_left	ENSG00000175220.7	ARHGAP1	2.3725977222747e-14	19	6	395193
UKB_Arm_fat_percentage_left	ENSG00000159199.9	ATP5G1	2.4723667912596e-14	18	7	395193
UKB_Arm_fat_percentage_left	ENSG00000173898.7	SPTBN2	2.72879296558792e-14	11	11	395193
UKB_Arm_fat_percentage_left	ENSG00000204267.9	TAP2	3.25391553516464e-14	29	8	395193
UKB_Arm_fat_percentage_left	ENSG00000164347.13	GFM2	3.27769542177949e-14	14	12	395193
UKB_Arm_fat_percentage_left	ENSG00000139719.5	VPS33A	3.33210299026328e-14	15	7	395193
UKB_Arm_fat_percentage_left	ENSG00000179918.15	SEPHS2	3.40539216816131e-14	2	2	395193
UKB_Arm_fat_percentage_left	ENSG00000135519.6	KCNH3	3.78117680716074e-14	6	6	395193
UKB_Arm_fat_percentage_left	ENSG00000170703.11	TTLL6	4.59226009790341e-14	20	6	395193
UKB_Arm_fat_percentage_left	ENSG00000175467.10	SART1	4.95201716196032e-14	6	6	395193
UKB_Arm_fat_percentage_left	ENSG00000102870.4	ZNF629	5.37400750411368e-14	5	5	395193
UKB_Arm_fat_percentage_left	ENSG00000105173.9	CCNE1	5.45767275045212e-14	10	7	395193
UKB_Arm_fat_percentage_left	ENSG00000140675.8	SLC5A2	6.57599669815501e-14	9	8	395193
UKB_Arm_fat_percentage_left	ENSG00000124302.8	CHST8	6.87031468886693e-14	14	10	395193
UKB_Arm_fat_percentage_left	ENSG00000172037.9	LAMB2	7.24858050317177e-14	3	3	395193
UKB_Arm_fat_percentage_left	ENSG00000157335.15	CLEC18C	7.46255215177373e-14	22	7	395193
UKB_Arm_fat_percentage_left	ENSG00000180035.6	ZNF48	8.30106847179191e-14	7	7	395193
UKB_Arm_fat_percentage_left	ENSG00000164975.11	SNAPC3	8.40301396171277e-14	15	15	395193
UKB_Arm_fat_percentage_left	ENSG00000185022.7	MAFF	8.50254953754589e-14	6	6	395193
UKB_Arm_fat_percentage_left	ENSG00000139722.2	VPS37B	8.88788919890528e-14	21	7	395193
UKB_Arm_fat_percentage_left	ENSG00000156860.11	FBRS	9.83549346327859e-14	3	3	395193
UKB_Arm_fat_percentage_left	ENSG00000213366.8	GSTM2	1.02713097706769e-13	21	18	395193
UKB_Arm_fat_percentage_left	ENSG00000204463.8	BAG6	1.0351174783393e-13	25	8	395193
UKB_Arm_fat_percentage_left	ENSG00000173039.14	RELA	1.13399950074017e-13	4	4	395193
UKB_Arm_fat_percentage_left	ENSG00000163257.6	DCAF16	1.14038046163344e-13	24	6	395193
UKB_Arm_fat_percentage_left	ENSG00000159202.13	UBE2Z	1.15295713573378e-13	21	10	395193
UKB_Arm_fat_percentage_left	ENSG00000214706.6	IFRD2	1.15470279852218e-13	8	6	395193
UKB_Arm_fat_percentage_left	ENSG00000099364.12	FBXL19	1.26622849470109e-13	3	3	395193
UKB_Arm_fat_percentage_left	ENSG00000186577.7	C6orf1	1.2828871653003e-13	2	2	395193
UKB_Arm_fat_percentage_left	ENSG00000105664.6	COMP	1.42670452077403e-13	9	9	395193
UKB_Arm_fat_percentage_left	ENSG00000130787.9	HIP1R	1.66308157649518e-13	8	7	395193
UKB_Arm_fat_percentage_left	ENSG00000204304.7	PBX2	1.68177154069618e-13	7	7	395193
UKB_Arm_fat_percentage_left	ENSG00000164180.9	TMEM161B	1.71113890299887e-13	3	3	395193
UKB_Arm_fat_percentage_left	ENSG00000068028.13	RASSF1	1.78494057135462e-13	9	8	395193
UKB_Arm_fat_percentage_left	ENSG00000184731.5	FAM110C	1.91075239580318e-13	9	9	395193
UKB_Arm_fat_percentage_left	ENSG00000141452.5	C18orf8	2.00758854175879e-13	18	4	395193
UKB_Arm_fat_percentage_left	ENSG00000068831.14	RASGRP2	2.36496028868694e-13	7	7	395193
UKB_Arm_fat_percentage_left	ENSG00000182771.13	GRID1	2.36846314234943e-13	18	11	395193
UKB_Arm_fat_percentage_left	ENSG00000023892.9	DEF6	2.44581755818291e-13	11	10	395193
UKB_Arm_fat_percentage_left	ENSG00000149809.10	TM7SF2	2.55234393583199e-13	6	6	395193
UKB_Arm_fat_percentage_left	ENSG00000124614.9	RPS10	2.90547548190092e-13	17	9	395193
UKB_Arm_fat_percentage_left	ENSG00000171634.12	BPTF	2.90605728148624e-13	6	6	395193
UKB_Arm_fat_percentage_left	ENSG00000178093.12	TSSK6	3.10927116769184e-13	11	9	395193
UKB_Arm_fat_percentage_left	ENSG00000090857.9	PDPR	3.56352571703948e-13	12	9	395193
UKB_Arm_fat_percentage_left	ENSG00000084731.9	KIF3C	3.64536068534235e-13	6	6	395193
UKB_Arm_fat_percentage_left	ENSG00000204351.7	SKIV2L	3.73260587990556e-13	35	2	395193
UKB_Arm_fat_percentage_left	ENSG00000119782.9	FKBP1B	3.7637642118959e-13	12	9	395193
UKB_Arm_fat_percentage_left	ENSG00000102967.7	DHODH	3.79541248456327e-13	32	6	395193
UKB_Arm_fat_percentage_left	ENSG00000115977.14	AAK1	4.29887681902968e-13	13	7	395193
UKB_Arm_fat_percentage_left	ENSG00000115129.9	TP53I3	4.33524981999611e-13	10	7	395193
UKB_Arm_fat_percentage_left	ENSG00000011114.10	BTBD7	4.61315531471745e-13	11	10	395193
UKB_Arm_fat_percentage_left	ENSG00000120093.7	HOXB3	4.62776940067227e-13	10	10	395193
UKB_Arm_fat_percentage_left	ENSG00000174807.3	CD248	5.04187142016062e-13	6	6	395193
UKB_Arm_fat_percentage_left	ENSG00000105669.8	COPE	5.99310932628432e-13	12	10	395193
UKB_Arm_fat_percentage_left	ENSG00000261052.1	SULT1A3	6.06794455780361e-13	2	2	395193
UKB_Arm_fat_percentage_left	ENSG00000141577.9	AZI1	6.16033489217959e-13	19	15	395193
[truncated: 66,503 more rows]
