# Supplementary material for: Integrating predicted transcriptome from multiple tissues improves association detection
Source: PLoS Genet. 2019 Jan 22;15(1):e1007889. doi: 10.1371/journal.pgen.1007889 (PMC6358100; doi:10.1371/journal.pgen.1007889)
Supplement: S3 Dataset — Columns are: Phenotype: trait, gene2pheno.org display name; model: GTEx tissue where the model was trained; gene: Ensembl Id; gene_name: HUGO name; zscore PrediXcan association Z-score, pvalue PrediXcan association p-value; n_samples: number of individuals available. (TXT) [file pgen.1007889.s004.txt]

phenotype	model	gene	gene_name	zscore	pvalue	n_samples
UKB_Age_asthma_diagnosed	Adipose_Subcutaneous	ENSG00000073605.14	GSDMB	-10.5193890928	7.57707488403e-26	41736
UKB_Age_asthma_diagnosed	Adipose_Subcutaneous	ENSG00000167914.6	GSDMA	-9.86134046408	6.48644098554e-23	41736
UKB_Age_asthma_diagnosed	Adipose_Subcutaneous	ENSG00000108306.7	FBXL20	-9.46484313197	3.08788887672e-21	41736
UKB_Age_asthma_diagnosed	Adipose_Subcutaneous	ENSG00000172057.5	ORMDL3	-9.19348066588	3.97336462432e-20	41736
UKB_Age_asthma_diagnosed	Adipose_Subcutaneous	ENSG00000131771.9	PPP1R1B	8.40832128289	4.28908606809e-17	41736
UKB_Age_asthma_diagnosed	Adipose_Subcutaneous	ENSG00000126351.8	THRA	7.52500097186	5.37775820135e-14	41736
UKB_Age_asthma_diagnosed	Adipose_Subcutaneous	ENSG00000232629.4	HLA-DQB2	6.88866955026	5.71129741412e-12	41736
UKB_Age_asthma_diagnosed	Adipose_Subcutaneous	ENSG00000196735.7	HLA-DQA1	-6.37296634107	1.8733669188e-10	41736
UKB_Age_asthma_diagnosed	Adipose_Subcutaneous	ENSG00000115604.6	IL18R1	6.15645970889	7.50653054535e-10	41736
UKB_Age_asthma_diagnosed	Adipose_Subcutaneous	ENSG00000113520.6	IL4	-5.49171603455	4.00363379574e-08	41736
UKB_Age_asthma_diagnosed	Adipose_Subcutaneous	ENSG00000157837.11	SPPL3	5.24482050002	1.57195997887e-07	41736
UKB_Age_asthma_diagnosed	Adipose_Visceral_Omentum	ENSG00000167914.6	GSDMA	-11.2347524093	3.03226096483e-29	41736
UKB_Age_asthma_diagnosed	Adipose_Visceral_Omentum	ENSG00000161395.8	PGAP3	10.2847995225	8.83348562648e-25	41736
UKB_Age_asthma_diagnosed	Adipose_Visceral_Omentum	ENSG00000172057.5	ORMDL3	-9.42896408643	4.34671088778e-21	41736
UKB_Age_asthma_diagnosed	Adipose_Visceral_Omentum	ENSG00000196735.7	HLA-DQA1	-6.53235267531	6.54871822679e-11	41736
UKB_Age_asthma_diagnosed	Adipose_Visceral_Omentum	ENSG00000232629.4	HLA-DQB2	5.87262316881	4.32194614419e-09	41736
UKB_Age_asthma_diagnosed	Adrenal_Gland	ENSG00000172057.5	ORMDL3	11.406622701756	4.29414767899511e-30	41736
UKB_Age_asthma_diagnosed	Adrenal_Gland	ENSG00000125686.7	MED1	9.12438032846488	7.52769091888389e-20	41736
UKB_Age_asthma_diagnosed	Adrenal_Gland	ENSG00000073605.14	GSDMB	9.05941832467209	1.36674415657796e-19	41736
UKB_Age_asthma_diagnosed	Adrenal_Gland	ENSG00000167914.6	GSDMA	-8.48982453502817	2.13666398424632e-17	41736
UKB_Age_asthma_diagnosed	Adrenal_Gland	ENSG00000161395.8	PGAP3	7.38834749574412	1.51438100746475e-13	41736
UKB_Age_asthma_diagnosed	Adrenal_Gland	ENSG00000196735.7	HLA-DQA1	-6.93264939152458	4.1902036474254e-12	41736
UKB_Age_asthma_diagnosed	Adrenal_Gland	ENSG00000232629.4	HLA-DQB2	6.21961160505846	5.03102382264861e-10	41736
UKB_Age_asthma_diagnosed	Adrenal_Gland	ENSG00000204315.3	FKBPL	-5.45600406011711	4.89731631442396e-08	41736
UKB_Age_asthma_diagnosed	Adrenal_Gland	ENSG00000188895.7	MSL1	-5.3600019995051	8.36617252066321e-08	41736
UKB_Age_asthma_diagnosed	Adrenal_Gland	ENSG00000204301.5	NOTCH4	-5.21180092132164	1.87904474188002e-07	41736
UKB_Age_asthma_diagnosed	Artery_Aorta	ENSG00000167914.6	GSDMA	-9.1629617175	5.27196138028e-20	41736
UKB_Age_asthma_diagnosed	Artery_Aorta	ENSG00000161395.8	PGAP3	7.92117716222	2.41060974576e-15	41736
UKB_Age_asthma_diagnosed	Artery_Aorta	ENSG00000232629.4	HLA-DQB2	7.21078650871	5.65720255682e-13	41736
UKB_Age_asthma_diagnosed	Artery_Aorta	ENSG00000196735.7	HLA-DQA1	-6.38736284941	1.70543417632e-10	41736
UKB_Age_asthma_diagnosed	Artery_Aorta	ENSG00000182134.11	TDRKH	-5.30070351686	1.15942352111e-07	41736
UKB_Age_asthma_diagnosed	Artery_Coronary	ENSG00000161395.8	PGAP3	10.5201825571263	7.51370213903333e-26	41736
UKB_Age_asthma_diagnosed	Artery_Coronary	ENSG00000167914.6	GSDMA	-10.218358161218	1.75370289823061e-24	41736
UKB_Age_asthma_diagnosed	Artery_Coronary	ENSG00000115604.6	IL18R1	7.27043859605038	3.64593712996067e-13	41736
UKB_Age_asthma_diagnosed	Artery_Coronary	ENSG00000232629.4	HLA-DQB2	6.77488143224734	1.26157077889014e-11	41736
UKB_Age_asthma_diagnosed	Artery_Coronary	ENSG00000196735.7	HLA-DQA1	-6.08619546957647	1.16630122718119e-09	41736
UKB_Age_asthma_diagnosed	Artery_Coronary	ENSG00000143631.10	FLG	-5.4169138217784	6.09710919849263e-08	41736
UKB_Age_asthma_diagnosed	Artery_Tibial	ENSG00000167914.6	GSDMA	-9.6666394025807	4.40769914511555e-22	41736
UKB_Age_asthma_diagnosed	Artery_Tibial	ENSG00000115604.6	IL18R1	6.96935803843938	3.23104748965075e-12	41736
UKB_Age_asthma_diagnosed	Artery_Tibial	ENSG00000221988.8	PPT2	-6.93281403860847	4.18533342290648e-12	41736
UKB_Age_asthma_diagnosed	Artery_Tibial	ENSG00000232629.4	HLA-DQB2	6.33880904245111	2.33908120674664e-10	41736
UKB_Age_asthma_diagnosed	Artery_Tibial	ENSG00000196735.7	HLA-DQA1	-6.19510156435148	5.87900872479219e-10	41736
UKB_Age_asthma_diagnosed	Artery_Tibial	ENSG00000126353.3	CCR7	6.17953834011363	6.48823592858985e-10	41736
UKB_Age_asthma_diagnosed	Artery_Tibial	ENSG00000008838.13	MED24	-5.25254199998711	1.50748613179368e-07	41736
UKB_Age_asthma_diagnosed	Brain_Anterior_cingulate_cortex_BA24	ENSG00000196735.7	HLA-DQA1	-6.84195668509	7.91941473435e-12	41736
UKB_Age_asthma_diagnosed	Brain_Anterior_cingulate_cortex_BA24	ENSG00000143631.10	FLG	-5.42057780468	5.97353305063e-08	41736
UKB_Age_asthma_diagnosed	Brain_Caudate_basal_ganglia	ENSG00000196735.7	HLA-DQA1	-6.39402225931784	1.63281867181915e-10	41736
UKB_Age_asthma_diagnosed	Brain_Caudate_basal_ganglia	ENSG00000188895.7	MSL1	-6.01867044880226	1.77318472625578e-09	41736
UKB_Age_asthma_diagnosed	Brain_Caudate_basal_ganglia	ENSG00000157837.11	SPPL3	5.4788897375294	4.30471089046365e-08	41736
UKB_Age_asthma_diagnosed	Brain_Cerebellar_Hemisphere	ENSG00000196735.7	HLA-DQA1	-7.23968832501448	4.57457194278899e-13	41736
UKB_Age_asthma_diagnosed	Brain_Cerebellum	ENSG00000196735.7	HLA-DQA1	-5.97990931167238	2.25072913587865e-09	41736
UKB_Age_asthma_diagnosed	Brain_Cerebellum	ENSG00000073605.14	GSDMB	5.71816049279	1.08416830695008e-08	41736
UKB_Age_asthma_diagnosed	Brain_Cerebellum	ENSG00000241106.2	HLA-DOB	5.16554841249717	2.40835019953889e-07	41736
UKB_Age_asthma_diagnosed	Brain_Cortex	ENSG00000108298.5	RPL19	-6.57948132948	4.77663071346e-11	41736
UKB_Age_asthma_diagnosed	Brain_Cortex	ENSG00000232629.4	HLA-DQB2	6.33481428852	2.40043411001e-10	41736
UKB_Age_asthma_diagnosed	Brain_Cortex	ENSG00000241106.2	HLA-DOB	5.64405239971	1.6716864962e-08	41736
UKB_Age_asthma_diagnosed	Brain_Cortex	ENSG00000204520.8	MICA	5.31670918237	1.06202925064e-07	41736
UKB_Age_asthma_diagnosed	Brain_Cortex	ENSG00000188895.7	MSL1	-5.30067026683	1.15963457289e-07	41736
UKB_Age_asthma_diagnosed	Brain_Cortex	ENSG00000196735.7	HLA-DQA1	-5.23562646349	1.65221116299e-07	41736
UKB_Age_asthma_diagnosed	Brain_Cortex	ENSG00000204344.10	STK19	5.23056761924	1.69804280161e-07	41736
UKB_Age_asthma_diagnosed	Brain_Frontal_Cortex_BA9	ENSG00000008838.13	MED24	7.24477196525182	4.4064347081855e-13	41736
UKB_Age_asthma_diagnosed	Brain_Frontal_Cortex_BA9	ENSG00000196735.7	HLA-DQA1	-5.58872858791586	2.30163081940055e-08	41736
UKB_Age_asthma_diagnosed	Brain_Frontal_Cortex_BA9	ENSG00000232629.4	HLA-DQB2	5.37622165990584	7.64726938014642e-08	41736
UKB_Age_asthma_diagnosed	Brain_Frontal_Cortex_BA9	ENSG00000204520.8	MICA	5.19471455966079	2.05995748154245e-07	41736
UKB_Age_asthma_diagnosed	Brain_Hippocampus	ENSG00000232629.4	HLA-DQB2	6.46002856435178	1.05832650053978e-10	41736
UKB_Age_asthma_diagnosed	Brain_Hippocampus	ENSG00000196735.7	HLA-DQA1	-5.87535460275427	4.2513378728413e-09	41736
UKB_Age_asthma_diagnosed	Brain_Hypothalamus	ENSG00000232629.4	HLA-DQB2	6.48631225742524	8.89441449209661e-11	41736
UKB_Age_asthma_diagnosed	Brain_Hypothalamus	ENSG00000196735.7	HLA-DQA1	-5.64469841666363	1.66542660358831e-08	41736
UKB_Age_asthma_diagnosed	Brain_Hypothalamus	ENSG00000143631.10	FLG	-5.21900912718387	1.80741899637965e-07	41736
UKB_Age_asthma_diagnosed	Brain_Nucleus_accumbens_basal_ganglia	ENSG00000108306.7	FBXL20	8.44245746164655	3.20596645835546e-17	41736
UKB_Age_asthma_diagnosed	Brain_Nucleus_accumbens_basal_ganglia	ENSG00000196735.7	HLA-DQA1	-6.06677932417089	1.31620703249422e-09	41736
UKB_Age_asthma_diagnosed	Brain_Nucleus_accumbens_basal_ganglia	ENSG00000204290.6	BTNL2	-5.91949140102688	3.25456340489294e-09	41736
UKB_Age_asthma_diagnosed	Brain_Nucleus_accumbens_basal_ganglia	ENSG00000186395.6	KRT10	-5.89890851550052	3.68728124443798e-09	41736
UKB_Age_asthma_diagnosed	Brain_Nucleus_accumbens_basal_ganglia	ENSG00000110395.4	CBL	5.4083353228781	6.39620524368922e-08	41736
UKB_Age_asthma_diagnosed	Brain_Nucleus_accumbens_basal_ganglia	ENSG00000008838.13	MED24	5.25433598620374	1.4928767851716e-07	41736
UKB_Age_asthma_diagnosed	Brain_Nucleus_accumbens_basal_ganglia	ENSG00000131759.13	RARA	-5.19422234040646	2.06541095398181e-07	41736
UKB_Age_asthma_diagnosed	Brain_Putamen_basal_ganglia	ENSG00000196735.7	HLA-DQA1	-6.02652281239	1.68925493857e-09	41736
UKB_Age_asthma_diagnosed	Breast_Mammary_Tissue	ENSG00000161395.8	PGAP3	12.3309421879	7.09938491424e-35	41736
UKB_Age_asthma_diagnosed	Breast_Mammary_Tissue	ENSG00000167914.6	GSDMA	-9.63336884392	6.09256234895e-22	41736
UKB_Age_asthma_diagnosed	Breast_Mammary_Tissue	ENSG00000196735.7	HLA-DQA1	-6.45813068651	1.0716677547e-10	41736
UKB_Age_asthma_diagnosed	Breast_Mammary_Tissue	ENSG00000197712.7	FAM114A1	-6.43237525491	1.26981439517e-10	41736
UKB_Age_asthma_diagnosed	Breast_Mammary_Tissue	ENSG00000232629.4	HLA-DQB2	6.27866353194	3.44848682925e-10	41736
UKB_Age_asthma_diagnosed	Breast_Mammary_Tissue	ENSG00000188895.7	MSL1	-6.15249911353	7.69629796205e-10	41736
UKB_Age_asthma_diagnosed	Breast_Mammary_Tissue	ENSG00000173991.5	TCAP	5.66768608772	1.45691133593e-08	41736
UKB_Age_asthma_diagnosed	Cells_EBV-transformed_lymphocytes	ENSG00000172057.5	ORMDL3	14.7671581592	3.17698891476e-49	41736
UKB_Age_asthma_diagnosed	Cells_EBV-transformed_lymphocytes	ENSG00000073605.14	GSDMB	14.3954207625	7.16227302018e-47	41736
UKB_Age_asthma_diagnosed	Cells_EBV-transformed_lymphocytes	ENSG00000174125.3	TLR1	-7.69958852603	1.39504889409e-14	41736
UKB_Age_asthma_diagnosed	Cells_EBV-transformed_lymphocytes	ENSG00000232629.4	HLA-DQB2	7.29346423679	3.0743882864e-13	41736
UKB_Age_asthma_diagnosed	Cells_EBV-transformed_lymphocytes	ENSG00000174130.8	TLR6	-7.10339385834	1.23673182192e-12	41736
UKB_Age_asthma_diagnosed	Cells_EBV-transformed_lymphocytes	ENSG00000174123.6	TLR10	-6.39887278687	1.58183828649e-10	41736
UKB_Age_asthma_diagnosed	Cells_EBV-transformed_lymphocytes	ENSG00000197712.7	FAM114A1	-6.20530801531	5.51017241446e-10	41736
UKB_Age_asthma_diagnosed	Cells_EBV-transformed_lymphocytes	ENSG00000240065.3	PSMB9	6.14853695783	7.8908197023e-10	41736
UKB_Age_asthma_diagnosed	Cells_EBV-transformed_lymphocytes	ENSG00000196735.7	HLA-DQA1	-5.99115733979	2.10055501511e-09	41736
UKB_Age_asthma_diagnosed	Cells_EBV-transformed_lymphocytes	ENSG00000172818.5	OVOL1	-5.18251574976	2.19930221753e-07	41736
UKB_Age_asthma_diagnosed	Cells_Transformed_fibroblasts	ENSG00000131748.11	STARD3	11.6050566172517	4.33606979967883e-31	41736
UKB_Age_asthma_diagnosed	Cells_Transformed_fibroblasts	ENSG00000073605.14	GSDMB	11.3697604687798	6.54646709256468e-30	41736
UKB_Age_asthma_diagnosed	Cells_Transformed_fibroblasts	ENSG00000167914.6	GSDMA	10.9896298536254	4.6841606624268e-28	41736
UKB_Age_asthma_diagnosed	Cells_Transformed_fibroblasts	ENSG00000172057.5	ORMDL3	9.8742060824078	5.70748940235538e-23	41736
UKB_Age_asthma_diagnosed	Cells_Transformed_fibroblasts	ENSG00000108344.10	PSMD3	7.47675112825772	7.76723096167851e-14	41736
UKB_Age_asthma_diagnosed	Cells_Transformed_fibroblasts	ENSG00000188895.7	MSL1	-6.53506929589601	6.43106417395181e-11	41736
UKB_Age_asthma_diagnosed	Cells_Transformed_fibroblasts	ENSG00000174130.8	TLR6	6.24421552801171	4.30025068803672e-10	41736
UKB_Age_asthma_diagnosed	Cells_Transformed_fibroblasts	ENSG00000131747.10	TOP2A	5.20695519716192	1.92872935588929e-07	41736
UKB_Age_asthma_diagnosed	Colon_Sigmoid	ENSG00000167914.6	GSDMA	-11.1590334255745	7.10802958167413e-29	41736
UKB_Age_asthma_diagnosed	Colon_Sigmoid	ENSG00000196407.7	THEM5	-6.84806067635775	7.58919922558869e-12	41736
UKB_Age_asthma_diagnosed	Colon_Sigmoid	ENSG00000182134.11	TDRKH	-6.6257981487227	3.49566542872716e-11	41736
UKB_Age_asthma_diagnosed	Colon_Sigmoid	ENSG00000186844.4	LCE1A	-6.46311294950718	1.03699021331371e-10	41736
UKB_Age_asthma_diagnosed	Colon_Sigmoid	ENSG00000196735.7	HLA-DQA1	-6.14183494935492	8.23082443890315e-10	41736
UKB_Age_asthma_diagnosed	Colon_Sigmoid	ENSG00000204386.6	NEU1	5.91992410702696	3.24601936091267e-09	41736
UKB_Age_asthma_diagnosed	Colon_Sigmoid	ENSG00000232629.4	HLA-DQB2	5.86692020234118	4.4730677657034e-09	41736
UKB_Age_asthma_diagnosed	Colon_Sigmoid	ENSG00000143631.10	FLG	-5.77905641780866	7.56539577719727e-09	41736
UKB_Age_asthma_diagnosed	Colon_Sigmoid	ENSG00000204267.9	TAP2	5.32294735521153	1.02625601136309e-07	41736
UKB_Age_asthma_diagnosed	Colon_Transverse	ENSG00000073605.14	GSDMB	15.6444001638	5.20152122504e-55	41736
UKB_Age_asthma_diagnosed	Colon_Transverse	ENSG00000161395.8	PGAP3	11.1637740499	6.73995746429e-29	41736
UKB_Age_asthma_diagnosed	Colon_Transverse	ENSG00000167914.6	GSDMA	-9.05317213437	1.44709812207e-19	41736
UKB_Age_asthma_diagnosed	Colon_Transverse	ENSG00000232629.4	HLA-DQB2	6.85047587378	7.4623004448e-12	41736
UKB_Age_asthma_diagnosed	Colon_Transverse	ENSG00000143536.7	CRNN	6.80421506009	1.02970199822e-11	41736
UKB_Age_asthma_diagnosed	Colon_Transverse	ENSG00000196735.7	HLA-DQA1	-5.38563295266	7.25795766614e-08	41736
UKB_Age_asthma_diagnosed	Esophagus_Gastroesophageal_Junction	ENSG00000167914.6	GSDMA	-8.74254077341	2.36247628636e-18	41736
UKB_Age_asthma_diagnosed	Esophagus_Gastroesophageal_Junction	ENSG00000196735.7	HLA-DQA1	-6.74703992658	1.5285771508e-11	41736
UKB_Age_asthma_diagnosed	Esophagus_Gastroesophageal_Junction	ENSG00000232629.4	HLA-DQB2	6.63407952852	3.30514376104e-11	41736
UKB_Age_asthma_diagnosed	Esophagus_Gastroesophageal_Junction	ENSG00000073584.14	SMARCE1	-5.61236375539	2.00845250965e-08	41736
UKB_Age_asthma_diagnosed	Esophagus_Gastroesophageal_Junction	ENSG00000204287.9	HLA-DRA	-5.51380803062	3.53227218652e-08	41736
UKB_Age_asthma_diagnosed	Esophagus_Gastroesophageal_Junction	ENSG00000157837.11	SPPL3	5.37528038401	7.68730102379e-08	41736
UKB_Age_asthma_diagnosed	Esophagus_Gastroesophageal_Junction	ENSG00000217128.7	FNIP1	5.27427747719	1.33943107403e-07	41736
UKB_Age_asthma_diagnosed	Esophagus_Mucosa	ENSG00000172057.5	ORMDL3	14.5102008727116	1.36392421537624e-47	41736
UKB_Age_asthma_diagnosed	Esophagus_Mucosa	ENSG00000073605.14	GSDMB	11.133182030288	9.49522289421563e-29	41736
UKB_Age_asthma_diagnosed	Esophagus_Mucosa	ENSG00000161395.8	PGAP3	8.19261886280046	2.62796314126547e-16	41736
UKB_Age_asthma_diagnosed	Esophagus_Mucosa	ENSG00000174125.3	TLR1	6.96717356207427	3.28153755489396e-12	41736
UKB_Age_asthma_diagnosed	Esophagus_Mucosa	ENSG00000108344.10	PSMD3	6.55403676502004	5.66530211887969e-11	41736
UKB_Age_asthma_diagnosed	Esophagus_Mucosa	ENSG00000188895.7	MSL1	-6.3860011337095	1.72066651074889e-10	41736
UKB_Age_asthma_diagnosed	Esophagus_Mucosa	ENSG00000196735.7	HLA-DQA1	-6.10261105291073	1.05266036834391e-09	41736
UKB_Age_asthma_diagnosed	Esophagus_Mucosa	ENSG00000204435.9	CSNK2B	-5.84586317545141	5.07689431120752e-09	41736
UKB_Age_asthma_diagnosed	Esophagus_Mucosa	ENSG00000213719.4	CLIC1	-5.80897060796128	6.33133838961634e-09	41736
UKB_Age_asthma_diagnosed	Esophagus_Mucosa	ENSG00000131771.9	PPP1R1B	-5.53191962016788	3.18641329042425e-08	41736
UKB_Age_asthma_diagnosed	Esophagus_Mucosa	ENSG00000204267.9	TAP2	5.38529923258927	7.2714281049699e-08	41736
UKB_Age_asthma_diagnosed	Esophagus_Mucosa	ENSG00000213676.6	ATF6B	5.35689732725451	8.51105222306684e-08	41736
UKB_Age_asthma_diagnosed	Esophagus_Muscularis	ENSG00000161395.8	PGAP3	13.1968917363	1.09820096884e-39	41736
UKB_Age_asthma_diagnosed	Esophagus_Muscularis	ENSG00000167914.6	GSDMA	-10.360943602	4.00402821724e-25	41736
UKB_Age_asthma_diagnosed	Esophagus_Muscularis	ENSG00000172057.5	ORMDL3	9.63991143515	5.71729959035e-22	41736
UKB_Age_asthma_diagnosed	Esophagus_Muscularis	ENSG00000143631.10	FLG	-5.32512432622	1.01404875368e-07	41736
UKB_Age_asthma_diagnosed	Esophagus_Muscularis	ENSG00000143556.4	S100A7	5.3183408497	1.05255747642e-07	41736
UKB_Age_asthma_diagnosed	Esophagus_Muscularis	ENSG00000188895.7	MSL1	-5.31186022662	1.09066668613e-07	41736
UKB_Age_asthma_diagnosed	Esophagus_Muscularis	ENSG00000073584.14	SMARCE1	-5.23627468397	1.64642564942e-07	41736
UKB_Age_asthma_diagnosed	Heart_Atrial_Appendage	ENSG00000131771.9	PPP1R1B	13.5016475363625	1.86897844229406e-41	41736
UKB_Age_asthma_diagnosed	Heart_Atrial_Appendage	ENSG00000141736.9	ERBB2	11.2023677165022	4.3682379163745e-29	41736
UKB_Age_asthma_diagnosed	Heart_Atrial_Appendage	ENSG00000161395.8	PGAP3	10.6784168148135	1.39016810715077e-26	41736
UKB_Age_asthma_diagnosed	Heart_Atrial_Appendage	ENSG00000141744.3	PNMT	10.601899329764	3.15323959910479e-26	41736
UKB_Age_asthma_diagnosed	Heart_Atrial_Appendage	ENSG00000213171.2	LINGO4	9.05172493907816	1.46637169539176e-19	41736
UKB_Age_asthma_diagnosed	Heart_Atrial_Appendage	ENSG00000167914.6	GSDMA	-8.90768799216987	5.41590884000095e-19	41736
UKB_Age_asthma_diagnosed	Heart_Atrial_Appendage	ENSG00000115604.6	IL18R1	8.39436311860654	4.82957059578341e-17	41736
UKB_Age_asthma_diagnosed	Heart_Atrial_Appendage	ENSG00000108298.5	RPL19	7.21881193696199	5.33360811927353e-13	41736
UKB_Age_asthma_diagnosed	Heart_Atrial_Appendage	ENSG00000143436.6	MRPL9	6.66640219806878	2.65407746912254e-11	41736
UKB_Age_asthma_diagnosed	Heart_Atrial_Appendage	ENSG00000196735.7	HLA-DQA1	-6.49831952923034	8.21349387227282e-11	41736
UKB_Age_asthma_diagnosed	Heart_Atrial_Appendage	ENSG00000232629.4	HLA-DQB2	5.88529717660519	4.00367696132698e-09	41736
UKB_Age_asthma_diagnosed	Heart_Atrial_Appendage	ENSG00000143631.10	FLG	-5.86138643659831	4.62461550237826e-09	41736
UKB_Age_asthma_diagnosed	Heart_Left_Ventricle	ENSG00000131771.9	PPP1R1B	11.725909011142	1.05292257849407e-31	41736
UKB_Age_asthma_diagnosed	Heart_Left_Ventricle	ENSG00000161395.8	PGAP3	10.5795101805906	4.00275923617332e-26	41736
UKB_Age_asthma_diagnosed	Heart_Left_Ventricle	ENSG00000167914.6	GSDMA	-9.23396134331182	2.72673796126188e-20	41736
UKB_Age_asthma_diagnosed	Heart_Left_Ventricle	ENSG00000196735.7	HLA-DQA1	-6.51101352794422	7.54907589186028e-11	41736
UKB_Age_asthma_diagnosed	Heart_Left_Ventricle	ENSG00000232629.4	HLA-DQB2	6.43716642011427	1.23042504023034e-10	41736
UKB_Age_asthma_diagnosed	Heart_Left_Ventricle	ENSG00000073584.14	SMARCE1	-5.84656814279306	5.05545275135144e-09	41736
UKB_Age_asthma_diagnosed	Liver	ENSG00000161395.8	PGAP3	12.8214329397906	1.46461363761353e-37	41736
UKB_Age_asthma_diagnosed	Liver	ENSG00000196735.7	HLA-DQA1	-6.42611775302034	1.32311929930081e-10	41736
UKB_Age_asthma_diagnosed	Liver	ENSG00000167914.6	GSDMA	-5.74480540002277	9.26650101666693e-09	41736
UKB_Age_asthma_diagnosed	Liver	ENSG00000204310.6	AGPAT1	5.37209411068065	7.82432237513043e-08	41736
UKB_Age_asthma_diagnosed	Lung	ENSG00000073605.14	GSDMB	13.2375336978848	6.41280206356555e-40	41736
UKB_Age_asthma_diagnosed	Lung	ENSG00000172057.5	ORMDL3	11.0675048498046	1.97566248125841e-28	41736
UKB_Age_asthma_diagnosed	Lung	ENSG00000161395.8	PGAP3	10.0119231154159	1.43639307321146e-23	41736
UKB_Age_asthma_diagnosed	Lung	ENSG00000167914.6	GSDMA	-8.98636795112327	2.65957548120879e-19	41736
UKB_Age_asthma_diagnosed	Lung	ENSG00000232629.4	HLA-DQB2	6.54927012593583	5.84890108148561e-11	41736
UKB_Age_asthma_diagnosed	Lung	ENSG00000196735.7	HLA-DQA1	-6.46256307399081	1.04076293499713e-10	41736
UKB_Age_asthma_diagnosed	Lung	ENSG00000143631.10	FLG	-6.25768334450695	3.94524575479301e-10	41736
UKB_Age_asthma_diagnosed	Lung	ENSG00000182134.11	TDRKH	-5.55267634137205	2.83037646677391e-08	41736
UKB_Age_asthma_diagnosed	Muscle_Skeletal	ENSG00000167914.6	GSDMA	-11.0082332406	3.81332367587e-28	41736
UKB_Age_asthma_diagnosed	Muscle_Skeletal	ENSG00000161395.8	PGAP3	10.8345264084	2.56826742323e-27	41736
UKB_Age_asthma_diagnosed	Muscle_Skeletal	ENSG00000143631.10	FLG	-7.27582085739	3.50364434323e-13	41736
UKB_Age_asthma_diagnosed	Muscle_Skeletal	ENSG00000196735.7	HLA-DQA1	-7.03757589019	1.98623000833e-12	41736
UKB_Age_asthma_diagnosed	Muscle_Skeletal	ENSG00000232629.4	HLA-DQB2	6.77354013002	1.27331514137e-11	41736
UKB_Age_asthma_diagnosed	Muscle_Skeletal	ENSG00000143365.12	RORC	-6.10722683072	1.02270127177e-09	41736
UKB_Age_asthma_diagnosed	Muscle_Skeletal	ENSG00000213171.2	LINGO4	6.02957876658	1.65764897395e-09	41736
UKB_Age_asthma_diagnosed	Muscle_Skeletal	ENSG00000126351.8	THRA	5.5974924665	2.18837368953e-08	41736
UKB_Age_asthma_diagnosed	Nerve_Tibial	ENSG00000172057.5	ORMDL3	14.2880479842899	3.34003342213569e-46	41736
UKB_Age_asthma_diagnosed	Nerve_Tibial	ENSG00000141736.9	ERBB2	10.9990044364995	4.22314708983288e-28	41736
UKB_Age_asthma_diagnosed	Nerve_Tibial	ENSG00000161395.8	PGAP3	10.4080258260401	2.44781203092832e-25	41736
UKB_Age_asthma_diagnosed	Nerve_Tibial	ENSG00000141744.3	PNMT	10.2940886002516	8.02312423884256e-25	41736
UKB_Age_asthma_diagnosed	Nerve_Tibial	ENSG00000167914.6	GSDMA	-8.7885816941806	1.57107991341045e-18	41736
UKB_Age_asthma_diagnosed	Nerve_Tibial	ENSG00000115604.6	IL18R1	7.32395460729669	2.45106444367008e-13	41736
UKB_Age_asthma_diagnosed	Nerve_Tibial	ENSG00000232629.4	HLA-DQB2	7.31851483921222	2.55234807658282e-13	41736
UKB_Age_asthma_diagnosed	Nerve_Tibial	ENSG00000143450.10	OAZ3	-7.12267415861672	1.07560950880973e-12	41736
UKB_Age_asthma_diagnosed	Nerve_Tibial	ENSG00000143363.11	PRUNE	5.96225225297784	2.50779548166362e-09	41736
UKB_Age_asthma_diagnosed	Nerve_Tibial	ENSG00000196735.7	HLA-DQA1	-5.95567029371809	2.61075924502569e-09	41736
UKB_Age_asthma_diagnosed	Nerve_Tibial	ENSG00000213676.6	ATF6B	5.92884146435589	3.07472556341444e-09	41736
UKB_Age_asthma_diagnosed	Nerve_Tibial	ENSG00000073584.14	SMARCE1	-5.64162797176558	1.69538360295337e-08	41736
UKB_Age_asthma_diagnosed	Nerve_Tibial	ENSG00000113520.6	IL4	-5.41332904703965	6.22040932086687e-08	41736
UKB_Age_asthma_diagnosed	Nerve_Tibial	ENSG00000188895.7	MSL1	-5.21174543224802	1.87960662118905e-07	41736
UKB_Age_asthma_diagnosed	Ovary	ENSG00000073605.14	GSDMB	10.8378466858259	2.47701147007541e-27	41736
UKB_Age_asthma_diagnosed	Ovary	ENSG00000167914.6	GSDMA	-7.38169240918952	1.59195082811766e-13	41736
UKB_Age_asthma_diagnosed	Ovary	ENSG00000204366.3	ZBTB12	-6.64138441739041	3.14555056417629e-11	41736
UKB_Age_asthma_diagnosed	Ovary	ENSG00000232629.4	HLA-DQB2	6.23867096907436	4.45529805766236e-10	41736
UKB_Age_asthma_diagnosed	Ovary	ENSG00000196735.7	HLA-DQA1	-6.07040798029737	1.28683288862156e-09	41736
UKB_Age_asthma_diagnosed	Ovary	ENSG00000143631.10	FLG	-5.951450452229	2.67892539878623e-09	41736
UKB_Age_asthma_diagnosed	Pancreas	ENSG00000161395.8	PGAP3	13.0463529068373	7.9420143385299e-39	41736
UKB_Age_asthma_diagnosed	Pancreas	ENSG00000213171.2	LINGO4	7.95202813966244	1.88067372421452e-15	41736
UKB_Age_asthma_diagnosed	Pancreas	ENSG00000232629.4	HLA-DQB2	6.50306036065596	7.95892045386831e-11	41736
UKB_Age_asthma_diagnosed	Pancreas	ENSG00000196735.7	HLA-DQA1	-5.94000191306471	2.87270990755554e-09	41736
UKB_Age_asthma_diagnosed	Pancreas	ENSG00000143436.6	MRPL9	5.85959167494121	4.67483132734312e-09	41736
UKB_Age_asthma_diagnosed	Pancreas	ENSG00000240065.3	PSMB9	5.71267586773989	1.11968017007622e-08	41736
UKB_Age_asthma_diagnosed	Pancreas	ENSG00000188895.7	MSL1	-5.47547611737914	4.38846905563844e-08	41736
UKB_Age_asthma_diagnosed	Pituitary	ENSG00000161395.8	PGAP3	9.51176441222487	1.97074625743602e-21	41736
UKB_Age_asthma_diagnosed	Pituitary	ENSG00000232629.4	HLA-DQB2	7.27951323334525	3.40919671088284e-13	41736
UKB_Age_asthma_diagnosed	Pituitary	ENSG00000188895.7	MSL1	-6.02607186151835	1.69396830827174e-09	41736
UKB_Age_asthma_diagnosed	Pituitary	ENSG00000113520.6	IL4	-5.88839600393094	3.92940009976805e-09	41736
UKB_Age_asthma_diagnosed	Pituitary	ENSG00000008838.13	MED24	-5.37251811839034	7.8059529900093e-08	41736
UKB_Age_asthma_diagnosed	Pituitary	ENSG00000196735.7	HLA-DQA1	-5.1950993052627	2.05570444090057e-07	41736
UKB_Age_asthma_diagnosed	Prostate	ENSG00000131771.9	PPP1R1B	-7.31617769464954	2.59711593713951e-13	41736
UKB_Age_asthma_diagnosed	Prostate	ENSG00000196735.7	HLA-DQA1	-6.62427001289378	3.53197783301018e-11	41736
UKB_Age_asthma_diagnosed	Prostate	ENSG00000232629.4	HLA-DQB2	5.8588915236297	4.69456446781094e-09	41736
UKB_Age_asthma_diagnosed	Skin_Not_Sun_Exposed_Suprapubic	ENSG00000172057.5	ORMDL3	14.9231759588906	3.13997185048179e-50	41736
UKB_Age_asthma_diagnosed	Skin_Not_Sun_Exposed_Suprapubic	ENSG00000161395.8	PGAP3	9.4190855493625	4.77474684357266e-21	41736
UKB_Age_asthma_diagnosed	Skin_Not_Sun_Exposed_Suprapubic	ENSG00000196735.7	HLA-DQA1	-6.07589571882026	1.243619708294e-09	41736
UKB_Age_asthma_diagnosed	Skin_Not_Sun_Exposed_Suprapubic	ENSG00000203784.2	LELP1	5.69383382291567	1.2505007692233e-08	41736
UKB_Age_asthma_diagnosed	Skin_Not_Sun_Exposed_Suprapubic	ENSG00000188895.7	MSL1	-5.29582822626387	1.19076919681122e-07	41736
UKB_Age_asthma_diagnosed	Skin_Sun_Exposed_Lower_leg	ENSG00000172057.5	ORMDL3	12.9387854300186	3.22096172435745e-38	41736
UKB_Age_asthma_diagnosed	Skin_Sun_Exposed_Lower_leg	ENSG00000161395.8	PGAP3	11.1824386617163	5.4657104024355e-29	41736
UKB_Age_asthma_diagnosed	Skin_Sun_Exposed_Lower_leg	ENSG00000141744.3	PNMT	8.0751093175733	6.92072273981586e-16	41736
UKB_Age_asthma_diagnosed	Skin_Sun_Exposed_Lower_leg	ENSG00000240065.3	PSMB9	6.0063537571703	1.91307883458938e-09	41736
UKB_Age_asthma_diagnosed	Skin_Sun_Exposed_Lower_leg	ENSG00000141750.6	STAC2	5.89751994768814	3.71840924533663e-09	41736
UKB_Age_asthma_diagnosed	Skin_Sun_Exposed_Lower_leg	ENSG00000113520.6	IL4	-5.71755257156513	1.08804987949933e-08	41736
UKB_Age_asthma_diagnosed	Skin_Sun_Exposed_Lower_leg	ENSG00000196735.7	HLA-DQA1	-5.69521558258757	1.24042286405327e-08	41736
UKB_Age_asthma_diagnosed	Skin_Sun_Exposed_Lower_leg	ENSG00000213171.2	LINGO4	5.69067400376816	1.27384691051336e-08	41736
UKB_Age_asthma_diagnosed	Skin_Sun_Exposed_Lower_leg	ENSG00000188895.7	MSL1	-5.26099643059375	1.4398259259052e-07	41736
UKB_Age_asthma_diagnosed	Small_Intestine_Terminal_Ileum	ENSG00000073605.14	GSDMB	16.0174388484	1.43417919217e-57	41736
UKB_Age_asthma_diagnosed	Small_Intestine_Terminal_Ileum	ENSG00000167914.6	GSDMA	-9.72932216648	2.38811687588e-22	41736
UKB_Age_asthma_diagnosed	Small_Intestine_Terminal_Ileum	ENSG00000108306.7	FBXL20	-7.17458391062	7.37318669165e-13	41736
UKB_Age_asthma_diagnosed	Small_Intestine_Terminal_Ileum	ENSG00000232629.4	HLA-DQB2	6.72913107833	1.72879837962e-11	41736
UKB_Age_asthma_diagnosed	Small_Intestine_Terminal_Ileum	ENSG00000196735.7	HLA-DQA1	-5.86326762288	4.5725451105e-09	41736
UKB_Age_asthma_diagnosed	Small_Intestine_Terminal_Ileum	ENSG00000108352.7	RAPGEFL1	-5.44990698135	5.06808559248e-08	41736
UKB_Age_asthma_diagnosed	Spleen	ENSG00000172057.5	ORMDL3	15.3515672247754	4.82959425113681e-53	41736
UKB_Age_asthma_diagnosed	Spleen	ENSG00000073605.14	GSDMB	15.3230879260867	7.47034796929097e-53	41736
UKB_Age_asthma_diagnosed	Spleen	ENSG00000141741.7	MIEN1	9.54780230728674	1.39379507995937e-21	41736
UKB_Age_asthma_diagnosed	Spleen	ENSG00000197712.7	FAM114A1	-7.09175511403403	1.34522049629669e-12	41736
UKB_Age_asthma_diagnosed	Spleen	ENSG00000188895.7	MSL1	-6.45028544967107	1.12858239059618e-10	41736
UKB_Age_asthma_diagnosed	Spleen	ENSG00000232629.4	HLA-DQB2	6.2495637780044	4.15568956918785e-10	41736
UKB_Age_asthma_diagnosed	Spleen	ENSG00000204435.9	CSNK2B	-6.11689079811067	9.62644515779626e-10	41736
UKB_Age_asthma_diagnosed	Spleen	ENSG00000182134.11	TDRKH	-5.67441049929674	1.40086943630193e-08	41736
UKB_Age_asthma_diagnosed	Stomach	ENSG00000131748.11	STARD3	10.977285044	5.36817196925e-28	41736
UKB_Age_asthma_diagnosed	Stomach	ENSG00000161395.8	PGAP3	10.9251351321	9.53174407453e-28	41736
UKB_Age_asthma_diagnosed	Stomach	ENSG00000073605.14	GSDMB	10.7851730968	4.39172304314e-27	41736
UKB_Age_asthma_diagnosed	Stomach	ENSG00000167914.6	GSDMA	-10.4588601353	1.4353713616e-25	41736
UKB_Age_asthma_diagnosed	Stomach	ENSG00000232629.4	HLA-DQB2	6.6633628774	2.7095140425e-11	41736
UKB_Age_asthma_diagnosed	Stomach	ENSG00000188895.7	MSL1	-6.37477304607	1.85143703355e-10	41736
UKB_Age_asthma_diagnosed	Stomach	ENSG00000196735.7	HLA-DQA1	-6.31576643578	2.7152698924e-10	41736
UKB_Age_asthma_diagnosed	Stomach	ENSG00000115594.7	IL1R1	5.96051576569	2.53456926248e-09	41736
UKB_Age_asthma_diagnosed	Stomach	ENSG00000143631.10	FLG	-5.82256749175	5.83739498308e-09	41736
UKB_Age_asthma_diagnosed	Stomach	ENSG00000157837.11	SPPL3	5.20512126039	1.94786252824e-07	41736
UKB_Age_asthma_diagnosed	Testis	ENSG00000186075.8	ZPBP2	14.5098970293	1.36994869487e-47	41736
UKB_Age_asthma_diagnosed	Testis	ENSG00000141736.9	ERBB2	-9.72508649173	2.4893930377e-22	41736
UKB_Age_asthma_diagnosed	Testis	ENSG00000188895.7	MSL1	-8.13308606985	4.29937342228e-16	41736
UKB_Age_asthma_diagnosed	Testis	ENSG00000197712.7	FAM114A1	-6.61284105852	3.81551542967e-11	41736
UKB_Age_asthma_diagnosed	Testis	ENSG00000204424.8	LY6G6F	6.09796537021	1.08367708503e-09	41736
UKB_Age_asthma_diagnosed	Testis	ENSG00000196735.7	HLA-DQA1	-6.03677164853	1.58551456782e-09	41736
UKB_Age_asthma_diagnosed	Testis	ENSG00000143365.12	RORC	-5.52200511003	3.37145260933e-08	41736
UKB_Age_asthma_diagnosed	Thyroid	ENSG00000161395.8	PGAP3	12.8076977211894	1.74711780208539e-37	41736
UKB_Age_asthma_diagnosed	Thyroid	ENSG00000167914.6	GSDMA	-10.6316165800702	2.29569440866843e-26	41736
UKB_Age_asthma_diagnosed	Thyroid	ENSG00000167916.4	KRT24	-10.3094387329653	6.84238349671826e-25	41736
UKB_Age_asthma_diagnosed	Thyroid	ENSG00000172057.5	ORMDL3	9.23540476460732	2.69029575717049e-20	41736
UKB_Age_asthma_diagnosed	Thyroid	ENSG00000108349.10	CASC3	7.16889942470228	7.68546544910904e-13	41736
UKB_Age_asthma_diagnosed	Thyroid	ENSG00000232629.4	HLA-DQB2	6.91442789805185	4.76496780450476e-12	41736
UKB_Age_asthma_diagnosed	Thyroid	ENSG00000141736.9	ERBB2	6.82293523626636	9.04134376623389e-12	41736
UKB_Age_asthma_diagnosed	Thyroid	ENSG00000196735.7	HLA-DQA1	-6.35742358114166	2.07281097234344e-10	41736
UKB_Age_asthma_diagnosed	Thyroid	ENSG00000159445.8	THEM4	-5.52310112597957	3.35049557931867e-08	41736
UKB_Age_asthma_diagnosed	Thyroid	ENSG00000182134.11	TDRKH	-5.23441387403333	1.66308662258626e-07	41736
UKB_Age_asthma_diagnosed	Thyroid	ENSG00000231389.3	HLA-DPA1	-5.20571211596792	1.94167828085725e-07	41736
UKB_Age_asthma_diagnosed	Thyroid	ENSG00000103591.8	AAGAB	-5.16271954107032	2.44502111393493e-07	41736
UKB_Age_asthma_diagnosed	Uterus	ENSG00000172057.5	ORMDL3	11.4322314012	3.20119731024e-30	41736
UKB_Age_asthma_diagnosed	Uterus	ENSG00000196735.7	HLA-DQA1	-6.22084658519	4.99161520264e-10	41736
UKB_Age_asthma_diagnosed	Uterus	ENSG00000232629.4	HLA-DQB2	5.56641755387	2.61624577084e-08	41736
UKB_Age_asthma_diagnosed	Vagina	ENSG00000196735.7	HLA-DQA1	-7.06873017914742	1.58806162320694e-12	41736
UKB_Age_asthma_diagnosed	Vagina	ENSG00000172057.5	ORMDL3	6.50858685134783	7.67188918062833e-11	41736
UKB_Age_asthma_diagnosed	Whole_Blood	ENSG00000172057.5	ORMDL3	15.8073812077	4.02849178853e-56	41736
UKB_Age_asthma_diagnosed	Whole_Blood	ENSG00000073605.14	GSDMB	15.4697571498	7.8358233256e-54	41736
UKB_Age_asthma_diagnosed	Whole_Blood	ENSG00000002834.13	LASP1	-7.36298155349	1.83156795422e-13	41736
UKB_Age_asthma_diagnosed	Whole_Blood	ENSG00000115604.6	IL18R1	6.98859932757	2.81800058518e-12	41736
UKB_Age_asthma_diagnosed	Whole_Blood	ENSG00000232629.4	HLA-DQB2	6.69964682234	2.1157133982e-11	41736
UKB_Age_asthma_diagnosed	Whole_Blood	ENSG00000196735.7	HLA-DQA1	-6.64751368353	3.0174816618e-11	41736
UKB_Age_asthma_diagnosed	Whole_Blood	ENSG00000197712.7	FAM114A1	-6.35027628987	2.17134872641e-10	41736
UKB_Age_asthma_diagnosed	Whole_Blood	ENSG00000174130.8	TLR6	5.94475094835	2.79072249276e-09	41736
UKB_Age_asthma_diagnosed	Whole_Blood	ENSG00000167258.9	CDK12	5.70947149232	1.14094833917e-08	41736
UKB_Age_asthma_diagnosed	Whole_Blood	ENSG00000126351.8	THRA	5.37648200272	7.63623291894e-08	41736
UKB_Age_diabetes_diagnosed	Adipose_Subcutaneous	ENSG00000196735.7	HLA-DQA1	-10.7900499844	4.6153831804e-27	18554
UKB_Age_diabetes_diagnosed	Adipose_Subcutaneous	ENSG00000179344.12	HLA-DQB1	-10.6998248809	1.21955065132e-26	18554
UKB_Age_diabetes_diagnosed	Adipose_Subcutaneous	ENSG00000244731.3	C4A	-9.84889623883	7.8838846829e-23	18554
UKB_Age_diabetes_diagnosed	Adipose_Subcutaneous	ENSG00000231852.2	CYP21A2	9.58311154956	1.05718205272e-21	18554
UKB_Age_diabetes_diagnosed	Adipose_Subcutaneous	ENSG00000204428.8	LY6G5C	-9.04851915035	1.58926839396e-19	18554
UKB_Age_diabetes_diagnosed	Adipose_Subcutaneous	ENSG00000237541.3	HLA-DQA2	9.02496597385	1.96938181956e-19	18554
UKB_Age_diabetes_diagnosed	Adipose_Subcutaneous	ENSG00000224389.4	C4B	8.75828909558	2.14988336076e-18	18554
UKB_Age_diabetes_diagnosed	Adipose_Subcutaneous	ENSG00000232629.4	HLA-DQB2	8.52605466109	1.62885897693e-17	18554
UKB_Age_diabetes_diagnosed	Adipose_Subcutaneous	ENSG00000204438.6	GPANK1	-8.38162047303	5.58893673396e-17	18554
UKB_Age_diabetes_diagnosed	Adipose_Subcutaneous	ENSG00000196126.6	HLA-DRB1	-7.95781971735	1.85110305415e-15	18554
UKB_Age_diabetes_diagnosed	Adipose_Subcutaneous	ENSG00000204301.5	NOTCH4	-7.85213222774	4.31182777034e-15	18554
UKB_Age_diabetes_diagnosed	Adipose_Subcutaneous	ENSG00000198502.5	HLA-DRB5	-7.52313707002	5.59158220997e-14	18554
UKB_Age_diabetes_diagnosed	Adipose_Subcutaneous	ENSG00000204396.6	VWA7	-7.34174686245	2.1954068144e-13	18554
UKB_Age_diabetes_diagnosed	Adipose_Subcutaneous	ENSG00000168394.9	TAP1	6.69489845343	2.21999545568e-11	18554
UKB_Age_diabetes_diagnosed	Adipose_Subcutaneous	ENSG00000240065.3	PSMB9	6.31185424816	2.81962864849e-10	18554
UKB_Age_diabetes_diagnosed	Adipose_Subcutaneous	ENSG00000204351.7	SKIV2L	-6.06377396952	1.3553800352e-09	18554
UKB_Age_diabetes_diagnosed	Adipose_Subcutaneous	ENSG00000213676.6	ATF6B	6.01151663937	1.87234640254e-09	18554
UKB_Age_diabetes_diagnosed	Adipose_Subcutaneous	ENSG00000241106.2	HLA-DOB	5.97584730348	2.33081219246e-09	18554
UKB_Age_diabetes_diagnosed	Adipose_Subcutaneous	ENSG00000204356.7	NELFE	5.97454222182	2.34951076024e-09	18554
UKB_Age_diabetes_diagnosed	Adipose_Visceral_Omentum	ENSG00000179344.12	HLA-DQB1	-11.2706854933	2.28172040024e-29	18554
UKB_Age_diabetes_diagnosed	Adipose_Visceral_Omentum	ENSG00000204385.6	SLC44A4	-10.8904438443	1.55099884124e-27	18554
UKB_Age_diabetes_diagnosed	Adipose_Visceral_Omentum	ENSG00000196735.7	HLA-DQA1	-10.5935238684	3.7928459469e-26	18554
UKB_Age_diabetes_diagnosed	Adipose_Visceral_Omentum	ENSG00000224389.4	C4B	9.8618342066	6.93579886696e-23	18554
UKB_Age_diabetes_diagnosed	Adipose_Visceral_Omentum	ENSG00000232629.4	HLA-DQB2	9.69743821677	3.4902991759e-22	18554
UKB_Age_diabetes_diagnosed	Adipose_Visceral_Omentum	ENSG00000237541.3	HLA-DQA2	9.57792957091	1.11130566549e-21	18554
UKB_Age_diabetes_diagnosed	Adipose_Visceral_Omentum	ENSG00000244731.3	C4A	-9.21373836836	3.47768847423e-20	18554
UKB_Age_diabetes_diagnosed	Adipose_Visceral_Omentum	ENSG00000204444.6	APOM	-8.75910810674	2.1343855958e-18	18554
UKB_Age_diabetes_diagnosed	Adipose_Visceral_Omentum	ENSG00000204301.5	NOTCH4	-8.2005449728	2.54756821417e-16	18554
UKB_Age_diabetes_diagnosed	Adipose_Visceral_Omentum	ENSG00000204438.6	GPANK1	-7.98536856013	1.4822780992e-15	18554
UKB_Age_diabetes_diagnosed	Adipose_Visceral_Omentum	ENSG00000196126.6	HLA-DRB1	-7.98165526139	1.52741045713e-15	18554
UKB_Age_diabetes_diagnosed	Adipose_Visceral_Omentum	ENSG00000198502.5	HLA-DRB5	-6.99861897409	2.67325400336e-12	18554
UKB_Age_diabetes_diagnosed	Adipose_Visceral_Omentum	ENSG00000204351.7	SKIV2L	-6.76609704918	1.36252566394e-11	18554
UKB_Age_diabetes_diagnosed	Adipose_Visceral_Omentum	ENSG00000213719.4	CLIC1	-6.67279845857	2.58061601054e-11	18554
UKB_Age_diabetes_diagnosed	Adipose_Visceral_Omentum	ENSG00000240065.3	PSMB9	6.09576299287	1.11069283664e-09	18554
UKB_Age_diabetes_diagnosed	Adipose_Visceral_Omentum	ENSG00000204525.10	HLA-C	5.97781569687	2.30288392846e-09	18554
UKB_Age_diabetes_diagnosed	Adipose_Visceral_Omentum	ENSG00000241106.2	HLA-DOB	5.53851518064	3.09187153465e-08	18554
UKB_Age_diabetes_diagnosed	Adipose_Visceral_Omentum	ENSG00000204536.9	CCHCR1	5.28698057477	1.25760029059e-07	18554
UKB_Age_diabetes_diagnosed	Adipose_Visceral_Omentum	ENSG00000137310.7	TCF19	5.16792615138	2.39159275341e-07	18554
UKB_Age_diabetes_diagnosed	Adrenal_Gland	ENSG00000232629.4	HLA-DQB2	11.9084185537006	1.40629362865377e-32	18554
UKB_Age_diabetes_diagnosed	Adrenal_Gland	ENSG00000179344.12	HLA-DQB1	-9.09547371977388	1.03473907474425e-19	18554
UKB_Age_diabetes_diagnosed	Adrenal_Gland	ENSG00000204248.6	COL11A2	8.98481759845264	2.83491943390991e-19	18554
UKB_Age_diabetes_diagnosed	Adrenal_Gland	ENSG00000204301.5	NOTCH4	-8.91608579804744	5.26991665771485e-19	18554
UKB_Age_diabetes_diagnosed	Adrenal_Gland	ENSG00000237541.3	HLA-DQA2	8.91162951088537	5.48520129815492e-19	18554
UKB_Age_diabetes_diagnosed	Adrenal_Gland	ENSG00000204344.10	STK19	-8.88062565391088	7.24334984689061e-19	18554
UKB_Age_diabetes_diagnosed	Adrenal_Gland	ENSG00000196126.6	HLA-DRB1	-8.71713620524692	3.08976951873648e-18	18554
UKB_Age_diabetes_diagnosed	Adrenal_Gland	ENSG00000196735.7	HLA-DQA1	-7.99852006209164	1.33274757661481e-15	18554
UKB_Age_diabetes_diagnosed	Adrenal_Gland	ENSG00000204267.9	TAP2	-7.64611370805272	2.17226418100575e-14	18554
UKB_Age_diabetes_diagnosed	Adrenal_Gland	ENSG00000244731.3	C4A	-7.31153580242274	2.74847146005646e-13	18554
UKB_Age_diabetes_diagnosed	Adrenal_Gland	ENSG00000198502.5	HLA-DRB5	-6.49807901535036	8.34211438571026e-11	18554
UKB_Age_diabetes_diagnosed	Adrenal_Gland	ENSG00000168477.13	TNXB	-6.33648814497118	2.40473234462704e-10	18554
UKB_Age_diabetes_diagnosed	Adrenal_Gland	ENSG00000204516.5	MICB	5.8447312282006	5.15887600710677e-09	18554
UKB_Age_diabetes_diagnosed	Adrenal_Gland	ENSG00000241106.2	HLA-DOB	5.84258408225076	5.22571019597804e-09	18554
UKB_Age_diabetes_diagnosed	Adrenal_Gland	ENSG00000204314.6	PRRT1	5.70654325170152	1.17052411535888e-08	18554
UKB_Age_diabetes_diagnosed	Adrenal_Gland	ENSG00000204308.6	RNF5	-5.36155415805453	8.34956730324453e-08	18554
UKB_Age_diabetes_diagnosed	Artery_Aorta	ENSG00000232629.4	HLA-DQB2	10.8599389506	2.1625452413e-27	18554
UKB_Age_diabetes_diagnosed	Artery_Aorta	ENSG00000244731.3	C4A	-10.5468970281	6.21726944138e-26	18554
UKB_Age_diabetes_diagnosed	Artery_Aorta	ENSG00000196735.7	HLA-DQA1	-10.0766946492	8.06610841427e-24	18554
UKB_Age_diabetes_diagnosed	Artery_Aorta	ENSG00000179344.12	HLA-DQB1	-9.56588927363	1.24787672948e-21	18554
UKB_Age_diabetes_diagnosed	Artery_Aorta	ENSG00000237541.3	HLA-DQA2	9.18359832641	4.5976521518e-20	18554
UKB_Age_diabetes_diagnosed	Artery_Aorta	ENSG00000231852.2	CYP21A2	8.91459119327	5.34117445783e-19	18554
UKB_Age_diabetes_diagnosed	Artery_Aorta	ENSG00000241106.2	HLA-DOB	8.27451871439	1.37616215818e-16	18554
UKB_Age_diabetes_diagnosed	Artery_Aorta	ENSG00000204301.5	NOTCH4	-7.73724920529	1.06777015082e-14	18554
UKB_Age_diabetes_diagnosed	Artery_Aorta	ENSG00000196126.6	HLA-DRB1	-7.70923190834	1.32945202952e-14	18554
UKB_Age_diabetes_diagnosed	Artery_Aorta	ENSG00000204351.7	SKIV2L	-7.60545540833	2.97426910657e-14	18554
UKB_Age_diabetes_diagnosed	Artery_Aorta	ENSG00000204314.6	PRRT1	-7.45299643475	9.52508216413e-14	18554
UKB_Age_diabetes_diagnosed	Artery_Aorta	ENSG00000137312.10	FLOT1	6.85650879439	7.27844703397e-12	18554
UKB_Age_diabetes_diagnosed	Artery_Aorta	ENSG00000198502.5	HLA-DRB5	-6.717682282	1.89994909345e-11	18554
UKB_Age_diabetes_diagnosed	Artery_Aorta	ENSG00000204516.5	MICB	6.54548899952	6.08532900216e-11	18554
UKB_Age_diabetes_diagnosed	Artery_Aorta	ENSG00000204428.8	LY6G5C	-6.34545336257	2.26905955667e-10	18554
UKB_Age_diabetes_diagnosed	Artery_Aorta	ENSG00000146112.7	PPP1R18	-6.26788869938	3.7404800408e-10	18554
UKB_Age_diabetes_diagnosed	Artery_Aorta	ENSG00000243649.4	CFB	-5.97343721499	2.36545692509e-09	18554
UKB_Age_diabetes_diagnosed	Artery_Aorta	ENSG00000204356.7	NELFE	5.81418581487	6.19297672546e-09	18554
UKB_Age_diabetes_diagnosed	Artery_Aorta	ENSG00000224389.4	C4B	5.57984369997	2.44098518379e-08	18554
UKB_Age_diabetes_diagnosed	Artery_Coronary	ENSG00000196735.7	HLA-DQA1	-10.0297303550668	1.29592920535502e-23	18554
UKB_Age_diabetes_diagnosed	Artery_Coronary	ENSG00000232629.4	HLA-DQB2	9.85475892001823	7.4393458658787e-23	18554
UKB_Age_diabetes_diagnosed	Artery_Coronary	ENSG00000179344.12	HLA-DQB1	-9.62891654912793	6.79182465246242e-22	18554
UKB_Age_diabetes_diagnosed	Artery_Coronary	ENSG00000244731.3	C4A	-9.51600530137174	2.01406242381804e-21	18554
UKB_Age_diabetes_diagnosed	Artery_Coronary	ENSG00000196126.6	HLA-DRB1	-8.76757330055	1.98052691729272e-18	18554
UKB_Age_diabetes_diagnosed	Artery_Coronary	ENSG00000204421.2	LY6G6C	-7.54431468438076	4.75640151683235e-14	18554
UKB_Age_diabetes_diagnosed	Artery_Coronary	ENSG00000204351.7	SKIV2L	-7.04882899963052	1.86769459596465e-12	18554
UKB_Age_diabetes_diagnosed	Artery_Coronary	ENSG00000204516.5	MICB	6.67869457199549	2.47915109898296e-11	18554
UKB_Age_diabetes_diagnosed	Artery_Coronary	ENSG00000198502.5	HLA-DRB5	-6.63048901444884	3.43793851872983e-11	18554
UKB_Age_diabetes_diagnosed	Artery_Coronary	ENSG00000223865.6	HLA-DPB1	-5.55667224830929	2.78746439755235e-08	18554
UKB_Age_diabetes_diagnosed	Artery_Coronary	ENSG00000204520.8	MICA	5.53706824544272	3.11747150825941e-08	18554
UKB_Age_diabetes_diagnosed	Artery_Coronary	ENSG00000241106.2	HLA-DOB	5.15605788155035	2.54793847753791e-07	18554
UKB_Age_diabetes_diagnosed	Artery_Tibial	ENSG00000232629.4	HLA-DQB2	10.2220989733838	1.83321698224418e-24	18554
UKB_Age_diabetes_diagnosed	Artery_Tibial	ENSG00000196735.7	HLA-DQA1	-9.84189175018771	8.44959106309693e-23	18554
UKB_Age_diabetes_diagnosed	Artery_Tibial	ENSG00000204257.10	HLA-DMA	8.95320254510312	3.7726290006917e-19	18554
UKB_Age_diabetes_diagnosed	Artery_Tibial	ENSG00000237541.3	HLA-DQA2	8.77565176164414	1.84393119274141e-18	18554
UKB_Age_diabetes_diagnosed	Artery_Tibial	ENSG00000244731.3	C4A	-8.62810650268973	6.73331392375301e-18	18554
UKB_Age_diabetes_diagnosed	Artery_Tibial	ENSG00000179344.12	HLA-DQB1	-8.56363171329767	1.17795635604725e-17	18554
UKB_Age_diabetes_diagnosed	Artery_Tibial	ENSG00000196126.6	HLA-DRB1	-7.73974304774507	1.04710031414973e-14	18554
UKB_Age_diabetes_diagnosed	Artery_Tibial	ENSG00000204301.5	NOTCH4	-7.57476937856666	3.76628308565562e-14	18554
UKB_Age_diabetes_diagnosed	Artery_Tibial	ENSG00000231852.2	CYP21A2	6.97455211907014	3.17182623508788e-12	18554
UKB_Age_diabetes_diagnosed	Artery_Tibial	ENSG00000241106.2	HLA-DOB	6.87847389354131	6.24254353778448e-12	18554
UKB_Age_diabetes_diagnosed	Artery_Tibial	ENSG00000204351.7	SKIV2L	-6.50838291767019	7.79082665909267e-11	18554
UKB_Age_diabetes_diagnosed	Artery_Tibial	ENSG00000204427.7	ABHD16A	6.22377641698143	4.95738725974795e-10	18554
UKB_Age_diabetes_diagnosed	Artery_Tibial	ENSG00000204516.5	MICB	6.18574704793935	6.31031938833673e-10	18554
UKB_Age_diabetes_diagnosed	Artery_Tibial	ENSG00000240065.3	PSMB9	5.64928788166764	1.6347655079468e-08	18554
UKB_Age_diabetes_diagnosed	Brain_Anterior_cingulate_cortex_BA24	ENSG00000196735.7	HLA-DQA1	-11.1027132561	1.49704438265e-28	18554
UKB_Age_diabetes_diagnosed	Brain_Anterior_cingulate_cortex_BA24	ENSG00000244731.3	C4A	-10.2481187979	1.40322111009e-24	18554
UKB_Age_diabetes_diagnosed	Brain_Anterior_cingulate_cortex_BA24	ENSG00000179344.12	HLA-DQB1	-9.23280144519	2.91344150244e-20	18554
UKB_Age_diabetes_diagnosed	Brain_Anterior_cingulate_cortex_BA24	ENSG00000196126.6	HLA-DRB1	-8.98878599739	2.73484710146e-19	18554
UKB_Age_diabetes_diagnosed	Brain_Anterior_cingulate_cortex_BA24	ENSG00000204351.7	SKIV2L	-8.71171012995	3.24071359654e-18	18554
UKB_Age_diabetes_diagnosed	Brain_Anterior_cingulate_cortex_BA24	ENSG00000206344.6	HCG27	6.46950455922	1.00782278314e-10	18554
UKB_Age_diabetes_diagnosed	Brain_Anterior_cingulate_cortex_BA24	ENSG00000213676.6	ATF6B	-5.59518429468	2.23500151726e-08	18554
UKB_Age_diabetes_diagnosed	Brain_Anterior_cingulate_cortex_BA24	ENSG00000198502.5	HLA-DRB5	-5.5115346917	3.60455232065e-08	18554
UKB_Age_diabetes_diagnosed	Brain_Anterior_cingulate_cortex_BA24	ENSG00000198563.9	DDX39B	5.37258387458	7.85519503821e-08	18554
UKB_Age_diabetes_diagnosed	Brain_Caudate_basal_ganglia	ENSG00000179344.12	HLA-DQB1	-10.1062219020864	5.98029361579995e-24	18554
UKB_Age_diabetes_diagnosed	Brain_Caudate_basal_ganglia	ENSG00000196735.7	HLA-DQA1	-9.99047576495112	1.92299780925652e-23	18554
UKB_Age_diabetes_diagnosed	Brain_Caudate_basal_ganglia	ENSG00000244731.3	C4A	-8.63886654815432	6.13084466262666e-18	18554
UKB_Age_diabetes_diagnosed	Brain_Caudate_basal_ganglia	ENSG00000196126.6	HLA-DRB1	-7.89038719383137	3.17895015052127e-15	18554
UKB_Age_diabetes_diagnosed	Brain_Caudate_basal_ganglia	ENSG00000237541.3	HLA-DQA2	7.5868599049996	3.43211555191227e-14	18554
UKB_Age_diabetes_diagnosed	Brain_Caudate_basal_ganglia	ENSG00000204351.7	SKIV2L	-7.42575163264387	1.16994236267186e-13	18554
UKB_Age_diabetes_diagnosed	Brain_Caudate_basal_ganglia	ENSG00000241106.2	HLA-DOB	7.03315961250669	2.08939912295632e-12	18554
UKB_Age_diabetes_diagnosed	Brain_Cerebellar_Hemisphere	ENSG00000244731.3	C4A	-10.6997479680602	1.22055710736757e-26	18554
UKB_Age_diabetes_diagnosed	Brain_Cerebellar_Hemisphere	ENSG00000237541.3	HLA-DQA2	9.51461088588168	2.04112352376422e-21	18554
UKB_Age_diabetes_diagnosed	Brain_Cerebellar_Hemisphere	ENSG00000196735.7	HLA-DQA1	-9.14241488542275	6.72332532420176e-20	18554
UKB_Age_diabetes_diagnosed	Brain_Cerebellar_Hemisphere	ENSG00000204516.5	MICB	8.97152995838369	3.19707112884916e-19	18554
UKB_Age_diabetes_diagnosed	Brain_Cerebellar_Hemisphere	ENSG00000179344.12	HLA-DQB1	-8.39520000479383	4.9815401420037e-17	18554
UKB_Age_diabetes_diagnosed	Brain_Cerebellar_Hemisphere	ENSG00000196126.6	HLA-DRB1	-8.18549770443633	2.88566776741619e-16	18554
UKB_Age_diabetes_diagnosed	Brain_Cerebellar_Hemisphere	ENSG00000198502.5	HLA-DRB5	-7.7142838369442	1.2780039731496e-14	18554
UKB_Age_diabetes_diagnosed	Brain_Cerebellar_Hemisphere	ENSG00000204267.9	TAP2	7.49287896762782	7.04021252661905e-14	18554
UKB_Age_diabetes_diagnosed	Brain_Cerebellar_Hemisphere	ENSG00000231852.2	CYP21A2	6.6744362584073	2.55203068141516e-11	18554
UKB_Age_diabetes_diagnosed	Brain_Cerebellar_Hemisphere	ENSG00000204428.8	LY6G5C	-5.74076581838967	9.57211662736275e-09	18554
UKB_Age_diabetes_diagnosed	Brain_Cerebellar_Hemisphere	ENSG00000206344.6	HCG27	5.44301917674529	5.30493699585961e-08	18554
UKB_Age_diabetes_diagnosed	Brain_Cerebellum	ENSG00000179344.12	HLA-DQB1	-9.35508916870737	9.27983217953442e-21	18554
UKB_Age_diabetes_diagnosed	Brain_Cerebellum	ENSG00000196735.7	HLA-DQA1	-9.16509651697823	5.45473184493628e-20	18554
UKB_Age_diabetes_diagnosed	Brain_Cerebellum	ENSG00000237541.3	HLA-DQA2	8.85102725654098	9.43697341336971e-19	18554
UKB_Age_diabetes_diagnosed	Brain_Cerebellum	ENSG00000204257.10	HLA-DMA	8.70742372204679	3.36508166791245e-18	18554
UKB_Age_diabetes_diagnosed	Brain_Cerebellum	ENSG00000204351.7	SKIV2L	-8.65712974016927	5.22772549487088e-18	18554
UKB_Age_diabetes_diagnosed	Brain_Cerebellum	ENSG00000196126.6	HLA-DRB1	-8.36273502601392	6.55673850552921e-17	18554
UKB_Age_diabetes_diagnosed	Brain_Cerebellum	ENSG00000244731.3	C4A	-8.32831288482801	8.76431303100217e-17	18554
UKB_Age_diabetes_diagnosed	Brain_Cerebellum	ENSG00000204516.5	MICB	7.98572456682755	1.47802075025799e-15	18554
UKB_Age_diabetes_diagnosed	Brain_Cerebellum	ENSG00000204544.5	MUC21	-7.57630125488581	3.72223580761031e-14	18554
UKB_Age_diabetes_diagnosed	Brain_Cerebellum	ENSG00000242574.4	HLA-DMB	7.51257861074722	6.06025932780019e-14	18554
UKB_Age_diabetes_diagnosed	Brain_Cerebellum	ENSG00000213722.4	DDAH2	-7.44462410450928	1.01471191684425e-13	18554
UKB_Age_diabetes_diagnosed	Brain_Cerebellum	ENSG00000198502.5	HLA-DRB5	-7.12146540057565	1.10694341141791e-12	18554
UKB_Age_diabetes_diagnosed	Brain_Cerebellum	ENSG00000204498.6	NFKBIL1	6.92231984293174	4.58831312124131e-12	18554
UKB_Age_diabetes_diagnosed	Brain_Cerebellum	ENSG00000204356.7	NELFE	6.92186096049959	4.60316584466669e-12	18554
UKB_Age_diabetes_diagnosed	Brain_Cerebellum	ENSG00000204267.9	TAP2	6.25852967270185	3.97144891468151e-10	18554
UKB_Age_diabetes_diagnosed	Brain_Cerebellum	ENSG00000137312.10	FLOT1	6.20972521827815	5.42057227533094e-10	18554
UKB_Age_diabetes_diagnosed	Brain_Cerebellum	ENSG00000234127.4	TRIM26	5.55770021046444	2.77112952461645e-08	18554
UKB_Age_diabetes_diagnosed	Brain_Cortex	ENSG00000204301.5	NOTCH4	-10.3747696489	3.78426920067e-25	18554
UKB_Age_diabetes_diagnosed	Brain_Cortex	ENSG00000204351.7	SKIV2L	-9.72537461034	2.65714939536e-22	18554
UKB_Age_diabetes_diagnosed	Brain_Cortex	ENSG00000179344.12	HLA-DQB1	-9.54557650297	1.5168977933e-21	18554
UKB_Age_diabetes_diagnosed	Brain_Cortex	ENSG00000231852.2	CYP21A2	8.86703883959	8.17948608109e-19	18554
UKB_Age_diabetes_diagnosed	Brain_Cortex	ENSG00000196735.7	HLA-DQA1	-8.25711087083	1.59153877325e-16	18554
UKB_Age_diabetes_diagnosed	Brain_Cortex	ENSG00000196126.6	HLA-DRB1	-7.98622461042	1.47206125304e-15	18554
UKB_Age_diabetes_diagnosed	Brain_Cortex	ENSG00000204516.5	MICB	7.96680368137	1.72185260433e-15	18554
UKB_Age_diabetes_diagnosed	Brain_Cortex	ENSG00000198502.5	HLA-DRB5	-6.92543942486	4.48857914199e-12	18554
UKB_Age_diabetes_diagnosed	Brain_Cortex	ENSG00000204267.9	TAP2	6.36946510627	1.94146355653e-10	18554
UKB_Age_diabetes_diagnosed	Brain_Cortex	ENSG00000244731.3	C4A	-5.24172755872	1.60822380679e-07	18554
UKB_Age_diabetes_diagnosed	Brain_Frontal_Cortex_BA9	ENSG00000196735.7	HLA-DQA1	-9.96470436670441	2.48971687093649e-23	18554
UKB_Age_diabetes_diagnosed	Brain_Frontal_Cortex_BA9	ENSG00000244731.3	C4A	-9.94440569502921	3.05002186046581e-23	18554
UKB_Age_diabetes_diagnosed	Brain_Frontal_Cortex_BA9	ENSG00000179344.12	HLA-DQB1	-9.46639074708405	3.234492123225e-21	18554
UKB_Age_diabetes_diagnosed	Brain_Frontal_Cortex_BA9	ENSG00000204427.7	ABHD16A	8.99712585744168	2.53577507839301e-19	18554
UKB_Age_diabetes_diagnosed	Brain_Frontal_Cortex_BA9	ENSG00000204516.5	MICB	7.97191910303065	1.65227368928666e-15	18554
UKB_Age_diabetes_diagnosed	Brain_Frontal_Cortex_BA9	ENSG00000204351.7	SKIV2L	-7.1462006959844	9.25236842107368e-13	18554
UKB_Age_diabetes_diagnosed	Brain_Frontal_Cortex_BA9	ENSG00000237541.3	HLA-DQA2	6.82138201418846	9.2949167822293e-12	18554
UKB_Age_diabetes_diagnosed	Brain_Frontal_Cortex_BA9	ENSG00000196126.6	HLA-DRB1	-6.31476473390327	2.76718465668275e-10	18554
UKB_Age_diabetes_diagnosed	Brain_Frontal_Cortex_BA9	ENSG00000241106.2	HLA-DOB	5.81801654400426	6.05299528056124e-09	18554
UKB_Age_diabetes_diagnosed	Brain_Frontal_Cortex_BA9	ENSG00000204252.8	HLA-DOA	5.31623246760925	1.07163485091557e-07	18554
UKB_Age_diabetes_diagnosed	Brain_Hippocampus	ENSG00000196735.7	HLA-DQA1	-11.5926289016259	5.74281753393647e-31	18554
UKB_Age_diabetes_diagnosed	Brain_Hippocampus	ENSG00000232629.4	HLA-DQB2	9.58396664940026	1.04850513946007e-21	18554
UKB_Age_diabetes_diagnosed	Brain_Hippocampus	ENSG00000179344.12	HLA-DQB1	-9.40032690642809	6.05522391375353e-21	18554
UKB_Age_diabetes_diagnosed	Brain_Hippocampus	ENSG00000237541.3	HLA-DQA2	9.24424607929496	2.61923435098798e-20	18554
UKB_Age_diabetes_diagnosed	Brain_Hippocampus	ENSG00000223501.4	VPS52	-8.53967715259454	1.44852551234936e-17	18554
UKB_Age_diabetes_diagnosed	Brain_Hippocampus	ENSG00000196126.6	HLA-DRB1	-8.05878941937751	8.16908715911086e-16	18554
UKB_Age_diabetes_diagnosed	Brain_Hippocampus	ENSG00000244731.3	C4A	-7.11479347963736	1.16167826984541e-12	18554
UKB_Age_diabetes_diagnosed	Brain_Hippocampus	ENSG00000204463.8	BAG6	6.15599196795543	7.61417540383293e-10	18554
UKB_Age_diabetes_diagnosed	Brain_Hippocampus	ENSG00000204516.5	MICB	6.03172965528578	1.65289491053902e-09	18554
UKB_Age_diabetes_diagnosed	Brain_Hippocampus	ENSG00000204351.7	SKIV2L	-6.01192511330894	1.867642721015e-09	18554
UKB_Age_diabetes_diagnosed	Brain_Hypothalamus	ENSG00000179344.12	HLA-DQB1	-10.8105508385791	3.69694900636557e-27	18554
UKB_Age_diabetes_diagnosed	Brain_Hypothalamus	ENSG00000244731.3	C4A	-10.2527015344723	1.33859904150967e-24	18554
UKB_Age_diabetes_diagnosed	Brain_Hypothalamus	ENSG00000232629.4	HLA-DQB2	10.1923644072613	2.48613272962527e-24	18554
UKB_Age_diabetes_diagnosed	Brain_Hypothalamus	ENSG00000196735.7	HLA-DQA1	-9.80201316955788	1.25251217260683e-22	18554
UKB_Age_diabetes_diagnosed	Brain_Hypothalamus	ENSG00000196126.6	HLA-DRB1	-7.89988132066547	2.94668822906146e-15	18554
UKB_Age_diabetes_diagnosed	Brain_Hypothalamus	ENSG00000237541.3	HLA-DQA2	7.78175447331071	7.52623848759215e-15	18554
UKB_Age_diabetes_diagnosed	Brain_Hypothalamus	ENSG00000213780.6	GTF2H4	-5.2215742665735	1.79322564076474e-07	18554
UKB_Age_diabetes_diagnosed	Brain_Nucleus_accumbens_basal_ganglia	ENSG00000237541.3	HLA-DQA2	10.5219623500735	8.09100993163063e-26	18554
UKB_Age_diabetes_diagnosed	Brain_Nucleus_accumbens_basal_ganglia	ENSG00000196735.7	HLA-DQA1	-10.0410356100451	1.15637352063491e-23	18554
UKB_Age_diabetes_diagnosed	Brain_Nucleus_accumbens_basal_ganglia	ENSG00000179344.12	HLA-DQB1	-9.36313997696446	8.60214461631942e-21	18554
UKB_Age_diabetes_diagnosed	Brain_Nucleus_accumbens_basal_ganglia	ENSG00000166278.10	C2	8.55537267887074	1.26507647763271e-17	18554
UKB_Age_diabetes_diagnosed	Brain_Nucleus_accumbens_basal_ganglia	ENSG00000196126.6	HLA-DRB1	-7.96075121540078	1.80791134335123e-15	18554
UKB_Age_diabetes_diagnosed	Brain_Nucleus_accumbens_basal_ganglia	ENSG00000198502.5	HLA-DRB5	-7.29708249205102	3.05939950809072e-13	18554
UKB_Age_diabetes_diagnosed	Brain_Nucleus_accumbens_basal_ganglia	ENSG00000204435.9	CSNK2B	7.09075852010721	1.38177639994347e-12	18554
UKB_Age_diabetes_diagnosed	Brain_Nucleus_accumbens_basal_ganglia	ENSG00000241106.2	HLA-DOB	6.27581491425594	3.55517155858387e-10	18554
UKB_Age_diabetes_diagnosed	Brain_Nucleus_accumbens_basal_ganglia	ENSG00000213588.4	ZBTB9	-5.53814080674642	3.09847553628999e-08	18554
UKB_Age_diabetes_diagnosed	Brain_Putamen_basal_ganglia	ENSG00000237541.3	HLA-DQA2	10.1732571871	3.02237701664e-24	18554
UKB_Age_diabetes_diagnosed	Brain_Putamen_basal_ganglia	ENSG00000179344.12	HLA-DQB1	-9.80305047851	1.23977787926e-22	18554
UKB_Age_diabetes_diagnosed	Brain_Putamen_basal_ganglia	ENSG00000196735.7	HLA-DQA1	-9.65342412329	5.35557755369e-22	18554
UKB_Age_diabetes_diagnosed	Brain_Putamen_basal_ganglia	ENSG00000244731.3	C4A	-8.41067678287	4.36839542183e-17	18554
UKB_Age_diabetes_diagnosed	Brain_Putamen_basal_ganglia	ENSG00000204516.5	MICB	8.13836943167	4.25727706075e-16	18554
UKB_Age_diabetes_diagnosed	Brain_Putamen_basal_ganglia	ENSG00000196126.6	HLA-DRB1	-7.42711492026	1.15798708151e-13	18554
UKB_Age_diabetes_diagnosed	Brain_Putamen_basal_ganglia	ENSG00000204305.9	AGER	7.37959935989	1.65467663451e-13	18554
UKB_Age_diabetes_diagnosed	Brain_Putamen_basal_ganglia	ENSG00000241106.2	HLA-DOB	6.81111170967	9.98158495331e-12	18554
UKB_Age_diabetes_diagnosed	Brain_Putamen_basal_ganglia	ENSG00000204410.10	MSH5	-5.21445135479	1.86340687259e-07	18554
UKB_Age_diabetes_diagnosed	Breast_Mammary_Tissue	ENSG00000196735.7	HLA-DQA1	-10.1755320381	2.95296158209e-24	18554
UKB_Age_diabetes_diagnosed	Breast_Mammary_Tissue	ENSG00000244731.3	C4A	-10.0307382849	1.28283783755e-23	18554
UKB_Age_diabetes_diagnosed	Breast_Mammary_Tissue	ENSG00000232629.4	HLA-DQB2	9.81990495443	1.04995107454e-22	18554
UKB_Age_diabetes_diagnosed	Breast_Mammary_Tissue	ENSG00000179344.12	HLA-DQB1	-8.83422626337	1.09618708869e-18	18554
UKB_Age_diabetes_diagnosed	Breast_Mammary_Tissue	ENSG00000196126.6	HLA-DRB1	-8.04216644641	9.35314397203e-16	18554
UKB_Age_diabetes_diagnosed	Breast_Mammary_Tissue	ENSG00000237541.3	HLA-DQA2	7.96214180682	1.7877714638e-15	18554
UKB_Age_diabetes_diagnosed	Breast_Mammary_Tissue	ENSG00000204351.7	SKIV2L	-7.65900449081	1.96561840138e-14	18554
UKB_Age_diabetes_diagnosed	Breast_Mammary_Tissue	ENSG00000204420.4	C6orf25	7.15935827889	8.40861178813e-13	18554
UKB_Age_diabetes_diagnosed	Breast_Mammary_Tissue	ENSG00000240065.3	PSMB9	6.75055402349	1.51638612269e-11	18554
UKB_Age_diabetes_diagnosed	Breast_Mammary_Tissue	ENSG00000204516.5	MICB	6.28313182393	3.39208384094e-10	18554
UKB_Age_diabetes_diagnosed	Breast_Mammary_Tissue	ENSG00000204301.5	NOTCH4	-6.14902125697	7.9557043249e-10	18554
UKB_Age_diabetes_diagnosed	Breast_Mammary_Tissue	ENSG00000198502.5	HLA-DRB5	-5.98724853366	2.17350866177e-09	18554
UKB_Age_diabetes_diagnosed	Breast_Mammary_Tissue	ENSG00000241106.2	HLA-DOB	5.95098021101	2.71334126467e-09	18554
UKB_Age_diabetes_diagnosed	Breast_Mammary_Tissue	ENSG00000204356.7	NELFE	5.84238803414	5.2318543882e-09	18554
UKB_Age_diabetes_diagnosed	Breast_Mammary_Tissue	ENSG00000168477.13	TNXB	-5.40823921218	6.44346586499e-08	18554
UKB_Age_diabetes_diagnosed	Breast_Mammary_Tissue	ENSG00000168394.9	TAP1	5.16934461058	2.37353894008e-07	18554
UKB_Age_diabetes_diagnosed	Cells_EBV-transformed_lymphocytes	ENSG00000204427.7	ABHD16A	14.9100118698	5.52567078664e-50	18554
UKB_Age_diabetes_diagnosed	Cells_EBV-transformed_lymphocytes	ENSG00000196735.7	HLA-DQA1	-10.6554217028	1.96161899012e-26	18554
UKB_Age_diabetes_diagnosed	Cells_EBV-transformed_lymphocytes	ENSG00000232629.4	HLA-DQB2	10.3904278581	3.21473983155e-25	18554
UKB_Age_diabetes_diagnosed	Cells_EBV-transformed_lymphocytes	ENSG00000179344.12	HLA-DQB1	-9.16059516686	5.68607844938e-20	18554
UKB_Age_diabetes_diagnosed	Cells_EBV-transformed_lymphocytes	ENSG00000244731.3	C4A	-8.93964131477	4.26332352974e-19	18554
UKB_Age_diabetes_diagnosed	Cells_EBV-transformed_lymphocytes	ENSG00000237541.3	HLA-DQA2	8.46182466205	2.82545165077e-17	18554
UKB_Age_diabetes_diagnosed	Cells_EBV-transformed_lymphocytes	ENSG00000224389.4	C4B	8.04540623794	9.10982166541e-16	18554
UKB_Age_diabetes_diagnosed	Cells_EBV-transformed_lymphocytes	ENSG00000198502.5	HLA-DRB5	-7.70428253656	1.38183025557e-14	18554
UKB_Age_diabetes_diagnosed	Cells_EBV-transformed_lymphocytes	ENSG00000196126.6	HLA-DRB1	-7.43619249475	1.08138746386e-13	18554
UKB_Age_diabetes_diagnosed	Cells_EBV-transformed_lymphocytes	ENSG00000204482.6	LST1	6.9385862576	4.09111589943e-12	18554
UKB_Age_diabetes_diagnosed	Cells_EBV-transformed_lymphocytes	ENSG00000204351.7	SKIV2L	-6.89200998559	5.67766683291e-12	18554
UKB_Age_diabetes_diagnosed	Cells_EBV-transformed_lymphocytes	ENSG00000204287.9	HLA-DRA	-5.77037168034	8.03572056893e-09	18554
UKB_Age_diabetes_diagnosed	Cells_EBV-transformed_lymphocytes	ENSG00000240065.3	PSMB9	5.15992833017	2.49589687534e-07	18554
UKB_Age_diabetes_diagnosed	Cells_Transformed_fibroblasts	ENSG00000204444.6	APOM	-9.34438110242504	1.02636301659923e-20	18554
UKB_Age_diabetes_diagnosed	Cells_Transformed_fibroblasts	ENSG00000224389.4	C4B	9.33178455609955	1.15536017082708e-20	18554
UKB_Age_diabetes_diagnosed	Cells_Transformed_fibroblasts	ENSG00000244731.3	C4A	-9.18623750135043	4.48678002329913e-20	18554
UKB_Age_diabetes_diagnosed	Cells_Transformed_fibroblasts	ENSG00000204388.5	HSPA1B	-9.08417187734828	1.14755655918511e-19	18554
UKB_Age_diabetes_diagnosed	Cells_Transformed_fibroblasts	ENSG00000198502.5	HLA-DRB5	-8.19386083047129	2.69264137852902e-16	18554
UKB_Age_diabetes_diagnosed	Cells_Transformed_fibroblasts	ENSG00000213722.4	DDAH2	-7.93648119598384	2.19763935574154e-15	18554
UKB_Age_diabetes_diagnosed	Cells_Transformed_fibroblasts	ENSG00000179344.12	HLA-DQB1	-7.72154170670644	1.20750344564042e-14	18554
UKB_Age_diabetes_diagnosed	Cells_Transformed_fibroblasts	ENSG00000242574.4	HLA-DMB	7.57540577638661	3.74792232588384e-14	18554
UKB_Age_diabetes_diagnosed	Cells_Transformed_fibroblasts	ENSG00000196126.6	HLA-DRB1	-7.42678450218218	1.16087359475399e-13	18554
UKB_Age_diabetes_diagnosed	Cells_Transformed_fibroblasts	ENSG00000241106.2	HLA-DOB	6.93953195790832	4.06389430003047e-12	18554
UKB_Age_diabetes_diagnosed	Cells_Transformed_fibroblasts	ENSG00000204427.7	ABHD16A	-6.89833695321511	5.43112433703492e-12	18554
UKB_Age_diabetes_diagnosed	Cells_Transformed_fibroblasts	ENSG00000204351.7	SKIV2L	-6.88167537933722	6.10416316918647e-12	18554
UKB_Age_diabetes_diagnosed	Cells_Transformed_fibroblasts	ENSG00000204257.10	HLA-DMA	6.87230292907416	6.51800563503827e-12	18554
UKB_Age_diabetes_diagnosed	Cells_Transformed_fibroblasts	ENSG00000204394.8	VARS	6.79750855221502	1.0968061212969e-11	18554
UKB_Age_diabetes_diagnosed	Cells_Transformed_fibroblasts	ENSG00000204267.9	TAP2	-6.78283671593782	1.21391445705488e-11	18554
UKB_Age_diabetes_diagnosed	Cells_Transformed_fibroblasts	ENSG00000204356.7	NELFE	5.70113205675388	1.20823213262643e-08	18554
UKB_Age_diabetes_diagnosed	Cells_Transformed_fibroblasts	ENSG00000137331.11	IER3	5.69620307770821	1.24360531870658e-08	18554
UKB_Age_diabetes_diagnosed	Cells_Transformed_fibroblasts	ENSG00000240065.3	PSMB9	5.22417434193001	1.76824968609355e-07	18554
UKB_Age_diabetes_diagnosed	Colon_Sigmoid	ENSG00000232629.4	HLA-DQB2	10.9837312737719	5.58112401577967e-28	18554
UKB_Age_diabetes_diagnosed	Colon_Sigmoid	ENSG00000196735.7	HLA-DQA1	-10.2263368039873	1.75519860545109e-24	18554
UKB_Age_diabetes_diagnosed	Colon_Sigmoid	ENSG00000244731.3	C4A	-9.44691794584609	3.89285056516844e-21	18554
UKB_Age_diabetes_diagnosed	Colon_Sigmoid	ENSG00000237541.3	HLA-DQA2	8.65057167400801	5.53580176898339e-18	18554
UKB_Age_diabetes_diagnosed	Colon_Sigmoid	ENSG00000179344.12	HLA-DQB1	-8.0803269698314	6.85229205434315e-16	18554
UKB_Age_diabetes_diagnosed	Colon_Sigmoid	ENSG00000213654.5	GPSM3	-7.93380123661904	2.24544633784756e-15	18554
UKB_Age_diabetes_diagnosed	Colon_Sigmoid	ENSG00000196126.6	HLA-DRB1	-7.26503525419422	3.87725829714908e-13	18554
UKB_Age_diabetes_diagnosed	Colon_Sigmoid	ENSG00000137411.12	VARS2	-6.97209165502624	3.22766505307524e-12	18554
UKB_Age_diabetes_diagnosed	Colon_Sigmoid	ENSG00000204301.5	NOTCH4	-6.6615947582969	2.78474133603823e-11	18554
UKB_Age_diabetes_diagnosed	Colon_Sigmoid	ENSG00000241106.2	HLA-DOB	5.74682917140943	9.23584159050104e-09	18554
UKB_Age_diabetes_diagnosed	Colon_Sigmoid	ENSG00000204351.7	SKIV2L	-5.60072864812996	2.16479010524785e-08	18554
UKB_Age_diabetes_diagnosed	Colon_Sigmoid	ENSG00000204536.9	CCHCR1	5.34350687685543	9.22413653561029e-08	18554
UKB_Age_diabetes_diagnosed	Colon_Transverse	ENSG00000196735.7	HLA-DQA1	-10.7832695385	4.96638259382e-27	18554
UKB_Age_diabetes_diagnosed	Colon_Transverse	ENSG00000179344.12	HLA-DQB1	-9.41305081487	5.36814505868e-21	18554
UKB_Age_diabetes_diagnosed	Colon_Transverse	ENSG00000232629.4	HLA-DQB2	9.37429159806	7.7436111828e-21	18554
UKB_Age_diabetes_diagnosed	Colon_Transverse	ENSG00000244731.3	C4A	-9.2808775947	1.86133302223e-20	18554
UKB_Age_diabetes_diagnosed	Colon_Transverse	ENSG00000204308.6	RNF5	-8.25278587893	1.65000927443e-16	18554
UKB_Age_diabetes_diagnosed	Colon_Transverse	ENSG00000196126.6	HLA-DRB1	-7.85631516836	4.17077648781e-15	18554
UKB_Age_diabetes_diagnosed	Colon_Transverse	ENSG00000204301.5	NOTCH4	-7.80613848516	6.20865935991e-15	18554
UKB_Age_diabetes_diagnosed	Colon_Transverse	ENSG00000204444.6	APOM	-7.39264216152	1.50057919557e-13	18554
UKB_Age_diabetes_diagnosed	Colon_Transverse	ENSG00000237541.3	HLA-DQA2	7.00828279797	2.49545189042e-12	18554
UKB_Age_diabetes_diagnosed	Colon_Transverse	ENSG00000204536.9	CCHCR1	6.973446627	3.19679655393e-12	18554
UKB_Age_diabetes_diagnosed	Colon_Transverse	ENSG00000204351.7	SKIV2L	-6.87135025885	6.56157955341e-12	18554
UKB_Age_diabetes_diagnosed	Colon_Transverse	ENSG00000204220.5	PFDN6	6.73539376761	1.68279914003e-11	18554
UKB_Age_diabetes_diagnosed	Colon_Transverse	ENSG00000204256.8	BRD2	-6.28144139786	3.42910045497e-10	18554
UKB_Age_diabetes_diagnosed	Colon_Transverse	ENSG00000204267.9	TAP2	-6.16927722837	7.00242344182e-10	18554
UKB_Age_diabetes_diagnosed	Colon_Transverse	ENSG00000240065.3	PSMB9	6.07071341335	1.29819589651e-09	18554
UKB_Age_diabetes_diagnosed	Colon_Transverse	ENSG00000198502.5	HLA-DRB5	-5.65448836239	1.58611721227e-08	18554
UKB_Age_diabetes_diagnosed	Esophagus_Gastroesophageal_Junction	ENSG00000179344.12	HLA-DQB1	-10.998048608	4.76727303981e-28	18554
UKB_Age_diabetes_diagnosed	Esophagus_Gastroesophageal_Junction	ENSG00000196735.7	HLA-DQA1	-10.4190650826	2.38410623815e-25	18554
UKB_Age_diabetes_diagnosed	Esophagus_Gastroesophageal_Junction	ENSG00000244731.3	C4A	-9.96258907297	2.5429884684e-23	18554
UKB_Age_diabetes_diagnosed	Esophagus_Gastroesophageal_Junction	ENSG00000204351.7	SKIV2L	-9.26658913897	2.12694894673e-20	18554
UKB_Age_diabetes_diagnosed	Esophagus_Gastroesophageal_Junction	ENSG00000232629.4	HLA-DQB2	9.22590683773	3.10621206161e-20	18554
UKB_Age_diabetes_diagnosed	Esophagus_Gastroesophageal_Junction	ENSG00000237541.3	HLA-DQA2	8.91296001153	5.42003038098e-19	18554
UKB_Age_diabetes_diagnosed	Esophagus_Gastroesophageal_Junction	ENSG00000196126.6	HLA-DRB1	-8.33280678365	8.43903578207e-17	18554
UKB_Age_diabetes_diagnosed	Esophagus_Gastroesophageal_Junction	ENSG00000198502.5	HLA-DRB5	-6.28268822211	3.40175981123e-10	18554
UKB_Age_diabetes_diagnosed	Esophagus_Gastroesophageal_Junction	ENSG00000204536.9	CCHCR1	6.24215665394	4.40943869709e-10	18554
UKB_Age_diabetes_diagnosed	Esophagus_Gastroesophageal_Junction	ENSG00000204516.5	MICB	6.2258091256	4.8936633162e-10	18554
UKB_Age_diabetes_diagnosed	Esophagus_Gastroesophageal_Junction	ENSG00000241106.2	HLA-DOB	5.99703274738	2.04680142805e-09	18554
UKB_Age_diabetes_diagnosed	Esophagus_Gastroesophageal_Junction	ENSG00000240065.3	PSMB9	5.94477080908	2.81801628619e-09	18554
UKB_Age_diabetes_diagnosed	Esophagus_Gastroesophageal_Junction	ENSG00000227507.2	LTB	-5.91738172768	3.32859468065e-09	18554
UKB_Age_diabetes_diagnosed	Esophagus_Gastroesophageal_Junction	ENSG00000204287.9	HLA-DRA	-5.51382955655	3.55791796901e-08	18554
UKB_Age_diabetes_diagnosed	Esophagus_Gastroesophageal_Junction	ENSG00000204301.5	NOTCH4	-5.26858739697	1.39013457167e-07	18554
UKB_Age_diabetes_diagnosed	Esophagus_Mucosa	ENSG00000196735.7	HLA-DQA1	-10.1673648986182	3.20978260978377e-24	18554
UKB_Age_diabetes_diagnosed	Esophagus_Mucosa	ENSG00000179344.12	HLA-DQB1	-10.1258892100085	4.89741875458414e-24	18554
UKB_Age_diabetes_diagnosed	Esophagus_Mucosa	ENSG00000244731.3	C4A	-9.89423139350869	5.02865011788402e-23	18554
UKB_Age_diabetes_diagnosed	Esophagus_Mucosa	ENSG00000196126.6	HLA-DRB1	-8.36735882946505	6.30551346202276e-17	18554
UKB_Age_diabetes_diagnosed	Esophagus_Mucosa	ENSG00000237541.3	HLA-DQA2	7.77099172582687	8.19198094539174e-15	18554
UKB_Age_diabetes_diagnosed	Esophagus_Mucosa	ENSG00000204421.2	LY6G6C	7.71051194544372	1.31622674682195e-14	18554
UKB_Age_diabetes_diagnosed	Esophagus_Mucosa	ENSG00000204516.5	MICB	7.00846060989681	2.49229154511618e-12	18554
UKB_Age_diabetes_diagnosed	Esophagus_Mucosa	ENSG00000204420.4	C6orf25	6.9994936368177	2.65666286801197e-12	18554
UKB_Age_diabetes_diagnosed	Esophagus_Mucosa	ENSG00000224389.4	C4B	6.59020418955944	4.51033470871515e-11	18554
UKB_Age_diabetes_diagnosed	Esophagus_Mucosa	ENSG00000204305.9	AGER	6.48700843426591	8.97693554045412e-11	18554
UKB_Age_diabetes_diagnosed	Esophagus_Mucosa	ENSG00000204348.5	DXO	-6.4626362810302	1.0545534996428e-10	18554
UKB_Age_diabetes_diagnosed	Esophagus_Mucosa	ENSG00000204351.7	SKIV2L	-6.09774356655274	1.09704957149956e-09	18554
UKB_Age_diabetes_diagnosed	Esophagus_Mucosa	ENSG00000204424.8	LY6G6F	5.7545860069917	8.82235438191057e-09	18554
UKB_Age_diabetes_diagnosed	Esophagus_Mucosa	ENSG00000146112.7	PPP1R18	-5.685473549604	1.32412086833339e-08	18554
UKB_Age_diabetes_diagnosed	Esophagus_Mucosa	ENSG00000240065.3	PSMB9	5.54667515638209	2.95127491724615e-08	18554
UKB_Age_diabetes_diagnosed	Esophagus_Mucosa	ENSG00000241106.2	HLA-DOB	5.3672779930468	8.08936857088169e-08	18554
UKB_Age_diabetes_diagnosed	Heart_Atrial_Appendage	ENSG00000196735.7	HLA-DQA1	-10.9704053848808	6.46182773465011e-28	18554
UKB_Age_diabetes_diagnosed	Heart_Atrial_Appendage	ENSG00000179344.12	HLA-DQB1	-10.5557662790525	5.66034893399143e-26	18554
UKB_Age_diabetes_diagnosed	Heart_Atrial_Appendage	ENSG00000237541.3	HLA-DQA2	10.3007458778912	8.15556921030664e-25	18554
UKB_Age_diabetes_diagnosed	Heart_Atrial_Appendage	ENSG00000232629.4	HLA-DQB2	9.78349246397138	1.50295215433425e-22	18554
UKB_Age_diabetes_diagnosed	Heart_Atrial_Appendage	ENSG00000244731.3	C4A	-9.32478559907164	1.23383358756784e-20	18554
UKB_Age_diabetes_diagnosed	Heart_Atrial_Appendage	ENSG00000204308.6	RNF5	-9.14305587456096	6.68375900774422e-20	18554
UKB_Age_diabetes_diagnosed	Heart_Atrial_Appendage	ENSG00000204351.7	SKIV2L	-8.91136186066586	5.49840463397669e-19	18554
UKB_Age_diabetes_diagnosed	Heart_Atrial_Appendage	ENSG00000196126.6	HLA-DRB1	-7.94685668139736	2.02182528987564e-15	18554
UKB_Age_diabetes_diagnosed	Heart_Atrial_Appendage	ENSG00000241106.2	HLA-DOB	7.04597521398104	1.90627657352736e-12	18554
UKB_Age_diabetes_diagnosed	Heart_Atrial_Appendage	ENSG00000166278.10	C2	7.01689670415589	2.34677994620701e-12	18554
UKB_Age_diabetes_diagnosed	Heart_Atrial_Appendage	ENSG00000204516.5	MICB	6.06827769578365	1.31799417077543e-09	18554
UKB_Age_diabetes_diagnosed	Heart_Atrial_Appendage	ENSG00000204520.8	MICA	5.77779210304596	7.68993342489639e-09	18554
UKB_Age_diabetes_diagnosed	Heart_Atrial_Appendage	ENSG00000206344.6	HCG27	5.16157199244514	2.47410838751503e-07	18554
UKB_Age_diabetes_diagnosed	Heart_Left_Ventricle	ENSG00000196735.7	HLA-DQA1	-10.0387155387381	1.18374323263853e-23	18554
UKB_Age_diabetes_diagnosed	Heart_Left_Ventricle	ENSG00000179344.12	HLA-DQB1	-9.98602271793101	2.0108559749472e-23	18554
UKB_Age_diabetes_diagnosed	Heart_Left_Ventricle	ENSG00000232629.4	HLA-DQB2	9.10640982072907	9.36031596772528e-20	18554
UKB_Age_diabetes_diagnosed	Heart_Left_Ventricle	ENSG00000237541.3	HLA-DQA2	8.90766703820806	5.683912971948e-19	18554
UKB_Age_diabetes_diagnosed	Heart_Left_Ventricle	ENSG00000244731.3	C4A	-8.80314428435907	1.44516049172261e-18	18554
UKB_Age_diabetes_diagnosed	Heart_Left_Ventricle	ENSG00000204301.5	NOTCH4	-8.76930380252566	1.95044985605852e-18	18554
UKB_Age_diabetes_diagnosed	Heart_Left_Ventricle	ENSG00000196126.6	HLA-DRB1	-7.56151472571444	4.16944328289201e-14	18554
UKB_Age_diabetes_diagnosed	Heart_Left_Ventricle	ENSG00000204351.7	SKIV2L	-7.52495595025903	5.51452459862205e-14	18554
UKB_Age_diabetes_diagnosed	Heart_Left_Ventricle	ENSG00000137331.11	IER3	6.43868811205926	1.23466216811434e-10	18554
UKB_Age_diabetes_diagnosed	Heart_Left_Ventricle	ENSG00000204308.6	RNF5	-6.29640942440301	3.11459105861607e-10	18554
UKB_Age_diabetes_diagnosed	Heart_Left_Ventricle	ENSG00000198502.5	HLA-DRB5	-6.01317420847038	1.85333039987672e-09	18554
UKB_Age_diabetes_diagnosed	Heart_Left_Ventricle	ENSG00000204310.6	AGPAT1	5.87152440539914	4.39171473475665e-09	18554
UKB_Age_diabetes_diagnosed	Heart_Left_Ventricle	ENSG00000204463.8	BAG6	-5.79925662262427	6.76918586299937e-09	18554
UKB_Age_diabetes_diagnosed	Heart_Left_Ventricle	ENSG00000204220.5	PFDN6	5.38391865868156	7.37672571490661e-08	18554
UKB_Age_diabetes_diagnosed	Liver	ENSG00000244731.3	C4A	-10.1605030350767	3.4425739425523e-24	18554
UKB_Age_diabetes_diagnosed	Liver	ENSG00000204257.10	HLA-DMA	10.1585985515058	3.51009824663817e-24	18554
UKB_Age_diabetes_diagnosed	Liver	ENSG00000196126.6	HLA-DRB1	-10.0696414401547	8.6626098241904e-24	18554
UKB_Age_diabetes_diagnosed	Liver	ENSG00000196735.7	HLA-DQA1	-9.94006319661394	3.18521602916522e-23	18554
UKB_Age_diabetes_diagnosed	Liver	ENSG00000179344.12	HLA-DQB1	-9.90497739328648	4.51890971883229e-23	18554
UKB_Age_diabetes_diagnosed	Liver	ENSG00000213719.4	CLIC1	-9.68036419350499	4.12184459372619e-22	18554
UKB_Age_diabetes_diagnosed	Liver	ENSG00000204516.5	MICB	8.64793658028318	5.66457720583131e-18	18554
UKB_Age_diabetes_diagnosed	Liver	ENSG00000198502.5	HLA-DRB5	-7.58070286297054	3.59847273265294e-14	18554
UKB_Age_diabetes_diagnosed	Liver	ENSG00000204314.6	PRRT1	7.47592568313437	8.00707444415137e-14	18554
UKB_Age_diabetes_diagnosed	Liver	ENSG00000237541.3	HLA-DQA2	7.36761886942682	1.80986461520555e-13	18554
UKB_Age_diabetes_diagnosed	Liver	ENSG00000137337.10	MDC1	5.44643316534404	5.20432400633437e-08	18554
UKB_Age_diabetes_diagnosed	Liver	ENSG00000234745.5	HLA-B	5.3417172287026	9.31554571742505e-08	18554
UKB_Age_diabetes_diagnosed	Lung	ENSG00000232629.4	HLA-DQB2	11.580730980866	6.59176829751355e-31	18554
UKB_Age_diabetes_diagnosed	Lung	ENSG00000244731.3	C4A	-10.0661145356489	8.97706821863446e-24	18554
UKB_Age_diabetes_diagnosed	Lung	ENSG00000204396.6	VWA7	-9.8152413586141	1.09938981034884e-22	18554
UKB_Age_diabetes_diagnosed	Lung	ENSG00000196735.7	HLA-DQA1	-9.7406943426534	2.28729415982382e-22	18554
UKB_Age_diabetes_diagnosed	Lung	ENSG00000204438.6	GPANK1	-9.58909591889204	9.97916770700511e-22	18554
UKB_Age_diabetes_diagnosed	Lung	ENSG00000179344.12	HLA-DQB1	-9.47325052079691	3.02986485763805e-21	18554
UKB_Age_diabetes_diagnosed	Lung	ENSG00000213722.4	DDAH2	-9.15000294923942	6.2694286006879e-20	18554
UKB_Age_diabetes_diagnosed	Lung	ENSG00000237541.3	HLA-DQA2	8.90989448006787	5.57135121545486e-19	18554
UKB_Age_diabetes_diagnosed	Lung	ENSG00000204301.5	NOTCH4	-7.87134236569191	3.70053075489621e-15	18554
UKB_Age_diabetes_diagnosed	Lung	ENSG00000204444.6	APOM	-7.38642516189916	1.57218694243072e-13	18554
UKB_Age_diabetes_diagnosed	Lung	ENSG00000196126.6	HLA-DRB1	-7.27362473623184	3.63907157679881e-13	18554
UKB_Age_diabetes_diagnosed	Lung	ENSG00000204287.9	HLA-DRA	-6.90129872927422	5.31934935087655e-12	18554
UKB_Age_diabetes_diagnosed	Lung	ENSG00000204351.7	SKIV2L	-6.39006008108125	1.69767486806504e-10	18554
UKB_Age_diabetes_diagnosed	Lung	ENSG00000137312.10	FLOT1	6.28889334802746	3.26882695886109e-10	18554
UKB_Age_diabetes_diagnosed	Lung	ENSG00000204516.5	MICB	6.22877650916392	4.80207118745491e-10	18554
UKB_Age_diabetes_diagnosed	Lung	ENSG00000241106.2	HLA-DOB	6.0542758540577	1.43764507108208e-09	18554
UKB_Age_diabetes_diagnosed	Lung	ENSG00000204267.9	TAP2	-5.77229931580148	7.94446727665332e-09	18554
UKB_Age_diabetes_diagnosed	Lung	ENSG00000198502.5	HLA-DRB5	-5.68124883264731	1.35719421093551e-08	18554
UKB_Age_diabetes_diagnosed	Lung	ENSG00000231925.7	TAPBP	-5.59770405158097	2.2028225398792e-08	18554
UKB_Age_diabetes_diagnosed	Lung	ENSG00000231852.2	CYP21A2	5.41946829295544	6.05219508882925e-08	18554
UKB_Age_diabetes_diagnosed	Muscle_Skeletal	ENSG00000179344.12	HLA-DQB1	-10.8090277348	3.75845124076e-27	18554
UKB_Age_diabetes_diagnosed	Muscle_Skeletal	ENSG00000196735.7	HLA-DQA1	-10.5108538181	9.09672885301e-26	18554
UKB_Age_diabetes_diagnosed	Muscle_Skeletal	ENSG00000244731.3	C4A	-10.3233257212	6.45623350653e-25	18554
UKB_Age_diabetes_diagnosed	Muscle_Skeletal	ENSG00000196126.6	HLA-DRB1	-9.20282651144	3.84796074214e-20	18554
UKB_Age_diabetes_diagnosed	Muscle_Skeletal	ENSG00000204287.9	HLA-DRA	-8.54289344759	1.40891098809e-17	18554
UKB_Age_diabetes_diagnosed	Muscle_Skeletal	ENSG00000213722.4	DDAH2	-8.43573380804	3.52984674401e-17	18554
UKB_Age_diabetes_diagnosed	Muscle_Skeletal	ENSG00000204351.7	SKIV2L	-7.67726254466	1.70564849337e-14	18554
UKB_Age_diabetes_diagnosed	Muscle_Skeletal	ENSG00000204301.5	NOTCH4	-7.40208679803	1.39788600915e-13	18554
UKB_Age_diabetes_diagnosed	Muscle_Skeletal	ENSG00000232629.4	HLA-DQB2	7.12023797076	1.11681931288e-12	18554
UKB_Age_diabetes_diagnosed	Muscle_Skeletal	ENSG00000198502.5	HLA-DRB5	-6.67227122061	2.58988467244e-11	18554
UKB_Age_diabetes_diagnosed	Muscle_Skeletal	ENSG00000204498.6	NFKBIL1	6.29163095758	3.21180444317e-10	18554
UKB_Age_diabetes_diagnosed	Muscle_Skeletal	ENSG00000241106.2	HLA-DOB	6.27775293547	3.51124417099e-10	18554
UKB_Age_diabetes_diagnosed	Muscle_Skeletal	ENSG00000237541.3	HLA-DQA2	5.98810357054	2.16213781358e-09	18554
UKB_Age_diabetes_diagnosed	Muscle_Skeletal	ENSG00000204356.7	NELFE	5.92933564602	3.09554382262e-09	18554
UKB_Age_diabetes_diagnosed	Muscle_Skeletal	ENSG00000204252.8	HLA-DOA	-5.75147574132	8.98594267532e-09	18554
UKB_Age_diabetes_diagnosed	Muscle_Skeletal	ENSG00000240065.3	PSMB9	5.44741264233	5.17580113564e-08	18554
UKB_Age_diabetes_diagnosed	Nerve_Tibial	ENSG00000204290.6	BTNL2	-10.2900314420022	9.11024564771759e-25	18554
UKB_Age_diabetes_diagnosed	Nerve_Tibial	ENSG00000244731.3	C4A	-10.0593554225341	9.61163835111946e-24	18554
UKB_Age_diabetes_diagnosed	Nerve_Tibial	ENSG00000196735.7	HLA-DQA1	-10.0556752010937	9.97562769052463e-24	18554
UKB_Age_diabetes_diagnosed	Nerve_Tibial	ENSG00000213654.5	GPSM3	9.65502293365702	5.27310320998577e-22	18554
UKB_Age_diabetes_diagnosed	Nerve_Tibial	ENSG00000179344.12	HLA-DQB1	-9.62749098924397	6.88621274108892e-22	18554
UKB_Age_diabetes_diagnosed	Nerve_Tibial	ENSG00000240065.3	PSMB9	9.41601480262521	5.21951216756348e-21	18554
UKB_Age_diabetes_diagnosed	Nerve_Tibial	ENSG00000204388.5	HSPA1B	-8.96907777143916	3.26873403505297e-19	18554
UKB_Age_diabetes_diagnosed	Nerve_Tibial	ENSG00000232629.4	HLA-DQB2	8.18501764857401	2.89715256842531e-16	18554
UKB_Age_diabetes_diagnosed	Nerve_Tibial	ENSG00000196126.6	HLA-DRB1	-7.93111861212601	2.2943263097175e-15	18554
UKB_Age_diabetes_diagnosed	Nerve_Tibial	ENSG00000237541.3	HLA-DQA2	7.36250193087634	1.88042523594398e-13	18554
UKB_Age_diabetes_diagnosed	Nerve_Tibial	ENSG00000198502.5	HLA-DRB5	-7.30461487949244	2.89327805460446e-13	18554
UKB_Age_diabetes_diagnosed	Nerve_Tibial	ENSG00000137312.10	FLOT1	7.1681187196037	7.88921056769892e-13	18554
UKB_Age_diabetes_diagnosed	Nerve_Tibial	ENSG00000204516.5	MICB	6.55322727725805	5.77875186687906e-11	18554
UKB_Age_diabetes_diagnosed	Nerve_Tibial	ENSG00000204356.7	NELFE	6.501705557462	8.14386755308265e-11	18554
UKB_Age_diabetes_diagnosed	Nerve_Tibial	ENSG00000204351.7	SKIV2L	-5.99683517548972	2.04928733556346e-09	18554
UKB_Age_diabetes_diagnosed	Nerve_Tibial	ENSG00000204463.8	BAG6	5.88008199982931	4.17097958031129e-09	18554
UKB_Age_diabetes_diagnosed	Nerve_Tibial	ENSG00000146112.7	PPP1R18	-5.41987370145814	6.03850842114134e-08	18554
UKB_Age_diabetes_diagnosed	Nerve_Tibial	ENSG00000204310.6	AGPAT1	5.33593551923718	9.61688870705144e-08	18554
UKB_Age_diabetes_diagnosed	Ovary	ENSG00000204314.6	PRRT1	11.3302986803151	1.1626676958077e-29	18554
UKB_Age_diabetes_diagnosed	Ovary	ENSG00000232629.4	HLA-DQB2	10.8029814903881	4.01276640631208e-27	18554
UKB_Age_diabetes_diagnosed	Ovary	ENSG00000196735.7	HLA-DQA1	-10.4229951073066	2.28814046539592e-25	18554
UKB_Age_diabetes_diagnosed	Ovary	ENSG00000179344.12	HLA-DQB1	-10.1613127135452	3.41425776069258e-24	18554
UKB_Age_diabetes_diagnosed	Ovary	ENSG00000196126.6	HLA-DRB1	-8.59592042235782	8.90647512713372e-18	18554
UKB_Age_diabetes_diagnosed	Ovary	ENSG00000204290.6	BTNL2	-8.3753872067701	5.89166690743174e-17	18554
UKB_Age_diabetes_diagnosed	Ovary	ENSG00000237541.3	HLA-DQA2	8.25401585106801	1.6331688328313e-16	18554
UKB_Age_diabetes_diagnosed	Ovary	ENSG00000198502.5	HLA-DRB5	-6.94728098827909	3.8474302934513e-12	18554
UKB_Age_diabetes_diagnosed	Ovary	ENSG00000204264.4	PSMB8	6.44305926849242	1.19968417864312e-10	18554
UKB_Age_diabetes_diagnosed	Ovary	ENSG00000204525.10	HLA-C	5.28410178906447	1.27750488010255e-07	18554
UKB_Age_diabetes_diagnosed	Ovary	ENSG00000204366.3	ZBTB12	-5.24695039881322	1.56337670272899e-07	18554
UKB_Age_diabetes_diagnosed	Pancreas	ENSG00000232629.4	HLA-DQB2	12.0336647678893	3.14390937588823e-33	18554
UKB_Age_diabetes_diagnosed	Pancreas	ENSG00000179344.12	HLA-DQB1	-10.8595655970874	2.17134848886061e-27	18554
UKB_Age_diabetes_diagnosed	Pancreas	ENSG00000244731.3	C4A	-10.8025621248636	4.03102550006513e-27	18554
UKB_Age_diabetes_diagnosed	Pancreas	ENSG00000196735.7	HLA-DQA1	-10.3072329767677	7.62645972357448e-25	18554
UKB_Age_diabetes_diagnosed	Pancreas	ENSG00000204257.10	HLA-DMA	9.23724979742803	2.79539543634952e-20	18554
UKB_Age_diabetes_diagnosed	Pancreas	ENSG00000221988.8	PPT2	9.1992474685681	3.97769764674591e-20	18554
UKB_Age_diabetes_diagnosed	Pancreas	ENSG00000242574.4	HLA-DMB	8.96261617854156	3.46525820210772e-19	18554
UKB_Age_diabetes_diagnosed	Pancreas	ENSG00000204308.6	RNF5	-8.46442058711341	2.76346563212824e-17	18554
UKB_Age_diabetes_diagnosed	Pancreas	ENSG00000196126.6	HLA-DRB1	-8.25051162825896	1.6815998780866e-16	18554
UKB_Age_diabetes_diagnosed	Pancreas	ENSG00000204351.7	SKIV2L	-8.05801491003097	8.22081811393245e-16	18554
UKB_Age_diabetes_diagnosed	Pancreas	ENSG00000137312.10	FLOT1	7.00616977941352	2.53330990063365e-12	18554
UKB_Age_diabetes_diagnosed	Pancreas	ENSG00000204536.9	CCHCR1	6.70160589420805	2.12065880352113e-11	18554
UKB_Age_diabetes_diagnosed	Pancreas	ENSG00000204356.7	NELFE	6.66319184292113	2.75470563804552e-11	18554
UKB_Age_diabetes_diagnosed	Pancreas	ENSG00000198502.5	HLA-DRB5	-6.5803436773918	4.81909313175933e-11	18554
UKB_Age_diabetes_diagnosed	Pancreas	ENSG00000234745.5	HLA-B	6.12309859441186	9.36188660182209e-10	18554
UKB_Age_diabetes_diagnosed	Pancreas	ENSG00000204396.6	VWA7	-6.0987803595717	1.08997288211953e-09	18554
UKB_Age_diabetes_diagnosed	Pancreas	ENSG00000240065.3	PSMB9	5.8036357033438	6.59497311422408e-09	18554
UKB_Age_diabetes_diagnosed	Pancreas	ENSG00000241106.2	HLA-DOB	5.70361915563618	1.19075639438718e-08	18554
UKB_Age_diabetes_diagnosed	Pancreas	ENSG00000204228.3	HSD17B8	5.24215348296576	1.60452040573727e-07	18554
UKB_Age_diabetes_diagnosed	Pancreas	ENSG00000237541.3	HLA-DQA2	5.23087550633518	1.70541984421943e-07	18554
UKB_Age_diabetes_diagnosed	Pancreas	ENSG00000204410.10	MSH5	-5.21943571333828	1.81402359450443e-07	18554
UKB_Age_diabetes_diagnosed	Pituitary	ENSG00000196735.7	HLA-DQA1	-10.7675158728729	5.88741259465493e-27	18554
UKB_Age_diabetes_diagnosed	Pituitary	ENSG00000204257.10	HLA-DMA	10.6505410276006	2.06658067595509e-26	18554
UKB_Age_diabetes_diagnosed	Pituitary	ENSG00000179344.12	HLA-DQB1	-9.17217022148103	5.1098452953819e-20	18554
UKB_Age_diabetes_diagnosed	Pituitary	ENSG00000244731.3	C4A	-8.97793226957827	3.01720498074156e-19	18554
UKB_Age_diabetes_diagnosed	Pituitary	ENSG00000237541.3	HLA-DQA2	8.46163554244868	2.83002072269406e-17	18554
UKB_Age_diabetes_diagnosed	Pituitary	ENSG00000196126.6	HLA-DRB1	-7.69366890396645	1.50109361650917e-14	18554
UKB_Age_diabetes_diagnosed	Pituitary	ENSG00000198502.5	HLA-DRB5	-7.37241691903891	1.74606810137579e-13	18554
UKB_Age_diabetes_diagnosed	Pituitary	ENSG00000232629.4	HLA-DQB2	7.04837367547632	1.87379861304933e-12	18554
UKB_Age_diabetes_diagnosed	Pituitary	ENSG00000241106.2	HLA-DOB	5.42308758212288	5.93106342392782e-08	18554
UKB_Age_diabetes_diagnosed	Pituitary	ENSG00000204536.9	CCHCR1	5.35238772145287	8.78322940581174e-08	18554
UKB_Age_diabetes_diagnosed	Pituitary	ENSG00000242574.4	HLA-DMB	5.26660247846899	1.40521974693028e-07	18554
UKB_Age_diabetes_diagnosed	Prostate	ENSG00000204308.6	RNF5	-11.1395368623778	9.93468572113456e-29	18554
UKB_Age_diabetes_diagnosed	Prostate	ENSG00000244731.3	C4A	-10.9805122145636	5.78229409982001e-28	18554
UKB_Age_diabetes_diagnosed	Prostate	ENSG00000232629.4	HLA-DQB2	10.2088431382255	2.10012338382096e-24	18554
UKB_Age_diabetes_diagnosed	Prostate	ENSG00000196735.7	HLA-DQA1	-9.9617744672925	2.5638032076216e-23	18554
UKB_Age_diabetes_diagnosed	Prostate	ENSG00000204444.6	APOM	-9.54133486898496	1.57993298762081e-21	18554
UKB_Age_diabetes_diagnosed	Prostate	ENSG00000196126.6	HLA-DRB1	-8.3566625400583	6.9017236221091e-17	18554
UKB_Age_diabetes_diagnosed	Prostate	ENSG00000179344.12	HLA-DQB1	-8.21330518455282	2.29169075133506e-16	18554
UKB_Age_diabetes_diagnosed	Prostate	ENSG00000241106.2	HLA-DOB	6.74486939285083	1.57680586044156e-11	18554
UKB_Age_diabetes_diagnosed	Prostate	ENSG00000204580.7	DDR1	-6.67431692451324	2.55410296231966e-11	18554
UKB_Age_diabetes_diagnosed	Prostate	ENSG00000204516.5	MICB	6.32522511364348	2.58644773567615e-10	18554
UKB_Age_diabetes_diagnosed	Prostate	ENSG00000237541.3	HLA-DQA2	6.27153052662991	3.65419480270476e-10	18554
UKB_Age_diabetes_diagnosed	Prostate	ENSG00000204520.8	MICA	6.06038983030777	1.38415035208661e-09	18554
UKB_Age_diabetes_diagnosed	Prostate	ENSG00000204498.6	NFKBIL1	-5.71175392164035	1.13529569432133e-08	18554
UKB_Age_diabetes_diagnosed	Skin_Not_Sun_Exposed_Suprapubic	ENSG00000196735.7	HLA-DQA1	-11.039218843188	3.02657375718043e-28	18554
UKB_Age_diabetes_diagnosed	Skin_Not_Sun_Exposed_Suprapubic	ENSG00000224389.4	C4B	9.90486646645901	4.52390073761556e-23	18554
UKB_Age_diabetes_diagnosed	Skin_Not_Sun_Exposed_Suprapubic	ENSG00000179344.12	HLA-DQB1	-9.79114824682095	1.39392557855876e-22	18554
UKB_Age_diabetes_diagnosed	Skin_Not_Sun_Exposed_Suprapubic	ENSG00000204438.6	GPANK1	-8.80865237972634	1.37617901577736e-18	18554
UKB_Age_diabetes_diagnosed	Skin_Not_Sun_Exposed_Suprapubic	ENSG00000237541.3	HLA-DQA2	8.37854346846524	5.73640889711721e-17	18554
UKB_Age_diabetes_diagnosed	Skin_Not_Sun_Exposed_Suprapubic	ENSG00000244731.3	C4A	-7.99003265957926	1.4274469838848e-15	18554
UKB_Age_diabetes_diagnosed	Skin_Not_Sun_Exposed_Suprapubic	ENSG00000196126.6	HLA-DRB1	-7.7791186003736	7.68418435239266e-15	18554
UKB_Age_diabetes_diagnosed	Skin_Not_Sun_Exposed_Suprapubic	ENSG00000204308.6	RNF5	-7.66272694616918	1.90963195467936e-14	18554
UKB_Age_diabetes_diagnosed	Skin_Not_Sun_Exposed_Suprapubic	ENSG00000137312.10	FLOT1	7.63913671185619	2.29287480614414e-14	18554
UKB_Age_diabetes_diagnosed	Skin_Not_Sun_Exposed_Suprapubic	ENSG00000204301.5	NOTCH4	-7.51454308926538	5.97022736993938e-14	18554
UKB_Age_diabetes_diagnosed	Skin_Not_Sun_Exposed_Suprapubic	ENSG00000204516.5	MICB	7.1635310464517	8.15715489615976e-13	18554
UKB_Age_diabetes_diagnosed	Skin_Not_Sun_Exposed_Suprapubic	ENSG00000204356.7	NELFE	7.13233439092223	1.0231496789218e-12	18554
UKB_Age_diabetes_diagnosed	Skin_Not_Sun_Exposed_Suprapubic	ENSG00000204257.10	HLA-DMA	6.83901317252811	8.2224722474704e-12	18554
UKB_Age_diabetes_diagnosed	Skin_Not_Sun_Exposed_Suprapubic	ENSG00000198502.5	HLA-DRB5	-6.47388351953279	9.79092446032554e-11	18554
UKB_Age_diabetes_diagnosed	Skin_Not_Sun_Exposed_Suprapubic	ENSG00000231852.2	CYP21A2	6.30848704785726	2.88151391901003e-10	18554
UKB_Age_diabetes_diagnosed	Skin_Not_Sun_Exposed_Suprapubic	ENSG00000241106.2	HLA-DOB	5.38338212254067	7.39872339689861e-08	18554
UKB_Age_diabetes_diagnosed	Skin_Sun_Exposed_Lower_leg	ENSG00000196735.7	HLA-DQA1	-11.5508838445641	9.30992981911348e-31	18554
UKB_Age_diabetes_diagnosed	Skin_Sun_Exposed_Lower_leg	ENSG00000179344.12	HLA-DQB1	-10.4362108216386	1.99266076585908e-25	18554
UKB_Age_diabetes_diagnosed	Skin_Sun_Exposed_Lower_leg	ENSG00000244731.3	C4A	-10.2714065341466	1.10403974171799e-24	18554
UKB_Age_diabetes_diagnosed	Skin_Sun_Exposed_Lower_leg	ENSG00000224389.4	C4B	9.91078544008502	4.26506091310594e-23	18554
UKB_Age_diabetes_diagnosed	Skin_Sun_Exposed_Lower_leg	ENSG00000231852.2	CYP21A2	9.61942083656628	7.44554210924202e-22	18554
UKB_Age_diabetes_diagnosed	Skin_Sun_Exposed_Lower_leg	ENSG00000204301.5	NOTCH4	-9.53951371679107	1.60778611116178e-21	18554
UKB_Age_diabetes_diagnosed	Skin_Sun_Exposed_Lower_leg	ENSG00000196126.6	HLA-DRB1	-8.59397515789051	9.05802738995128e-18	18554
UKB_Age_diabetes_diagnosed	Skin_Sun_Exposed_Lower_leg	ENSG00000204257.10	HLA-DMA	8.03963375533363	9.54780939860575e-16	18554
UKB_Age_diabetes_diagnosed	Skin_Sun_Exposed_Lower_leg	ENSG00000237541.3	HLA-DQA2	7.21403933539175	5.64095359784753e-13	18554
UKB_Age_diabetes_diagnosed	Skin_Sun_Exposed_Lower_leg	ENSG00000204351.7	SKIV2L	-6.43403854784362	1.27296203247552e-10	18554
UKB_Age_diabetes_diagnosed	Skin_Sun_Exposed_Lower_leg	ENSG00000204314.6	PRRT1	6.34025164330937	2.34683979648699e-10	18554
UKB_Age_diabetes_diagnosed	Skin_Sun_Exposed_Lower_leg	ENSG00000204516.5	MICB	6.29954324112431	3.05240297544203e-10	18554
UKB_Age_diabetes_diagnosed	Skin_Sun_Exposed_Lower_leg	ENSG00000204287.9	HLA-DRA	-6.10455751005952	1.05134821581115e-09	18554
UKB_Age_diabetes_diagnosed	Skin_Sun_Exposed_Lower_leg	ENSG00000168477.13	TNXB	6.09518404186995	1.11471211768136e-09	18554
UKB_Age_diabetes_diagnosed	Skin_Sun_Exposed_Lower_leg	ENSG00000241106.2	HLA-DOB	5.6833860644306	1.3403637409537e-08	18554
UKB_Age_diabetes_diagnosed	Skin_Sun_Exposed_Lower_leg	ENSG00000137331.11	IER3	5.57198363185731	2.55354852485174e-08	18554
UKB_Age_diabetes_diagnosed	Skin_Sun_Exposed_Lower_leg	ENSG00000198502.5	HLA-DRB5	-5.45654746782498	4.91698467712173e-08	18554
UKB_Age_diabetes_diagnosed	Skin_Sun_Exposed_Lower_leg	ENSG00000198563.9	DDX39B	-5.21267356409024	1.88133307078129e-07	18554
UKB_Age_diabetes_diagnosed	Small_Intestine_Terminal_Ileum	ENSG00000232629.4	HLA-DQB2	11.9354376653	1.01925147991e-32	18554
UKB_Age_diabetes_diagnosed	Small_Intestine_Terminal_Ileum	ENSG00000244731.3	C4A	-11.320720068	1.29599938539e-29	18554
UKB_Age_diabetes_diagnosed	Small_Intestine_Terminal_Ileum	ENSG00000179344.12	HLA-DQB1	-11.0681543122	2.19706178469e-28	18554
UKB_Age_diabetes_diagnosed	Small_Intestine_Terminal_Ileum	ENSG00000196735.7	HLA-DQA1	-10.9781190736	5.93649574999e-28	18554
UKB_Age_diabetes_diagnosed	Small_Intestine_Terminal_Ileum	ENSG00000237541.3	HLA-DQA2	9.76545050373	1.79441306378e-22	18554
UKB_Age_diabetes_diagnosed	Small_Intestine_Terminal_Ileum	ENSG00000198502.5	HLA-DRB5	-7.64198323679	2.24289173476e-14	18554
UKB_Age_diabetes_diagnosed	Small_Intestine_Terminal_Ileum	ENSG00000196126.6	HLA-DRB1	-6.83658694176	8.36251705479e-12	18554
UKB_Age_diabetes_diagnosed	Small_Intestine_Terminal_Ileum	ENSG00000204438.6	GPANK1	-6.51529520852	7.44113822668e-11	18554
UKB_Age_diabetes_diagnosed	Small_Intestine_Terminal_Ileum	ENSG00000204344.10	STK19	-6.31002855743	2.85301984672e-10	18554
UKB_Age_diabetes_diagnosed	Small_Intestine_Terminal_Ileum	ENSG00000204351.7	SKIV2L	-6.22091299082	5.04852948405e-10	18554
UKB_Age_diabetes_diagnosed	Small_Intestine_Terminal_Ileum	ENSG00000204525.10	HLA-C	5.19368611278	2.0834927207e-07	18554
UKB_Age_diabetes_diagnosed	Spleen	ENSG00000232629.4	HLA-DQB2	11.7354523182126	1.08567077843313e-31	18554
UKB_Age_diabetes_diagnosed	Spleen	ENSG00000196735.7	HLA-DQA1	-10.9342092961136	9.61213966407542e-28	18554
UKB_Age_diabetes_diagnosed	Spleen	ENSG00000179344.12	HLA-DQB1	-10.0727093054046	8.39796827582173e-24	18554
UKB_Age_diabetes_diagnosed	Spleen	ENSG00000204351.7	SKIV2L	-8.52620351672277	1.6267735020613e-17	18554
UKB_Age_diabetes_diagnosed	Spleen	ENSG00000244731.3	C4A	-8.00619348278179	1.25247386143618e-15	18554
UKB_Age_diabetes_diagnosed	Spleen	ENSG00000196126.6	HLA-DRB1	-7.73214387558468	1.11134530189195e-14	18554
UKB_Age_diabetes_diagnosed	Spleen	ENSG00000237541.3	HLA-DQA2	7.26461589058761	3.88927123535033e-13	18554
UKB_Age_diabetes_diagnosed	Spleen	ENSG00000204267.9	TAP2	-6.92293438801558	4.56849561162551e-12	18554
UKB_Age_diabetes_diagnosed	Spleen	ENSG00000213722.4	DDAH2	-6.64661788666226	3.08246330434841e-11	18554
UKB_Age_diabetes_diagnosed	Spleen	ENSG00000204435.9	CSNK2B	-6.27812103668937	3.50296084794405e-10	18554
UKB_Age_diabetes_diagnosed	Spleen	ENSG00000198502.5	HLA-DRB5	-6.0250114876525	1.7228960969216e-09	18554
UKB_Age_diabetes_diagnosed	Stomach	ENSG00000232629.4	HLA-DQB2	11.3021361901	1.59944938039e-29	18554
UKB_Age_diabetes_diagnosed	Stomach	ENSG00000237541.3	HLA-DQA2	10.860078895	2.15925464074e-27	18554
UKB_Age_diabetes_diagnosed	Stomach	ENSG00000196735.7	HLA-DQA1	-10.3135319457	7.14528368918e-25	18554
UKB_Age_diabetes_diagnosed	Stomach	ENSG00000179344.12	HLA-DQB1	-10.2907779792	9.04028120164e-25	18554
UKB_Age_diabetes_diagnosed	Stomach	ENSG00000244731.3	C4A	-9.49874293214	2.37559183263e-21	18554
UKB_Age_diabetes_diagnosed	Stomach	ENSG00000204301.5	NOTCH4	-8.30028734895	1.10906561024e-16	18554
UKB_Age_diabetes_diagnosed	Stomach	ENSG00000198502.5	HLA-DRB5	-7.46885843428	8.44764752955e-14	18554
UKB_Age_diabetes_diagnosed	Stomach	ENSG00000196126.6	HLA-DRB1	-7.11798196215	1.13519718974e-12	18554
UKB_Age_diabetes_diagnosed	Stomach	ENSG00000204351.7	SKIV2L	-6.84304117711	7.9950298556e-12	18554
UKB_Age_diabetes_diagnosed	Stomach	ENSG00000204516.5	MICB	6.69635048743	2.19811178944e-11	18554
UKB_Age_diabetes_diagnosed	Testis	ENSG00000196735.7	HLA-DQA1	-11.1628828567	7.655177811e-29	18554
UKB_Age_diabetes_diagnosed	Testis	ENSG00000232629.4	HLA-DQB2	11.1127137745	1.33945578823e-28	18554
UKB_Age_diabetes_diagnosed	Testis	ENSG00000224389.4	C4B	10.2503735742	1.37104879807e-24	18554
UKB_Age_diabetes_diagnosed	Testis	ENSG00000244731.3	C4A	-9.7946853902	1.34623383538e-22	18554
UKB_Age_diabetes_diagnosed	Testis	ENSG00000179344.12	HLA-DQB1	-9.70690072864	3.18258372315e-22	18554
UKB_Age_diabetes_diagnosed	Testis	ENSG00000223501.4	VPS52	9.17340754126	5.05177389345e-20	18554
UKB_Age_diabetes_diagnosed	Testis	ENSG00000204410.10	MSH5	-8.98555899192	2.81595256891e-19	18554
UKB_Age_diabetes_diagnosed	Testis	ENSG00000204444.6	APOM	-8.94148611378	4.19303852073e-19	18554
UKB_Age_diabetes_diagnosed	Testis	ENSG00000204351.7	SKIV2L	-8.92454945583	4.88376378479e-19	18554
UKB_Age_diabetes_diagnosed	Testis	ENSG00000204516.5	MICB	8.88280853988	7.10315630918e-19	18554
UKB_Age_diabetes_diagnosed	Testis	ENSG00000204267.9	TAP2	-8.80909755204	1.37074802648e-18	18554
UKB_Age_diabetes_diagnosed	Testis	ENSG00000196126.6	HLA-DRB1	-8.44075905837	3.3818898704e-17	18554
UKB_Age_diabetes_diagnosed	Testis	ENSG00000204257.10	HLA-DMA	8.07969248466	6.88791124584e-16	18554
UKB_Age_diabetes_diagnosed	Testis	ENSG00000237541.3	HLA-DQA2	7.55795132675	4.28488127104e-14	18554
UKB_Age_diabetes_diagnosed	Testis	ENSG00000213722.4	DDAH2	-7.35452972184	1.99577878086e-13	18554
UKB_Age_diabetes_diagnosed	Testis	ENSG00000204296.7	C6orf10	-7.23658741777	4.7807185124e-13	18554
UKB_Age_diabetes_diagnosed	Testis	ENSG00000204396.6	VWA7	6.76922085071	1.3335027575e-11	18554
UKB_Age_diabetes_diagnosed	Testis	ENSG00000198502.5	HLA-DRB5	-6.53618054475	6.47524065882e-11	18554
UKB_Age_diabetes_diagnosed	Testis	ENSG00000168394.9	TAP1	-6.06340140396	1.35851862559e-09	18554
UKB_Age_diabetes_diagnosed	Testis	ENSG00000231852.2	CYP21A2	5.78070606385	7.55813931148e-09	18554
UKB_Age_diabetes_diagnosed	Testis	ENSG00000204421.2	LY6G6C	5.54833637158	2.92342198042e-08	18554
UKB_Age_diabetes_diagnosed	Testis	ENSG00000244355.3	LY6G6D	5.2735418254	1.35316175842e-07	18554
UKB_Age_diabetes_diagnosed	Thyroid	ENSG00000196735.7	HLA-DQA1	-10.2725508166225	1.09109264602835e-24	18554
UKB_Age_diabetes_diagnosed	Thyroid	ENSG00000204257.10	HLA-DMA	9.4832490170268	2.75434300329025e-21	18554
UKB_Age_diabetes_diagnosed	Thyroid	ENSG00000179344.12	HLA-DQB1	-9.39811439323577	6.18327410957741e-21	18554
UKB_Age_diabetes_diagnosed	Thyroid	ENSG00000244731.3	C4A	-8.93328053457819	4.5147064893524e-19	18554
UKB_Age_diabetes_diagnosed	Thyroid	ENSG00000204287.9	HLA-DRA	-8.89133930797734	6.5805222658503e-19	18554
UKB_Age_diabetes_diagnosed	Thyroid	ENSG00000232629.4	HLA-DQB2	8.59286225620215	9.14587340706164e-18	18554
UKB_Age_diabetes_diagnosed	Thyroid	ENSG00000196126.6	HLA-DRB1	-8.41270498319273	4.29377442407115e-17	18554
UKB_Age_diabetes_diagnosed	Thyroid	ENSG00000237541.3	HLA-DQA2	8.24197049683153	1.8056564334378e-16	18554
UKB_Age_diabetes_diagnosed	Thyroid	ENSG00000204351.7	SKIV2L	-8.22479538736546	2.08306346811037e-16	18554
UKB_Age_diabetes_diagnosed	Thyroid	ENSG00000242574.4	HLA-DMB	-8.21014047496278	2.35268397847229e-16	18554
UKB_Age_diabetes_diagnosed	Thyroid	ENSG00000137312.10	FLOT1	7.82344180634297	5.41421076441298e-15	18554
UKB_Age_diabetes_diagnosed	Thyroid	ENSG00000240065.3	PSMB9	7.03990270808537	1.99099469107326e-12	18554
UKB_Age_diabetes_diagnosed	Thyroid	ENSG00000204301.5	NOTCH4	-7.02183894351971	2.2654388012247e-12	18554
UKB_Age_diabetes_diagnosed	Thyroid	ENSG00000204428.8	LY6G5C	-6.95199112406024	3.72142356843031e-12	18554
UKB_Age_diabetes_diagnosed	Thyroid	ENSG00000204252.8	HLA-DOA	-6.28137754422348	3.43050641248067e-10	18554
UKB_Age_diabetes_diagnosed	Thyroid	ENSG00000241106.2	HLA-DOB	6.16362243218373	7.2567150642474e-10	18554
UKB_Age_diabetes_diagnosed	Thyroid	ENSG00000204371.7	EHMT2	-6.14508807544264	8.15495724024676e-10	18554
UKB_Age_diabetes_diagnosed	Thyroid	ENSG00000180176.10	TH	6.07397671141831	1.27212465104732e-09	18554
UKB_Age_diabetes_diagnosed	Thyroid	ENSG00000204438.6	GPANK1	-5.92551707574815	3.16820692966137e-09	18554
UKB_Age_diabetes_diagnosed	Thyroid	ENSG00000146112.7	PPP1R18	-5.74910233933835	9.11275478767785e-09	18554
UKB_Age_diabetes_diagnosed	Thyroid	ENSG00000198502.5	HLA-DRB5	-5.57348575683853	2.53165438250926e-08	18554
UKB_Age_diabetes_diagnosed	Thyroid	ENSG00000204439.3	C6orf47	-5.53240945609059	3.20130209174649e-08	18554
UKB_Age_diabetes_diagnosed	Thyroid	ENSG00000168394.9	TAP1	5.45159252683149	5.05577456588053e-08	18554
UKB_Age_diabetes_diagnosed	Thyroid	ENSG00000204424.8	LY6G6F	-5.40667268789115	6.49996190144287e-08	18554
UKB_Age_diabetes_diagnosed	Thyroid	ENSG00000204264.4	PSMB8	5.35154846748251	8.82400676286486e-08	18554
UKB_Age_diabetes_diagnosed	Thyroid	ENSG00000204516.5	MICB	5.19844012241956	2.03099057250683e-07	18554
UKB_Age_diabetes_diagnosed	Uterus	ENSG00000237541.3	HLA-DQA2	11.7981644667	5.19196390433e-32	18554
UKB_Age_diabetes_diagnosed	Uterus	ENSG00000179344.12	HLA-DQB1	-10.4678626248	1.42992814225e-25	18554
UKB_Age_diabetes_diagnosed	Uterus	ENSG00000196735.7	HLA-DQA1	-10.3851033772	3.39816836687e-25	18554
UKB_Age_diabetes_diagnosed	Uterus	ENSG00000232629.4	HLA-DQB2	9.88856018737	5.32020914793e-23	18554
UKB_Age_diabetes_diagnosed	Uterus	ENSG00000196126.6	HLA-DRB1	-8.42974312831	3.71459027631e-17	18554
UKB_Age_diabetes_diagnosed	Uterus	ENSG00000198502.5	HLA-DRB5	-8.37971998739	5.67957387151e-17	18554
UKB_Age_diabetes_diagnosed	Uterus	ENSG00000204516.5	MICB	7.74721393811	9.8750721746e-15	18554
UKB_Age_diabetes_diagnosed	Uterus	ENSG00000204351.7	SKIV2L	-6.9017738153	5.30163111883e-12	18554
UKB_Age_diabetes_diagnosed	Uterus	ENSG00000204520.8	MICA	5.76397265201	8.346014058e-09	18554
UKB_Age_diabetes_diagnosed	Uterus	ENSG00000166278.10	C2	-5.61783639731	1.96137863715e-08	18554
UKB_Age_diabetes_diagnosed	Uterus	ENSG00000204525.10	HLA-C	5.55288720616	2.84842003748e-08	18554
UKB_Age_diabetes_diagnosed	Vagina	ENSG00000237541.3	HLA-DQA2	10.8330491010235	2.89658260214624e-27	18554
UKB_Age_diabetes_diagnosed	Vagina	ENSG00000204248.6	COL11A2	9.79978688746286	1.2802814378126e-22	18554
UKB_Age_diabetes_diagnosed	Vagina	ENSG00000196735.7	HLA-DQA1	-9.56812756392113	1.22128907353226e-21	18554
UKB_Age_diabetes_diagnosed	Vagina	ENSG00000179344.12	HLA-DQB1	-9.26782381513902	2.10258928244085e-20	18554
UKB_Age_diabetes_diagnosed	Vagina	ENSG00000196126.6	HLA-DRB1	-7.84234686487632	4.66039982796162e-15	18554
UKB_Age_diabetes_diagnosed	Vagina	ENSG00000198502.5	HLA-DRB5	-7.00415060548109	2.57001261901867e-12	18554
UKB_Age_diabetes_diagnosed	Vagina	ENSG00000166278.10	C2	6.98111659948249	3.02744323805618e-12	18554
UKB_Age_diabetes_diagnosed	Vagina	ENSG00000204516.5	MICB	6.76627546795777	1.36085146231577e-11	18554
UKB_Age_diabetes_diagnosed	Vagina	ENSG00000137312.10	FLOT1	6.62526991789598	3.56133367199197e-11	18554
UKB_Age_diabetes_diagnosed	Vagina	ENSG00000231852.2	CYP21A2	5.52019504291339	3.43160600191952e-08	18554
UKB_Age_diabetes_diagnosed	Vagina	ENSG00000198563.9	DDX39B	-5.29498438911072	1.20382418184247e-07	18554
UKB_Age_diabetes_diagnosed	Whole_Blood	ENSG00000204315.3	FKBPL	-10.3467807404	5.06223996294e-25	18554
UKB_Age_diabetes_diagnosed	Whole_Blood	ENSG00000179344.12	HLA-DQB1	-10.1483359967	3.89718751479e-24	18554
UKB_Age_diabetes_diagnosed	Whole_Blood	ENSG00000231852.2	CYP21A2	10.1328828334	4.56118758661e-24	18554
UKB_Age_diabetes_diagnosed	Whole_Blood	ENSG00000196735.7	HLA-DQA1	-9.80526527621	1.21301581332e-22	18554
UKB_Age_diabetes_diagnosed	Whole_Blood	ENSG00000224389.4	C4B	9.65682282881	5.18175924437e-22	18554
UKB_Age_diabetes_diagnosed	Whole_Blood	ENSG00000166278.10	C2	9.13320369022	7.31814280647e-20	18554
UKB_Age_diabetes_diagnosed	Whole_Blood	ENSG00000196126.6	HLA-DRB1	-8.69468418592	3.76320486434e-18	18554
UKB_Age_diabetes_diagnosed	Whole_Blood	ENSG00000244731.3	C4A	-8.5922389548	9.19544002144e-18	18554
UKB_Age_diabetes_diagnosed	Whole_Blood	ENSG00000232629.4	HLA-DQB2	8.2680022552	1.45319316909e-16	18554
UKB_Age_diabetes_diagnosed	Whole_Blood	ENSG00000204351.7	SKIV2L	-7.74601607939	9.96832347356e-15	18554
UKB_Age_diabetes_diagnosed	Whole_Blood	ENSG00000198502.5	HLA-DRB5	-7.68855698905	1.56209369965e-14	18554
UKB_Age_diabetes_diagnosed	Whole_Blood	ENSG00000204267.9	TAP2	-7.58096742843	3.59116409407e-14	18554
UKB_Age_diabetes_diagnosed	Whole_Blood	ENSG00000237541.3	HLA-DQA2	7.43375728809	1.10143346078e-13	18554
UKB_Age_diabetes_diagnosed	Whole_Blood	ENSG00000137331.11	IER3	7.36356532037	1.86554245901e-13	18554
UKB_Age_diabetes_diagnosed	Whole_Blood	ENSG00000204396.6	VWA7	-6.8674413105	6.7433783921e-12	18554
UKB_Age_diabetes_diagnosed	Whole_Blood	ENSG00000137312.10	FLOT1	6.62497166346	3.56851474652e-11	18554
UKB_Age_diabetes_diagnosed	Whole_Blood	ENSG00000240065.3	PSMB9	6.32330339126	2.61876378829e-10	18554
UKB_Age_diabetes_diagnosed	Whole_Blood	ENSG00000204301.5	NOTCH4	6.17913378812	6.57981091341e-10	18554
UKB_Age_diabetes_diagnosed	Whole_Blood	ENSG00000204348.5	DXO	-5.5017247457	3.81067365946e-08	18554
UKB_Age_diabetes_diagnosed	Whole_Blood	ENSG00000204576.7	PRR3	-5.48876932451	4.10047213263e-08	18554
UKB_Age_first_had_sexual_intercourse	Adipose_Subcutaneous	ENSG00000164068.11	RNF123	9.50305361479	2.05006888001e-21	360015
UKB_Age_first_had_sexual_intercourse	Adipose_Subcutaneous	ENSG00000004534.10	RBM6	-8.90719201585	5.25763706239e-19	360015
UKB_Age_first_had_sexual_intercourse	Adipose_Subcutaneous	ENSG00000145029.7	NICN1	-8.79046056754	1.49582828141e-18	360015
UKB_Age_first_had_sexual_intercourse	Adipose_Subcutaneous	ENSG00000164078.8	MST1R	8.34721048124	7.01368323125e-17	360015
UKB_Age_first_had_sexual_intercourse	Adipose_Subcutaneous	ENSG00000164062.8	APEH	-8.33778438513	7.59571511231e-17	360015
UKB_Age_first_had_sexual_intercourse	Adipose_Subcutaneous	ENSG00000068745.10	IP6K2	8.23575279997	1.79019667263e-16	360015
UKB_Age_first_had_sexual_intercourse	Adipose_Subcutaneous	ENSG00000175161.9	CADM2	7.82465834598	5.10407155486e-15	360015
UKB_Age_first_had_sexual_intercourse	Adipose_Subcutaneous	ENSG00000145022.4	TCTA	-7.5288235105	5.13178885396e-14	360015
UKB_Age_first_had_sexual_intercourse	Adipose_Subcutaneous	ENSG00000163935.9	SFMBT1	7.52216926155	5.39988826799e-14	360015
UKB_Age_first_had_sexual_intercourse	Adipose_Subcutaneous	ENSG00000253426.1	RP11-10A14.4	-7.42131938184	1.16212620801e-13	360015
UKB_Age_first_had_sexual_intercourse	Adipose_Subcutaneous	ENSG00000145020.10	AMT	-7.35807878349	1.86970002978e-13	360015
UKB_Age_first_had_sexual_intercourse	Adipose_Subcutaneous	ENSG00000243477.1	NAT6	7.13944680323	9.38830651584e-13	360015
UKB_Age_first_had_sexual_intercourse	Adipose_Subcutaneous	ENSG00000001617.7	SEMA3F	-6.84241652864	7.79919122172e-12	360015
UKB_Age_first_had_sexual_intercourse	Adipose_Subcutaneous	ENSG00000079459.8	FDFT1	6.74336482053	1.54992022431e-11	360015
UKB_Age_first_had_sexual_intercourse	Adipose_Subcutaneous	ENSG00000186792.11	HYAL3	-6.61827782205	3.63913946094e-11	360015
UKB_Age_first_had_sexual_intercourse	Adipose_Subcutaneous	ENSG00000143951.11	WDPCP	-6.4816896025	9.08175670288e-11	360015
UKB_Age_first_had_sexual_intercourse	Adipose_Subcutaneous	ENSG00000185909.10	KLHDC8B	6.40293868349	1.52601001145e-10	360015
UKB_Age_first_had_sexual_intercourse	Adipose_Subcutaneous	ENSG00000126267.4	COX6B1	6.40121960882	1.54329175783e-10	360015
UKB_Age_first_had_sexual_intercourse	Adipose_Subcutaneous	ENSG00000171056.6	SOX7	6.35353226177	2.10675947916e-10	360015
UKB_Age_first_had_sexual_intercourse	Adipose_Subcutaneous	ENSG00000183638.5	RP1L1	6.30913584367	2.80922003133e-10	360015
UKB_Age_first_had_sexual_intercourse	Adipose_Subcutaneous	ENSG00000076685.14	NT5C2	6.24718734023	4.1837436404e-10	360015
UKB_Age_first_had_sexual_intercourse	Adipose_Subcutaneous	ENSG00000177710.5	SLC35G5	-6.17745395004	6.52128912266e-10	360015
UKB_Age_first_had_sexual_intercourse	Adipose_Subcutaneous	ENSG00000169764.10	UGP2	-6.16585454724	7.01775600592e-10	360015
UKB_Age_first_had_sexual_intercourse	Adipose_Subcutaneous	ENSG00000182134.11	TDRKH	-6.15985132348	7.28898996806e-10	360015
UKB_Age_first_had_sexual_intercourse	Adipose_Subcutaneous	ENSG00000127578.6	WFIKKN1	-6.15370775799	7.57714541954e-10	360015
UKB_Age_first_had_sexual_intercourse	Adipose_Subcutaneous	ENSG00000014641.13	MDH1	-6.11204832074	9.8460801838e-10	360015
UKB_Age_first_had_sexual_intercourse	Adipose_Subcutaneous	ENSG00000161996.13	WDR90	-5.89549494384	3.7389127024e-09	360015
UKB_Age_first_had_sexual_intercourse	Adipose_Subcutaneous	ENSG00000173611.13	SCAI	5.84921040704	4.94336809938e-09	360015
UKB_Age_first_had_sexual_intercourse	Adipose_Subcutaneous	ENSG00000110492.11	MDK	-5.75753820931	8.54184882718e-09	360015
UKB_Age_first_had_sexual_intercourse	Adipose_Subcutaneous	ENSG00000127580.11	WDR24	-5.74255333728	9.33341605637e-09	360015
UKB_Age_first_had_sexual_intercourse	Adipose_Subcutaneous	ENSG00000152683.10	SLC30A6	5.74091863604	9.42396406989e-09	360015
UKB_Age_first_had_sexual_intercourse	Adipose_Subcutaneous	ENSG00000146555.14	SDK1	5.67383798887	1.39739884688e-08	360015
UKB_Age_first_had_sexual_intercourse	Adipose_Subcutaneous	ENSG00000078043.11	PIAS2	-5.64100193778	1.69189753711e-08	360015
UKB_Age_first_had_sexual_intercourse	Adipose_Subcutaneous	ENSG00000170581.9	STAT2	-5.63309571005	1.77134666326e-08	360015
UKB_Age_first_had_sexual_intercourse	Adipose_Subcutaneous	ENSG00000197562.5	RAB40C	-5.62970109556	1.80655996655e-08	360015
UKB_Age_first_had_sexual_intercourse	Adipose_Subcutaneous	ENSG00000103723.8	AP3B2	-5.62012700109	1.9095764294e-08	360015
UKB_Age_first_had_sexual_intercourse	Adipose_Subcutaneous	ENSG00000155530.2	LRGUK	5.56699732207	2.59350299755e-08	360015
UKB_Age_first_had_sexual_intercourse	Adipose_Subcutaneous	ENSG00000162944.6	RFTN2	-5.56362864874	2.64408979692e-08	360015
UKB_Age_first_had_sexual_intercourse	Adipose_Subcutaneous	ENSG00000114378.12	HYAL1	-5.48950961403	4.03322069503e-08	360015
UKB_Age_first_had_sexual_intercourse	Adipose_Subcutaneous	ENSG00000178467.13	P4HTM	-5.43418068193	5.50843524421e-08	360015
UKB_Age_first_had_sexual_intercourse	Adipose_Subcutaneous	ENSG00000003249.9	DBNDD1	-5.41079033394	6.27870778166e-08	360015
UKB_Age_first_had_sexual_intercourse	Adipose_Subcutaneous	ENSG00000163933.5	RFT1	-5.38334906049	7.31581145992e-08	360015
UKB_Age_first_had_sexual_intercourse	Adipose_Subcutaneous	ENSG00000103269.9	RHBDL1	-5.33877886892	9.36311479123e-08	360015
UKB_Age_first_had_sexual_intercourse	Adipose_Subcutaneous	ENSG00000196648.6	GOLGA6L9	5.31904414456	1.04375866301e-07	360015
UKB_Age_first_had_sexual_intercourse	Adipose_Subcutaneous	ENSG00000130731.11	C16orf13	-5.3089247944	1.1033892275e-07	360015
UKB_Age_first_had_sexual_intercourse	Adipose_Subcutaneous	ENSG00000186184.11	POLR1D	-5.23993520159	1.60723144855e-07	360015
UKB_Age_first_had_sexual_intercourse	Adipose_Subcutaneous	ENSG00000105668.3	UPK1A	-5.23969838523	1.60929510353e-07	360015
UKB_Age_first_had_sexual_intercourse	Adipose_Subcutaneous	ENSG00000120860.6	CCDC53	-5.21600958357	1.82919525356e-07	360015
UKB_Age_first_had_sexual_intercourse	Adipose_Subcutaneous	ENSG00000168000.10	BSCL2	-5.20087178048	1.98464061894e-07	360015
UKB_Age_first_had_sexual_intercourse	Adipose_Subcutaneous	ENSG00000123119.7	NECAB1	-5.18141514848	2.20327096323e-07	360015
UKB_Age_first_had_sexual_intercourse	Adipose_Visceral_Omentum	ENSG00000175161.9	CADM2	8.77883406031	1.65878252755e-18	360015
UKB_Age_first_had_sexual_intercourse	Adipose_Visceral_Omentum	ENSG00000004534.10	RBM6	-8.68147923145	3.92238985889e-18	360015
UKB_Age_first_had_sexual_intercourse	Adipose_Visceral_Omentum	ENSG00000164068.11	RNF123	8.6489281709	5.21931228121e-18	360015
UKB_Age_first_had_sexual_intercourse	Adipose_Visceral_Omentum	ENSG00000160870.8	CYP3A7	-6.92617310771	4.33097391691e-12	360015
UKB_Age_first_had_sexual_intercourse	Adipose_Visceral_Omentum	ENSG00000127578.6	WFIKKN1	-6.81231715787	9.61889500329e-12	360015
UKB_Age_first_had_sexual_intercourse	Adipose_Visceral_Omentum	ENSG00000127580.11	WDR24	-6.59698046794	4.20193380595e-11	360015
UKB_Age_first_had_sexual_intercourse	Adipose_Visceral_Omentum	ENSG00000145020.10	AMT	-6.59029586647	4.39552517235e-11	360015
UKB_Age_first_had_sexual_intercourse	Adipose_Visceral_Omentum	ENSG00000161996.13	WDR90	-6.45470697574	1.08565480565e-10	360015
UKB_Age_first_had_sexual_intercourse	Adipose_Visceral_Omentum	ENSG00000067560.6	RHOA	6.15432726039	7.54759203296e-10	360015
UKB_Age_first_had_sexual_intercourse	Adipose_Visceral_Omentum	ENSG00000130731.11	C16orf13	-6.1472260191	7.89320532842e-10	360015
UKB_Age_first_had_sexual_intercourse	Adipose_Visceral_Omentum	ENSG00000105668.3	UPK1A	-6.14300984286	8.10565715393e-10	360015
UKB_Age_first_had_sexual_intercourse	Adipose_Visceral_Omentum	ENSG00000145029.7	NICN1	-6.13281368913	8.6427554186e-10	360015
UKB_Age_first_had_sexual_intercourse	Adipose_Visceral_Omentum	ENSG00000014641.13	MDH1	-6.03243357312	1.61665398719e-09	360015
UKB_Age_first_had_sexual_intercourse	Adipose_Visceral_Omentum	ENSG00000173611.13	SCAI	5.93380349666	2.96265305596e-09	360015
UKB_Age_first_had_sexual_intercourse	Adipose_Visceral_Omentum	ENSG00000197728.5	RPS26	-5.9066993947	3.49341648675e-09	360015
UKB_Age_first_had_sexual_intercourse	Adipose_Visceral_Omentum	ENSG00000076685.14	NT5C2	5.8303478839	5.53589212054e-09	360015
UKB_Age_first_had_sexual_intercourse	Adipose_Visceral_Omentum	ENSG00000233276.2	GPX1	5.81234601136	6.16550411289e-09	360015
UKB_Age_first_had_sexual_intercourse	Adipose_Visceral_Omentum	ENSG00000103723.8	AP3B2	-5.81054871761	6.23206020884e-09	360015
UKB_Age_first_had_sexual_intercourse	Adipose_Visceral_Omentum	ENSG00000003249.9	DBNDD1	-5.79995173612	6.6389216542e-09	360015
UKB_Age_first_had_sexual_intercourse	Adipose_Visceral_Omentum	ENSG00000167595.10	C19orf55	5.63786135852	1.72303376771e-08	360015
UKB_Age_first_had_sexual_intercourse	Adipose_Visceral_Omentum	ENSG00000214435.3	AS3MT	-5.62972495792	1.80631007932e-08	360015
UKB_Age_first_had_sexual_intercourse	Adipose_Visceral_Omentum	ENSG00000120860.6	CCDC53	-5.6276902454	1.82773868819e-08	360015
UKB_Age_first_had_sexual_intercourse	Adipose_Visceral_Omentum	ENSG00000136404.11	TM6SF1	5.5973938554	2.17755716038e-08	360015
UKB_Age_first_had_sexual_intercourse	Adipose_Visceral_Omentum	ENSG00000135213.8	POM121C	-5.58393043965	2.3531163996e-08	360015
UKB_Age_first_had_sexual_intercourse	Adipose_Visceral_Omentum	ENSG00000196648.6	GOLGA6L9	5.28866265228	1.23285568744e-07	360015
UKB_Age_first_had_sexual_intercourse	Adipose_Visceral_Omentum	ENSG00000176209.7	SMIM19	5.28269262825	1.27372598996e-07	360015
UKB_Age_first_had_sexual_intercourse	Adipose_Visceral_Omentum	ENSG00000143951.11	WDPCP	-5.21559838032	1.83325778652e-07	360015
UKB_Age_first_had_sexual_intercourse	Adipose_Visceral_Omentum	ENSG00000205464.7	ATP6AP1L	5.18465755204	2.16528712624e-07	360015
UKB_Age_first_had_sexual_intercourse	Adrenal_Gland	ENSG00000004534.10	RBM6	-8.68337230064005	3.85763993080985e-18	360015
UKB_Age_first_had_sexual_intercourse	Adrenal_Gland	ENSG00000206538.3	VGLL3	7.11985852328121	1.08238401178496e-12	360015
UKB_Age_first_had_sexual_intercourse	Adrenal_Gland	ENSG00000186792.11	HYAL3	-6.97967759611293	2.96366030015042e-12	360015
UKB_Age_first_had_sexual_intercourse	Adrenal_Gland	ENSG00000233276.2	GPX1	6.59453575938957	4.27174690515727e-11	360015
UKB_Age_first_had_sexual_intercourse	Adrenal_Gland	ENSG00000127578.6	WFIKKN1	-6.41949318498411	1.3689785919742e-10	360015
UKB_Age_first_had_sexual_intercourse	Adrenal_Gland	ENSG00000158865.8	SLC5A11	-6.26428687763932	3.74956310735754e-10	360015
UKB_Age_first_had_sexual_intercourse	Adrenal_Gland	ENSG00000116675.11	DNAJC6	-6.2216291118862	4.92557390024819e-10	360015
UKB_Age_first_had_sexual_intercourse	Adrenal_Gland	ENSG00000204991.6	SPIRE2	6.11090912165794	9.91662280083359e-10	360015
UKB_Age_first_had_sexual_intercourse	Adrenal_Gland	ENSG00000155530.2	LRGUK	5.81661849685115	6.01005176313954e-09	360015
UKB_Age_first_had_sexual_intercourse	Adrenal_Gland	ENSG00000143951.11	WDPCP	-5.55806226383082	2.72978467720769e-08	360015
UKB_Age_first_had_sexual_intercourse	Adrenal_Gland	ENSG00000163933.5	RFT1	-5.52275367773405	3.33957065209184e-08	360015
UKB_Age_first_had_sexual_intercourse	Adrenal_Gland	ENSG00000136950.9	ARPC5L	-5.49593589798353	3.88906068856226e-08	360015
UKB_Age_first_had_sexual_intercourse	Adrenal_Gland	ENSG00000035499.8	DEPDC1B	5.40780613540765	6.38418875340268e-08	360015
UKB_Age_first_had_sexual_intercourse	Artery_Aorta	ENSG00000228008.1	CTD-2330K9.3	9.17893988845	4.37558027924e-20	360015
UKB_Age_first_had_sexual_intercourse	Artery_Aorta	ENSG00000187492.4	CDHR4	9.07926401113	1.0984094546e-19	360015
UKB_Age_first_had_sexual_intercourse	Artery_Aorta	ENSG00000104626.10	ERI1	-8.38450076317	5.11215510444e-17	360015
UKB_Age_first_had_sexual_intercourse	Artery_Aorta	ENSG00000004534.10	RBM6	-8.15224244232	3.58367288664e-16	360015
UKB_Age_first_had_sexual_intercourse	Artery_Aorta	ENSG00000164062.8	APEH	-7.62809787105	2.38822574303e-14	360015
UKB_Age_first_had_sexual_intercourse	Artery_Aorta	ENSG00000145029.7	NICN1	-7.54747144057	4.44825767981e-14	360015
UKB_Age_first_had_sexual_intercourse	Artery_Aorta	ENSG00000178467.13	P4HTM	-7.14339570655	9.12241963667e-13	360015
UKB_Age_first_had_sexual_intercourse	Artery_Aorta	ENSG00000233276.2	GPX1	7.09438629374	1.30164496731e-12	360015
UKB_Age_first_had_sexual_intercourse	Artery_Aorta	ENSG00000179021.5	C3orf38	6.98354852775	2.88311050086e-12	360015
UKB_Age_first_had_sexual_intercourse	Artery_Aorta	ENSG00000001617.7	SEMA3F	6.60314739014	4.03074853246e-11	360015
UKB_Age_first_had_sexual_intercourse	Artery_Aorta	ENSG00000161996.13	WDR90	-6.5308416064	6.54876423225e-11	360015
UKB_Age_first_had_sexual_intercourse	Artery_Aorta	ENSG00000079459.8	FDFT1	6.38089425325	1.76269493614e-10	360015
UKB_Age_first_had_sexual_intercourse	Artery_Aorta	ENSG00000164068.11	RNF123	6.25611985122	3.95114764307e-10	360015
UKB_Age_first_had_sexual_intercourse	Artery_Aorta	ENSG00000144218.14	AFF3	-6.24391197733	4.27233741641e-10	360015
UKB_Age_first_had_sexual_intercourse	Artery_Aorta	ENSG00000165752.12	STK32C	-6.19623010995	5.78938371278e-10	360015
UKB_Age_first_had_sexual_intercourse	Artery_Aorta	ENSG00000140564.6	FURIN	-6.19589645622	5.80166132573e-10	360015
UKB_Age_first_had_sexual_intercourse	Artery_Aorta	ENSG00000182179.6	UBA7	-6.16025416136	7.27047350413e-10	360015
UKB_Age_first_had_sexual_intercourse	Artery_Aorta	ENSG00000127578.6	WFIKKN1	-6.14627809136	7.94049262073e-10	360015
UKB_Age_first_had_sexual_intercourse	Artery_Aorta	ENSG00000135213.8	POM121C	-6.13393572161	8.58199185608e-10	360015
UKB_Age_first_had_sexual_intercourse	Artery_Aorta	ENSG00000145020.10	AMT	-6.12649626021	8.99278756958e-10	360015
UKB_Age_first_had_sexual_intercourse	Artery_Aorta	ENSG00000166165.8	CKB	-5.96752537811	2.41102826477e-09	360015
UKB_Age_first_had_sexual_intercourse	Artery_Aorta	ENSG00000164050.8	PLXNB1	5.95626431878	2.58307046199e-09	360015
UKB_Age_first_had_sexual_intercourse	Artery_Aorta	ENSG00000117407.12	ARTN	5.77398811349	7.74802170043e-09	360015
UKB_Age_first_had_sexual_intercourse	Artery_Aorta	ENSG00000126267.4	COX6B1	5.66373962416	1.4822147985e-08	360015
UKB_Age_first_had_sexual_intercourse	Artery_Aorta	ENSG00000163935.9	SFMBT1	5.58357726363	2.35790184108e-08	360015
UKB_Age_first_had_sexual_intercourse	Artery_Aorta	ENSG00000154319.10	FAM167A	5.55287265641	2.81210265003e-08	360015
UKB_Age_first_had_sexual_intercourse	Artery_Aorta	ENSG00000085382.7	HACE1	5.53595054614	3.09759864676e-08	360015
UKB_Age_first_had_sexual_intercourse	Artery_Aorta	ENSG00000182134.11	TDRKH	-5.43980894774	5.33723443721e-08	360015
UKB_Age_first_had_sexual_intercourse	Artery_Aorta	ENSG00000116062.10	MSH6	-5.40867945965	6.35314338721e-08	360015
UKB_Age_first_had_sexual_intercourse	Artery_Aorta	ENSG00000125967.12	NECAB3	-5.38004681338	7.45127607825e-08	360015
UKB_Age_first_had_sexual_intercourse	Artery_Aorta	ENSG00000139531.8	SUOX	5.33823458217	9.39125803669e-08	360015
UKB_Age_first_had_sexual_intercourse	Artery_Aorta	ENSG00000197562.5	RAB40C	-5.32596886175	1.00476357858e-07	360015
UKB_Age_first_had_sexual_intercourse	Artery_Aorta	ENSG00000187164.13	KIAA1598	5.28671819271	1.24602594312e-07	360015
UKB_Age_first_had_sexual_intercourse	Artery_Aorta	ENSG00000101444.8	AHCY	-5.22826024764	1.71207748557e-07	360015
UKB_Age_first_had_sexual_intercourse	Artery_Aorta	ENSG00000186468.8	RPS23	-5.22384155004	1.75345948657e-07	360015
UKB_Age_first_had_sexual_intercourse	Artery_Aorta	ENSG00000105668.3	UPK1A	-5.16550755479	2.39914677893e-07	360015
UKB_Age_first_had_sexual_intercourse	Artery_Aorta	ENSG00000115159.11	GPD2	-5.16283311814	2.43368889043e-07	360015
UKB_Age_first_had_sexual_intercourse	Artery_Coronary	ENSG00000004534.10	RBM6	-9.6407695620125	5.41137454875408e-22	360015
UKB_Age_first_had_sexual_intercourse	Artery_Coronary	ENSG00000164068.11	RNF123	9.53206122595592	1.55096614074779e-21	360015
UKB_Age_first_had_sexual_intercourse	Artery_Coronary	ENSG00000145020.10	AMT	-7.06330972913266	1.62875191854545e-12	360015
UKB_Age_first_had_sexual_intercourse	Artery_Coronary	ENSG00000003249.9	DBNDD1	-6.96008790832372	3.4063775077064e-12	360015
UKB_Age_first_had_sexual_intercourse	Artery_Coronary	ENSG00000178149.12	DALRD3	-6.56167484191695	5.32784256734909e-11	360015
UKB_Age_first_had_sexual_intercourse	Artery_Coronary	ENSG00000127578.6	WFIKKN1	-6.05859335863485	1.37452501336846e-09	360015
UKB_Age_first_had_sexual_intercourse	Artery_Coronary	ENSG00000186792.11	HYAL3	-5.86954537309271	4.37372732793085e-09	360015
UKB_Age_first_had_sexual_intercourse	Artery_Coronary	ENSG00000158865.8	SLC5A11	-5.51473084944536	3.49553109746147e-08	360015
UKB_Age_first_had_sexual_intercourse	Artery_Coronary	ENSG00000079459.8	FDFT1	5.38503370611848	7.24762594802326e-08	360015
UKB_Age_first_had_sexual_intercourse	Artery_Coronary	ENSG00000160685.9	ZBTB7B	-5.20835206284641	1.9062962401528e-07	360015
UKB_Age_first_had_sexual_intercourse	Artery_Coronary	ENSG00000168000.10	BSCL2	-5.16907127643791	2.35385431650857e-07	360015
UKB_Age_first_had_sexual_intercourse	Artery_Tibial	ENSG00000164068.11	RNF123	9.29741145630807	1.44672219297065e-20	360015
UKB_Age_first_had_sexual_intercourse	Artery_Tibial	ENSG00000233276.2	GPX1	8.85246696533261	8.59807796272866e-19	360015
UKB_Age_first_had_sexual_intercourse	Artery_Tibial	ENSG00000228008.1	CTD-2330K9.3	8.58542248786137	9.08545026398432e-18	360015
UKB_Age_first_had_sexual_intercourse	Artery_Tibial	ENSG00000004534.10	RBM6	-8.31880204125837	8.91612783051818e-17	360015
UKB_Age_first_had_sexual_intercourse	Artery_Tibial	ENSG00000164078.8	MST1R	7.91852192321635	2.41028439810645e-15	360015
UKB_Age_first_had_sexual_intercourse	Artery_Tibial	ENSG00000161996.13	WDR90	-7.21990468064365	5.21260161718881e-13	360015
UKB_Age_first_had_sexual_intercourse	Artery_Tibial	ENSG00000173281.4	PPP1R3B	6.85020912775778	7.38597116085242e-12	360015
UKB_Age_first_had_sexual_intercourse	Artery_Tibial	ENSG00000079459.8	FDFT1	6.7478368562251	1.50291146568986e-11	360015
UKB_Age_first_had_sexual_intercourse	Artery_Tibial	ENSG00000127578.6	WFIKKN1	-6.54422852727448	5.98830283818524e-11	360015
UKB_Age_first_had_sexual_intercourse	Artery_Tibial	ENSG00000135213.8	POM121C	-6.45359330771372	1.09366600184875e-10	360015
UKB_Age_first_had_sexual_intercourse	Artery_Tibial	ENSG00000176095.7	IP6K1	6.37266994973517	1.85988621050147e-10	360015
UKB_Age_first_had_sexual_intercourse	Artery_Tibial	ENSG00000003249.9	DBNDD1	-6.36603633049571	1.94207662710714e-10	360015
UKB_Age_first_had_sexual_intercourse	Artery_Tibial	ENSG00000162929.9	KIAA1841	6.24670500026433	4.1966767180951e-10	360015
UKB_Age_first_had_sexual_intercourse	Artery_Tibial	ENSG00000162613.12	FUBP1	-6.23864221091193	4.4187338834927e-10	360015
UKB_Age_first_had_sexual_intercourse	Artery_Tibial	ENSG00000145020.10	AMT	-6.21839705718488	5.02807746435446e-10	360015
UKB_Age_first_had_sexual_intercourse	Artery_Tibial	ENSG00000178537.5	SLC25A20	6.20882165572373	5.3441307473219e-10	360015
UKB_Age_first_had_sexual_intercourse	Artery_Tibial	ENSG00000178057.10	NDUFAF3	-6.20502024522548	5.47490818399972e-10	360015
UKB_Age_first_had_sexual_intercourse	Artery_Tibial	ENSG00000179564.3	LSMEM2	6.18396245137518	6.25790405949483e-10	360015
UKB_Age_first_had_sexual_intercourse	Artery_Tibial	ENSG00000115504.10	EHBP1	-6.1706673580417	6.80744095316718e-10	360015
UKB_Age_first_had_sexual_intercourse	Artery_Tibial	ENSG00000014641.13	MDH1	-6.07120558334806	1.27079795071724e-09	360015
UKB_Age_first_had_sexual_intercourse	Artery_Tibial	ENSG00000145029.7	NICN1	-6.05801671554979	1.37945973851261e-09	360015
UKB_Age_first_had_sexual_intercourse	Artery_Tibial	ENSG00000173402.7	DAG1	-6.04139356746026	1.52937839483803e-09	360015
UKB_Age_first_had_sexual_intercourse	Artery_Tibial	ENSG00000126267.4	COX6B1	6.02188459024011	1.72563891126124e-09	360015
UKB_Age_first_had_sexual_intercourse	Artery_Tibial	ENSG00000179021.5	C3orf38	5.94461428376734	2.77362433252214e-09	360015
UKB_Age_first_had_sexual_intercourse	Artery_Tibial	ENSG00000185480.7	PARPBP	5.74495825667621	9.20174030225711e-09	360015
UKB_Age_first_had_sexual_intercourse	Artery_Tibial	ENSG00000103266.6	STUB1	-5.72344987028193	1.04464878198156e-08	360015
UKB_Age_first_had_sexual_intercourse	Artery_Tibial	ENSG00000112249.9	ASCC3	5.67145886181157	1.4169460837018e-08	360015
UKB_Age_first_had_sexual_intercourse	Artery_Tibial	ENSG00000267848.1	AL118506.1	5.60974493134864	2.0277316858221e-08	360015
UKB_Age_first_had_sexual_intercourse	Artery_Tibial	ENSG00000048471.9	SNX29	-5.59707114167902	2.18161248760581e-08	360015
UKB_Age_first_had_sexual_intercourse	Artery_Tibial	ENSG00000167595.10	C19orf55	5.54220981608572	2.9888643659364e-08	360015
UKB_Age_first_had_sexual_intercourse	Artery_Tibial	ENSG00000197562.5	RAB40C	-5.46846342258394	4.54254306604066e-08	360015
UKB_Age_first_had_sexual_intercourse	Artery_Tibial	ENSG00000205464.7	ATP6AP1L	5.41266760392798	6.21322016059624e-08	360015
UKB_Age_first_had_sexual_intercourse	Artery_Tibial	ENSG00000123119.7	NECAB1	-5.41225995414621	6.22738432561185e-08	360015
UKB_Age_first_had_sexual_intercourse	Artery_Tibial	ENSG00000186792.11	HYAL3	-5.41151426930912	6.2533748242992e-08	360015
UKB_Age_first_had_sexual_intercourse	Artery_Tibial	ENSG00000166529.10	ZSCAN21	-5.31896735283802	1.04419920505107e-07	360015
UKB_Age_first_had_sexual_intercourse	Artery_Tibial	ENSG00000196648.6	GOLGA6L9	5.28102364544746	1.28538419318617e-07	360015
UKB_Age_first_had_sexual_intercourse	Artery_Tibial	ENSG00000139531.8	SUOX	5.26962911234589	1.36778105284368e-07	360015
UKB_Age_first_had_sexual_intercourse	Artery_Tibial	ENSG00000049167.9	ERCC8	5.25859361945276	1.4524387737014e-07	360015
UKB_Age_first_had_sexual_intercourse	Artery_Tibial	ENSG00000181315.6	ZNF322	-5.2206945973273	1.78351919551193e-07	360015
UKB_Age_first_had_sexual_intercourse	Artery_Tibial	ENSG00000130731.11	C16orf13	-5.19285217654577	2.07208859751314e-07	360015
UKB_Age_first_had_sexual_intercourse	Artery_Tibial	ENSG00000242252.1	BGLAP	-5.18664908336809	2.14227143171797e-07	360015
UKB_Age_first_had_sexual_intercourse	Artery_Tibial	ENSG00000107242.13	PIP5K1B	5.17782852065032	2.2460372990458e-07	360015
UKB_Age_first_had_sexual_intercourse	Artery_Tibial	ENSG00000170634.8	ACYP2	5.16331934260565	2.4273734512432e-07	360015
UKB_Age_first_had_sexual_intercourse	Brain_Anterior_cingulate_cortex_BA24	ENSG00000243477.1	NAT6	10.3805070108	3.06663066163e-25	360015
UKB_Age_first_had_sexual_intercourse	Brain_Anterior_cingulate_cortex_BA24	ENSG00000004534.10	RBM6	-8.75875362261	1.98250463512e-18	360015
UKB_Age_first_had_sexual_intercourse	Brain_Anterior_cingulate_cortex_BA24	ENSG00000145020.10	AMT	-8.4017565331	4.41416446793e-17	360015
UKB_Age_first_had_sexual_intercourse	Brain_Anterior_cingulate_cortex_BA24	ENSG00000233276.2	GPX1	8.15744312161	3.43276337735e-16	360015
UKB_Age_first_had_sexual_intercourse	Brain_Anterior_cingulate_cortex_BA24	ENSG00000140153.13	WDR20	-6.4201314764	1.36325139477e-10	360015
UKB_Age_first_had_sexual_intercourse	Brain_Anterior_cingulate_cortex_BA24	ENSG00000127578.6	WFIKKN1	-6.36649028536	1.93634080112e-10	360015
UKB_Age_first_had_sexual_intercourse	Brain_Anterior_cingulate_cortex_BA24	ENSG00000148572.10	NRBF2	5.87466157061	4.2407870605e-09	360015
UKB_Age_first_had_sexual_intercourse	Brain_Anterior_cingulate_cortex_BA24	ENSG00000172046.14	USP19	5.81733431019	5.98438288122e-09	360015
UKB_Age_first_had_sexual_intercourse	Brain_Anterior_cingulate_cortex_BA24	ENSG00000176209.7	SMIM19	5.49935680228	3.81437096463e-08	360015
UKB_Age_first_had_sexual_intercourse	Brain_Anterior_cingulate_cortex_BA24	ENSG00000135213.8	POM121C	-5.36852186619	7.94335054683e-08	360015
UKB_Age_first_had_sexual_intercourse	Brain_Anterior_cingulate_cortex_BA24	ENSG00000219435.3	TEX40	-5.32988535143	9.83336973907e-08	360015
UKB_Age_first_had_sexual_intercourse	Brain_Anterior_cingulate_cortex_BA24	ENSG00000178922.12	HYI	-5.3090243293	1.10278694961e-07	360015
UKB_Age_first_had_sexual_intercourse	Brain_Anterior_cingulate_cortex_BA24	ENSG00000055955.11	ITIH4	5.26317339426	1.41670763386e-07	360015
UKB_Age_first_had_sexual_intercourse	Brain_Anterior_cingulate_cortex_BA24	ENSG00000141013.10	GAS8	-5.18293852189	2.185345568e-07	360015
UKB_Age_first_had_sexual_intercourse	Brain_Caudate_basal_ganglia	ENSG00000164068.11	RNF123	9.15879523282603	5.2743046871635e-20	360015
UKB_Age_first_had_sexual_intercourse	Brain_Caudate_basal_ganglia	ENSG00000004534.10	RBM6	-9.06743784469746	1.22435577885928e-19	360015
UKB_Age_first_had_sexual_intercourse	Brain_Caudate_basal_ganglia	ENSG00000233276.2	GPX1	8.50702618026153	1.79119244048413e-17	360015
UKB_Age_first_had_sexual_intercourse	Brain_Caudate_basal_ganglia	ENSG00000007402.7	CACNA2D2	-7.79897356250834	6.25785133677936e-15	360015
UKB_Age_first_had_sexual_intercourse	Brain_Caudate_basal_ganglia	ENSG00000173531.11	MST1	-7.13161399989766	9.93840343958885e-13	360015
UKB_Age_first_had_sexual_intercourse	Brain_Caudate_basal_ganglia	ENSG00000036257.8	CUL3	-6.83311763020095	8.32199879316941e-12	360015
UKB_Age_first_had_sexual_intercourse	Brain_Caudate_basal_ganglia	ENSG00000164078.8	MST1R	6.38415946699574	1.72549998948682e-10	360015
UKB_Age_first_had_sexual_intercourse	Brain_Caudate_basal_ganglia	ENSG00000177352.9	CCDC71	6.38337725011666	1.7343399641991e-10	360015
UKB_Age_first_had_sexual_intercourse	Brain_Caudate_basal_ganglia	ENSG00000145020.10	AMT	-6.19764667347952	5.73753947228695e-10	360015
UKB_Age_first_had_sexual_intercourse	Brain_Caudate_basal_ganglia	ENSG00000127578.6	WFIKKN1	-6.06260514589341	1.34066655837904e-09	360015
UKB_Age_first_had_sexual_intercourse	Brain_Caudate_basal_ganglia	ENSG00000055955.11	ITIH4	5.76082251557203	8.37728766524065e-09	360015
UKB_Age_first_had_sexual_intercourse	Brain_Caudate_basal_ganglia	ENSG00000164733.16	CTSB	-5.69222122577617	1.25494256487464e-08	360015
UKB_Age_first_had_sexual_intercourse	Brain_Caudate_basal_ganglia	ENSG00000141013.10	GAS8	-5.47900592443787	4.28007385629442e-08	360015
UKB_Age_first_had_sexual_intercourse	Brain_Caudate_basal_ganglia	ENSG00000186792.11	HYAL3	-5.44571888298365	5.16301878314914e-08	360015
UKB_Age_first_had_sexual_intercourse	Brain_Caudate_basal_ganglia	ENSG00000204764.8	RANBP17	5.40093211151481	6.63373465024708e-08	360015
UKB_Age_first_had_sexual_intercourse	Brain_Caudate_basal_ganglia	ENSG00000148572.10	NRBF2	5.33375924125032	9.62578862672553e-08	360015
UKB_Age_first_had_sexual_intercourse	Brain_Caudate_basal_ganglia	ENSG00000165621.4	OXGR1	5.29999998612895	1.15870613183603e-07	360015
UKB_Age_first_had_sexual_intercourse	Brain_Caudate_basal_ganglia	ENSG00000139531.8	SUOX	5.2636754623348	1.41284263868083e-07	360015
UKB_Age_first_had_sexual_intercourse	Brain_Caudate_basal_ganglia	ENSG00000186577.7	C6orf1	-5.25103537123468	1.51332212764972e-07	360015
UKB_Age_first_had_sexual_intercourse	Brain_Caudate_basal_ganglia	ENSG00000255098.1	RP11-481A20.11	5.15971213788416	2.47460604203572e-07	360015
UKB_Age_first_had_sexual_intercourse	Brain_Caudate_basal_ganglia	ENSG00000173273.11	TNKS	-5.15777815987719	2.50029382972763e-07	360015
UKB_Age_first_had_sexual_intercourse	Brain_Cerebellar_Hemisphere	ENSG00000233276.2	GPX1	9.13110889092124	6.81370964352881e-20	360015
UKB_Age_first_had_sexual_intercourse	Brain_Cerebellar_Hemisphere	ENSG00000164068.11	RNF123	8.99030385654949	2.47696328604367e-19	360015
UKB_Age_first_had_sexual_intercourse	Brain_Cerebellar_Hemisphere	ENSG00000004534.10	RBM6	-8.68180744317344	3.91108742941346e-18	360015
UKB_Age_first_had_sexual_intercourse	Brain_Cerebellar_Hemisphere	ENSG00000117407.12	ARTN	6.84052513649673	7.90285405470949e-12	360015
UKB_Age_first_had_sexual_intercourse	Brain_Cerebellar_Hemisphere	ENSG00000185614.4	FAM212A	6.49960153639855	8.06375721745963e-11	360015
UKB_Age_first_had_sexual_intercourse	Brain_Cerebellar_Hemisphere	ENSG00000164078.8	MST1R	6.27674121611888	3.46134393746786e-10	360015
UKB_Age_first_had_sexual_intercourse	Brain_Cerebellar_Hemisphere	ENSG00000186792.11	HYAL3	-6.18909109845976	6.05769765907474e-10	360015
UKB_Age_first_had_sexual_intercourse	Brain_Cerebellar_Hemisphere	ENSG00000255098.1	RP11-481A20.11	6.06467451477001	1.32352085721955e-09	360015
UKB_Age_first_had_sexual_intercourse	Brain_Cerebellar_Hemisphere	ENSG00000141013.10	GAS8	-5.90201308413846	3.59412542442852e-09	360015
UKB_Age_first_had_sexual_intercourse	Brain_Cerebellar_Hemisphere	ENSG00000105668.3	UPK1A	-5.71673680662658	1.08674541273876e-08	360015
UKB_Age_first_had_sexual_intercourse	Brain_Cerebellar_Hemisphere	ENSG00000213672.3	NCKIPSD	-5.71446702309702	1.10134835464738e-08	360015
UKB_Age_first_had_sexual_intercourse	Brain_Cerebellar_Hemisphere	ENSG00000221819.2	C16orf3	-5.71269785421384	1.1128626025895e-08	360015
UKB_Age_first_had_sexual_intercourse	Brain_Cerebellar_Hemisphere	ENSG00000127578.6	WFIKKN1	-5.55448124759667	2.78633281659704e-08	360015
UKB_Age_first_had_sexual_intercourse	Brain_Cerebellar_Hemisphere	ENSG00000178809.7	TRIM73	-5.50216314112766	3.75413963590465e-08	360015
UKB_Age_first_had_sexual_intercourse	Brain_Cerebellar_Hemisphere	ENSG00000011590.9	ZBTB32	-5.43739900890198	5.40989921563453e-08	360015
UKB_Age_first_had_sexual_intercourse	Brain_Cerebellar_Hemisphere	ENSG00000115526.6	CHST10	-5.42947773532677	5.65556037296306e-08	360015
UKB_Age_first_had_sexual_intercourse	Brain_Cerebellar_Hemisphere	ENSG00000136950.9	ARPC5L	-5.4236816252873	5.84212790179662e-08	360015
UKB_Age_first_had_sexual_intercourse	Brain_Cerebellar_Hemisphere	ENSG00000066336.7	SPI1	-5.40153149806106	6.6116045539681e-08	360015
UKB_Age_first_had_sexual_intercourse	Brain_Cerebellar_Hemisphere	ENSG00000178149.12	DALRD3	-5.38408956403378	7.28576362051225e-08	360015
UKB_Age_first_had_sexual_intercourse	Brain_Cerebellar_Hemisphere	ENSG00000068615.12	REEP1	-5.35454469122671	8.58244641074256e-08	360015
UKB_Age_first_had_sexual_intercourse	Brain_Cerebellar_Hemisphere	ENSG00000178467.13	P4HTM	-5.26044101849082	1.4379218105128e-07	360015
UKB_Age_first_had_sexual_intercourse	Brain_Cerebellar_Hemisphere	ENSG00000094916.9	CBX5	5.25375006069095	1.49117595081798e-07	360015
UKB_Age_first_had_sexual_intercourse	Brain_Cerebellar_Hemisphere	ENSG00000126267.4	COX6B1	5.19174648302745	2.08443369207309e-07	360015
UKB_Age_first_had_sexual_intercourse	Brain_Cerebellar_Hemisphere	ENSG00000179399.9	GPC5	5.15640887677418	2.51863668915446e-07	360015
UKB_Age_first_had_sexual_intercourse	Brain_Cerebellum	ENSG00000164078.8	MST1R	10.479170580952	1.08605802863227e-25	360015
UKB_Age_first_had_sexual_intercourse	Brain_Cerebellum	ENSG00000164068.11	RNF123	9.58728834048765	9.09739636666074e-22	360015
UKB_Age_first_had_sexual_intercourse	Brain_Cerebellum	ENSG00000233276.2	GPX1	9.44501050977338	3.57381668602344e-21	360015
UKB_Age_first_had_sexual_intercourse	Brain_Cerebellum	ENSG00000185614.4	FAM212A	8.7459463591745	2.22077864702301e-18	360015
UKB_Age_first_had_sexual_intercourse	Brain_Cerebellum	ENSG00000004534.10	RBM6	-8.53531251187331	1.4030723734205e-17	360015
UKB_Age_first_had_sexual_intercourse	Brain_Cerebellum	ENSG00000175105.5	ZNF654	-8.33501714717984	7.77545200182564e-17	360015
UKB_Age_first_had_sexual_intercourse	Brain_Cerebellum	ENSG00000186792.11	HYAL3	-7.51914058349573	5.52642899396045e-14	360015
UKB_Age_first_had_sexual_intercourse	Brain_Cerebellum	ENSG00000254093.4	PINX1	7.05271376320343	1.75775286402563e-12	360015
UKB_Age_first_had_sexual_intercourse	Brain_Cerebellum	ENSG00000141013.10	GAS8	-6.93719584539316	4.00629432372519e-12	360015
UKB_Age_first_had_sexual_intercourse	Brain_Cerebellum	ENSG00000228008.1	CTD-2330K9.3	6.68839285531007	2.2596240447207e-11	360015
UKB_Age_first_had_sexual_intercourse	Brain_Cerebellum	ENSG00000221819.2	C16orf3	-6.35220643049455	2.12500102824452e-10	360015
UKB_Age_first_had_sexual_intercourse	Brain_Cerebellum	ENSG00000243477.1	NAT6	6.30950012772408	2.80261695221781e-10	360015
UKB_Age_first_had_sexual_intercourse	Brain_Cerebellum	ENSG00000205882.4	DEFB134	6.26911363863416	3.63518359688938e-10	360015
UKB_Age_first_had_sexual_intercourse	Brain_Cerebellum	ENSG00000139531.8	SUOX	6.1207073523669	9.32564965427383e-10	360015
UKB_Age_first_had_sexual_intercourse	Brain_Cerebellum	ENSG00000117407.12	ARTN	6.0645867263312	1.32424386469964e-09	360015
UKB_Age_first_had_sexual_intercourse	Brain_Cerebellum	ENSG00000135213.8	POM121C	-6.04816171510195	1.46651418463853e-09	360015
UKB_Age_first_had_sexual_intercourse	Brain_Cerebellum	ENSG00000156150.6	ALX3	-5.70091471602185	1.19258998515088e-08	360015
UKB_Age_first_had_sexual_intercourse	Brain_Cerebellum	ENSG00000126267.4	COX6B1	5.7004710590015	1.19569781278986e-08	360015
UKB_Age_first_had_sexual_intercourse	Brain_Cerebellum	ENSG00000111801.11	BTN3A3	-5.55582581335039	2.76496864937298e-08	360015
UKB_Age_first_had_sexual_intercourse	Brain_Cerebellum	ENSG00000148803.7	FUOM	5.54719090629342	2.90498909783099e-08	360015
UKB_Age_first_had_sexual_intercourse	Brain_Cerebellum	ENSG00000145020.10	AMT	-5.44949376008381	5.05463954405693e-08	360015
UKB_Age_first_had_sexual_intercourse	Brain_Cerebellum	ENSG00000182134.11	TDRKH	-5.4295000823553	5.65485235486772e-08	360015
UKB_Age_first_had_sexual_intercourse	Brain_Cerebellum	ENSG00000214435.3	AS3MT	-5.40711472982172	6.40887137752627e-08	360015
UKB_Age_first_had_sexual_intercourse	Brain_Cerebellum	ENSG00000181315.6	ZNF322	-5.36022545976316	8.31690861074272e-08	360015
UKB_Age_first_had_sexual_intercourse	Brain_Cerebellum	ENSG00000198218.6	QRICH1	5.33871843981425	9.36623534438731e-08	360015
UKB_Age_first_had_sexual_intercourse	Brain_Cerebellum	ENSG00000213672.3	NCKIPSD	-5.26846814450554	1.37645755997178e-07	360015
UKB_Age_first_had_sexual_intercourse	Brain_Cerebellum	ENSG00000148572.10	NRBF2	5.23648652034058	1.63753808735745e-07	360015
UKB_Age_first_had_sexual_intercourse	Brain_Cerebellum	ENSG00000168439.12	STIP1	-5.2323234730829	1.67485905768566e-07	360015
UKB_Age_first_had_sexual_intercourse	Brain_Cerebellum	ENSG00000138175.8	ARL3	5.22579715826394	1.73502690255084e-07	360015
UKB_Age_first_had_sexual_intercourse	Brain_Cerebellum	ENSG00000136950.9	ARPC5L	-5.22212168964871	1.769826375326e-07	360015
UKB_Age_first_had_sexual_intercourse	Brain_Cortex	ENSG00000114388.8	NPRL2	-9.81879568993	9.40708394804e-23	360015
UKB_Age_first_had_sexual_intercourse	Brain_Cortex	ENSG00000004534.10	RBM6	-8.64950708382	5.19291036826e-18	360015
UKB_Age_first_had_sexual_intercourse	Brain_Cortex	ENSG00000068028.13	RASSF1	-8.62415224262	6.48243067941e-18	360015
UKB_Age_first_had_sexual_intercourse	Brain_Cortex	ENSG00000145020.10	AMT	-7.55391640027	4.23350586924e-14	360015
UKB_Age_first_had_sexual_intercourse	Brain_Cortex	ENSG00000233276.2	GPX1	7.11889551222	1.08997141552e-12	360015
UKB_Age_first_had_sexual_intercourse	Brain_Cortex	ENSG00000164068.11	RNF123	6.47559392789	9.45605469761e-11	360015
UKB_Age_first_had_sexual_intercourse	Brain_Cortex	ENSG00000243477.1	NAT6	6.34935376165	2.16477436727e-10	360015
UKB_Age_first_had_sexual_intercourse	Brain_Cortex	ENSG00000186792.11	HYAL3	-6.22292490942	4.88505334565e-10	360015
UKB_Age_first_had_sexual_intercourse	Brain_Cortex	ENSG00000255098.1	RP11-481A20.11	6.19684370523	5.76687110892e-10	360015
UKB_Age_first_had_sexual_intercourse	Brain_Cortex	ENSG00000221819.2	C16orf3	-6.10638223572	1.02018434817e-09	360015
UKB_Age_first_had_sexual_intercourse	Brain_Cortex	ENSG00000164078.8	MST1R	6.0583988222	1.37618786691e-09	360015
UKB_Age_first_had_sexual_intercourse	Brain_Cortex	ENSG00000127578.6	WFIKKN1	-5.73600487588	9.70131426388e-09	360015
UKB_Age_first_had_sexual_intercourse	Brain_Cortex	ENSG00000135213.8	POM121C	-5.72788950874	1.01768372632e-08	360015
UKB_Age_first_had_sexual_intercourse	Brain_Cortex	ENSG00000157851.12	DPYSL5	5.70080616462	1.1933496641e-08	360015
UKB_Age_first_had_sexual_intercourse	Brain_Cortex	ENSG00000075568.12	TMEM131	5.57059326447	2.54053991159e-08	360015
UKB_Age_first_had_sexual_intercourse	Brain_Cortex	ENSG00000205464.7	ATP6AP1L	5.48616449386	4.11029847914e-08	360015
UKB_Age_first_had_sexual_intercourse	Brain_Cortex	ENSG00000134864.6	GGACT	-5.47295547965	4.42885331958e-08	360015
UKB_Age_first_had_sexual_intercourse	Brain_Cortex	ENSG00000214114.4	MYCBP	-5.46474524938	4.63878209006e-08	360015
UKB_Age_first_had_sexual_intercourse	Brain_Cortex	ENSG00000161996.13	WDR90	-5.46000787557	4.76426837796e-08	360015
UKB_Age_first_had_sexual_intercourse	Brain_Cortex	ENSG00000219435.3	TEX40	-5.34958211596	8.82111609052e-08	360015
UKB_Age_first_had_sexual_intercourse	Brain_Cortex	ENSG00000126267.4	COX6B1	5.20794070657	1.91052575399e-07	360015
UKB_Age_first_had_sexual_intercourse	Brain_Frontal_Cortex_BA9	ENSG00000004534.10	RBM6	-10.0526122955253	9.01129913496654e-24	360015
UKB_Age_first_had_sexual_intercourse	Brain_Frontal_Cortex_BA9	ENSG00000164068.11	RNF123	9.44964259575696	3.41919237100693e-21	360015
UKB_Age_first_had_sexual_intercourse	Brain_Frontal_Cortex_BA9	ENSG00000233276.2	GPX1	9.2457680607204	2.34772935054805e-20	360015
UKB_Age_first_had_sexual_intercourse	Brain_Frontal_Cortex_BA9	ENSG00000185909.10	KLHDC8B	-8.96891379605372	3.00834625596191e-19	360015
UKB_Age_first_had_sexual_intercourse	Brain_Frontal_Cortex_BA9	ENSG00000164051.9	CCDC51	-8.8988147339074	5.66987246046529e-19	360015
UKB_Age_first_had_sexual_intercourse	Brain_Frontal_Cortex_BA9	ENSG00000243477.1	NAT6	8.2062412823373	2.28961578627403e-16	360015
UKB_Age_first_had_sexual_intercourse	Brain_Frontal_Cortex_BA9	ENSG00000145020.10	AMT	-7.12335342371068	1.05528115759623e-12	360015
UKB_Age_first_had_sexual_intercourse	Brain_Frontal_Cortex_BA9	ENSG00000186792.11	HYAL3	-6.59500001767013	4.25840244501364e-11	360015
UKB_Age_first_had_sexual_intercourse	Brain_Frontal_Cortex_BA9	ENSG00000178057.10	NDUFAF3	-6.56241111325472	5.30159660842162e-11	360015
UKB_Age_first_had_sexual_intercourse	Brain_Frontal_Cortex_BA9	ENSG00000133958.9	UNC79	-6.43442577486924	1.24095653414984e-10	360015
UKB_Age_first_had_sexual_intercourse	Brain_Frontal_Cortex_BA9	ENSG00000221819.2	C16orf3	-6.29293165066221	3.11881921310406e-10	360015
UKB_Age_first_had_sexual_intercourse	Brain_Frontal_Cortex_BA9	ENSG00000255098.1	RP11-481A20.11	6.02342343588662	1.70930583377176e-09	360015
UKB_Age_first_had_sexual_intercourse	Brain_Frontal_Cortex_BA9	ENSG00000081377.12	CDC14B	5.76927504734166	7.96781797476678e-09	360015
UKB_Age_first_had_sexual_intercourse	Brain_Frontal_Cortex_BA9	ENSG00000147324.6	MFHAS1	5.70917033613947	1.13617088638313e-08	360015
UKB_Age_first_had_sexual_intercourse	Brain_Frontal_Cortex_BA9	ENSG00000176209.7	SMIM19	5.37842639761202	7.5186341341903e-08	360015
UKB_Age_first_had_sexual_intercourse	Brain_Frontal_Cortex_BA9	ENSG00000135604.9	STX11	5.37120251406669	7.82616214751732e-08	360015
UKB_Age_first_had_sexual_intercourse	Brain_Frontal_Cortex_BA9	ENSG00000177352.9	CCDC71	5.23854178936917	1.61941073154125e-07	360015
UKB_Age_first_had_sexual_intercourse	Brain_Frontal_Cortex_BA9	ENSG00000135213.8	POM121C	-5.20542037030211	1.93663826115557e-07	360015
UKB_Age_first_had_sexual_intercourse	Brain_Hippocampus	ENSG00000004534.10	RBM6	-7.07560086096916	1.49072053338192e-12	360015
UKB_Age_first_had_sexual_intercourse	Brain_Hippocampus	ENSG00000127578.6	WFIKKN1	-6.48996516644484	8.59670278285038e-11	360015
UKB_Age_first_had_sexual_intercourse	Brain_Hippocampus	ENSG00000186792.11	HYAL3	-6.41967242630383	1.36736794321125e-10	360015
UKB_Age_first_had_sexual_intercourse	Brain_Hippocampus	ENSG00000156150.6	ALX3	-6.21862343263248	5.0208307485542e-10	360015
UKB_Age_first_had_sexual_intercourse	Brain_Hippocampus	ENSG00000106245.5	BUD31	6.01800489642335	1.76749538070946e-09	360015
UKB_Age_first_had_sexual_intercourse	Brain_Hippocampus	ENSG00000120262.8	CCDC170	6.00765551111666	1.8840490282275e-09	360015
UKB_Age_first_had_sexual_intercourse	Brain_Hippocampus	ENSG00000177710.5	SLC35G5	-5.75164764499476	8.84490483070676e-09	360015
UKB_Age_first_had_sexual_intercourse	Brain_Hippocampus	ENSG00000080823.17	MOK	5.75025408662859	8.91811486703754e-09	360015
UKB_Age_first_had_sexual_intercourse	Brain_Hippocampus	ENSG00000214954.4	LRRC69	5.67838258738837	1.36078534872658e-08	360015
UKB_Age_first_had_sexual_intercourse	Brain_Hippocampus	ENSG00000145020.10	AMT	-5.63126970047812	1.79020470879724e-08	360015
UKB_Age_first_had_sexual_intercourse	Brain_Hippocampus	ENSG00000007541.10	PIGQ	5.50183566794937	3.76112023862767e-08	360015
UKB_Age_first_had_sexual_intercourse	Brain_Hippocampus	ENSG00000214435.3	AS3MT	-5.46511236282685	4.62919268404174e-08	360015
UKB_Age_first_had_sexual_intercourse	Brain_Hippocampus	ENSG00000255098.1	RP11-481A20.11	5.32173339172111	1.02844382952291e-07	360015
UKB_Age_first_had_sexual_intercourse	Brain_Hippocampus	ENSG00000213672.3	NCKIPSD	-5.29770185672271	1.17337904190363e-07	360015
UKB_Age_first_had_sexual_intercourse	Brain_Hippocampus	ENSG00000178467.13	P4HTM	-5.28722199553543	1.24260056829545e-07	360015
UKB_Age_first_had_sexual_intercourse	Brain_Hippocampus	ENSG00000115514.7	TXNDC9	5.17743250651232	2.25080818172437e-07	360015
UKB_Age_first_had_sexual_intercourse	Brain_Hypothalamus	ENSG00000068028.13	RASSF1	-8.90516909689515	5.35438526732126e-19	360015
UKB_Age_first_had_sexual_intercourse	Brain_Hypothalamus	ENSG00000004534.10	RBM6	-8.77516244211136	1.71379605569804e-18	360015
UKB_Age_first_had_sexual_intercourse	Brain_Hypothalamus	ENSG00000173531.11	MST1	-8.59658575949495	8.24431685545248e-18	360015
UKB_Age_first_had_sexual_intercourse	Brain_Hypothalamus	ENSG00000131016.12	AKAP12	7.75404603231003	8.92411377125443e-15	360015
UKB_Age_first_had_sexual_intercourse	Brain_Hypothalamus	ENSG00000186792.11	HYAL3	-7.55542634328309	4.18468640050874e-14	360015
UKB_Age_first_had_sexual_intercourse	Brain_Hypothalamus	ENSG00000164068.11	RNF123	6.86742449114278	6.54766200014059e-12	360015
UKB_Age_first_had_sexual_intercourse	Brain_Hypothalamus	ENSG00000119414.7	PPP6C	5.89155558773411	3.82915356324165e-09	360015
UKB_Age_first_had_sexual_intercourse	Brain_Hypothalamus	ENSG00000258839.2	MC1R	5.84550456911632	5.05468394984129e-09	360015
UKB_Age_first_had_sexual_intercourse	Brain_Hypothalamus	ENSG00000127578.6	WFIKKN1	-5.44373770239523	5.220797603962e-08	360015
UKB_Age_first_had_sexual_intercourse	Brain_Hypothalamus	ENSG00000134864.6	GGACT	-5.31686914051325	1.05630619720823e-07	360015
UKB_Age_first_had_sexual_intercourse	Brain_Hypothalamus	ENSG00000162929.9	KIAA1841	5.20829147473563	1.90691863068339e-07	360015
UKB_Age_first_had_sexual_intercourse	Brain_Nucleus_accumbens_basal_ganglia	ENSG00000164068.11	RNF123	11.3788723703843	5.39176861537207e-30	360015
UKB_Age_first_had_sexual_intercourse	Brain_Nucleus_accumbens_basal_ganglia	ENSG00000004534.10	RBM6	-9.23244081960499	2.65902996012336e-20	360015
UKB_Age_first_had_sexual_intercourse	Brain_Nucleus_accumbens_basal_ganglia	ENSG00000164078.8	MST1R	7.30574966888519	2.76291338187667e-13	360015
UKB_Age_first_had_sexual_intercourse	Brain_Nucleus_accumbens_basal_ganglia	ENSG00000186792.11	HYAL3	-6.93767919550029	3.99261702635076e-12	360015
UKB_Age_first_had_sexual_intercourse	Brain_Nucleus_accumbens_basal_ganglia	ENSG00000130731.11	C16orf13	-6.78033599989374	1.20080387314851e-11	360015
UKB_Age_first_had_sexual_intercourse	Brain_Nucleus_accumbens_basal_ganglia	ENSG00000214706.6	IFRD2	6.64580962931827	3.01981889547051e-11	360015
UKB_Age_first_had_sexual_intercourse	Brain_Nucleus_accumbens_basal_ganglia	ENSG00000153234.9	NR4A2	-6.2586599179134	3.88734430193063e-10	360015
UKB_Age_first_had_sexual_intercourse	Brain_Nucleus_accumbens_basal_ganglia	ENSG00000145020.10	AMT	-5.99568828655705	2.02817279714878e-09	360015
UKB_Age_first_had_sexual_intercourse	Brain_Nucleus_accumbens_basal_ganglia	ENSG00000258839.2	MC1R	5.75328714707037	8.75952210657754e-09	360015
UKB_Age_first_had_sexual_intercourse	Brain_Nucleus_accumbens_basal_ganglia	ENSG00000225828.1	FAM229A	5.69144799222401	1.26063938720839e-08	360015
UKB_Age_first_had_sexual_intercourse	Brain_Nucleus_accumbens_basal_ganglia	ENSG00000178809.7	TRIM73	-5.63066229440606	1.79652077443473e-08	360015
UKB_Age_first_had_sexual_intercourse	Brain_Nucleus_accumbens_basal_ganglia	ENSG00000127578.6	WFIKKN1	-5.63039787684381	1.79927705565088e-08	360015
UKB_Age_first_had_sexual_intercourse	Brain_Nucleus_accumbens_basal_ganglia	ENSG00000176402.5	GJC3	5.38368462949251	7.30218004073456e-08	360015
UKB_Age_first_had_sexual_intercourse	Brain_Nucleus_accumbens_basal_ganglia	ENSG00000219435.3	TEX40	-5.32738071215854	9.96987948206349e-08	360015
UKB_Age_first_had_sexual_intercourse	Brain_Nucleus_accumbens_basal_ganglia	ENSG00000185324.17	CDK10	5.31737533759623	1.05337299126978e-07	360015
UKB_Age_first_had_sexual_intercourse	Brain_Nucleus_accumbens_basal_ganglia	ENSG00000101412.9	E2F1	5.16559865205687	2.39797857901076e-07	360015
UKB_Age_first_had_sexual_intercourse	Brain_Putamen_basal_ganglia	ENSG00000004534.10	RBM6	-9.50274011252	2.05625036697e-21	360015
UKB_Age_first_had_sexual_intercourse	Brain_Putamen_basal_ganglia	ENSG00000164068.11	RNF123	9.10498036467	8.67046631163e-20	360015
UKB_Age_first_had_sexual_intercourse	Brain_Putamen_basal_ganglia	ENSG00000186792.11	HYAL3	-7.3841954937	1.5370645248e-13	360015
UKB_Age_first_had_sexual_intercourse	Brain_Putamen_basal_ganglia	ENSG00000177352.9	CCDC71	7.01567143369	2.29248080627e-12	360015
UKB_Age_first_had_sexual_intercourse	Brain_Putamen_basal_ganglia	ENSG00000115421.8	PAPOLG	6.35893015443	2.03405848526e-10	360015
UKB_Age_first_had_sexual_intercourse	Brain_Putamen_basal_ganglia	ENSG00000178028.9	DMAP1	6.13929819606	8.29729445197e-10	360015
UKB_Age_first_had_sexual_intercourse	Brain_Putamen_basal_ganglia	ENSG00000135213.8	POM121C	-5.98452480221	2.17226580066e-09	360015
UKB_Age_first_had_sexual_intercourse	Brain_Putamen_basal_ganglia	ENSG00000128268.11	MGAT3	-5.66483392163	1.47278758338e-08	360015
UKB_Age_first_had_sexual_intercourse	Brain_Putamen_basal_ganglia	ENSG00000141013.10	GAS8	-5.52982220422	3.20777162459e-08	360015
UKB_Age_first_had_sexual_intercourse	Brain_Putamen_basal_ganglia	ENSG00000143575.10	HAX1	-5.50139107541	3.77061757287e-08	360015
UKB_Age_first_had_sexual_intercourse	Brain_Putamen_basal_ganglia	ENSG00000139531.8	SUOX	5.43574316514	5.46038115397e-08	360015
UKB_Age_first_had_sexual_intercourse	Brain_Putamen_basal_ganglia	ENSG00000119414.7	PPP6C	5.42282840016	5.87009056242e-08	360015
UKB_Age_first_had_sexual_intercourse	Brain_Putamen_basal_ganglia	ENSG00000127578.6	WFIKKN1	-5.36514853791	8.09323696202e-08	360015
UKB_Age_first_had_sexual_intercourse	Brain_Putamen_basal_ganglia	ENSG00000154319.10	FAM167A	-5.25177416316	1.50726382898e-07	360015
UKB_Age_first_had_sexual_intercourse	Brain_Putamen_basal_ganglia	ENSG00000178809.7	TRIM73	-5.20818906022	1.90797112902e-07	360015
UKB_Age_first_had_sexual_intercourse	Breast_Mammary_Tissue	ENSG00000164068.11	RNF123	9.28091542044	1.68916537704e-20	360015
UKB_Age_first_had_sexual_intercourse	Breast_Mammary_Tissue	ENSG00000004534.10	RBM6	-9.13630359077	6.49443146005e-20	360015
UKB_Age_first_had_sexual_intercourse	Breast_Mammary_Tissue	ENSG00000049167.9	ERCC8	7.53763882672	4.79668455801e-14	360015
UKB_Age_first_had_sexual_intercourse	Breast_Mammary_Tissue	ENSG00000138079.9	SLC3A1	7.35137432214	1.96592048052e-13	360015
UKB_Age_first_had_sexual_intercourse	Breast_Mammary_Tissue	ENSG00000145020.10	AMT	-6.51271560034	7.39007330204e-11	360015
UKB_Age_first_had_sexual_intercourse	Breast_Mammary_Tissue	ENSG00000186792.11	HYAL3	-6.42368796523	1.3317662657e-10	360015
UKB_Age_first_had_sexual_intercourse	Breast_Mammary_Tissue	ENSG00000161996.13	WDR90	-6.34868040173	2.17426825e-10	360015
UKB_Age_first_had_sexual_intercourse	Breast_Mammary_Tissue	ENSG00000127578.6	WFIKKN1	-6.25359287786	4.0156360665e-10	360015
UKB_Age_first_had_sexual_intercourse	Breast_Mammary_Tissue	ENSG00000197728.5	RPS26	-6.16992452233	6.83949607568e-10	360015
UKB_Age_first_had_sexual_intercourse	Breast_Mammary_Tissue	ENSG00000103723.8	AP3B2	-6.16845587632	6.90330558164e-10	360015
UKB_Age_first_had_sexual_intercourse	Breast_Mammary_Tissue	ENSG00000158865.8	SLC5A11	-6.02695155389	1.6724254721e-09	360015
UKB_Age_first_had_sexual_intercourse	Breast_Mammary_Tissue	ENSG00000164815.6	ORC5	-5.97837523451	2.25585190984e-09	360015
UKB_Age_first_had_sexual_intercourse	Breast_Mammary_Tissue	ENSG00000014641.13	MDH1	-5.89032871009	3.85768871404e-09	360015
UKB_Age_first_had_sexual_intercourse	Breast_Mammary_Tissue	ENSG00000139531.8	SUOX	5.88799250621	3.91259838673e-09	360015
UKB_Age_first_had_sexual_intercourse	Breast_Mammary_Tissue	ENSG00000130731.11	C16orf13	-5.82502773497	5.71514456008e-09	360015
UKB_Age_first_had_sexual_intercourse	Breast_Mammary_Tissue	ENSG00000196648.6	GOLGA6L9	5.81963583749	5.90257132147e-09	360015
UKB_Age_first_had_sexual_intercourse	Breast_Mammary_Tissue	ENSG00000214435.3	AS3MT	-5.81830433435	5.94976818172e-09	360015
UKB_Age_first_had_sexual_intercourse	Breast_Mammary_Tissue	ENSG00000197562.5	RAB40C	-5.81581021324	6.03916536036e-09	360015
UKB_Age_first_had_sexual_intercourse	Breast_Mammary_Tissue	ENSG00000145029.7	NICN1	-5.71289095829	1.11160016167e-08	360015
UKB_Age_first_had_sexual_intercourse	Breast_Mammary_Tissue	ENSG00000126267.4	COX6B1	5.63710374979	1.73062773129e-08	360015
UKB_Age_first_had_sexual_intercourse	Breast_Mammary_Tissue	ENSG00000120860.6	CCDC53	-5.63228812395	1.77966306535e-08	360015
UKB_Age_first_had_sexual_intercourse	Breast_Mammary_Tissue	ENSG00000147324.6	MFHAS1	5.51700741603	3.45057178811e-08	360015
UKB_Age_first_had_sexual_intercourse	Breast_Mammary_Tissue	ENSG00000182134.11	TDRKH	-5.33791943734	9.40759053697e-08	360015
UKB_Age_first_had_sexual_intercourse	Breast_Mammary_Tissue	ENSG00000011590.9	ZBTB32	-5.30581707797	1.12235472551e-07	360015
UKB_Age_first_had_sexual_intercourse	Breast_Mammary_Tissue	ENSG00000143951.11	WDPCP	-5.24543899835	1.55998499467e-07	360015
UKB_Age_first_had_sexual_intercourse	Breast_Mammary_Tissue	ENSG00000143373.13	ZNF687	5.2170050755	1.81939617405e-07	360015
UKB_Age_first_had_sexual_intercourse	Cells_EBV-transformed_lymphocytes	ENSG00000185909.10	KLHDC8B	8.9323366369	4.18997841423e-19	360015
UKB_Age_first_had_sexual_intercourse	Cells_EBV-transformed_lymphocytes	ENSG00000004534.10	RBM6	-8.7162469656	2.8876072231e-18	360015
UKB_Age_first_had_sexual_intercourse	Cells_EBV-transformed_lymphocytes	ENSG00000170571.7	EMB	-6.71936995029	1.82781868093e-11	360015
UKB_Age_first_had_sexual_intercourse	Cells_EBV-transformed_lymphocytes	ENSG00000127578.6	WFIKKN1	-6.65954245228	2.75073533105e-11	360015
UKB_Age_first_had_sexual_intercourse	Cells_EBV-transformed_lymphocytes	ENSG00000136573.8	BLK	-6.5441207392	5.99262242164e-11	360015
UKB_Age_first_had_sexual_intercourse	Cells_EBV-transformed_lymphocytes	ENSG00000183763.4	TRAIP	-6.46088445643	1.04224779099e-10	360015
UKB_Age_first_had_sexual_intercourse	Cells_EBV-transformed_lymphocytes	ENSG00000145020.10	AMT	-6.39877761928	1.56817013006e-10	360015
UKB_Age_first_had_sexual_intercourse	Cells_EBV-transformed_lymphocytes	ENSG00000197728.5	RPS26	-5.87195995513	4.31048861405e-09	360015
UKB_Age_first_had_sexual_intercourse	Cells_EBV-transformed_lymphocytes	ENSG00000103245.9	NARFL	-5.67789068576	1.36470291918e-08	360015
UKB_Age_first_had_sexual_intercourse	Cells_EBV-transformed_lymphocytes	ENSG00000049167.9	ERCC8	5.31074669786	1.09241527866e-07	360015
UKB_Age_first_had_sexual_intercourse	Cells_EBV-transformed_lymphocytes	ENSG00000085382.7	HACE1	5.28643967843	1.24792349179e-07	360015
UKB_Age_first_had_sexual_intercourse	Cells_EBV-transformed_lymphocytes	ENSG00000122034.8	GTF3A	5.24911641492	1.52916833139e-07	360015
UKB_Age_first_had_sexual_intercourse	Cells_EBV-transformed_lymphocytes	ENSG00000078898.6	BPIFB2	5.19505062627	2.04775243097e-07	360015
UKB_Age_first_had_sexual_intercourse	Cells_EBV-transformed_lymphocytes	ENSG00000186468.8	RPS23	-5.16881820734	2.35704321214e-07	360015
UKB_Age_first_had_sexual_intercourse	Cells_Transformed_fibroblasts	ENSG00000145022.4	TCTA	-9.55995900474908	1.18503478716344e-21	360015
UKB_Age_first_had_sexual_intercourse	Cells_Transformed_fibroblasts	ENSG00000185614.4	FAM212A	-9.48529133435342	2.43099429478933e-21	360015
UKB_Age_first_had_sexual_intercourse	Cells_Transformed_fibroblasts	ENSG00000164062.8	APEH	-8.66921449847775	4.36866669757918e-18	360015
UKB_Age_first_had_sexual_intercourse	Cells_Transformed_fibroblasts	ENSG00000164078.8	MST1R	8.44201681672656	3.13041154144037e-17	360015
UKB_Age_first_had_sexual_intercourse	Cells_Transformed_fibroblasts	ENSG00000004534.10	RBM6	-8.38251285448426	5.19924911330701e-17	360015
UKB_Age_first_had_sexual_intercourse	Cells_Transformed_fibroblasts	ENSG00000175105.5	ZNF654	-7.94794202489604	1.90178073648773e-15	360015
UKB_Age_first_had_sexual_intercourse	Cells_Transformed_fibroblasts	ENSG00000136573.8	BLK	-7.78371030932412	7.0613549294478e-15	360015
UKB_Age_first_had_sexual_intercourse	Cells_Transformed_fibroblasts	ENSG00000243477.1	NAT6	7.5191944257957	5.52415416608691e-14	360015
UKB_Age_first_had_sexual_intercourse	Cells_Transformed_fibroblasts	ENSG00000068028.13	RASSF1	7.44746156481632	9.53640135943742e-14	360015
UKB_Age_first_had_sexual_intercourse	Cells_Transformed_fibroblasts	ENSG00000182179.6	UBA7	-7.44472842054158	9.73589074925702e-14	360015
UKB_Age_first_had_sexual_intercourse	Cells_Transformed_fibroblasts	ENSG00000145029.7	NICN1	-7.32682125620815	2.36165334310577e-13	360015
UKB_Age_first_had_sexual_intercourse	Cells_Transformed_fibroblasts	ENSG00000164068.11	RNF123	7.26589363822862	3.71324954326263e-13	360015
UKB_Age_first_had_sexual_intercourse	Cells_Transformed_fibroblasts	ENSG00000229729.3	RP11-159G9.5	-7.08857735481542	1.35744783287695e-12	360015
UKB_Age_first_had_sexual_intercourse	Cells_Transformed_fibroblasts	ENSG00000104626.10	ERI1	-7.05157882219638	1.77215068691543e-12	360015
UKB_Age_first_had_sexual_intercourse	Cells_Transformed_fibroblasts	ENSG00000185909.10	KLHDC8B	7.04004079482909	1.9252476486405e-12	360015
UKB_Age_first_had_sexual_intercourse	Cells_Transformed_fibroblasts	ENSG00000003249.9	DBNDD1	-6.62131675734047	3.56510118894384e-11	360015
UKB_Age_first_had_sexual_intercourse	Cells_Transformed_fibroblasts	ENSG00000137872.11	SEMA6D	6.48066811726043	9.14345341171439e-11	360015
UKB_Age_first_had_sexual_intercourse	Cells_Transformed_fibroblasts	ENSG00000161996.13	WDR90	-6.47934481013279	9.22398947500001e-11	360015
UKB_Age_first_had_sexual_intercourse	Cells_Transformed_fibroblasts	ENSG00000114395.6	CYB561D2	6.38775394997131	1.68544084218413e-10	360015
UKB_Age_first_had_sexual_intercourse	Cells_Transformed_fibroblasts	ENSG00000160917.10	CPSF4	-6.38103046295703	1.76112779407733e-10	360015
UKB_Age_first_had_sexual_intercourse	Cells_Transformed_fibroblasts	ENSG00000021574.7	SPAST	6.20022920335454	5.64418582454916e-10	360015
UKB_Age_first_had_sexual_intercourse	Cells_Transformed_fibroblasts	ENSG00000145020.10	AMT	-6.18361245112311	6.27179985450403e-10	360015
UKB_Age_first_had_sexual_intercourse	Cells_Transformed_fibroblasts	ENSG00000112249.9	ASCC3	-6.16180570750591	7.19958435568849e-10	360015
UKB_Age_first_had_sexual_intercourse	Cells_Transformed_fibroblasts	ENSG00000182511.7	FES	6.02500863943984	1.69263826240748e-09	360015
UKB_Age_first_had_sexual_intercourse	Cells_Transformed_fibroblasts	ENSG00000167272.6	POP5	-5.9046884394403	3.53629090132349e-09	360015
UKB_Age_first_had_sexual_intercourse	Cells_Transformed_fibroblasts	ENSG00000049167.9	ERCC8	5.89909902136938	3.6581678970974e-09	360015
UKB_Age_first_had_sexual_intercourse	Cells_Transformed_fibroblasts	ENSG00000197728.5	RPS26	-5.87990163497831	4.10870717096677e-09	360015
UKB_Age_first_had_sexual_intercourse	Cells_Transformed_fibroblasts	ENSG00000143919.10	CAMKMT	-5.85834419848581	4.67909482902757e-09	360015
UKB_Age_first_had_sexual_intercourse	Cells_Transformed_fibroblasts	ENSG00000158865.8	SLC5A11	-5.82874172565517	5.58942418944756e-09	360015
UKB_Age_first_had_sexual_intercourse	Cells_Transformed_fibroblasts	ENSG00000268466.1	AL132989.1	5.8177141439783	5.97080547994829e-09	360015
UKB_Age_first_had_sexual_intercourse	Cells_Transformed_fibroblasts	ENSG00000187164.13	KIAA1598	5.7172277643114	1.0836116174544e-08	360015
UKB_Age_first_had_sexual_intercourse	Cells_Transformed_fibroblasts	ENSG00000178773.10	CPNE7	5.67241595074592	1.40905078143054e-08	360015
UKB_Age_first_had_sexual_intercourse	Cells_Transformed_fibroblasts	ENSG00000175220.7	ARHGAP1	-5.63726594060639	1.72899926676143e-08	360015
UKB_Age_first_had_sexual_intercourse	Cells_Transformed_fibroblasts	ENSG00000198218.6	QRICH1	5.63168967501048	1.7858502501031e-08	360015
UKB_Age_first_had_sexual_intercourse	Cells_Transformed_fibroblasts	ENSG00000164944.7	KIAA1429	5.60727335713674	2.05688905489875e-08	360015
UKB_Age_first_had_sexual_intercourse	Cells_Transformed_fibroblasts	ENSG00000168575.5	SLC20A2	5.56582381907322	2.61101775841445e-08	360015
UKB_Age_first_had_sexual_intercourse	Cells_Transformed_fibroblasts	ENSG00000167081.12	PBX3	-5.55177670040406	2.82979229939334e-08	360015
UKB_Age_first_had_sexual_intercourse	Cells_Transformed_fibroblasts	ENSG00000135213.8	POM121C	-5.54956364941663	2.86584254000002e-08	360015
UKB_Age_first_had_sexual_intercourse	Cells_Transformed_fibroblasts	ENSG00000126246.5	IGFLR1	5.50876918331764	3.61597531582928e-08	360015
UKB_Age_first_had_sexual_intercourse	Cells_Transformed_fibroblasts	ENSG00000214435.3	AS3MT	-5.4985917377053	3.83095313907532e-08	360015
UKB_Age_first_had_sexual_intercourse	Cells_Transformed_fibroblasts	ENSG00000253250.2	RP11-122A3.2	-5.48798551623826	4.06816332588255e-08	360015
UKB_Age_first_had_sexual_intercourse	Cells_Transformed_fibroblasts	ENSG00000103723.8	AP3B2	-5.42294189832256	5.86636343415007e-08	360015
UKB_Age_first_had_sexual_intercourse	Cells_Transformed_fibroblasts	ENSG00000154319.10	FAM167A	5.41886457250896	6.00170647102693e-08	360015
UKB_Age_first_had_sexual_intercourse	Cells_Transformed_fibroblasts	ENSG00000126267.4	COX6B1	5.35649875684727	8.49019383918546e-08	360015
UKB_Age_first_had_sexual_intercourse	Cells_Transformed_fibroblasts	ENSG00000137941.12	TTLL7	-5.33911521559873	9.34576426590472e-08	360015
UKB_Age_first_had_sexual_intercourse	Cells_Transformed_fibroblasts	ENSG00000135473.10	PAN2	5.32830477264244	9.9193034464111e-08	360015
UKB_Age_first_had_sexual_intercourse	Cells_Transformed_fibroblasts	ENSG00000184226.10	PCDH9	-5.28793944436149	1.23773832679034e-07	360015
UKB_Age_first_had_sexual_intercourse	Cells_Transformed_fibroblasts	ENSG00000204394.8	VARS	-5.23993653354472	1.60721984889845e-07	360015
UKB_Age_first_had_sexual_intercourse	Cells_Transformed_fibroblasts	ENSG00000100711.9	ZFYVE21	5.23159401224181	1.68148266903725e-07	360015
UKB_Age_first_had_sexual_intercourse	Cells_Transformed_fibroblasts	ENSG00000186792.11	HYAL3	-5.2246387237168	1.74592298247067e-07	360015
UKB_Age_first_had_sexual_intercourse	Cells_Transformed_fibroblasts	ENSG00000127578.6	WFIKKN1	-5.2137330289884	1.85179653968574e-07	360015
UKB_Age_first_had_sexual_intercourse	Cells_Transformed_fibroblasts	ENSG00000169519.15	METTL15	5.18809168029896	2.12574748827195e-07	360015
UKB_Age_first_had_sexual_intercourse	Cells_Transformed_fibroblasts	ENSG00000014641.13	MDH1	-5.17589446534362	2.26943038884484e-07	360015
UKB_Age_first_had_sexual_intercourse	Colon_Sigmoid	ENSG00000004534.10	RBM6	-8.8045403863942	1.31953357367274e-18	360015
UKB_Age_first_had_sexual_intercourse	Colon_Sigmoid	ENSG00000233276.2	GPX1	8.79869516128683	1.39008169964094e-18	360015
UKB_Age_first_had_sexual_intercourse	Colon_Sigmoid	ENSG00000185909.10	KLHDC8B	8.64607115703511	5.35156243482598e-18	360015
UKB_Age_first_had_sexual_intercourse	Colon_Sigmoid	ENSG00000164068.11	RNF123	8.62846700713397	6.24259073847995e-18	360015
UKB_Age_first_had_sexual_intercourse	Colon_Sigmoid	ENSG00000003249.9	DBNDD1	-7.78552350892116	6.9608284617146e-15	360015
UKB_Age_first_had_sexual_intercourse	Colon_Sigmoid	ENSG00000186792.11	HYAL3	-7.62567624822383	2.43348542767862e-14	360015
UKB_Age_first_had_sexual_intercourse	Colon_Sigmoid	ENSG00000104626.10	ERI1	-7.62363206147393	2.4723467588085e-14	360015
UKB_Age_first_had_sexual_intercourse	Colon_Sigmoid	ENSG00000130731.11	C16orf13	-6.7922719080058	1.10551521802257e-11	360015
UKB_Age_first_had_sexual_intercourse	Colon_Sigmoid	ENSG00000091106.14	NLRC4	-6.48802773700916	8.70793806607433e-11	360015
UKB_Age_first_had_sexual_intercourse	Colon_Sigmoid	ENSG00000127578.6	WFIKKN1	-6.45165772496896	1.10772737521194e-10	360015
UKB_Age_first_had_sexual_intercourse	Colon_Sigmoid	ENSG00000145020.10	AMT	-6.42883954751546	1.28741677392194e-10	360015
UKB_Age_first_had_sexual_intercourse	Colon_Sigmoid	ENSG00000161996.13	WDR90	-6.32475050802419	2.5393800358699e-10	360015
UKB_Age_first_had_sexual_intercourse	Colon_Sigmoid	ENSG00000151014.4	CCRN4L	-5.97382165414464	2.31975561479655e-09	360015
UKB_Age_first_had_sexual_intercourse	Colon_Sigmoid	ENSG00000197562.5	RAB40C	-5.81880669435027	5.93191841227962e-09	360015
UKB_Age_first_had_sexual_intercourse	Colon_Sigmoid	ENSG00000139531.8	SUOX	5.81618511690697	6.02564467314734e-09	360015
UKB_Age_first_had_sexual_intercourse	Colon_Sigmoid	ENSG00000214435.3	AS3MT	-5.60906552103174	2.03570650947761e-08	360015
UKB_Age_first_had_sexual_intercourse	Colon_Sigmoid	ENSG00000158865.8	SLC5A11	-5.58846213459273	2.29254341890432e-08	360015
UKB_Age_first_had_sexual_intercourse	Colon_Sigmoid	ENSG00000114455.9	HHLA2	5.43770162542709	5.40072231816956e-08	360015
UKB_Age_first_had_sexual_intercourse	Colon_Sigmoid	ENSG00000185324.17	CDK10	5.19847097030068	2.0104385665065e-07	360015
UKB_Age_first_had_sexual_intercourse	Colon_Sigmoid	ENSG00000136918.3	WDR38	5.16842061808145	2.36206162190486e-07	360015
UKB_Age_first_had_sexual_intercourse	Colon_Transverse	ENSG00000164078.8	MST1R	8.59071745043	8.67642286136e-18	360015
UKB_Age_first_had_sexual_intercourse	Colon_Transverse	ENSG00000182179.6	UBA7	-8.52212824627	1.57238298521e-17	360015
UKB_Age_first_had_sexual_intercourse	Colon_Transverse	ENSG00000114446.4	IFT57	-8.03555097171	9.34377192851e-16	360015
UKB_Age_first_had_sexual_intercourse	Colon_Transverse	ENSG00000185614.4	FAM212A	7.5635641979	3.93095290682e-14	360015
UKB_Age_first_had_sexual_intercourse	Colon_Transverse	ENSG00000172037.9	LAMB2	-7.3751351221	1.64528393653e-13	360015
UKB_Age_first_had_sexual_intercourse	Colon_Transverse	ENSG00000003249.9	DBNDD1	-7.05040652353	1.7871438864e-12	360015
UKB_Age_first_had_sexual_intercourse	Colon_Transverse	ENSG00000114455.9	HHLA2	-7.00055255849	2.55397731425e-12	360015
UKB_Age_first_had_sexual_intercourse	Colon_Transverse	ENSG00000004534.10	RBM6	-6.87351985381	6.2738021469e-12	360015
UKB_Age_first_had_sexual_intercourse	Colon_Transverse	ENSG00000127578.6	WFIKKN1	-6.25510923314	3.97681640969e-10	360015
UKB_Age_first_had_sexual_intercourse	Colon_Transverse	ENSG00000182149.16	IST1	6.20562199185	5.45400060711e-10	360015
UKB_Age_first_had_sexual_intercourse	Colon_Transverse	ENSG00000145029.7	NICN1	-6.05515534048	1.40420303248e-09	360015
UKB_Age_first_had_sexual_intercourse	Colon_Transverse	ENSG00000164068.11	RNF123	6.05197511052	1.43221124938e-09	360015
UKB_Age_first_had_sexual_intercourse	Colon_Transverse	ENSG00000119414.7	PPP6C	5.92206989343	3.18201395292e-09	360015
UKB_Age_first_had_sexual_intercourse	Colon_Transverse	ENSG00000167595.10	C19orf55	5.83713595277	5.3151073633e-09	360015
UKB_Age_first_had_sexual_intercourse	Colon_Transverse	ENSG00000168000.10	BSCL2	-5.65396307971	1.56908078778e-08	360015
UKB_Age_first_had_sexual_intercourse	Colon_Transverse	ENSG00000105668.3	UPK1A	-5.59751203823	2.17607386737e-08	360015
UKB_Age_first_had_sexual_intercourse	Colon_Transverse	ENSG00000164944.7	KIAA1429	5.50563996626	3.68079627504e-08	360015
UKB_Age_first_had_sexual_intercourse	Colon_Transverse	ENSG00000214435.3	AS3MT	-5.47022677661	4.49758087052e-08	360015
UKB_Age_first_had_sexual_intercourse	Colon_Transverse	ENSG00000081189.9	MEF2C	-5.4579853524	4.81883883691e-08	360015
UKB_Age_first_had_sexual_intercourse	Colon_Transverse	ENSG00000145020.10	AMT	-5.36018572075	8.31873821212e-08	360015
UKB_Age_first_had_sexual_intercourse	Colon_Transverse	ENSG00000126267.4	COX6B1	5.35496284669	8.5626237847e-08	360015
UKB_Age_first_had_sexual_intercourse	Colon_Transverse	ENSG00000107872.8	FBXL15	5.33100494188	9.77293576178e-08	360015
UKB_Age_first_had_sexual_intercourse	Colon_Transverse	ENSG00000068745.10	IP6K2	5.32461377145	1.01228179582e-07	360015
UKB_Age_first_had_sexual_intercourse	Colon_Transverse	ENSG00000048649.9	RSF1	-5.24752480527	1.54243302969e-07	360015
UKB_Age_first_had_sexual_intercourse	Colon_Transverse	ENSG00000105655.14	ISYNA1	5.21229033165	1.86625890912e-07	360015
UKB_Age_first_had_sexual_intercourse	Colon_Transverse	ENSG00000070214.11	SLC44A1	-5.20840616281	1.90574066498e-07	360015
UKB_Age_first_had_sexual_intercourse	Colon_Transverse	ENSG00000130731.11	C16orf13	-5.1990508097	2.00417836638e-07	360015
UKB_Age_first_had_sexual_intercourse	Esophagus_Gastroesophageal_Junction	ENSG00000233276.2	GPX1	9.21063785945	3.25854883896e-20	360015
UKB_Age_first_had_sexual_intercourse	Esophagus_Gastroesophageal_Junction	ENSG00000164078.8	MST1R	9.20554422971	3.41683340458e-20	360015
UKB_Age_first_had_sexual_intercourse	Esophagus_Gastroesophageal_Junction	ENSG00000004534.10	RBM6	-8.6765134662	4.09737996597e-18	360015
UKB_Age_first_had_sexual_intercourse	Esophagus_Gastroesophageal_Junction	ENSG00000164068.11	RNF123	7.61228168878	2.6994898685e-14	360015
UKB_Age_first_had_sexual_intercourse	Esophagus_Gastroesophageal_Junction	ENSG00000127578.6	WFIKKN1	-6.64085113474	3.12317312794e-11	360015
UKB_Age_first_had_sexual_intercourse	Esophagus_Gastroesophageal_Junction	ENSG00000104626.10	ERI1	-6.5877068264	4.47282734857e-11	360015
UKB_Age_first_had_sexual_intercourse	Esophagus_Gastroesophageal_Junction	ENSG00000139531.8	SUOX	6.4298052867	1.27926500749e-10	360015
UKB_Age_first_had_sexual_intercourse	Esophagus_Gastroesophageal_Junction	ENSG00000130731.11	C16orf13	-6.37591729149	1.82090057042e-10	360015
UKB_Age_first_had_sexual_intercourse	Esophagus_Gastroesophageal_Junction	ENSG00000145020.10	AMT	-6.18425758043	6.24621012175e-10	360015
UKB_Age_first_had_sexual_intercourse	Esophagus_Gastroesophageal_Junction	ENSG00000185909.10	KLHDC8B	6.1361276531	8.46448768318e-10	360015
UKB_Age_first_had_sexual_intercourse	Esophagus_Gastroesophageal_Junction	ENSG00000103723.8	AP3B2	-5.95280492756	2.63828167154e-09	360015
UKB_Age_first_had_sexual_intercourse	Esophagus_Gastroesophageal_Junction	ENSG00000126267.4	COX6B1	5.79345248767	6.9011137322e-09	360015
UKB_Age_first_had_sexual_intercourse	Esophagus_Gastroesophageal_Junction	ENSG00000255098.1	RP11-481A20.11	5.71211017372	1.11671321249e-08	360015
UKB_Age_first_had_sexual_intercourse	Esophagus_Gastroesophageal_Junction	ENSG00000169594.8	BNC1	-5.63525348677	1.74931089468e-08	360015
UKB_Age_first_had_sexual_intercourse	Esophagus_Gastroesophageal_Junction	ENSG00000165752.12	STK32C	-5.60320351035	2.10579054667e-08	360015
UKB_Age_first_had_sexual_intercourse	Esophagus_Gastroesophageal_Junction	ENSG00000143942.4	CHAC2	5.59432735871	2.21638920338e-08	360015
UKB_Age_first_had_sexual_intercourse	Esophagus_Gastroesophageal_Junction	ENSG00000011590.9	ZBTB32	-5.58167401985	2.38385334533e-08	360015
UKB_Age_first_had_sexual_intercourse	Esophagus_Gastroesophageal_Junction	ENSG00000158865.8	SLC5A11	-5.53564495325	3.10300442552e-08	360015
UKB_Age_first_had_sexual_intercourse	Esophagus_Gastroesophageal_Junction	ENSG00000170634.8	ACYP2	5.33793149706	9.40696503164e-08	360015
UKB_Age_first_had_sexual_intercourse	Esophagus_Gastroesophageal_Junction	ENSG00000135473.10	PAN2	5.30449503783	1.13051805599e-07	360015
UKB_Age_first_had_sexual_intercourse	Esophagus_Gastroesophageal_Junction	ENSG00000214435.3	AS3MT	-5.29118618571	1.21596393399e-07	360015
UKB_Age_first_had_sexual_intercourse	Esophagus_Gastroesophageal_Junction	ENSG00000021645.13	NRXN3	-5.21341861995	1.85493908189e-07	360015
UKB_Age_first_had_sexual_intercourse	Esophagus_Mucosa	ENSG00000004534.10	RBM6	-9.46910104554976	2.83877453225964e-21	360015
UKB_Age_first_had_sexual_intercourse	Esophagus_Mucosa	ENSG00000182179.6	UBA7	-9.33779858021139	9.8890301701651e-21	360015
UKB_Age_first_had_sexual_intercourse	Esophagus_Mucosa	ENSG00000185614.4	FAM212A	8.71458052184199	2.93038943217967e-18	360015
UKB_Age_first_had_sexual_intercourse	Esophagus_Mucosa	ENSG00000164068.11	RNF123	8.25228779418374	1.55906481836148e-16	360015
UKB_Age_first_had_sexual_intercourse	Esophagus_Mucosa	ENSG00000179021.5	C3orf38	8.07472668485237	6.78339699162523e-16	360015
UKB_Age_first_had_sexual_intercourse	Esophagus_Mucosa	ENSG00000104626.10	ERI1	-7.55982698174856	4.04554096151343e-14	360015
UKB_Age_first_had_sexual_intercourse	Esophagus_Mucosa	ENSG00000154319.10	FAM167A	7.2242609786714	5.04824253178334e-13	360015
UKB_Age_first_had_sexual_intercourse	Esophagus_Mucosa	ENSG00000145020.10	AMT	-6.98697421604032	2.81361916928314e-12	360015
UKB_Age_first_had_sexual_intercourse	Esophagus_Mucosa	ENSG00000148841.11	ITPRIP	-6.80555462349063	1.00817145823145e-11	360015
UKB_Age_first_had_sexual_intercourse	Esophagus_Mucosa	ENSG00000119866.16	BCL11A	-6.51124018813582	7.4630285963048e-11	360015
UKB_Age_first_had_sexual_intercourse	Esophagus_Mucosa	ENSG00000145029.7	NICN1	-6.48738314006009	8.74525791756859e-11	360015
UKB_Age_first_had_sexual_intercourse	Esophagus_Mucosa	ENSG00000127578.6	WFIKKN1	-6.35218790127079	2.12525705401773e-10	360015
UKB_Age_first_had_sexual_intercourse	Esophagus_Mucosa	ENSG00000126432.9	PRDX5	-6.32801905427919	2.4861881396467e-10	360015
UKB_Age_first_had_sexual_intercourse	Esophagus_Mucosa	ENSG00000198218.6	QRICH1	6.31285869276018	2.74244872235254e-10	360015
UKB_Age_first_had_sexual_intercourse	Esophagus_Mucosa	ENSG00000255098.1	RP11-481A20.11	6.27733467961231	3.44816393881859e-10	360015
UKB_Age_first_had_sexual_intercourse	Esophagus_Mucosa	ENSG00000185909.10	KLHDC8B	6.19105170278845	5.98282476743491e-10	360015
UKB_Age_first_had_sexual_intercourse	Esophagus_Mucosa	ENSG00000175105.5	ZNF654	-6.08929527850316	1.13522883950332e-09	360015
UKB_Age_first_had_sexual_intercourse	Esophagus_Mucosa	ENSG00000177710.5	SLC35G5	-6.05912622506139	1.36998021442062e-09	360015
UKB_Age_first_had_sexual_intercourse	Esophagus_Mucosa	ENSG00000135213.8	POM121C	-6.05119129485346	1.43919750033034e-09	360015
UKB_Age_first_had_sexual_intercourse	Esophagus_Mucosa	ENSG00000214435.3	AS3MT	-6.02182104792243	1.72631659921808e-09	360015
UKB_Age_first_had_sexual_intercourse	Esophagus_Mucosa	ENSG00000164062.8	APEH	-5.98795302861238	2.12698660703535e-09	360015
UKB_Age_first_had_sexual_intercourse	Esophagus_Mucosa	ENSG00000140564.6	FURIN	-5.94088306886507	2.8374984142727e-09	360015
UKB_Age_first_had_sexual_intercourse	Esophagus_Mucosa	ENSG00000143093.10	STRIP1	5.91394712221688	3.34305018966936e-09	360015
UKB_Age_first_had_sexual_intercourse	Esophagus_Mucosa	ENSG00000143443.9	C1orf56	-5.85199511130289	4.86129453938457e-09	360015
UKB_Age_first_had_sexual_intercourse	Esophagus_Mucosa	ENSG00000165752.12	STK32C	-5.80333961018917	6.50611614877903e-09	360015
UKB_Age_first_had_sexual_intercourse	Esophagus_Mucosa	ENSG00000130731.11	C16orf13	-5.77260910102733	7.81171508584251e-09	360015
UKB_Age_first_had_sexual_intercourse	Esophagus_Mucosa	ENSG00000233276.2	GPX1	5.74240956842916	9.34134554084120e-09	360015
UKB_Age_first_had_sexual_intercourse	Esophagus_Mucosa	ENSG00000126267.4	COX6B1	5.71274924082076	1.11252652053615e-08	360015
UKB_Age_first_had_sexual_intercourse	Esophagus_Mucosa	ENSG00000182134.11	TDRKH	-5.66798101898381	1.44599924804014e-08	360015
UKB_Age_first_had_sexual_intercourse	Esophagus_Mucosa	ENSG00000115239.17	GPR75-ASB3	-5.51159727530182	3.55834555601317e-08	360015
UKB_Age_first_had_sexual_intercourse	Esophagus_Mucosa	ENSG00000154035.6	C17orf103	5.45081233415565	5.01730462757076e-08	360015
UKB_Age_first_had_sexual_intercourse	Esophagus_Mucosa	ENSG00000158865.8	SLC5A11	-5.42613301459905	5.76250501585733e-08	360015
UKB_Age_first_had_sexual_intercourse	Esophagus_Mucosa	ENSG00000149782.7	PLCB3	-5.42588675650404	5.77045589900347e-08	360015
UKB_Age_first_had_sexual_intercourse	Esophagus_Mucosa	ENSG00000021574.7	SPAST	5.30771981168955	1.11070578439235e-07	360015
UKB_Age_first_had_sexual_intercourse	Esophagus_Mucosa	ENSG00000186792.11	HYAL3	-5.29674008667972	1.17957289597275e-07	360015
UKB_Age_first_had_sexual_intercourse	Esophagus_Mucosa	ENSG00000122034.8	GTF3A	5.23503511893886	1.65045740344022e-07	360015
UKB_Age_first_had_sexual_intercourse	Esophagus_Mucosa	ENSG00000205464.7	ATP6AP1L	5.18581588682086	2.15187159342046e-07	360015
UKB_Age_first_had_sexual_intercourse	Esophagus_Muscularis	ENSG00000165915.9	SLC39A13	-6.86196029316	6.80309993644e-12	360015
UKB_Age_first_had_sexual_intercourse	Esophagus_Muscularis	ENSG00000143093.10	STRIP1	6.82498275603	8.80741043352e-12	360015
UKB_Age_first_had_sexual_intercourse	Esophagus_Muscularis	ENSG00000130731.11	C16orf13	-6.63054247879	3.3492482754e-11	360015
UKB_Age_first_had_sexual_intercourse	Esophagus_Muscularis	ENSG00000127578.6	WFIKKN1	-6.47630802096	9.41143857208e-11	360015
UKB_Age_first_had_sexual_intercourse	Esophagus_Muscularis	ENSG00000161996.13	WDR90	-6.40233971531	1.53200982421e-10	360015
UKB_Age_first_had_sexual_intercourse	Esophagus_Muscularis	ENSG00000197728.5	RPS26	-6.13571993703	8.48622491291e-10	360015
UKB_Age_first_had_sexual_intercourse	Esophagus_Muscularis	ENSG00000007541.10	PIGQ	6.11433351537	9.70604632353e-10	360015
UKB_Age_first_had_sexual_intercourse	Esophagus_Muscularis	ENSG00000121900.14	TMEM54	-5.84058279608	5.20630105501e-09	360015
UKB_Age_first_had_sexual_intercourse	Esophagus_Muscularis	ENSG00000103723.8	AP3B2	-5.77665363576	7.6263357007e-09	360015
UKB_Age_first_had_sexual_intercourse	Esophagus_Muscularis	ENSG00000105668.3	UPK1A	-5.73350855751	9.84523851355e-09	360015
UKB_Age_first_had_sexual_intercourse	Esophagus_Muscularis	ENSG00000126091.15	ST3GAL3	-5.66375004502	1.48212474839e-08	360015
UKB_Age_first_had_sexual_intercourse	Esophagus_Muscularis	ENSG00000158865.8	SLC5A11	-5.63856388222	1.71602087704e-08	360015
UKB_Age_first_had_sexual_intercourse	Esophagus_Muscularis	ENSG00000186184.11	POLR1D	-5.61398860453	1.97860209929e-08	360015
UKB_Age_first_had_sexual_intercourse	Esophagus_Muscularis	ENSG00000162613.12	FUBP1	-5.58183472792	2.38165135256e-08	360015
UKB_Age_first_had_sexual_intercourse	Esophagus_Muscularis	ENSG00000178773.10	CPNE7	5.55560715375	2.76843213505e-08	360015
UKB_Age_first_had_sexual_intercourse	Esophagus_Muscularis	ENSG00000214435.3	AS3MT	-5.54186823934	2.99470138395e-08	360015
UKB_Age_first_had_sexual_intercourse	Esophagus_Muscularis	ENSG00000126267.4	COX6B1	5.48098839699	4.23238783306e-08	360015
UKB_Age_first_had_sexual_intercourse	Esophagus_Muscularis	ENSG00000139531.8	SUOX	5.39669899299	6.79208237842e-08	360015
UKB_Age_first_had_sexual_intercourse	Esophagus_Muscularis	ENSG00000142949.12	PTPRF	-5.29890421659	1.16568002926e-07	360015
UKB_Age_first_had_sexual_intercourse	Esophagus_Muscularis	ENSG00000051825.10	MPHOSPH9	-5.17778198941	2.24659736564e-07	360015
UKB_Age_first_had_sexual_intercourse	Heart_Atrial_Appendage	ENSG00000164068.11	RNF123	9.51200641523917	1.88109506834188e-21	360015
UKB_Age_first_had_sexual_intercourse	Heart_Atrial_Appendage	ENSG00000233276.2	GPX1	9.33558623108534	1.00977118469612e-20	360015
UKB_Age_first_had_sexual_intercourse	Heart_Atrial_Appendage	ENSG00000004534.10	RBM6	-8.834172902183	1.01279834795678e-18	360015
UKB_Age_first_had_sexual_intercourse	Heart_Atrial_Appendage	ENSG00000164078.8	MST1R	8.5769199830786	9.78241292597259e-18	360015
UKB_Age_first_had_sexual_intercourse	Heart_Atrial_Appendage	ENSG00000008300.10	CELSR3	7.17274295217165	7.36502450548168e-13	360015
UKB_Age_first_had_sexual_intercourse	Heart_Atrial_Appendage	ENSG00000147324.6	MFHAS1	7.15041562770982	8.66788266194678e-13	360015
UKB_Age_first_had_sexual_intercourse	Heart_Atrial_Appendage	ENSG00000068001.9	HYAL2	-6.99475972500095	2.66173864076438e-12	360015
UKB_Age_first_had_sexual_intercourse	Heart_Atrial_Appendage	ENSG00000003249.9	DBNDD1	-6.89034624533912	5.57475734895272e-12	360015
UKB_Age_first_had_sexual_intercourse	Heart_Atrial_Appendage	ENSG00000161996.13	WDR90	-6.77398075472384	1.25477575583849e-11	360015
UKB_Age_first_had_sexual_intercourse	Heart_Atrial_Appendage	ENSG00000127578.6	WFIKKN1	-6.77254752387792	1.26727193847837e-11	360015
UKB_Age_first_had_sexual_intercourse	Heart_Atrial_Appendage	ENSG00000135213.8	POM121C	-6.51546833722733	7.2558174994722e-11	360015
UKB_Age_first_had_sexual_intercourse	Heart_Atrial_Appendage	ENSG00000140598.9	EFTUD1	-6.49959639530747	8.06403274744357e-11	360015
UKB_Age_first_had_sexual_intercourse	Heart_Atrial_Appendage	ENSG00000114378.12	HYAL1	-6.32877146145979	2.4740985228637e-10	360015
UKB_Age_first_had_sexual_intercourse	Heart_Atrial_Appendage	ENSG00000126267.4	COX6B1	6.19292928508735	5.91196919226746e-10	360015
UKB_Age_first_had_sexual_intercourse	Heart_Atrial_Appendage	ENSG00000178149.12	DALRD3	-6.18092352371764	6.37956507728958e-10	360015
UKB_Age_first_had_sexual_intercourse	Heart_Atrial_Appendage	ENSG00000139531.8	SUOX	5.94620332988898	2.74684884332272e-09	360015
UKB_Age_first_had_sexual_intercourse	Heart_Atrial_Appendage	ENSG00000001617.7	SEMA3F	-5.83532138287968	5.37327345478761e-09	360015
UKB_Age_first_had_sexual_intercourse	Heart_Atrial_Appendage	ENSG00000131165.10	CHMP1A	5.6703044150095	1.42652664210782e-08	360015
UKB_Age_first_had_sexual_intercourse	Heart_Atrial_Appendage	ENSG00000120860.6	CCDC53	-5.66211453018082	1.49632299280199e-08	360015
UKB_Age_first_had_sexual_intercourse	Heart_Atrial_Appendage	ENSG00000002822.11	MAD1L1	-5.64719677305241	1.63207481267926e-08	360015
UKB_Age_first_had_sexual_intercourse	Heart_Atrial_Appendage	ENSG00000088538.12	DOCK3	5.53944556174326	3.03641975779884e-08	360015
UKB_Age_first_had_sexual_intercourse	Heart_Atrial_Appendage	ENSG00000163354.10	DCST2	5.47512212477584	4.37500852252936e-08	360015
UKB_Age_first_had_sexual_intercourse	Heart_Atrial_Appendage	ENSG00000185585.15	OLFML2A	-5.43120292527626	5.60115329783022e-08	360015
UKB_Age_first_had_sexual_intercourse	Heart_Atrial_Appendage	ENSG00000134574.7	DDB2	-5.34000142894274	9.30019764988734e-08	360015
UKB_Age_first_had_sexual_intercourse	Heart_Atrial_Appendage	ENSG00000135953.6	MFSD9	-5.25033200180385	1.51911183095984e-07	360015
UKB_Age_first_had_sexual_intercourse	Heart_Atrial_Appendage	ENSG00000155099.3	TMEM55A	5.21431522786042	1.84599100085024e-07	360015
UKB_Age_first_had_sexual_intercourse	Heart_Atrial_Appendage	ENSG00000164073.5	MFSD8	5.1999814869074	1.99416973711301e-07	360015
UKB_Age_first_had_sexual_intercourse	Heart_Atrial_Appendage	ENSG00000103253.13	HAGHL	-5.18532820706724	2.15750995517183e-07	360015
UKB_Age_first_had_sexual_intercourse	Heart_Atrial_Appendage	ENSG00000198218.6	QRICH1	5.17615301482645	2.26628956286127e-07	360015
UKB_Age_first_had_sexual_intercourse	Heart_Atrial_Appendage	ENSG00000186468.8	RPS23	-5.15875011762036	2.48735190720077e-07	360015
UKB_Age_first_had_sexual_intercourse	Heart_Left_Ventricle	ENSG00000164078.8	MST1R	9.12983508458272	6.89433999308336e-20	360015
UKB_Age_first_had_sexual_intercourse	Heart_Left_Ventricle	ENSG00000243477.1	NAT6	9.03018592711002	1.72192816172415e-19	360015
UKB_Age_first_had_sexual_intercourse	Heart_Left_Ventricle	ENSG00000004534.10	RBM6	-7.95141094034525	1.8492780265988e-15	360015
UKB_Age_first_had_sexual_intercourse	Heart_Left_Ventricle	ENSG00000175161.9	CADM2	7.80856483580473	5.79972217459711e-15	360015
UKB_Age_first_had_sexual_intercourse	Heart_Left_Ventricle	ENSG00000175105.5	ZNF654	-7.5349400380816	4.89692291384937e-14	360015
UKB_Age_first_had_sexual_intercourse	Heart_Left_Ventricle	ENSG00000114378.12	HYAL1	-7.29229433758562	3.05341799517295e-13	360015
UKB_Age_first_had_sexual_intercourse	Heart_Left_Ventricle	ENSG00000123124.9	WWP1	6.81765301888273	9.26846688013792e-12	360015
UKB_Age_first_had_sexual_intercourse	Heart_Left_Ventricle	ENSG00000144228.4	SPOPL	6.58745710689128	4.48035329384916e-11	360015
UKB_Age_first_had_sexual_intercourse	Heart_Left_Ventricle	ENSG00000003249.9	DBNDD1	-6.55560224811739	5.54921569650809e-11	360015
UKB_Age_first_had_sexual_intercourse	Heart_Left_Ventricle	ENSG00000143951.11	WDPCP	-6.2584115308601	3.89353884125415e-10	360015
UKB_Age_first_had_sexual_intercourse	Heart_Left_Ventricle	ENSG00000135213.8	POM121C	-6.24470144706997	4.25081737946176e-10	360015
UKB_Age_first_had_sexual_intercourse	Heart_Left_Ventricle	ENSG00000127578.6	WFIKKN1	-5.81599364284806	6.03254639295731e-09	360015
UKB_Age_first_had_sexual_intercourse	Heart_Left_Ventricle	ENSG00000139531.8	SUOX	5.78979418616925	7.05309771541004e-09	360015
UKB_Age_first_had_sexual_intercourse	Heart_Left_Ventricle	ENSG00000136933.12	RABEPK	5.73147345608173	9.96410519942566e-09	360015
UKB_Age_first_had_sexual_intercourse	Heart_Left_Ventricle	ENSG00000126267.4	COX6B1	5.68690384800954	1.29462972345164e-08	360015
UKB_Age_first_had_sexual_intercourse	Heart_Left_Ventricle	ENSG00000173421.12	CCDC36	-5.58115802761163	2.39093674284166e-08	360015
UKB_Age_first_had_sexual_intercourse	Heart_Left_Ventricle	ENSG00000186468.8	RPS23	-5.49273792543016	3.96016443154378e-08	360015
UKB_Age_first_had_sexual_intercourse	Heart_Left_Ventricle	ENSG00000167182.11	SP2	5.40150472378131	6.61259156581652e-08	360015
UKB_Age_first_had_sexual_intercourse	Heart_Left_Ventricle	ENSG00000122033.10	MTIF3	5.23432920318681	1.65677652017356e-07	360015
UKB_Age_first_had_sexual_intercourse	Heart_Left_Ventricle	ENSG00000204764.8	RANBP17	5.15953706074476	2.47692094362877e-07	360015
UKB_Age_first_had_sexual_intercourse	Liver	ENSG00000004534.10	RBM6	-9.24897456203004	2.27838069247003e-20	360015
UKB_Age_first_had_sexual_intercourse	Liver	ENSG00000182179.6	UBA7	-8.54470047432062	1.29360973896347e-17	360015
UKB_Age_first_had_sexual_intercourse	Liver	ENSG00000003756.12	RBM5	7.21064854211795	5.57946320363299e-13	360015
UKB_Age_first_had_sexual_intercourse	Liver	ENSG00000114268.7	PFKFB4	-7.02931564538815	2.0791526688181e-12	360015
UKB_Age_first_had_sexual_intercourse	Liver	ENSG00000127578.6	WFIKKN1	-6.66861563351718	2.58598209534793e-11	360015
UKB_Age_first_had_sexual_intercourse	Liver	ENSG00000161996.13	WDR90	-6.2881556996475	3.21626060772619e-10	360015
UKB_Age_first_had_sexual_intercourse	Liver	ENSG00000145020.10	AMT	5.87550598784009	4.21922703656488e-09	360015
UKB_Age_first_had_sexual_intercourse	Liver	ENSG00000165916.4	PSMC3	-5.71819493974912	1.07746378397772e-08	360015
UKB_Age_first_had_sexual_intercourse	Liver	ENSG00000171056.6	SOX7	-5.68137471833463	1.33718991252383e-08	360015
UKB_Age_first_had_sexual_intercourse	Liver	ENSG00000129347.15	KRI1	5.43450366196657	5.4984685274746e-08	360015
UKB_Age_first_had_sexual_intercourse	Lung	ENSG00000004534.10	RBM6	-9.66429018676945	4.30226635750244e-22	360015
UKB_Age_first_had_sexual_intercourse	Lung	ENSG00000175161.9	CADM2	9.43530485371202	3.92058300026366e-21	360015
UKB_Age_first_had_sexual_intercourse	Lung	ENSG00000182179.6	UBA7	-9.33605693494768	1.00529507006987e-20	360015
UKB_Age_first_had_sexual_intercourse	Lung	ENSG00000164078.8	MST1R	8.41999778662054	3.77844596240766e-17	360015
UKB_Age_first_had_sexual_intercourse	Lung	ENSG00000233276.2	GPX1	8.21209278318005	2.18073970971302e-16	360015
UKB_Age_first_had_sexual_intercourse	Lung	ENSG00000145029.7	NICN1	-8.12926588334741	4.33249170227527e-16	360015
UKB_Age_first_had_sexual_intercourse	Lung	ENSG00000104626.10	ERI1	-7.93349748553481	2.13664270776906e-15	360015
UKB_Age_first_had_sexual_intercourse	Lung	ENSG00000179021.5	C3orf38	7.58027440987981	3.45643646999776e-14	360015
UKB_Age_first_had_sexual_intercourse	Lung	ENSG00000164068.11	RNF123	7.18672316893127	6.64925444287116e-13	360015
UKB_Age_first_had_sexual_intercourse	Lung	ENSG00000183638.5	RP1L1	6.88115657619097	5.94649231101194e-12	360015
UKB_Age_first_had_sexual_intercourse	Lung	ENSG00000136573.8	BLK	-6.82139157671853	9.03042408148651e-12	360015
UKB_Age_first_had_sexual_intercourse	Lung	ENSG00000185909.10	KLHDC8B	6.73554697592507	1.63558163540724e-11	360015
UKB_Age_first_had_sexual_intercourse	Lung	ENSG00000243477.1	NAT6	6.71205761053242	1.92181442143415e-11	360015
UKB_Age_first_had_sexual_intercourse	Lung	ENSG00000197728.5	RPS26	-6.57680733076792	4.81310403750622e-11	360015
UKB_Age_first_had_sexual_intercourse	Lung	ENSG00000127578.6	WFIKKN1	-6.47863783850025	9.26729936621242e-11	360015
UKB_Age_first_had_sexual_intercourse	Lung	ENSG00000143919.10	CAMKMT	-6.34496019251348	2.22745813622373e-10	360015
UKB_Age_first_had_sexual_intercourse	Lung	ENSG00000145020.10	AMT	-6.23335582165116	4.57050789281067e-10	360015
UKB_Age_first_had_sexual_intercourse	Lung	ENSG00000143387.8	CTSK	6.174192421456	6.65731327394112e-10	360015
UKB_Age_first_had_sexual_intercourse	Lung	ENSG00000011590.9	ZBTB32	-6.02428412103016	1.70023644304127e-09	360015
UKB_Age_first_had_sexual_intercourse	Lung	ENSG00000003249.9	DBNDD1	-5.97500932962805	2.3029201324812e-09	360015
UKB_Age_first_had_sexual_intercourse	Lung	ENSG00000103723.8	AP3B2	-5.97372542920121	2.32112485595721e-09	360015
UKB_Age_first_had_sexual_intercourse	Lung	ENSG00000177710.5	SLC35G5	-5.85560387322211	4.75690388968279e-09	360015
UKB_Age_first_had_sexual_intercourse	Lung	ENSG00000147324.6	MFHAS1	5.84291183949246	5.13401044024176e-09	360015
UKB_Age_first_had_sexual_intercourse	Lung	ENSG00000187164.13	KIAA1598	5.82218722425715	5.81314953485783e-09	360015
UKB_Age_first_had_sexual_intercourse	Lung	ENSG00000188467.6	SLC24A5	5.81148653095082	6.19724505961749e-09	360015
UKB_Age_first_had_sexual_intercourse	Lung	ENSG00000167595.10	C19orf55	5.67681886038021	1.37327706507573e-08	360015
UKB_Age_first_had_sexual_intercourse	Lung	ENSG00000140830.4	TXNL4B	5.67672120085615	1.37406089593726e-08	360015
UKB_Age_first_had_sexual_intercourse	Lung	ENSG00000162623.11	TYW3	-5.64180255358478	1.68404791892315e-08	360015
UKB_Age_first_had_sexual_intercourse	Lung	ENSG00000103269.9	RHBDL1	-5.56969989167027	2.55359916926311e-08	360015
UKB_Age_first_had_sexual_intercourse	Lung	ENSG00000122034.8	GTF3A	5.55324085019925	2.80618380830264e-08	360015
UKB_Age_first_had_sexual_intercourse	Lung	ENSG00000104643.5	MTMR9	-5.3812508118819	7.40160665698694e-08	360015
UKB_Age_first_had_sexual_intercourse	Lung	ENSG00000162613.12	FUBP1	-5.34586812018098	9.0039282364093e-08	360015
UKB_Age_first_had_sexual_intercourse	Lung	ENSG00000203872.6	C6orf163	-5.32903945628943	9.8792697625387e-08	360015
UKB_Age_first_had_sexual_intercourse	Lung	ENSG00000158865.8	SLC5A11	-5.30430188912839	1.13171551026154e-07	360015
UKB_Age_first_had_sexual_intercourse	Lung	ENSG00000148814.13	LRRC27	-5.2729722781305	1.34309036146094e-07	360015
UKB_Age_first_had_sexual_intercourse	Lung	ENSG00000198218.6	QRICH1	5.27168014245431	1.35258177915513e-07	360015
UKB_Age_first_had_sexual_intercourse	Muscle_Skeletal	ENSG00000185614.4	FAM212A	9.72997939416	2.26070296405e-22	360015
UKB_Age_first_had_sexual_intercourse	Muscle_Skeletal	ENSG00000164078.8	MST1R	9.22733053168	2.7889323038e-20	360015
UKB_Age_first_had_sexual_intercourse	Muscle_Skeletal	ENSG00000004534.10	RBM6	-8.83471963153	1.00785847426e-18	360015
UKB_Age_first_had_sexual_intercourse	Muscle_Skeletal	ENSG00000175161.9	CADM2	8.04674940226	8.52775052361e-16	360015
UKB_Age_first_had_sexual_intercourse	Muscle_Skeletal	ENSG00000147324.6	MFHAS1	7.49532842677	6.62827784951e-14	360015
UKB_Age_first_had_sexual_intercourse	Muscle_Skeletal	ENSG00000068028.13	RASSF1	-6.87943444188	6.01880909994e-12	360015
UKB_Age_first_had_sexual_intercourse	Muscle_Skeletal	ENSG00000114316.8	USP4	6.87250683176	6.31852553818e-12	360015
UKB_Age_first_had_sexual_intercourse	Muscle_Skeletal	ENSG00000171813.10	PWWP2B	-6.58827553851	4.45573386334e-11	360015
UKB_Age_first_had_sexual_intercourse	Muscle_Skeletal	ENSG00000111540.11	RAB5B	6.54841798248	5.82275058357e-11	360015
UKB_Age_first_had_sexual_intercourse	Muscle_Skeletal	ENSG00000127578.6	WFIKKN1	-6.48399136488	8.94422068539e-11	360015
UKB_Age_first_had_sexual_intercourse	Muscle_Skeletal	ENSG00000067560.6	RHOA	6.45569477792	1.07859705551e-10	360015
UKB_Age_first_had_sexual_intercourse	Muscle_Skeletal	ENSG00000152484.9	USP12	-6.41961708972	1.36786499576e-10	360015
UKB_Age_first_had_sexual_intercourse	Muscle_Skeletal	ENSG00000145029.7	NICN1	-6.28584302287	3.26450707259e-10	360015
UKB_Age_first_had_sexual_intercourse	Muscle_Skeletal	ENSG00000166086.8	JAM3	-6.22956360449	4.68250582403e-10	360015
UKB_Age_first_had_sexual_intercourse	Muscle_Skeletal	ENSG00000145020.10	AMT	-6.19581403163	5.80469825299e-10	360015
UKB_Age_first_had_sexual_intercourse	Muscle_Skeletal	ENSG00000168000.10	BSCL2	-6.1949088855	5.83815050598e-10	360015
UKB_Age_first_had_sexual_intercourse	Muscle_Skeletal	ENSG00000107077.13	KDM4C	6.19197340963	5.94793877253e-10	360015
UKB_Age_first_had_sexual_intercourse	Muscle_Skeletal	ENSG00000140598.9	EFTUD1	-6.11928742033	9.40911312159e-10	360015
UKB_Age_first_had_sexual_intercourse	Muscle_Skeletal	ENSG00000130731.11	C16orf13	-6.09962675533	1.06424100373e-09	360015
UKB_Age_first_had_sexual_intercourse	Muscle_Skeletal	ENSG00000139531.8	SUOX	5.90594931322	3.50934903402e-09	360015
UKB_Age_first_had_sexual_intercourse	Muscle_Skeletal	ENSG00000165752.12	STK32C	-5.81682176311	6.00275181905e-09	360015
UKB_Age_first_had_sexual_intercourse	Muscle_Skeletal	ENSG00000135213.8	POM121C	-5.74883732005	8.9931479174e-09	360015
UKB_Age_first_had_sexual_intercourse	Muscle_Skeletal	ENSG00000178057.10	NDUFAF3	-5.70974532219	1.13233953389e-08	360015
UKB_Age_first_had_sexual_intercourse	Muscle_Skeletal	ENSG00000146555.14	SDK1	5.70931832533	1.13518357542e-08	360015
UKB_Age_first_had_sexual_intercourse	Muscle_Skeletal	ENSG00000011590.9	ZBTB32	-5.70084660054	1.19306662511e-08	360015
UKB_Age_first_had_sexual_intercourse	Muscle_Skeletal	ENSG00000119414.7	PPP6C	5.65964482383	1.51801372429e-08	360015
UKB_Age_first_had_sexual_intercourse	Muscle_Skeletal	ENSG00000126267.4	COX6B1	5.65379973313	1.57057333669e-08	360015
UKB_Age_first_had_sexual_intercourse	Muscle_Skeletal	ENSG00000103723.8	AP3B2	-5.65217745442	1.58547165826e-08	360015
UKB_Age_first_had_sexual_intercourse	Muscle_Skeletal	ENSG00000129993.10	CBFA2T3	5.64091457306	1.69275624952e-08	360015
UKB_Age_first_had_sexual_intercourse	Muscle_Skeletal	ENSG00000182952.4	HMGN4	5.62861941435	1.81792268093e-08	360015
UKB_Age_first_had_sexual_intercourse	Muscle_Skeletal	ENSG00000184608.4	C8orf12	-5.60929306647	2.03303222751e-08	360015
UKB_Age_first_had_sexual_intercourse	Muscle_Skeletal	ENSG00000174374.9	WBSCR16	5.6028123544	2.1105495191e-08	360015
UKB_Age_first_had_sexual_intercourse	Muscle_Skeletal	ENSG00000178809.7	TRIM73	-5.60146866057	2.12697714802e-08	360015
UKB_Age_first_had_sexual_intercourse	Muscle_Skeletal	ENSG00000163320.6	CGGBP1	5.56607856661	2.60720587442e-08	360015
UKB_Age_first_had_sexual_intercourse	Muscle_Skeletal	ENSG00000158865.8	SLC5A11	-5.52436123517	3.30914249858e-08	360015
UKB_Age_first_had_sexual_intercourse	Muscle_Skeletal	ENSG00000143365.12	RORC	-5.46799427082	4.55457875063e-08	360015
UKB_Age_first_had_sexual_intercourse	Muscle_Skeletal	ENSG00000136935.9	GOLGA1	-5.45070685152	5.02028146493e-08	360015
UKB_Age_first_had_sexual_intercourse	Muscle_Skeletal	ENSG00000169495.4	HTRA4	-5.44045316111	5.31797082298e-08	360015
UKB_Age_first_had_sexual_intercourse	Muscle_Skeletal	ENSG00000118946.7	PCDH17	5.43362579819	5.52559907995e-08	360015
UKB_Age_first_had_sexual_intercourse	Muscle_Skeletal	ENSG00000126246.5	IGFLR1	5.34356574992	9.11909271109e-08	360015
UKB_Age_first_had_sexual_intercourse	Muscle_Skeletal	ENSG00000186184.11	POLR1D	-5.26203641849	1.42549808362e-07	360015
UKB_Age_first_had_sexual_intercourse	Muscle_Skeletal	ENSG00000197622.8	CDC42SE1	-5.24071056335	1.6004927134e-07	360015
UKB_Age_first_had_sexual_intercourse	Muscle_Skeletal	ENSG00000170727.7	BOP1	-5.18751647757	2.13232121718e-07	360015
UKB_Age_first_had_sexual_intercourse	Muscle_Skeletal	ENSG00000114738.6	MAPKAPK3	-5.15824795655	2.49403023818e-07	360015
UKB_Age_first_had_sexual_intercourse	Nerve_Tibial	ENSG00000164068.11	RNF123	9.15946727169226	5.24157117703937e-20	360015
UKB_Age_first_had_sexual_intercourse	Nerve_Tibial	ENSG00000004534.10	RBM6	-8.72561837874599	2.6582558367947e-18	360015
UKB_Age_first_had_sexual_intercourse	Nerve_Tibial	ENSG00000145029.7	NICN1	-7.99348680013485	1.31558899895809e-15	360015
UKB_Age_first_had_sexual_intercourse	Nerve_Tibial	ENSG00000164078.8	MST1R	7.93735774429731	2.07121687616016e-15	360015
UKB_Age_first_had_sexual_intercourse	Nerve_Tibial	ENSG00000179021.5	C3orf38	7.53088909986065	5.05126043406134e-14	360015
UKB_Age_first_had_sexual_intercourse	Nerve_Tibial	ENSG00000229729.3	RP11-159G9.5	6.95794635276794	3.45854043693136e-12	360015
UKB_Age_first_had_sexual_intercourse	Nerve_Tibial	ENSG00000233276.2	GPX1	6.89040096276644	5.57261365376672e-12	360015
UKB_Age_first_had_sexual_intercourse	Nerve_Tibial	ENSG00000183638.5	RP1L1	6.84656836300186	7.57628912723182e-12	360015
UKB_Age_first_had_sexual_intercourse	Nerve_Tibial	ENSG00000127580.11	WDR24	-6.61060756045657	3.83276803498923e-11	360015
UKB_Age_first_had_sexual_intercourse	Nerve_Tibial	ENSG00000178467.13	P4HTM	-6.57558669864484	4.85275322445153e-11	360015
UKB_Age_first_had_sexual_intercourse	Nerve_Tibial	ENSG00000127578.6	WFIKKN1	-6.47943503988188	9.21847615748403e-11	360015
UKB_Age_first_had_sexual_intercourse	Nerve_Tibial	ENSG00000135213.8	POM121C	-6.45350117983581	1.09433130783557e-10	360015
UKB_Age_first_had_sexual_intercourse	Nerve_Tibial	ENSG00000003249.9	DBNDD1	-6.4101468997994	1.45558246033427e-10	360015
UKB_Age_first_had_sexual_intercourse	Nerve_Tibial	ENSG00000173531.11	MST1	-6.23919974829486	4.40301655027176e-10	360015
UKB_Age_first_had_sexual_intercourse	Nerve_Tibial	ENSG00000164062.8	APEH	-6.2307209094301	4.64804542144664e-10	360015
UKB_Age_first_had_sexual_intercourse	Nerve_Tibial	ENSG00000014641.13	MDH1	-6.22811925643605	4.72586328499045e-10	360015
UKB_Age_first_had_sexual_intercourse	Nerve_Tibial	ENSG00000114439.14	BBX	6.17786602138653	6.50429755437512e-10	360015
UKB_Age_first_had_sexual_intercourse	Nerve_Tibial	ENSG00000011590.9	ZBTB32	-6.12067450385455	9.32757230312135e-10	360015
UKB_Age_first_had_sexual_intercourse	Nerve_Tibial	ENSG00000145020.10	AMT	-6.11346200393397	9.759220832627e-10	360015
UKB_Age_first_had_sexual_intercourse	Nerve_Tibial	ENSG00000197562.5	RAB40C	-6.11147058515485	9.88179392685397e-10	360015
UKB_Age_first_had_sexual_intercourse	Nerve_Tibial	ENSG00000156395.8	SORCS3	-6.09049787609341	1.12673413273799e-09	360015
UKB_Age_first_had_sexual_intercourse	Nerve_Tibial	ENSG00000243477.1	NAT6	6.06774053988356	1.29850969830309e-09	360015
UKB_Age_first_had_sexual_intercourse	Nerve_Tibial	ENSG00000185909.10	KLHDC8B	6.05140808733079	1.43726188475811e-09	360015
UKB_Age_first_had_sexual_intercourse	Nerve_Tibial	ENSG00000127585.7	FBXL16	5.78527767906518	7.24523051343946e-09	360015
UKB_Age_first_had_sexual_intercourse	Nerve_Tibial	ENSG00000196648.6	GOLGA6L9	5.74043211281696	9.4510776561746e-09	360015
UKB_Age_first_had_sexual_intercourse	Nerve_Tibial	ENSG00000182134.11	TDRKH	-5.73900971894838	9.53078227521499e-09	360015
UKB_Age_first_had_sexual_intercourse	Nerve_Tibial	ENSG00000103269.9	RHBDL1	-5.61379171870623	1.98085568364916e-08	360015
UKB_Age_first_had_sexual_intercourse	Nerve_Tibial	ENSG00000158865.8	SLC5A11	-5.58179071317584	2.38225423822119e-08	360015
UKB_Age_first_had_sexual_intercourse	Nerve_Tibial	ENSG00000120860.6	CCDC53	-5.55779350160798	2.73398978146744e-08	360015
UKB_Age_first_had_sexual_intercourse	Nerve_Tibial	ENSG00000173273.11	TNKS	-5.53976146105049	3.03094819211013e-08	360015
UKB_Age_first_had_sexual_intercourse	Nerve_Tibial	ENSG00000203804.3	ADAMTSL4-AS1	-5.53070398061063	3.19168842910737e-08	360015
UKB_Age_first_had_sexual_intercourse	Nerve_Tibial	ENSG00000126267.4	COX6B1	5.52623564282332	3.27400288582861e-08	360015
UKB_Age_first_had_sexual_intercourse	Nerve_Tibial	ENSG00000177352.9	CCDC71	5.47908163804237	4.27824312593898e-08	360015
UKB_Age_first_had_sexual_intercourse	Nerve_Tibial	ENSG00000163155.7	LYSMD1	5.44939615703692	5.05741381525264e-08	360015
UKB_Age_first_had_sexual_intercourse	Nerve_Tibial	ENSG00000214435.3	AS3MT	-5.42934801618032	5.65967194529715e-08	360015
UKB_Age_first_had_sexual_intercourse	Nerve_Tibial	ENSG00000100321.10	SYNGR1	5.39025483257788	7.04018990737663e-08	360015
UKB_Age_first_had_sexual_intercourse	Nerve_Tibial	ENSG00000198218.6	QRICH1	5.35126658478656	8.73939180810737e-08	360015
UKB_Age_first_had_sexual_intercourse	Nerve_Tibial	ENSG00000114316.8	USP4	5.28251987325887	1.27492795807391e-07	360015
UKB_Age_first_had_sexual_intercourse	Nerve_Tibial	ENSG00000103723.8	AP3B2	-5.27977703805461	1.29415929484836e-07	360015
UKB_Age_first_had_sexual_intercourse	Nerve_Tibial	ENSG00000130731.11	C16orf13	-5.24995195838342	1.52224902218009e-07	360015
UKB_Age_first_had_sexual_intercourse	Nerve_Tibial	ENSG00000164077.9	MON1A	5.20943130281299	1.8952426071059e-07	360015
UKB_Age_first_had_sexual_intercourse	Nerve_Tibial	ENSG00000170634.8	ACYP2	5.19544729678899	2.0433909268014e-07	360015
UKB_Age_first_had_sexual_intercourse	Ovary	ENSG00000076344.11	RGS11	-7.02527837702779	2.14016056597809e-12	360015
UKB_Age_first_had_sexual_intercourse	Ovary	ENSG00000127578.6	WFIKKN1	-6.54517662255162	5.95043910233293e-11	360015
UKB_Age_first_had_sexual_intercourse	Ovary	ENSG00000197728.5	RPS26	-6.45994584271931	1.04873205788059e-10	360015
UKB_Age_first_had_sexual_intercourse	Ovary	ENSG00000008300.10	CELSR3	-6.43961629794865	1.19925852318117e-10	360015
UKB_Age_first_had_sexual_intercourse	Ovary	ENSG00000145020.10	AMT	-6.29158533320132	3.14599183383262e-10	360015
UKB_Age_first_had_sexual_intercourse	Ovary	ENSG00000171813.10	PWWP2B	-5.8381052903767	5.28428672473373e-09	360015
UKB_Age_first_had_sexual_intercourse	Ovary	ENSG00000170634.8	ACYP2	5.80824952349443	6.31822181144053e-09	360015
UKB_Age_first_had_sexual_intercourse	Ovary	ENSG00000130731.11	C16orf13	-5.74601993164149	9.14418700286622e-09	360015
UKB_Age_first_had_sexual_intercourse	Ovary	ENSG00000158865.8	SLC5A11	-5.51934100109113	3.40506873754091e-08	360015
UKB_Age_first_had_sexual_intercourse	Ovary	ENSG00000197562.5	RAB40C	-5.50856346601301	3.62020247984465e-08	360015
UKB_Age_first_had_sexual_intercourse	Ovary	ENSG00000080503.15	SMARCA2	-5.40895717239198	6.34330180308647e-08	360015
UKB_Age_first_had_sexual_intercourse	Ovary	ENSG00000175220.7	ARHGAP1	-5.37848874317452	7.51603165662807e-08	360015
UKB_Age_first_had_sexual_intercourse	Ovary	ENSG00000214435.3	AS3MT	-5.36869169270544	7.93587618827243e-08	360015
UKB_Age_first_had_sexual_intercourse	Ovary	ENSG00000103266.6	STUB1	-5.30501433603789	1.1273046656175e-07	360015
UKB_Age_first_had_sexual_intercourse	Ovary	ENSG00000120860.6	CCDC53	-5.29216943545926	1.20944317274308e-07	360015
UKB_Age_first_had_sexual_intercourse	Pancreas	ENSG00000164068.11	RNF123	9.0580840021215	1.33399109377355e-19	360015
UKB_Age_first_had_sexual_intercourse	Pancreas	ENSG00000004534.10	RBM6	-8.55322110256941	1.20158067376152e-17	360015
UKB_Age_first_had_sexual_intercourse	Pancreas	ENSG00000182179.6	UBA7	-8.06312859403675	7.45914845039212e-16	360015
UKB_Age_first_had_sexual_intercourse	Pancreas	ENSG00000255098.1	RP11-481A20.11	7.69175003356973	1.45500995315776e-14	360015
UKB_Age_first_had_sexual_intercourse	Pancreas	ENSG00000145020.10	AMT	-7.23815109669252	4.55743132878009e-13	360015
UKB_Age_first_had_sexual_intercourse	Pancreas	ENSG00000135404.7	CD63	-7.0592162462226	1.67744801606921e-12	360015
UKB_Age_first_had_sexual_intercourse	Pancreas	ENSG00000115507.5	OTX1	-6.93210172682524	4.15326435646472e-12	360015
UKB_Age_first_had_sexual_intercourse	Pancreas	ENSG00000127578.6	WFIKKN1	-6.43145171862275	1.26548370982382e-10	360015
UKB_Age_first_had_sexual_intercourse	Pancreas	ENSG00000171813.10	PWWP2B	-6.41859468517023	1.37708042709003e-10	360015
UKB_Age_first_had_sexual_intercourse	Pancreas	ENSG00000130731.11	C16orf13	-6.29925648208883	2.99420253067185e-10	360015
UKB_Age_first_had_sexual_intercourse	Pancreas	ENSG00000182511.7	FES	6.16158619228537	7.20957276086466e-10	360015
UKB_Age_first_had_sexual_intercourse	Pancreas	ENSG00000014641.13	MDH1	-6.08582435826902	1.1600978259516e-09	360015
UKB_Age_first_had_sexual_intercourse	Pancreas	ENSG00000103723.8	AP3B2	-6.04254508646479	1.51850046800297e-09	360015
UKB_Age_first_had_sexual_intercourse	Pancreas	ENSG00000049167.9	ERCC8	5.78701590373218	7.1706912037548e-09	360015
UKB_Age_first_had_sexual_intercourse	Pancreas	ENSG00000111801.11	BTN3A3	5.73560602068611	9.7241720308912e-09	360015
UKB_Age_first_had_sexual_intercourse	Pancreas	ENSG00000104626.10	ERI1	-5.70472870192463	1.16619473278025e-08	360015
UKB_Age_first_had_sexual_intercourse	Pancreas	ENSG00000158865.8	SLC5A11	-5.55988504755723	2.70143023203007e-08	360015
UKB_Age_first_had_sexual_intercourse	Pancreas	ENSG00000198218.6	QRICH1	5.52884815615037	3.22562920479738e-08	360015
UKB_Age_first_had_sexual_intercourse	Pancreas	ENSG00000154328.11	NEIL2	5.48134924927755	4.22376355319821e-08	360015
UKB_Age_first_had_sexual_intercourse	Pancreas	ENSG00000120860.6	CCDC53	-5.46343911576185	4.67305611921274e-08	360015
UKB_Age_first_had_sexual_intercourse	Pancreas	ENSG00000162517.8	PEF1	-5.29515168243576	1.18987164267964e-07	360015
UKB_Age_first_had_sexual_intercourse	Pancreas	ENSG00000173457.6	PPP1R14B	5.22866514956021	1.70833307868033e-07	360015
UKB_Age_first_had_sexual_intercourse	Pancreas	ENSG00000011590.9	ZBTB32	-5.18802349326034	2.12652574232972e-07	360015
UKB_Age_first_had_sexual_intercourse	Pancreas	ENSG00000143951.11	WDPCP	-5.16820856019354	2.3647424565202e-07	360015
UKB_Age_first_had_sexual_intercourse	Pituitary	ENSG00000233276.2	GPX1	9.87063266152913	5.61880821375723e-23	360015
UKB_Age_first_had_sexual_intercourse	Pituitary	ENSG00000198218.6	QRICH1	9.2873440596906	1.59024398156913e-20	360015
UKB_Age_first_had_sexual_intercourse	Pituitary	ENSG00000004534.10	RBM6	-8.30378655294284	1.01187826570975e-16	360015
UKB_Age_first_had_sexual_intercourse	Pituitary	ENSG00000186792.11	HYAL3	-7.01312941771398	2.33453274184925e-12	360015
UKB_Age_first_had_sexual_intercourse	Pituitary	ENSG00000127578.6	WFIKKN1	-6.68795130108529	2.26644974029576e-11	360015
UKB_Age_first_had_sexual_intercourse	Pituitary	ENSG00000179097.4	HTR1F	6.2966104017045	3.04573458886634e-10	360015
UKB_Age_first_had_sexual_intercourse	Pituitary	ENSG00000179178.6	TMEM125	-6.19244222795746	5.9302705434584e-10	360015
UKB_Age_first_had_sexual_intercourse	Pituitary	ENSG00000145020.10	AMT	-6.19156511934842	5.96336773313283e-10	360015
UKB_Age_first_had_sexual_intercourse	Pituitary	ENSG00000214435.3	AS3MT	-5.96052511038818	2.5166140041654e-09	360015
UKB_Age_first_had_sexual_intercourse	Pituitary	ENSG00000182134.11	TDRKH	-5.95523533895898	2.59937412062054e-09	360015
UKB_Age_first_had_sexual_intercourse	Pituitary	ENSG00000178467.13	P4HTM	-5.733838272943	9.82611061354858e-09	360015
UKB_Age_first_had_sexual_intercourse	Pituitary	ENSG00000167595.10	C19orf55	5.67188998646357	1.41338430738315e-08	360015
UKB_Age_first_had_sexual_intercourse	Pituitary	ENSG00000154328.11	NEIL2	5.57632871203269	2.45823021807152e-08	360015
UKB_Age_first_had_sexual_intercourse	Pituitary	ENSG00000158865.8	SLC5A11	-5.53146890484319	3.17779994925073e-08	360015
UKB_Age_first_had_sexual_intercourse	Pituitary	ENSG00000114446.4	IFT57	-5.45778371493984	4.82431238917786e-08	360015
UKB_Age_first_had_sexual_intercourse	Pituitary	ENSG00000128573.18	FOXP2	-5.45081674355454	5.01718022669564e-08	360015
UKB_Age_first_had_sexual_intercourse	Pituitary	ENSG00000174276.5	ZNHIT2	5.36055255426481	8.30186383339395e-08	360015
UKB_Age_first_had_sexual_intercourse	Pituitary	ENSG00000139531.8	SUOX	5.31435171815522	1.07101144363838e-07	360015
UKB_Age_first_had_sexual_intercourse	Pituitary	ENSG00000176209.7	SMIM19	5.17145788681738	2.32398520264898e-07	360015
UKB_Age_first_had_sexual_intercourse	Prostate	ENSG00000004534.10	RBM6	-8.33088195147144	8.05188410160941e-17	360015
UKB_Age_first_had_sexual_intercourse	Prostate	ENSG00000127578.6	WFIKKN1	-6.24386334980808	4.27366641801732e-10	360015
UKB_Age_first_had_sexual_intercourse	Prostate	ENSG00000165752.12	STK32C	-6.13596810117941	8.47298765910471e-10	360015
UKB_Age_first_had_sexual_intercourse	Prostate	ENSG00000103723.8	AP3B2	-6.07837316133868	1.21529257704743e-09	360015
UKB_Age_first_had_sexual_intercourse	Prostate	ENSG00000205281.6	GOLGA6L10	-5.92026969167065	3.21703874402436e-09	360015
UKB_Age_first_had_sexual_intercourse	Prostate	ENSG00000145020.10	AMT	-5.62181337891461	1.89102639569737e-08	360015
UKB_Age_first_had_sexual_intercourse	Prostate	ENSG00000158865.8	SLC5A11	-5.62154422770187	1.89397526028243e-08	360015
UKB_Age_first_had_sexual_intercourse	Prostate	ENSG00000161996.13	WDR90	-5.50721299685865	3.64807171834905e-08	360015
UKB_Age_first_had_sexual_intercourse	Prostate	ENSG00000162924.9	REL	-5.41362571792573	6.18005239814862e-08	360015
UKB_Age_first_had_sexual_intercourse	Prostate	ENSG00000075413.13	MARK3	-5.3985734144014	6.72151955023967e-08	360015
UKB_Age_first_had_sexual_intercourse	Prostate	ENSG00000151640.8	DPYSL4	5.38832629863346	7.11613208063177e-08	360015
UKB_Age_first_had_sexual_intercourse	Prostate	ENSG00000186468.8	RPS23	-5.32808953589215	9.93106163415698e-08	360015
UKB_Age_first_had_sexual_intercourse	Prostate	ENSG00000136950.9	ARPC5L	-5.25249786505416	1.50135201818364e-07	360015
UKB_Age_first_had_sexual_intercourse	Prostate	ENSG00000132604.6	TERF2	-5.16840891558551	2.36220948821214e-07	360015
UKB_Age_first_had_sexual_intercourse	Skin_Not_Sun_Exposed_Suprapubic	ENSG00000182179.6	UBA7	-9.90161458497409	4.12406623632926e-23	360015
UKB_Age_first_had_sexual_intercourse	Skin_Not_Sun_Exposed_Suprapubic	ENSG00000164078.8	MST1R	9.49399456311543	2.23632275752704e-21	360015
UKB_Age_first_had_sexual_intercourse	Skin_Not_Sun_Exposed_Suprapubic	ENSG00000185614.4	FAM212A	8.84611368098528	9.10158923288545e-19	360015
UKB_Age_first_had_sexual_intercourse	Skin_Not_Sun_Exposed_Suprapubic	ENSG00000004534.10	RBM6	-8.63061543531465	6.12645653498227e-18	360015
UKB_Age_first_had_sexual_intercourse	Skin_Not_Sun_Exposed_Suprapubic	ENSG00000173531.11	MST1	-7.65500441547598	1.93782695116817e-14	360015
UKB_Age_first_had_sexual_intercourse	Skin_Not_Sun_Exposed_Suprapubic	ENSG00000233276.2	GPX1	7.60836853623381	2.78246188452696e-14	360015
UKB_Age_first_had_sexual_intercourse	Skin_Not_Sun_Exposed_Suprapubic	ENSG00000185909.10	KLHDC8B	7.48187037059385	7.34374660239452e-14	360015
UKB_Age_first_had_sexual_intercourse	Skin_Not_Sun_Exposed_Suprapubic	ENSG00000103269.9	RHBDL1	-6.6123069877664	3.78901667086212e-11	360015
UKB_Age_first_had_sexual_intercourse	Skin_Not_Sun_Exposed_Suprapubic	ENSG00000127578.6	WFIKKN1	-6.40782829240168	1.47788249131878e-10	360015
UKB_Age_first_had_sexual_intercourse	Skin_Not_Sun_Exposed_Suprapubic	ENSG00000145020.10	AMT	-6.24445278478004	4.25758418709989e-10	360015
UKB_Age_first_had_sexual_intercourse	Skin_Not_Sun_Exposed_Suprapubic	ENSG00000145029.7	NICN1	-6.2181213802319	5.03691620188129e-10	360015
UKB_Age_first_had_sexual_intercourse	Skin_Not_Sun_Exposed_Suprapubic	ENSG00000144821.5	MYH15	6.12970415203325	8.81335319239962e-10	360015
UKB_Age_first_had_sexual_intercourse	Skin_Not_Sun_Exposed_Suprapubic	ENSG00000178467.13	P4HTM	-6.09910913250382	1.06769223288494e-09	360015
UKB_Age_first_had_sexual_intercourse	Skin_Not_Sun_Exposed_Suprapubic	ENSG00000139531.8	SUOX	6.04796544377341	1.4683012205982e-09	360015
UKB_Age_first_had_sexual_intercourse	Skin_Not_Sun_Exposed_Suprapubic	ENSG00000117408.6	IPO13	-5.93918879050818	2.86697324893491e-09	360015
UKB_Age_first_had_sexual_intercourse	Skin_Not_Sun_Exposed_Suprapubic	ENSG00000126267.4	COX6B1	5.92850064651796	3.05990318148179e-09	360015
UKB_Age_first_had_sexual_intercourse	Skin_Not_Sun_Exposed_Suprapubic	ENSG00000187164.13	KIAA1598	-5.90384683777096	3.55438586381336e-09	360015
UKB_Age_first_had_sexual_intercourse	Skin_Not_Sun_Exposed_Suprapubic	ENSG00000158865.8	SLC5A11	-5.86705751554107	4.43982933081209e-09	360015
UKB_Age_first_had_sexual_intercourse	Skin_Not_Sun_Exposed_Suprapubic	ENSG00000103723.8	AP3B2	-5.81362698274764	6.11849062058613e-09	360015
UKB_Age_first_had_sexual_intercourse	Skin_Not_Sun_Exposed_Suprapubic	ENSG00000182134.11	TDRKH	-5.77404958191832	7.74519440435388e-09	360015
UKB_Age_first_had_sexual_intercourse	Skin_Not_Sun_Exposed_Suprapubic	ENSG00000186184.11	POLR1D	-5.72647818538923	1.02618149189286e-08	360015
UKB_Age_first_had_sexual_intercourse	Skin_Not_Sun_Exposed_Suprapubic	ENSG00000272333.1	KMT2B	-5.71124497269698	1.12240577008069e-08	360015
UKB_Age_first_had_sexual_intercourse	Skin_Not_Sun_Exposed_Suprapubic	ENSG00000196648.6	GOLGA6L9	5.69515087494428	1.23358433990503e-08	360015
UKB_Age_first_had_sexual_intercourse	Skin_Not_Sun_Exposed_Suprapubic	ENSG00000120860.6	CCDC53	-5.5975374771597	2.17575471587815e-08	360015
UKB_Age_first_had_sexual_intercourse	Skin_Not_Sun_Exposed_Suprapubic	ENSG00000049167.9	ERCC8	5.55772737409211	2.7350253881649e-08	360015
UKB_Age_first_had_sexual_intercourse	Skin_Not_Sun_Exposed_Suprapubic	ENSG00000011590.9	ZBTB32	-5.52491003102796	3.29881649489002e-08	360015
UKB_Age_first_had_sexual_intercourse	Skin_Not_Sun_Exposed_Suprapubic	ENSG00000151466.7	SCLT1	-5.43397863452713	5.51467904703024e-08	360015
UKB_Age_first_had_sexual_intercourse	Skin_Not_Sun_Exposed_Suprapubic	ENSG00000196141.8	SPATS2L	5.34589174216757	9.00275399463049e-08	360015
UKB_Age_first_had_sexual_intercourse	Skin_Not_Sun_Exposed_Suprapubic	ENSG00000050555.13	LAMC3	5.32719159172256	9.98026122196516e-08	360015
UKB_Age_first_had_sexual_intercourse	Skin_Not_Sun_Exposed_Suprapubic	ENSG00000129355.6	CDKN2D	-5.29588625790913	1.18509810251554e-07	360015
UKB_Age_first_had_sexual_intercourse	Skin_Not_Sun_Exposed_Suprapubic	ENSG00000143443.9	C1orf56	-5.26645966426529	1.39159383952438e-07	360015
UKB_Age_first_had_sexual_intercourse	Skin_Not_Sun_Exposed_Suprapubic	ENSG00000130734.5	ATG4D	-5.25891405175247	1.44991067846989e-07	360015
UKB_Age_first_had_sexual_intercourse	Skin_Not_Sun_Exposed_Suprapubic	ENSG00000214435.3	AS3MT	-5.22793854178475	1.71505817681837e-07	360015
UKB_Age_first_had_sexual_intercourse	Skin_Not_Sun_Exposed_Suprapubic	ENSG00000112812.11	PRSS16	-5.21215462596463	1.86762489986585e-07	360015
UKB_Age_first_had_sexual_intercourse	Skin_Sun_Exposed_Lower_leg	ENSG00000164068.11	RNF123	10.2063124806425	1.87223970602795e-24	360015
UKB_Age_first_had_sexual_intercourse	Skin_Sun_Exposed_Lower_leg	ENSG00000182179.6	UBA7	-9.74208061515741	2.00706068925156e-22	360015
UKB_Age_first_had_sexual_intercourse	Skin_Sun_Exposed_Lower_leg	ENSG00000004534.10	RBM6	-9.42219778427752	4.44221569767635e-21	360015
UKB_Age_first_had_sexual_intercourse	Skin_Sun_Exposed_Lower_leg	ENSG00000185614.4	FAM212A	8.993856734451	2.39817236789104e-19	360015
UKB_Age_first_had_sexual_intercourse	Skin_Sun_Exposed_Lower_leg	ENSG00000243477.1	NAT6	8.82280328718092	1.12112021090677e-18	360015
UKB_Age_first_had_sexual_intercourse	Skin_Sun_Exposed_Lower_leg	ENSG00000164078.8	MST1R	8.36180342995179	6.19826957314929e-17	360015
UKB_Age_first_had_sexual_intercourse	Skin_Sun_Exposed_Lower_leg	ENSG00000185909.10	KLHDC8B	7.65377204320594	1.95649505602931e-14	360015
UKB_Age_first_had_sexual_intercourse	Skin_Sun_Exposed_Lower_leg	ENSG00000179021.5	C3orf38	7.57710535698826	3.54187492664185e-14	360015
UKB_Age_first_had_sexual_intercourse	Skin_Sun_Exposed_Lower_leg	ENSG00000162267.8	ITIH3	-7.1185688684219	1.09255682286919e-12	360015
UKB_Age_first_had_sexual_intercourse	Skin_Sun_Exposed_Lower_leg	ENSG00000186792.11	HYAL3	-7.10477581730227	1.20739809687294e-12	360015
UKB_Age_first_had_sexual_intercourse	Skin_Sun_Exposed_Lower_leg	ENSG00000197728.5	RPS26	-6.94073653211874	3.90715844693145e-12	360015
UKB_Age_first_had_sexual_intercourse	Skin_Sun_Exposed_Lower_leg	ENSG00000127580.11	WDR24	-6.70650334914571	1.99635831900324e-11	360015
UKB_Age_first_had_sexual_intercourse	Skin_Sun_Exposed_Lower_leg	ENSG00000115507.5	OTX1	6.52563884055555	6.7801585025596e-11	360015
UKB_Age_first_had_sexual_intercourse	Skin_Sun_Exposed_Lower_leg	ENSG00000127578.6	WFIKKN1	-6.50974751921258	7.53755377913659e-11	360015
UKB_Age_first_had_sexual_intercourse	Skin_Sun_Exposed_Lower_leg	ENSG00000175806.10	MSRA	-6.45858559580695	1.05819915387231e-10	360015
UKB_Age_first_had_sexual_intercourse	Skin_Sun_Exposed_Lower_leg	ENSG00000136573.8	BLK	-6.3872608983859	1.6908814538203e-10	360015
UKB_Age_first_had_sexual_intercourse	Skin_Sun_Exposed_Lower_leg	ENSG00000126267.4	COX6B1	6.37098395228154	1.88044769760341e-10	360015
UKB_Age_first_had_sexual_intercourse	Skin_Sun_Exposed_Lower_leg	ENSG00000103269.9	RHBDL1	-6.33149090684723	2.43087962992359e-10	360015
UKB_Age_first_had_sexual_intercourse	Skin_Sun_Exposed_Lower_leg	ENSG00000145029.7	NICN1	-6.21900425589194	5.00866284992167e-10	360015
UKB_Age_first_had_sexual_intercourse	Skin_Sun_Exposed_Lower_leg	ENSG00000145022.4	TCTA	-6.20732755783215	5.39516350205925e-10	360015
UKB_Age_first_had_sexual_intercourse	Skin_Sun_Exposed_Lower_leg	ENSG00000139531.8	SUOX	6.18891408452961	6.06450241054652e-10	360015
UKB_Age_first_had_sexual_intercourse	Skin_Sun_Exposed_Lower_leg	ENSG00000079459.8	FDFT1	6.11879517064379	9.43821720069353e-10	360015
UKB_Age_first_had_sexual_intercourse	Skin_Sun_Exposed_Lower_leg	ENSG00000119414.7	PPP6C	5.83842805267123	5.27406295567367e-09	360015
UKB_Age_first_had_sexual_intercourse	Skin_Sun_Exposed_Lower_leg	ENSG00000136933.12	RABEPK	5.78905827137955	7.08406214398788e-09	360015
UKB_Age_first_had_sexual_intercourse	Skin_Sun_Exposed_Lower_leg	ENSG00000198218.6	QRICH1	5.78172811307322	7.39979226811654e-09	360015
UKB_Age_first_had_sexual_intercourse	Skin_Sun_Exposed_Lower_leg	ENSG00000126246.5	IGFLR1	5.66752165130068	1.44987970903852e-08	360015
UKB_Age_first_had_sexual_intercourse	Skin_Sun_Exposed_Lower_leg	ENSG00000162613.12	FUBP1	-5.64173177553634	1.68474043296869e-08	360015
UKB_Age_first_had_sexual_intercourse	Skin_Sun_Exposed_Lower_leg	ENSG00000196648.6	GOLGA6L9	5.62069366839592	1.90332350627334e-08	360015
UKB_Age_first_had_sexual_intercourse	Skin_Sun_Exposed_Lower_leg	ENSG00000143951.11	WDPCP	-5.5783612529403	2.42968696057215e-08	360015
UKB_Age_first_had_sexual_intercourse	Skin_Sun_Exposed_Lower_leg	ENSG00000140830.4	TXNL4B	5.57714536149233	2.44672299846906e-08	360015
UKB_Age_first_had_sexual_intercourse	Skin_Sun_Exposed_Lower_leg	ENSG00000011590.9	ZBTB32	-5.56247850731874	2.66157954284809e-08	360015
UKB_Age_first_had_sexual_intercourse	Skin_Sun_Exposed_Lower_leg	ENSG00000165828.9	PRAP1	5.52374181669718	3.32083498638414e-08	360015
UKB_Age_first_had_sexual_intercourse	Skin_Sun_Exposed_Lower_leg	ENSG00000145020.10	AMT	-5.5110447215345	3.56953480525496e-08	360015
UKB_Age_first_had_sexual_intercourse	Skin_Sun_Exposed_Lower_leg	ENSG00000214435.3	AS3MT	-5.4524438441699	4.97147890724023e-08	360015
UKB_Age_first_had_sexual_intercourse	Skin_Sun_Exposed_Lower_leg	ENSG00000135482.2	ZC3H10	5.4316009377681	5.58867342905805e-08	360015
UKB_Age_first_had_sexual_intercourse	Skin_Sun_Exposed_Lower_leg	ENSG00000158865.8	SLC5A11	-5.39010447820913	7.04608226301117e-08	360015
UKB_Age_first_had_sexual_intercourse	Skin_Sun_Exposed_Lower_leg	ENSG00000120860.6	CCDC53	-5.37971381147545	7.46507053955855e-08	360015
UKB_Age_first_had_sexual_intercourse	Skin_Sun_Exposed_Lower_leg	ENSG00000196141.8	SPATS2L	5.36638498748514	8.03798280158716e-08	360015
UKB_Age_first_had_sexual_intercourse	Skin_Sun_Exposed_Lower_leg	ENSG00000163435.11	ELF3	5.35600868787763	8.51323966253744e-08	360015
UKB_Age_first_had_sexual_intercourse	Skin_Sun_Exposed_Lower_leg	ENSG00000103723.8	AP3B2	-5.29974567135729	1.16032108183512e-07	360015
UKB_Age_first_had_sexual_intercourse	Skin_Sun_Exposed_Lower_leg	ENSG00000165752.12	STK32C	-5.22598350261166	1.7332803222706e-07	360015
UKB_Age_first_had_sexual_intercourse	Skin_Sun_Exposed_Lower_leg	ENSG00000175224.12	ATG13	-5.21374089330067	1.85171800130071e-07	360015
UKB_Age_first_had_sexual_intercourse	Skin_Sun_Exposed_Lower_leg	ENSG00000233276.2	GPX1	5.21092050619261	1.88009178390394e-07	360015
UKB_Age_first_had_sexual_intercourse	Skin_Sun_Exposed_Lower_leg	ENSG00000085382.7	HACE1	5.16298936005734	2.43165777717195e-07	360015
UKB_Age_first_had_sexual_intercourse	Small_Intestine_Terminal_Ileum	ENSG00000004534.10	RBM6	-9.1210312615	7.4779863249e-20	360015
UKB_Age_first_had_sexual_intercourse	Small_Intestine_Terminal_Ileum	ENSG00000003249.9	DBNDD1	-6.8529561611	7.24548096658e-12	360015
UKB_Age_first_had_sexual_intercourse	Small_Intestine_Terminal_Ileum	ENSG00000127578.6	WFIKKN1	-6.3953217027	1.60404906135e-10	360015
UKB_Age_first_had_sexual_intercourse	Small_Intestine_Terminal_Ileum	ENSG00000198160.10	MIER1	6.1783118841	6.48596126675e-10	360015
UKB_Age_first_had_sexual_intercourse	Small_Intestine_Terminal_Ileum	ENSG00000164076.12	CAMKV	6.03879097653	1.55424454562e-09	360015
UKB_Age_first_had_sexual_intercourse	Small_Intestine_Terminal_Ileum	ENSG00000136950.9	ARPC5L	-6.01718258194	1.77649322861e-09	360015
UKB_Age_first_had_sexual_intercourse	Small_Intestine_Terminal_Ileum	ENSG00000214435.3	AS3MT	-5.77731299899	7.59652246081e-09	360015
UKB_Age_first_had_sexual_intercourse	Small_Intestine_Terminal_Ileum	ENSG00000130731.11	C16orf13	-5.42552314957	5.78221503857e-08	360015
UKB_Age_first_had_sexual_intercourse	Small_Intestine_Terminal_Ileum	ENSG00000166747.8	AP1G1	5.34472914034	9.06072285856e-08	360015
UKB_Age_first_had_sexual_intercourse	Small_Intestine_Terminal_Ileum	ENSG00000129347.15	KRI1	5.24727113246	1.54455742922e-07	360015
UKB_Age_first_had_sexual_intercourse	Spleen	ENSG00000001617.7	SEMA3F	-10.9337459175138	8.03034900333374e-28	360015
UKB_Age_first_had_sexual_intercourse	Spleen	ENSG00000164068.11	RNF123	10.3370672717247	4.82854850819134e-25	360015
UKB_Age_first_had_sexual_intercourse	Spleen	ENSG00000004534.10	RBM6	-10.2488415606594	1.20708842721635e-24	360015
UKB_Age_first_had_sexual_intercourse	Spleen	ENSG00000145020.10	AMT	-8.00446552825694	1.2033978636982e-15	360015
UKB_Age_first_had_sexual_intercourse	Spleen	ENSG00000198218.6	QRICH1	7.58989311001851	3.20933553908578e-14	360015
UKB_Age_first_had_sexual_intercourse	Spleen	ENSG00000135423.8	GLS2	6.71322157438579	1.90654182963307e-11	360015
UKB_Age_first_had_sexual_intercourse	Spleen	ENSG00000177710.5	SLC35G5	-6.58309765756557	4.61375030907763e-11	360015
UKB_Age_first_had_sexual_intercourse	Spleen	ENSG00000130731.11	C16orf13	-6.53793789269748	6.24556656391813e-11	360015
UKB_Age_first_had_sexual_intercourse	Spleen	ENSG00000197728.5	RPS26	-6.39160002637981	1.64358415018238e-10	360015
UKB_Age_first_had_sexual_intercourse	Spleen	ENSG00000165752.12	STK32C	-6.14132123518481	8.19230088787978e-10	360015
UKB_Age_first_had_sexual_intercourse	Spleen	ENSG00000103723.8	AP3B2	-6.06174062077807	1.34789350553025e-09	360015
UKB_Age_first_had_sexual_intercourse	Spleen	ENSG00000106246.13	PTCD1	5.98043524158172	2.22750880426034e-09	360015
UKB_Age_first_had_sexual_intercourse	Spleen	ENSG00000010704.14	HFE	5.79992879268522	6.63982996896017e-09	360015
UKB_Age_first_had_sexual_intercourse	Spleen	ENSG00000196388.4	INCA1	5.6797825853548	1.34969527981039e-08	360015
UKB_Age_first_had_sexual_intercourse	Spleen	ENSG00000105668.3	UPK1A	-5.58075084481055	2.39654085157959e-08	360015
UKB_Age_first_had_sexual_intercourse	Spleen	ENSG00000182134.11	TDRKH	-5.56502566805207	2.62299584564314e-08	360015
UKB_Age_first_had_sexual_intercourse	Spleen	ENSG00000253958.1	CLDN23	5.51956059042273	3.40081700655705e-08	360015
UKB_Age_first_had_sexual_intercourse	Spleen	ENSG00000127578.6	WFIKKN1	-5.47811014962196	4.30179113576145e-08	360015
UKB_Age_first_had_sexual_intercourse	Spleen	ENSG00000158865.8	SLC5A11	-5.38938904764346	7.07418534093551e-08	360015
UKB_Age_first_had_sexual_intercourse	Spleen	ENSG00000186792.11	HYAL3	-5.24822820598185	1.53655712454113e-07	360015
UKB_Age_first_had_sexual_intercourse	Spleen	ENSG00000068745.10	IP6K2	5.15513118237182	2.53586982420275e-07	360015
UKB_Age_first_had_sexual_intercourse	Stomach	ENSG00000164068.11	RNF123	9.41780912338	4.63177477625e-21	360015
UKB_Age_first_had_sexual_intercourse	Stomach	ENSG00000004534.10	RBM6	-7.77421579649	7.61153586702e-15	360015
UKB_Age_first_had_sexual_intercourse	Stomach	ENSG00000182179.6	UBA7	-7.39656471855	1.40054006832e-13	360015
UKB_Age_first_had_sexual_intercourse	Stomach	ENSG00000221819.2	C16orf3	-6.8806704406	5.96681966147e-12	360015
UKB_Age_first_had_sexual_intercourse	Stomach	ENSG00000173402.7	DAG1	-6.87613164407	6.15992171941e-12	360015
UKB_Age_first_had_sexual_intercourse	Stomach	ENSG00000003249.9	DBNDD1	-6.82392585069	8.87247821339e-12	360015
UKB_Age_first_had_sexual_intercourse	Stomach	ENSG00000130731.11	C16orf13	-6.61920139155	3.61648059957e-11	360015
UKB_Age_first_had_sexual_intercourse	Stomach	ENSG00000233276.2	GPX1	6.25152144909	4.0692643022e-10	360015
UKB_Age_first_had_sexual_intercourse	Stomach	ENSG00000166126.6	AMN	-6.22718062017	4.75424972997e-10	360015
UKB_Age_first_had_sexual_intercourse	Stomach	ENSG00000197728.5	RPS26	-6.07182455104	1.26590880813e-09	360015
UKB_Age_first_had_sexual_intercourse	Stomach	ENSG00000103269.9	RHBDL1	-5.94960778743	2.69032821561e-09	360015
UKB_Age_first_had_sexual_intercourse	Stomach	ENSG00000103723.8	AP3B2	-5.79875678723	6.68638999338e-09	360015
UKB_Age_first_had_sexual_intercourse	Stomach	ENSG00000145020.10	AMT	-5.73801146448	9.58710980611e-09	360015
UKB_Age_first_had_sexual_intercourse	Stomach	ENSG00000161996.13	WDR90	-5.66928721797	1.43502031491e-08	360015
UKB_Age_first_had_sexual_intercourse	Stomach	ENSG00000127578.6	WFIKKN1	-5.62172983822	1.89194120378e-08	360015
UKB_Age_first_had_sexual_intercourse	Stomach	ENSG00000158865.8	SLC5A11	-5.5511315563	2.84025590272e-08	360015
UKB_Age_first_had_sexual_intercourse	Stomach	ENSG00000182134.11	TDRKH	-5.52634045058	3.27204877229e-08	360015
UKB_Age_first_had_sexual_intercourse	Stomach	ENSG00000198056.9	PRIM1	-5.50105382607	3.77783736229e-08	360015
UKB_Age_first_had_sexual_intercourse	Stomach	ENSG00000178809.7	TRIM73	-5.44920873385	5.06274527475e-08	360015
UKB_Age_first_had_sexual_intercourse	Stomach	ENSG00000102755.6	FLT1	5.39689569774	6.78464383448e-08	360015
UKB_Age_first_had_sexual_intercourse	Stomach	ENSG00000164076.12	CAMKV	5.35655296223	8.48764850777e-08	360015
UKB_Age_first_had_sexual_intercourse	Stomach	ENSG00000120860.6	CCDC53	-5.31911865855	1.04333135993e-07	360015
UKB_Age_first_had_sexual_intercourse	Stomach	ENSG00000118308.10	LRMP	-5.22954218011	1.70024970257e-07	360015
UKB_Age_first_had_sexual_intercourse	Stomach	ENSG00000126062.3	TMEM115	-5.18922373504	2.11286690732e-07	360015
UKB_Age_first_had_sexual_intercourse	Testis	ENSG00000233276.2	GPX1	8.24848058245	1.60952628276e-16	360015
UKB_Age_first_had_sexual_intercourse	Testis	ENSG00000114904.8	NEK4	-8.13507974436	4.12958759088e-16	360015
UKB_Age_first_had_sexual_intercourse	Testis	ENSG00000164077.9	MON1A	-8.07897237163	6.55142042081e-16	360015
UKB_Age_first_had_sexual_intercourse	Testis	ENSG00000164068.11	RNF123	7.59247556882	3.14600657167e-14	360015
UKB_Age_first_had_sexual_intercourse	Testis	ENSG00000173281.4	PPP1R3B	-7.34984924448	1.98847803216e-13	360015
UKB_Age_first_had_sexual_intercourse	Testis	ENSG00000004534.10	RBM6	-7.20517326305	5.80828266237e-13	360015
UKB_Age_first_had_sexual_intercourse	Testis	ENSG00000103269.9	RHBDL1	-6.95207151443	3.60569133956e-12	360015
UKB_Age_first_had_sexual_intercourse	Testis	ENSG00000068745.10	IP6K2	6.92442833945	4.38467817173e-12	360015
UKB_Age_first_had_sexual_intercourse	Testis	ENSG00000186792.11	HYAL3	-6.74632811326	1.51861270654e-11	360015
UKB_Age_first_had_sexual_intercourse	Testis	ENSG00000255046.1	RP11-297N6.4	6.64005888587	3.14000430461e-11	360015
UKB_Age_first_had_sexual_intercourse	Testis	ENSG00000139531.8	SUOX	6.62127536724	3.56609961365e-11	360015
UKB_Age_first_had_sexual_intercourse	Testis	ENSG00000182319.5	SGK223	-6.50053243047	8.01401862474e-11	360015
UKB_Age_first_had_sexual_intercourse	Testis	ENSG00000170289.8	CNGB3	-6.39459940118	1.61164862943e-10	360015
UKB_Age_first_had_sexual_intercourse	Testis	ENSG00000127578.6	WFIKKN1	-6.33766094862	2.33553836006e-10	360015
UKB_Age_first_had_sexual_intercourse	Testis	ENSG00000178252.13	WDR6	6.16236971914	7.1739824981e-10	360015
UKB_Age_first_had_sexual_intercourse	Testis	ENSG00000161992.5	C16orf11	-6.13951144267	8.28616559633e-10	360015
UKB_Age_first_had_sexual_intercourse	Testis	ENSG00000113643.4	RARS	6.08069975398	1.1977890538e-09	360015
UKB_Age_first_had_sexual_intercourse	Testis	ENSG00000164076.12	CAMKV	5.90244440127	3.58473956147e-09	360015
UKB_Age_first_had_sexual_intercourse	Testis	ENSG00000105668.3	UPK1A	-5.84436796295	5.08931135257e-09	360015
UKB_Age_first_had_sexual_intercourse	Testis	ENSG00000145020.10	AMT	-5.80520988383	6.43391167842e-09	360015
UKB_Age_first_had_sexual_intercourse	Testis	ENSG00000140983.9	RHOT2	-5.63083467795	1.79472606154e-08	360015
UKB_Age_first_had_sexual_intercourse	Testis	ENSG00000188315.3	C3orf62	-5.61192494935	2.00234720568e-08	360015
UKB_Age_first_had_sexual_intercourse	Testis	ENSG00000158865.8	SLC5A11	-5.59138101332	2.25433247494e-08	360015
UKB_Age_first_had_sexual_intercourse	Testis	ENSG00000198218.6	QRICH1	5.56707306194	2.59237649056e-08	360015
UKB_Age_first_had_sexual_intercourse	Testis	ENSG00000048471.9	SNX29	-5.52977984203	3.20854626732e-08	360015
UKB_Age_first_had_sexual_intercourse	Testis	ENSG00000219435.3	TEX40	-5.51127203624	3.56492754222e-08	360015
UKB_Age_first_had_sexual_intercourse	Testis	ENSG00000142082.10	SIRT3	-5.51064811792	3.57758708347e-08	360015
UKB_Age_first_had_sexual_intercourse	Testis	ENSG00000103449.7	SALL1	5.41391688253	6.17000696407e-08	360015
UKB_Age_first_had_sexual_intercourse	Testis	ENSG00000149179.9	C11orf49	-5.38661200936	7.18430336538e-08	360015
UKB_Age_first_had_sexual_intercourse	Testis	ENSG00000011114.10	BTBD7	5.3165273216	1.05829136832e-07	360015
UKB_Age_first_had_sexual_intercourse	Testis	ENSG00000130731.11	C16orf13	-5.30264371208	1.14204625062e-07	360015
UKB_Age_first_had_sexual_intercourse	Testis	ENSG00000197728.5	RPS26	-5.25531870055	1.47852236726e-07	360015
UKB_Age_first_had_sexual_intercourse	Testis	ENSG00000178057.10	NDUFAF3	-5.2162488894	1.82683500985e-07	360015
UKB_Age_first_had_sexual_intercourse	Testis	ENSG00000119820.6	YIPF4	-5.20989794361	1.89048245602e-07	360015
UKB_Age_first_had_sexual_intercourse	Thyroid	ENSG00000004534.10	RBM6	-9.19946556407062	3.6157006349773e-20	360015
UKB_Age_first_had_sexual_intercourse	Thyroid	ENSG00000164068.11	RNF123	8.97189878207179	2.92792819276232e-19	360015
UKB_Age_first_had_sexual_intercourse	Thyroid	ENSG00000164078.8	MST1R	8.72199334028358	2.74475779700977e-18	360015
UKB_Age_first_had_sexual_intercourse	Thyroid	ENSG00000182179.6	UBA7	-8.59482890031433	8.37140389880965e-18	360015
UKB_Age_first_had_sexual_intercourse	Thyroid	ENSG00000233276.2	GPX1	7.66410052392524	1.80535364965377e-14	360015
UKB_Age_first_had_sexual_intercourse	Thyroid	ENSG00000179021.5	C3orf38	7.4944341452656	6.67361635281606e-14	360015
UKB_Age_first_had_sexual_intercourse	Thyroid	ENSG00000164077.9	MON1A	7.36865737946941	1.72721084740959e-13	360015
UKB_Age_first_had_sexual_intercourse	Thyroid	ENSG00000182319.5	SGK223	-7.36807349620657	1.73478943947937e-13	360015
UKB_Age_first_had_sexual_intercourse	Thyroid	ENSG00000145029.7	NICN1	-6.87414652434502	6.24629107100154e-12	360015
UKB_Age_first_had_sexual_intercourse	Thyroid	ENSG00000127578.6	WFIKKN1	-6.51376919526008	7.33840309336054e-11	360015
UKB_Age_first_had_sexual_intercourse	Thyroid	ENSG00000103723.8	AP3B2	-6.42571479069818	1.31414214675927e-10	360015
UKB_Age_first_had_sexual_intercourse	Thyroid	ENSG00000158373.7	HIST1H2BD	6.31498279729392	2.70504885754005e-10	360015
UKB_Age_first_had_sexual_intercourse	Thyroid	ENSG00000197562.5	RAB40C	-6.28160116128802	3.35484307046162e-10	360015
UKB_Age_first_had_sexual_intercourse	Thyroid	ENSG00000130731.11	C16orf13	-6.04286772148416	1.51546621541874e-09	360015
UKB_Age_first_had_sexual_intercourse	Thyroid	ENSG00000101391.16	CDK5RAP1	6.02265154162417	1.71747968425744e-09	360015
UKB_Age_first_had_sexual_intercourse	Thyroid	ENSG00000145020.10	AMT	-5.96324992475341	2.47499065496416e-09	360015
UKB_Age_first_had_sexual_intercourse	Thyroid	ENSG00000214954.4	LRRC69	5.85320716083688	4.82598738319205e-09	360015
UKB_Age_first_had_sexual_intercourse	Thyroid	ENSG00000161996.13	WDR90	-5.75612171985103	8.61378858607744e-09	360015
UKB_Age_first_had_sexual_intercourse	Thyroid	ENSG00000116062.10	MSH6	-5.70395269605664	1.17151877545609e-08	360015
UKB_Age_first_had_sexual_intercourse	Thyroid	ENSG00000105668.3	UPK1A	-5.70167631942585	1.18727322910379e-08	360015
UKB_Age_first_had_sexual_intercourse	Thyroid	ENSG00000110944.4	IL23A	5.65716924382512	1.54006242353708e-08	360015
UKB_Age_first_had_sexual_intercourse	Thyroid	ENSG00000173611.13	SCAI	5.6514309890658	1.59237290451731e-08	360015
UKB_Age_first_had_sexual_intercourse	Thyroid	ENSG00000158865.8	SLC5A11	-5.64300368360231	1.672337763382e-08	360015
UKB_Age_first_had_sexual_intercourse	Thyroid	ENSG00000003249.9	DBNDD1	-5.59554298153212	2.20091561972412e-08	360015
UKB_Age_first_had_sexual_intercourse	Thyroid	ENSG00000103269.9	RHBDL1	-5.54211958344441	2.99040522846131e-08	360015
UKB_Age_first_had_sexual_intercourse	Thyroid	ENSG00000187164.13	KIAA1598	-5.518561052144	3.42021197887759e-08	360015
UKB_Age_first_had_sexual_intercourse	Thyroid	ENSG00000143951.11	WDPCP	-5.5140870461899	3.50834811693862e-08	360015
UKB_Age_first_had_sexual_intercourse	Thyroid	ENSG00000139531.8	SUOX	5.44278460938046	5.24881622801836e-08	360015
UKB_Age_first_had_sexual_intercourse	Thyroid	ENSG00000214435.3	AS3MT	-5.42180293068327	5.90386979918299e-08	360015
UKB_Age_first_had_sexual_intercourse	Thyroid	ENSG00000127585.7	FBXL16	5.38793859114232	7.13149480504479e-08	360015
UKB_Age_first_had_sexual_intercourse	Thyroid	ENSG00000143363.11	PRUNE	5.37004385874463	7.87660753486246e-08	360015
UKB_Age_first_had_sexual_intercourse	Thyroid	ENSG00000136950.9	ARPC5L	-5.3115623216319	1.08753679473407e-07	360015
UKB_Age_first_had_sexual_intercourse	Thyroid	ENSG00000126267.4	COX6B1	5.26432027095863	1.40789376373951e-07	360015
UKB_Age_first_had_sexual_intercourse	Thyroid	ENSG00000167595.10	C19orf55	5.25925407273061	1.44723268997919e-07	360015
UKB_Age_first_had_sexual_intercourse	Thyroid	ENSG00000171056.6	SOX7	5.24761668007967	1.54166431531287e-07	360015
UKB_Age_first_had_sexual_intercourse	Thyroid	ENSG00000112149.5	CD83	5.18097537267038	2.20847213828485e-07	360015
UKB_Age_first_had_sexual_intercourse	Thyroid	ENSG00000162613.12	FUBP1	-5.16449582352703	2.41215788866274e-07	360015
UKB_Age_first_had_sexual_intercourse	Thyroid	ENSG00000178149.12	DALRD3	-5.16123244697336	2.45459192141898e-07	360015
UKB_Age_first_had_sexual_intercourse	Uterus	ENSG00000145029.7	NICN1	-9.45986343685	3.10103216088e-21	360015
UKB_Age_first_had_sexual_intercourse	Uterus	ENSG00000004534.10	RBM6	-9.36860479695	7.39007428432e-21	360015
UKB_Age_first_had_sexual_intercourse	Uterus	ENSG00000232112.3	TMA7	7.73111189323	1.06884847792e-14	360015
UKB_Age_first_had_sexual_intercourse	Uterus	ENSG00000225399.3	RP11-3B7.1	7.30806564679	2.71572662446e-13	360015
UKB_Age_first_had_sexual_intercourse	Uterus	ENSG00000155906.12	RMND1	7.13530811147	9.67513436959e-13	360015
UKB_Age_first_had_sexual_intercourse	Uterus	ENSG00000145020.10	AMT	-7.02132283344	2.20163515231e-12	360015
UKB_Age_first_had_sexual_intercourse	Uterus	ENSG00000161996.13	WDR90	-6.30242110671	2.93368918076e-10	360015
UKB_Age_first_had_sexual_intercourse	Uterus	ENSG00000145002.8	FAM86B2	5.90116479184	3.61265489995e-09	360015
UKB_Age_first_had_sexual_intercourse	Uterus	ENSG00000214435.3	AS3MT	-5.89169436628	3.82593876699e-09	360015
UKB_Age_first_had_sexual_intercourse	Uterus	ENSG00000143951.11	WDPCP	-5.83511044302	5.38007518503e-09	360015
UKB_Age_first_had_sexual_intercourse	Uterus	ENSG00000185909.10	KLHDC8B	5.67685718972	1.37296954645e-08	360015
UKB_Age_first_had_sexual_intercourse	Uterus	ENSG00000164944.7	KIAA1429	5.56293890839	2.65456497214e-08	360015
UKB_Age_first_had_sexual_intercourse	Uterus	ENSG00000103723.8	AP3B2	-5.51013950096	3.5879393658e-08	360015
UKB_Age_first_had_sexual_intercourse	Vagina	ENSG00000004534.10	RBM6	-8.45694961324612	2.75466128060173e-17	360015
UKB_Age_first_had_sexual_intercourse	Vagina	ENSG00000127578.6	WFIKKN1	-6.24435382537649	4.26028007762001e-10	360015
UKB_Age_first_had_sexual_intercourse	Vagina	ENSG00000198218.6	QRICH1	6.0146825931579	1.80412333499257e-09	360015
UKB_Age_first_had_sexual_intercourse	Vagina	ENSG00000049167.9	ERCC8	5.56493299071799	2.62439013219249e-08	360015
UKB_Age_first_had_sexual_intercourse	Vagina	ENSG00000158865.8	SLC5A11	-5.52966028956702	3.21073340467494e-08	360015
UKB_Age_first_had_sexual_intercourse	Vagina	ENSG00000145020.10	AMT	-5.27569740040061	1.32328366804961e-07	360015
UKB_Age_first_had_sexual_intercourse	Vagina	ENSG00000205464.7	ATP6AP1L	5.21647624610003	1.82459534628525e-07	360015
UKB_Age_first_had_sexual_intercourse	Whole_Blood	ENSG00000164078.8	MST1R	-9.21869072661	3.02297286458e-20	360015
UKB_Age_first_had_sexual_intercourse	Whole_Blood	ENSG00000004534.10	RBM6	-9.21742912223	3.05873466824e-20	360015
UKB_Age_first_had_sexual_intercourse	Whole_Blood	ENSG00000198218.6	QRICH1	9.00362047663	2.19417437903e-19	360015
UKB_Age_first_had_sexual_intercourse	Whole_Blood	ENSG00000182179.6	UBA7	-8.25564526032	1.51586078397e-16	360015
UKB_Age_first_had_sexual_intercourse	Whole_Blood	ENSG00000186792.11	HYAL3	-7.05917238618	1.6779774327e-12	360015
UKB_Age_first_had_sexual_intercourse	Whole_Blood	ENSG00000143951.11	WDPCP	-7.03716374009	1.96540025704e-12	360015
UKB_Age_first_had_sexual_intercourse	Whole_Blood	ENSG00000178342.4	KCNG2	6.54726825312	5.86773269752e-11	360015
UKB_Age_first_had_sexual_intercourse	Whole_Blood	ENSG00000145020.10	AMT	-6.50115667414	7.9808328391e-11	360015
UKB_Age_first_had_sexual_intercourse	Whole_Blood	ENSG00000127580.11	WDR24	-6.10724267994	1.01470216639e-09	360015
UKB_Age_first_had_sexual_intercourse	Whole_Blood	ENSG00000160563.9	MED27	6.05055132868	1.44492622305e-09	360015
UKB_Age_first_had_sexual_intercourse	Whole_Blood	ENSG00000135213.8	POM121C	-6.035351305	1.58771372516e-09	360015
UKB_Age_first_had_sexual_intercourse	Whole_Blood	ENSG00000127578.6	WFIKKN1	-5.98084346521	2.22193348817e-09	360015
UKB_Age_first_had_sexual_intercourse	Whole_Blood	ENSG00000079459.8	FDFT1	5.87504512921	4.23098061984e-09	360015
UKB_Age_first_had_sexual_intercourse	Whole_Blood	ENSG00000187164.13	KIAA1598	5.8596928703	4.64125667033e-09	360015
UKB_Age_first_had_sexual_intercourse	Whole_Blood	ENSG00000136573.8	BLK	-5.81458462432	6.08357177419e-09	360015
UKB_Age_first_had_sexual_intercourse	Whole_Blood	ENSG00000163935.9	SFMBT1	5.7753024116	7.68778747286e-09	360015
UKB_Age_first_had_sexual_intercourse	Whole_Blood	ENSG00000103723.8	AP3B2	-5.69080978216	1.26536034113e-08	360015
UKB_Age_first_had_sexual_intercourse	Whole_Blood	ENSG00000178904.14	DPY19L3	5.6730843222	1.40356255356e-08	360015
UKB_Age_first_had_sexual_intercourse	Whole_Blood	ENSG00000196652.7	ZKSCAN5	5.61521666209	1.96460165301e-08	360015
UKB_Age_first_had_sexual_intercourse	Whole_Blood	ENSG00000126267.4	COX6B1	5.6101765866	2.02268074223e-08	360015
UKB_Age_first_had_sexual_intercourse	Whole_Blood	ENSG00000105668.3	UPK1A	-5.60346459654	2.10261985829e-08	360015
UKB_Age_first_had_sexual_intercourse	Whole_Blood	ENSG00000151503.8	NCAPD3	-5.55889103538	2.71685704011e-08	360015
UKB_Age_first_had_sexual_intercourse	Whole_Blood	ENSG00000139531.8	SUOX	5.5367823687	3.08293037969e-08	360015
UKB_Age_first_had_sexual_intercourse	Whole_Blood	ENSG00000120860.6	CCDC53	-5.48375414039	4.16672089286e-08	360015
UKB_Age_first_had_sexual_intercourse	Whole_Blood	ENSG00000068745.10	IP6K2	5.39384252215	6.90099651294e-08	360015
UKB_Age_first_had_sexual_intercourse	Whole_Blood	ENSG00000178467.13	P4HTM	-5.33478836795	9.57136030328e-08	360015
UKB_Age_first_had_sexual_intercourse	Whole_Blood	ENSG00000253426.1	RP11-10A14.4	5.32699405641	9.9911160683e-08	360015
UKB_Age_first_had_sexual_intercourse	Whole_Blood	ENSG00000182134.11	TDRKH	-5.29826865041	1.1697436087e-07	360015
UKB_Age_first_had_sexual_intercourse	Whole_Blood	ENSG00000154328.11	NEIL2	5.27181188786	1.35161107703e-07	360015
UKB_Age_first_had_sexual_intercourse	Whole_Blood	ENSG00000197275.8	RAD54B	-5.2650924559	1.40198934222e-07	360015
UKB_Age_first_had_sexual_intercourse	Whole_Blood	ENSG00000129347.15	KRI1	5.26135077318	1.43082457818e-07	360015
UKB_Age_first_had_sexual_intercourse	Whole_Blood	ENSG00000165219.17	GAPVD1	5.22499416949	1.74257269125e-07	360015
UKB_Age_first_had_sexual_intercourse	Whole_Blood	ENSG00000159479.12	MED8	5.22334956972	1.75812636823e-07	360015
UKB_Age_first_had_sexual_intercourse	Whole_Blood	ENSG00000178809.7	TRIM73	-5.21459065953	1.84325060096e-07	360015
UKB_Age_first_had_sexual_intercourse	Whole_Blood	ENSG00000126432.9	PRDX5	5.19820962776	2.01326630981e-07	360015
[truncated: 164,908 more rows]
