# Supplementary material for: Integrating predicted transcriptome from multiple tissues improves association detection
Source: PLoS Genet. 2019 Jan 22;15(1):e1007889. doi: 10.1371/journal.pgen.1007889 (PMC6358100; doi:10.1371/journal.pgen.1007889)
Supplement: S4 Dataset — Columns are consortium name, study name, gene2pheno.org display name, study sample size, study population, URL of portal where data was downloaded from, link to pubmed entry if available. (TXT) [file pgen.1007889.s005.txt]

consortium	name	tag	sample_size	population	portal	pubmed_paper_link
ADIPOGen	Adiponectin	ADIPOGen_Adiponectin	39883	EUR	http://www.mcgill.ca/genepi/adipogen-consortium	http://www.ncbi.nlm.nih.gov/pubmed/22479202
ANGST	Anxiety Disorder (Case-Control)	ANGST_ANXIETY_CC	18186	EUR	https://www.med.unc.edu/pgc/results-and-downloads	https://www.ncbi.nlm.nih.gov/pubmed/26754954
AMD	Age-related Macular Degeneration	AdvancedAMD_2015	34009	EUR:EAS:SAS:AFR	http://csg.sph.umich.edu/abecasis/public/amd2015/	http://www.ncbi.nlm.nih.gov/pubmed/26691988
CARDIoGRAM_C4D	Coronary Artery Disease (additive model)	CARDIoGRAM_C4D_CAD_ADDITIVE	184305	EUR:SAS:EAS:AFR:AMR	http://www.cardiogramplusc4d.org/downloads/	http://www.ncbi.nlm.nih.gov/pubmed/26343387
CARDIoGRAM_C4D	Myocardial Infarction	CARDIoGRAM_C4D_MI_ADDITIVE	184305	EUR:SAS:EAS:AFR:AMR	http://www.cardiogramplusc4d.org/downloads/	http://www.ncbi.nlm.nih.gov/pubmed/26343387
CIAC	Clozapine-Induced Agranulocytosis	CIAC	1352	EUR	https://www.med.unc.edu/pgc/results-and-downloads	http://www.ncbi.nlm.nih.gov/pubmed/25187353
CKDGen	Chronic Kidney Disease	CKDGen_Chronic_Kidney_Disease	70484	EUR	https://fox.nhlbi.nih.gov/CKDGen/	http://www.ncbi.nlm.nih.gov/pubmed/24029420
CKDGen	Microalbuminuria	CKDGen_MA	63153	EUR	https://fox.nhlbi.nih.gov/CKDGen/	http://www.ncbi.nlm.nih.gov/pubmed/24029420
CKDGen	Urinary Albumin-To-Creatinine Ratio (with Diabetes Mellitus)	CKDGen_UACR_DM	63153	EUR	https://fox.nhlbi.nih.gov/CKDGen/	http://www.ncbi.nlm.nih.gov/pubmed/24029420
CKDGen	Urinary Albumin-To-Creatinine Ratio (Overall)	CKDGen_UACR_Overall	63153	EUR	https://fox.nhlbi.nih.gov/CKDGen/	http://www.ncbi.nlm.nih.gov/pubmed/24029420
CKDGen	Urinary Albumin-To-Creatinine Ratio (without Diabetes Mellitus)	CKDGen_UACR_nonDM	63153	EUR	https://fox.nhlbi.nih.gov/CKDGen/	http://www.ncbi.nlm.nih.gov/pubmed/24029420
CKDGen	Estimated Glomerular Filtration Rate based on Serum Creatinine (Overall) (with Diabetes Mellitus)	CKDGen_eGFRcrea_DM	74354	EUR	https://fox.nhlbi.nih.gov/CKDGen/	http://www.ncbi.nlm.nih.gov/pubmed/24029420
CKDGen	Estimated Glomerular Filtration Rate based on Serum Creatinine (Overall)	CKDGen_eGFRcrea_Overall	74354	EUR	https://fox.nhlbi.nih.gov/CKDGen/	http://www.ncbi.nlm.nih.gov/pubmed/24029420
CKDGen	Creatinine (Overall) AFR	CKDGen_eGFRcrea_Overall_AFR	63153	AFR	https://fox.nhlbi.nih.gov/CKDGen/	http://www.ncbi.nlm.nih.gov/pubmed/24029420
CKDGen	Estimated Glomerular Filtration Rate based on Serum Creatinine (Overall) (without Diabetes Mellitus)	CKDGen_eGFRcrea_nonDM	74354	EUR	https://fox.nhlbi.nih.gov/CKDGen/	http://www.ncbi.nlm.nih.gov/pubmed/24029420
CONVERGE	Major Depressive Disorder	CONVERGE_MDD	11670	EAS	http://www.well.ox.ac.uk/converge	http://www.ncbi.nlm.nih.gov/pubmed/26176920
DIAGRAM	Type 2 Diabetes	DIAGRAM_T2D_TRANS_ETHNIC	149461	EUR:EAS:SAS	http://diagram-consortium.org/downloads.html	http://www.ncbi.nlm.nih.gov/pubmed/22885922
EAGLE	Eczema	EAGLE_Eczema	40835	EUR	https://data.bris.ac.uk/data/dataset/28uchsdpmub118uex26ylacqm	NA
EGG	Birth Length	EGG_BL	28459	EUR	http://egg-consortium.org/	http://www.ncbi.nlm.nih.gov/pubmed/25281659
EGG	Body Mass Index Standard Deviation Score	EGG_BMI_HapMapImputed	35668	NA	http://egg-consortium.org/	http://www.ncbi.nlm.nih.gov/pubmed/26604143
EGG	Birth Weight	EGG_BW3_EUR	143677	EUR	http://egg-consortium.org/	https://www.ncbi.nlm.nih.gov/pubmed/27680694
EGG	Birth Weight	EGG_BW3_TransEthnic	153781	EUR:AFR:EAS:SAS	http://egg-consortium.org/	https://www.ncbi.nlm.nih.gov/pubmed/27680694
EGG	Head Circumference	EGG_HC	10678	EUR	http://egg-consortium.org/	http://www.ncbi.nlm.nih.gov/pubmed/22504419
EGG	Childhood Obesity	EGG_Obesity	13848	EUR	http://egg-consortium.org/	http://www.ncbi.nlm.nih.gov/pubmed/22484627
EGG	Height Standard Deviation Score (Males, 12 years old)	EGG_Pubertal_growth_12M	6986	EUR	http://egg-consortium.org/	http://www.ncbi.nlm.nih.gov/pubmed/23449627
Gabriel	Asthma	GABRIEL_Asthma	26475	EUR	http://www.cng.fr/gabriel/results.html	http://www.ncbi.nlm.nih.gov/pubmed/17611496
GEFOS	Bone Mineral Density (Femoral neck)	GEFOS_FemoralNeck	44731	EUR	http://www.gefos.org/?q=content/data-release-2015	http://www.ncbi.nlm.nih.gov/pubmed/26367794
GEFOS	Bone Mineral Density (Forearm)	GEFOS_Forearm	49988	EUR	http://www.gefos.org/?q=content/data-release-2015	http://www.ncbi.nlm.nih.gov/pubmed/26367794
GEFOS	Bone Mineral Density (Lumbar Spine)	GEFOS_LumbarSpine	10805	EUR	http://www.gefos.org/?q=content/data-release-2015	http://www.ncbi.nlm.nih.gov/pubmed/26367794
GERA	Allergic Rhinitis	GERA_ALLERGIC_RHINITIS	61091	EUR	NA	NA
GERA	Asthma	GERA_ASTHMA	61091	EUR	NA	NA
GERA	Cancer	GERA_CANCER	61091	EUR	NA	NA
GERA	Cardiac diseases	GERA_CARD	61091	EUR	NA	NA
GERA	Depressive Disorder	GERA_DEPRESS	61091	EUR	NA	NA
GERA	Dermatophytosis	GERA_DERMATOPHYTOSIS	61091	EUR	NA	NA
GERA	Type II Diabetes	GERA_DIA2	61091	EUR	NA	NA
GERA	Dyslipidemias	GERA_DYSLIPID	61091	EUR	NA	NA
GERA	Hemorrhoids	GERA_HEMORRHOIDS	61091	EUR	NA	NA
GERA	Abdominopelvic Hernia	GERA_HERNIA_ABDOMINOPELVIC	61091	EUR	NA	NA
GERA	Hypertension	GERA_HYPER	61091	EUR	NA	NA
GERA	Sleep Disorders	GERA_INSOMNIA	61091	EUR	NA	NA
GERA	Anemia (Iron Deficiency)	GERA_IRON_DEFICIENCY	61091	EUR	NA	NA
GERA	Irritable Bowel Syndrome	GERA_IRRITABLE_BOWEL	61091	EUR	NA	NA
GERA	Macular Degeneration	GERA_MACDEGEN	61091	EUR	NA	NA
GERA	Osteoarthtitis	GERA_OSTIOA	61091	EUR	NA	NA
GERA	Osteoporosis	GERA_OSTIOP	61091	EUR	NA	NA
GERA	Peptic Ulcer	GERA_PEPTIC_ULCERS	61091	EUR	NA	NA
GERA	Psychiatric Diseases	GERA_PSYCHIATRIC	61091	EUR	NA	NA
GERA	Peripheral Vascular Diseases	GERA_PVD	61091	EUR	NA	NA
GERA	Stress Disorders	GERA_STRESS	61091	EUR	NA	NA
GERA	Varicose Veins	GERA_VARICOSE_VEINS	61091	EUR	NA	NA
GIANT	Body Mass Index	GIANT_BMI_All_Ancestries	339224	EUR:AFR:EAS	http://www.broadinstitute.org/collaboration/giant/index.php/GIANT_consortium_data_files	http://www.ncbi.nlm.nih.gov/pubmed/25673413
GIANT	Height	GIANT_HEIGHT	253288	EUR	http://www.broadinstitute.org/collaboration/giant/index.php/GIANT_consortium_data_files	http://www.ncbi.nlm.nih.gov/pubmed/25282103
GIANT	Hip Circumference	GIANT_HIP_Combined_All_Ancestries	224459	EUR:AFR:EAS	http://www.broadinstitute.org/collaboration/giant/index.php/GIANT_consortium_data_files	http://www.ncbi.nlm.nih.gov/pubmed/25673412
GIANT	Waist Circumference	GIANT_WC_Combined_All_Ancestries	224459	EUR:AFR:EAS	http://www.broadinstitute.org/collaboration/giant/index.php/GIANT_consortium_data_files	http://www.ncbi.nlm.nih.gov/pubmed/25673412
GIANT	Waist-to-Hip Ratio	GIANT_WHR_Combined_All_Ancestries	224459	EUR:AFR:EAS	http://www.broadinstitute.org/collaboration/giant/index.php/GIANT_consortium_data_files	http://www.ncbi.nlm.nih.gov/pubmed/25673412
GLGC	High-density Lipoprotein Cholesterol	GLGC_Mc_HDL	188578	EUR	http://csg.sph.umich.edu//abecasis/public/lipids2013/	http://www.ncbi.nlm.nih.gov/pubmed/24097068
GLGC	Low-density Lipoprotein Cholesterol	GLGC_Mc_LDL	188578	EUR	http://csg.sph.umich.edu//abecasis/public/lipids2013/	http://www.ncbi.nlm.nih.gov/pubmed/24097068
GLGC	Triglycerids	GLGC_Mc_TG	188578	EUR	http://csg.sph.umich.edu//abecasis/public/lipids2013/	http://www.ncbi.nlm.nih.gov/pubmed/24097068
GPC	Five Factor Model Conscientiousness	GPC-NEO-CONSCIENTIOUSNESS	17375	EUR	http://www.tweelingenregister.org/GPC/	http://www.ncbi.nlm.nih.gov/pubmed/21173776
GUGC	Gout	GUGC_Gout	69374	EUR	http://metabolomics.helmholtz-muenchen.de/gugc/	http://www.ncbi.nlm.nih.gov/pubmed/23263486
GUGC	Serum Urate	GUGC_UA	110347	EUR	http://metabolomics.helmholtz-muenchen.de/gugc/	http://www.ncbi.nlm.nih.gov/pubmed/23263486
HRGene	Heart Rate	HRGene_HeartRate	85787	EUR	https://walker05.u.hpc.mssm.edu/	https://www.ncbi.nlm.nih.gov/pubmed/23583979
IBD	Crohn's Disease	IBD.EUR.Crohns_Disease	34652	EUR	http://www.ibdgenetics.org/	http://www.ncbi.nlm.nih.gov/pubmed/26192919
IBD	Inflammatory Bowel Disease	IBD.EUR.Inflammatory_Bowel_Disease	20833	EUR	http://www.ibdgenetics.org/	http://www.ncbi.nlm.nih.gov/pubmed/26192919
IBD	Ulcerative Colitis	IBD.EUR.Ulcerative_Colitis	27432	EUR	http://www.ibdgenetics.org/	http://www.ncbi.nlm.nih.gov/pubmed/26192919
IGAP	Alzheimer	IGAP	54162	EUR	http://web.pasteur-lille.fr/en/recherche/u744/igap/igap_download.php	http://www.ncbi.nlm.nih.gov/pubmed/24162737
IM_IGROWTH	Intrinsic Growth	IGROWTH	325	EUR	NA	NA
IHGC	Any Migraine	IHGC_Any_Migraine	375752	EUR	http://www.headachegenetics.org/content/datasets-and-cohorts	http://www.ncbi.nlm.nih.gov/pubmed/27322543
IHGC	Migraine with aura	IHGC_Migraine_with_Aura	151215	EUR	http://www.headachegenetics.org/content/datasets-and-cohorts	http://www.ncbi.nlm.nih.gov/pubmed/27322543
IHGC	Migraine without aura	IHGC_Migraine_without_Aura	147970	EUR	http://www.headachegenetics.org/content/datasets-and-cohorts	http://www.ncbi.nlm.nih.gov/pubmed/27322543
ILAE	All epilepsies	ILAE_All_epilepsies	34853	Mixed	http://www.epigad.org/gwas_ilae2014/	http://thelancet.com/journals/laneur/article/PIIS1474-4422(14)70171-1/fulltext
ILAE	Focal Epilepsy	ILAE_Focal_epilepsy	28763	Mixed	http://www.epigad.org/gwas_ilae2014/	http://thelancet.com/journals/laneur/article/PIIS1474-4422(14)70171-1/fulltext
ILAE	Genetic Generalised Epilepsy	ILAE_Genetic_generalised_epilepsy	31467	Mixed	http://www.epigad.org/gwas_ilae2014/	http://thelancet.com/journals/laneur/article/PIIS1474-4422(14)70171-1/fulltext
IMMUNOBASE	Celiac Disease	IMMUNOBASE_Celiac_disease_hg19	15283	EUR	https://www.immunobase.org/downloads/protected_data/GWAS_Data/	http://www.ncbi.nlm.nih.gov/pubmed/20190752
IMMUNOBASE	Multiple Sclerosis	IMMUNOBASE_Multiple_sclerosis_hg19	27148	EUR	https://www.immunobase.org/downloads/protected_data/GWAS_Data/	http://www.ncbi.nlm.nih.gov/pubmed/21833088
IMMUNOBASE	Systemic Lupus Erythematosus	IMMUNOBASE_Systemic_lupus_erythematosus_hg19	23210	EUR	https://www.immunobase.org/downloads/protected_data/GWAS_Data/	http://www.ncbi.nlm.nih.gov/pubmed/26502338
Jones	Chronotype	Jones_Chronotype	128266	EUR	http://www.t2diabetesgenes.org/data/	https://www.ncbi.nlm.nih.gov/pubmed/27494321
Jones	Sleep Duration	Jones_SleepDuration	128266	EUR	http://www.t2diabetesgenes.org/data/	https://www.ncbi.nlm.nih.gov/pubmed/27494321
Kilpelainen	Leptin BMI-Adjusted	Kilpelainen_Leptin_Adjusted_for_BMI	32161	EUR	https://walker05.u.hpc.mssm.edu/	https://www.ncbi.nlm.nih.gov/pubmed/26833098
Kilpelainen	Leptin Unadjusted for BMI	Kilpelainen_Leptin_Not_Adjusted_for_BMI	32161	EUR	https://walker05.u.hpc.mssm.edu/	https://www.ncbi.nlm.nih.gov/pubmed/26833098
Lu Y	Body Fat	LuY_BodyFat	100716	Mixed	https://walker05.u.hpc.mssm.edu/	https://www.ncbi.nlm.nih.gov/pubmed/26833246
MAGIC	Glycated Hemogoblin	MAGIC_HbA1C	46368	EUR	http://www.magicinvestigators.org/downloads/	http://www.ncbi.nlm.nih.gov/pubmed/20858683
MAGIC	Fasting Proinsulin	MAGIC_LN_FastingProinsulin	10701	EUR	http://www.magicinvestigators.org/downloads/	http://www.ncbi.nlm.nih.gov/pubmed/21873549
MAGIC	Fasting Glucose and BMI interaction	MAGIC_Manning_et_al_FastingGlucose_Interaction	58074	EUR	http://www.magicinvestigators.org/downloads/	http://www.ncbi.nlm.nih.gov/pubmed/22581228
MAGIC	Fasting Glucose	MAGIC_Scott_et_al_FG	133010	EUR	http://www.magicinvestigators.org/downloads/	http://www.ncbi.nlm.nih.gov/pubmed/22885924
MAGIC	Fasting Insulin /Adjusted for BMI)	MAGIC_Scott_et_al_FI_adjBMI	108557	EUR	http://www.magicinvestigators.org/downloads/	http://www.ncbi.nlm.nih.gov/pubmed/22885924
MAGIC	Homeostatic Model Assessment, Beta Cell	MAGIC_ln_HOMA-B	36466	EUR	http://www.magicinvestigators.org/downloads/	http://www.ncbi.nlm.nih.gov/pubmed/20081858
MAGIC	Homeostatic Model Assessment, Insulin Resistance	MAGIC_ln_HOMA-IR	37037	EUR	http://www.magicinvestigators.org/downloads/	http://www.ncbi.nlm.nih.gov/pubmed/20081858
RA_OKADA	Rheumatoid Arthritis	RA_OKADA_TRANS_ETHNIC	80799	EUR:EAS	http://plaza.umin.ac.jp/yokada/datasource/software.htm	http://www.ncbi.nlm.nih.gov/pubmed/24390342
ReproGen	Age of Menarche	ReproGen_Menarche	182416	EUR	http://www.reprogen.org/data_download.html	http://www.ncbi.nlm.nih.gov/pubmed/25231870
ReproGen	Age of Menopause	ReproGen_Menopause	69360	EUR	http://www.reprogen.org/data_download.html	http://www.ncbi.nlm.nih.gov/pubmed/26414677
SSGAC	College Completion	SSGAC_College	101069	EUR	http://ssgac.org/Data.php	http://www.ncbi.nlm.nih.gov/pubmed/23722424
SSGAC	Education Years	SSGAC_Education_Years	95427	EUR	http://ssgac.org/Data.php	http://www.ncbi.nlm.nih.gov/pubmed/23722424
Wood	Body Mass Index	Wood_BMI	120286	EUR	http://www.t2diabetesgenes.org/data/	https://www.ncbi.nlm.nih.gov/pubmed/26961502
Wood	Type 2 Diabetes	Wood_T2D	120286	EUR	http://www.t2diabetesgenes.org/data/	https://www.ncbi.nlm.nih.gov/pubmed/26961502
Baranzini	Multiple Sclerosis	dbGAP_Baranzini_MultipleSclerosis	1861	EUR	https://www.ncbi.nlm.nih.gov/projects/SNP/gViewer/gView.cgi?aid=2861	https://www.ncbi.nlm.nih.gov/pubmed/19010793
COG	Neuroblastoma	dbGAP_COG_Neuroblastoma	4881	EUR	https://www.ncbi.nlm.nih.gov/projects/SNP/gViewer/gView.cgi?aid=2895	https://www.ncbi.nlm.nih.gov/pubmed/21124317
Duerr	Inflammatory Bowel Disease	dbGAP_Duerr_InflammatoryBowelDisease	1963	EUR-Jewish	https://www.ncbi.nlm.nih.gov/projects/SNP/gViewer/gView.cgi?aid=2847	https://www.ncbi.nlm.nih.gov/pubmed/17068223
Hom	Systemic Lupus Erythematosus	dbGAP_Hom_SystemicLupusErythematosus	3094	EUR	http://www.ncbi.nlm.nih.gov/projects/gap/cgi-bin/analysis.cgi?study_id=phs000501.v1.p1&pha=2848	https://www.ncbi.nlm.nih.gov/pubmed/18204098
Hunter	Breast Cancer	dbGAP_Hunter_BreastCancer	2287	EUR	ftp://ftp.ncbi.nlm.nih.gov/dbgap/studies/phs000147/analyses/	https://www.ncbi.nlm.nih.gov/pubmed/17529973
ISGS	Ischemic Stroke	dbGAP_ISGS_IschemicStroke	517	NA	http://www.ncbi.nlm.nih.gov/projects/gap/cgi-bin/analysis.cgi?study_id=phs000102.v1.p1&pha=2844	https://www.ncbi.nlm.nih.gov/pubmed/17434096
Li H	Alzheimer's Disease	dbGAP_LiH_Alzheimer	1489	EUR	http://www.ncbi.nlm.nih.gov/projects/gap/cgi-bin/analysis.cgi?study_id=phs000219.v1.p1&pha=2879	https://www.ncbi.nlm.nih.gov/pubmed/17998437
PGC	Attention Deficit/Hyperactivity Disorder	pgc.adhd	5415	EUR	https://www.med.unc.edu/pgc/results-and-downloads	http://www.ncbi.nlm.nih.gov/pubmed/20732625
PGC	Autism Spectrum Disorder	pgc.aut.euro	NA	NA	https://www.med.unc.edu/pgc/results-and-downloads	Missing
PGC	Bipolar Disorder	pgc.bip.full.2012-04	16731	EUR	https://www.med.unc.edu/pgc/results-and-downloads	http://www.ncbi.nlm.nih.gov/pubmed/21926972
PGC	Major Depressive Disorder	pgc.mdd.full.2012-04	18759	EUR	https://www.med.unc.edu/pgc/results-and-downloads	http://www.ncbi.nlm.nih.gov/pubmed/22472876
PGC	Schizophrenia	pgc.scz2	150064	EUR:EAS	https://www.med.unc.edu/pgc/downloads	http://www.ncbi.nlm.nih.gov/pubmed/25056061
TAG	Tobacco Cigarettes per Day	tag.cpd.tbl	38181	EUR	https://www.med.unc.edu/pgc/results-and-downloads	http://www.ncbi.nlm.nih.gov/pubmed/20418890
