# Supplementary material for: Integrating predicted transcriptome from multiple tissues improves association detection
Source: PLoS Genet. 2019 Jan 22;15(1):e1007889. doi: 10.1371/journal.pgen.1007889 (PMC6358100; doi:10.1371/journal.pgen.1007889)
Supplement: S5 Dataset — Columns are: tag: gene2pheno.org display name; consortium: Consortium Name; name: study name; n_spredixcan_significant: Number of Bonferroni-significant S-PrediXcan results; n_smultixcan_significant number of Bonferroni-significant results for MultiXcan; n_spredixcan_only number of results only significant in S-PrediXcan; n_smultixcan_only number of results only significant in S-MultiXcan. (TXT) [file pgen.1007889.s006.txt]

tag	consortium	name	n_spredixcan_significant	n_smultixcan_significant	n_spredixcan_only	n_smultixcan_only
ADIPOGen_Adiponectin	ADIPOGen	Adiponectin	20	30	2	12
ANGST_ANXIETY_CC	ANGST	Anxiety Disorder (Case-Control)	1	2	0	1
AdvancedAMD_2015	AMD	Age-related Macular Degeneration	145	150	13	18
CARDIoGRAM_C4D_CAD_ADDITIVE	CARDIoGRAM_C4D	Coronary Artery Disease (additive model)	56	48	20	12
CARDIoGRAM_C4D_MI_ADDITIVE	CARDIoGRAM_C4D	Myocardial Infarction	30	22	12	4
CIAC	CIAC	Clozapine-Induced Agranulocytosis	0	0	0	0
CKDGen_Chronic_Kidney_Disease	CKDGen	Chronic Kidney Disease	17	13	6	2
CKDGen_MA	CKDGen	Microalbuminuria	0	0	0	0
CKDGen_UACR_DM	CKDGen	Urinary Albumin-To-Creatinine Ratio (with Diabetes Mellitus)	0	0	0	0
CKDGen_UACR_Overall	CKDGen	Urinary Albumin-To-Creatinine Ratio (Overall)	0	1	0	1
CKDGen_UACR_nonDM	CKDGen	Urinary Albumin-To-Creatinine Ratio (without Diabetes Mellitus)	0	0	0	0
CKDGen_eGFRcrea_DM	CKDGen	Estimated Glomerular Filtration Rate based on Serum Creatinine (Overall) (with Diabetes Mellitus)	0	0	0	0
CKDGen_eGFRcrea_Overall	CKDGen	Estimated Glomerular Filtration Rate based on Serum Creatinine (Overall)	123	138	18	33
CKDGen_eGFRcrea_Overall_AFR	CKDGen	Creatinine (Overall) AFR	0	2	0	2
CKDGen_eGFRcrea_nonDM	CKDGen	Estimated Glomerular Filtration Rate based on Serum Creatinine (Overall) (without Diabetes Mellitus)	119	128	23	32
CONVERGE_MDD	CONVERGE	Major Depressive Disorder	0	1	0	1
DIAGRAM_T2D_TRANS_ETHNIC	DIAGRAM	Type 2 Diabetes	17	10	8	1
EAGLE_Eczema	EAGLE	Eczema	36	57	6	27
EGG_BL	EGG	Birth Length	2	2	2	2
EGG_BMI_HapMapImputed	EGG	Body Mass Index Standard Deviation Score	21	23	1	3
EGG_BW3_EUR	EGG	Birth Weight	59	58	16	15
EGG_BW3_TransEthnic	EGG	Birth Weight	56	60	11	15
EGG_HC	EGG	Head Circumference	0	1	0	1
EGG_Obesity	EGG	Childhood Obesity	6	4	2	0
EGG_Pubertal_growth_12M	EGG	Height Standard Deviation Score (Males, 12 years old)	1	0	1	0
GABRIEL_Asthma	Gabriel	Asthma	23	30	4	11
GEFOS_FemoralNeck	GEFOS	Bone Mineral Density (Femoral neck)	17	18	5	6
GEFOS_Forearm	GEFOS	Bone Mineral Density (Forearm)	2	3	0	1
GEFOS_LumbarSpine	GEFOS	Bone Mineral Density (Lumbar Spine)	14	14	4	4
GERA_ALLERGIC_RHINITIS	GERA	Allergic Rhinitis	2	2	0	0
GERA_ASTHMA	GERA	Asthma	13	15	2	4
GERA_CANCER	GERA	Cancer	39	39	6	6
GERA_CARD	GERA	Cardiac diseases	0	0	0	0
GERA_DEPRESS	GERA	Depressive Disorder	0	1	0	1
GERA_DERMATOPHYTOSIS	GERA	Dermatophytosis	0	0	0	0
GERA_DIA2	GERA	Type II Diabetes	7	3	4	0
GERA_DYSLIPID	GERA	Dyslipidemias	68	89	9	30
GERA_HEMORRHOIDS	GERA	Hemorrhoids	0	0	0	0
GERA_HERNIA_ABDOMINOPELVIC	GERA	Abdominopelvic Hernia	2	2	0	0
GERA_HYPER	GERA	Hypertension	3	2	1	0
GERA_INSOMNIA	GERA	Sleep Disorders	0	0	0	0
GERA_IRON_DEFICIENCY	GERA	Anemia (Iron Deficiency)	0	1	0	1
GERA_IRRITABLE_BOWEL	GERA	Irritable Bowel Syndrome	0	0	0	0
GERA_MACDEGEN	GERA	Macular Degeneration	26	35	2	11
GERA_OSTIOA	GERA	Osteoarthtitis	0	0	0	0
GERA_OSTIOP	GERA	Osteoporosis	1	0	1	0
GERA_PEPTIC_ULCERS	GERA	Peptic Ulcer	0	0	0	0
GERA_PSYCHIATRIC	GERA	Psychiatric Diseases	0	0	0	0
GERA_PVD	GERA	Peripheral Vascular Diseases	0	0	0	0
GERA_STRESS	GERA	Stress Disorders	0	0	0	0
GERA_VARICOSE_VEINS	GERA	Varicose Veins	0	0	0	0
GIANT_BMI_All_Ancestries	GIANT	Body Mass Index	123	128	24	29
GIANT_HEIGHT	GIANT	Height	1585	2013	162	590
GIANT_HIP_Combined_All_Ancestries	GIANT	Hip Circumference	77	76	23	22
GIANT_WC_Combined_All_Ancestries	GIANT	Waist Circumference	61	62	15	16
GIANT_WHR_Combined_All_Ancestries	GIANT	Waist-to-Hip Ratio	17	12	9	4
GLGC_Mc_HDL	GLGC	High-density Lipoprotein Cholesterol	253	281	30	58
GLGC_Mc_LDL	GLGC	Low-density Lipoprotein Cholesterol	282	293	33	44
GLGC_Mc_TG	GLGC	Triglycerids	233	260	24	51
GPC-NEO-CONSCIENTIOUSNESS	GPC	Five Factor Model Conscientiousness	0	0	0	0
GUGC_Gout	GUGC	Gout	5	7	0	2
GUGC_UA	GUGC	Serum Urate	134	159	11	36
HRGene_HeartRate	HRGene	Heart Rate	36	42	6	12
IBD.EUR.Crohns_Disease	IBD	Crohn's Disease	150	169	30	49
IBD.EUR.Inflammatory_Bowel_Disease	IBD	Inflammatory Bowel Disease	221	256	26	61
IBD.EUR.Ulcerative_Colitis	IBD	Ulcerative Colitis	117	141	22	46
IGAP	IGAP	Alzheimer	52	59	4	11
IGROWTH	IM_IGROWTH	Intrinsic Growth	3	3	0	0
IHGC_Any_Migraine	IHGC	Any Migraine	1121	1120	1	0
IHGC_Migraine_with_Aura	IHGC	Migraine with aura	161	161	0	0
IHGC_Migraine_without_Aura	IHGC	Migraine without aura	207	207	0	0
ILAE_All_epilepsies	ILAE	All epilepsies	0	0	0	0
ILAE_Focal_epilepsy	ILAE	Focal Epilepsy	0	0	0	0
ILAE_Genetic_generalised_epilepsy	ILAE	Genetic Generalised Epilepsy	0	0	0	0
IMMUNOBASE_Celiac_disease_hg19	IMMUNOBASE	Celiac Disease	13	13	3	3
IMMUNOBASE_Multiple_sclerosis_hg19	IMMUNOBASE	Multiple Sclerosis	165	167	14	16
IMMUNOBASE_Systemic_lupus_erythematosus_hg19	IMMUNOBASE	Systemic Lupus Erythematosus	229	246	15	32
Jones_Chronotype	Jones	Chronotype	22	16	8	2
Jones_SleepDuration	Jones	Sleep Duration	3	4	1	2
Kilpelainen_Leptin_Adjusted_for_BMI	Kilpelainen	Leptin BMI-Adjusted	2	2	0	0
Kilpelainen_Leptin_Not_Adjusted_for_BMI	Kilpelainen	Leptin Unadjusted for BMI	0	0	0	0
LuY_BodyFat	Lu Y	Body Fat	5	1	5	1
MAGIC_HbA1C	MAGIC	Glycated Hemogoblin	20	21	2	3
MAGIC_LN_FastingProinsulin	MAGIC	Fasting Proinsulin	42	44	3	5
MAGIC_Manning_et_al_FastingGlucose_Interaction	MAGIC	Fasting Glucose and BMI interaction	2	3	0	1
MAGIC_Scott_et_al_FG	MAGIC	Fasting Glucose	247	266	20	39
MAGIC_Scott_et_al_FI_adjBMI	MAGIC	Fasting Insulin /Adjusted for BMI)	69	95	11	37
MAGIC_ln_HOMA-B	MAGIC	Homeostatic Model Assessment, Beta Cell	7	6	2	1
MAGIC_ln_HOMA-IR	MAGIC	Homeostatic Model Assessment, Insulin Resistance	0	0	0	0
RA_OKADA_TRANS_ETHNIC	RA_OKADA	Rheumatoid Arthritis	231	263	14	46
ReproGen_Menarche	ReproGen	Age of Menarche	88	95	20	27
ReproGen_Menopause	ReproGen	Age of Menopause	166	175	30	39
SSGAC_College	SSGAC	College Completion	3	4	2	3
SSGAC_Education_Years	SSGAC	Education Years	9	5	7	3
Wood_BMI	Wood	Body Mass Index	1	1	1	1
Wood_T2D	Wood	Type 2 Diabetes	0	0	0	0
dbGAP_Baranzini_MultipleSclerosis	Baranzini	Multiple Sclerosis	0	6	0	6
dbGAP_COG_Neuroblastoma	COG	Neuroblastoma	3	15	0	12
dbGAP_Duerr_InflammatoryBowelDisease	Duerr	Inflammatory Bowel Disease	5	11	1	7
dbGAP_Hom_SystemicLupusErythematosus	Hom	Systemic Lupus Erythematosus	41	78	2	39
dbGAP_Hunter_BreastCancer	Hunter	Breast Cancer	0	0	0	0
dbGAP_ISGS_IschemicStroke	ISGS	Ischemic Stroke	1	1	1	1
dbGAP_LiH_Alzheimer	Li H	Alzheimer's Disease	0	3	0	3
pgc.adhd	PGC	Attention Deficit/Hyperactivity Disorder	0	0	0	0
pgc.aut.euro	PGC	Autism Spectrum Disorder	0	0	0	0
pgc.bip.full.2012-04	PGC	Bipolar Disorder	8	6	6	4
pgc.mdd.full.2012-04	PGC	Major Depressive Disorder	1	0	1	0
pgc.scz2	PGC	Schizophrenia	285	332	51	98
tag.cpd.tbl	TAG	Tobacco Cigarettes per Day	13	12	2	1
