# Supplementary material for: Integrating predicted transcriptome from multiple tissues improves association detection
Source: PLoS Genet. 2019 Jan 22;15(1):e1007889. doi: 10.1371/journal.pgen.1007889 (PMC6358100; doi:10.1371/journal.pgen.1007889)
Supplement: S6 Dataset — Columns are: tag: gene2pheno.org display name; consortium: Consortium Name; name: study name; gene: Ensembl id; gene_name: HUGO name; pvalue: p-value of the S-MultiXcan association; n number of S-PrediXcan results available for the gene; n_indep number of independent components surviving SVD; p_i_best best p-value of S-PrediXcan;t_i_best tissue that presented best S-PrediXcan result; p_i_worst worst p-value of S-PrediXcan; t_i_worst tissue that presented worst S-PrediXcan result. (TXT) [file pgen.1007889.s007.txt]

tag	consortium	name	gene	gene_name	pvalue	n	n_indep	p_i_best	t_i_best	p_i_worst	t_i_worst
ADIPOGen_Adiponectin	ADIPOGen	Adiponectin	ENSG00000163918	RFC4	3.63082092419e-21	21	3	1.26531481132e-23	Artery_Aorta	0.02690500963	Spleen
ADIPOGen_Adiponectin	ADIPOGen	Adiponectin	ENSG00000119242	CCDC92	3.29584916982e-14	21	9	5.29933607272e-16	Adipose_Visceral_Omentum	0.896290111369	Ovary
ADIPOGen_Adiponectin	ADIPOGen	Adiponectin	ENSG00000179195	ZNF664	4.23404465639e-14	14	12	9.73229738027e-09	Cells_Transformed_fibroblasts	0.889212896619	Brain_Cerebellum
ADIPOGen_Adiponectin	ADIPOGen	Adiponectin	ENSG00000244405	ETV5	1.28945296138e-13	7	7	4.07124038483e-13	Brain_Nucleus_accumbens_basal_ganglia	0.793009320002	Esophagus_Mucosa
ADIPOGen_Adiponectin	ADIPOGen	Adiponectin	ENSG00000140945	CDH13	3.14625791289e-12	11	11	2.27144421104e-08	Skin_Sun_Exposed_Lower_leg	0.933600209829	Lung
ADIPOGen_Adiponectin	ADIPOGen	Adiponectin	ENSG00000139697	SBNO1	1.99490925812e-11	12	11	1.44735839939e-10	Uterus	0.997367697476	Stomach
ADIPOGen_Adiponectin	ADIPOGen	Adiponectin	ENSG00000139719	VPS33A	3.62407002401e-11	15	10	9.33792695496e-08	Spleen	0.337617856566	Uterus
ADIPOGen_Adiponectin	ADIPOGen	Adiponectin	ENSG00000196917	HCAR1	6.18715589788e-11	6	6	1.09475006721e-08	Whole_Blood	0.498376066143	Artery_Tibial
ADIPOGen_Adiponectin	ADIPOGen	Adiponectin	ENSG00000114841	DNAH1	1.23169290219e-10	15	9	3.76040569678e-09	Artery_Aorta	0.878739263307	Adipose_Visceral_Omentum
ADIPOGen_Adiponectin	ADIPOGen	Adiponectin	ENSG00000156976	EIF4A2	3.16298434412e-10	1	1	3.16298434412e-10	Esophagus_Mucosa	3.16298434412e-10	Esophagus_Mucosa
ADIPOGen_Adiponectin	ADIPOGen	Adiponectin	ENSG00000248487	ABHD14A	6.25047871989e-10	17	17	1.38014779749e-05	Colon_Sigmoid	0.94389019776	Adipose_Subcutaneous
ADIPOGen_Adiponectin	ADIPOGen	Adiponectin	ENSG00000168268	NT5DC2	1.36549435098e-09	24	9	3.14972313924e-08	Testis	0.501948189648	Whole_Blood
ADIPOGen_Adiponectin	ADIPOGen	Adiponectin	ENSG00000168237	GLYCTK	1.83746200351e-09	25	7	1.9703259031e-08	Heart_Atrial_Appendage	0.604527222616	Small_Intestine_Terminal_Ileum
ADIPOGen_Adiponectin	ADIPOGen	Adiponectin	ENSG00000164091	WDR82	3.70571348677e-09	5	5	1.07308339336e-05	Artery_Coronary	0.709296302276	Esophagus_Gastroesophageal_Junction
ADIPOGen_Adiponectin	ADIPOGen	Adiponectin	ENSG00000163938	GNL3	1.64283643179e-08	25	9	2.9304679396e-10	Brain_Cerebellar_Hemisphere	0.590878779113	Skin_Sun_Exposed_Lower_leg
ADIPOGen_Adiponectin	ADIPOGen	Adiponectin	ENSG00000162244	RPL29	2.94612163142e-08	40	18	5.1716250484e-06	Colon_Sigmoid	0.959346273372	Stomach
ADIPOGen_Adiponectin	ADIPOGen	Adiponectin	ENSG00000113889	KNG1	3.49470571189e-08	2	2	1.63359622596e-08	Colon_Transverse	2.36428891296e-05	Brain_Cortex
ADIPOGen_Adiponectin	ADIPOGen	Adiponectin	ENSG00000010327	STAB1	5.44087492248e-08	8	8	4.56117420384e-06	Skin_Sun_Exposed_Lower_leg	0.388595705398	Esophagus_Mucosa
ADIPOGen_Adiponectin	ADIPOGen	Adiponectin	ENSG00000213533	TMEM110	7.41243334392e-08	19	12	1.27736316537e-09	Adipose_Subcutaneous	0.950657201395	Skin_Sun_Exposed_Lower_leg
ADIPOGen_Adiponectin	ADIPOGen	Adiponectin	ENSG00000010322	NISCH	7.6080468343e-08	11	9	9.10410387999e-09	Adipose_Visceral_Omentum	0.661264179569	Esophagus_Mucosa
ADIPOGen_Adiponectin	ADIPOGen	Adiponectin	ENSG00000010319	SEMA3G	1.16309474717e-07	7	7	1.99061767033e-07	Adrenal_Gland	0.874753192245	Adipose_Subcutaneous
ADIPOGen_Adiponectin	ADIPOGen	Adiponectin	ENSG00000114854	TNNC1	1.22036142817e-07	4	4	1.53336152267e-05	Brain_Cerebellum	0.266976688172	Skin_Not_Sun_Exposed_Suprapubic
ADIPOGen_Adiponectin	ADIPOGen	Adiponectin	ENSG00000175727	MLXIP	1.7358840521e-07	10	10	7.74576748021e-07	Thyroid	0.782589665751	Muscle_Skeletal
ADIPOGen_Adiponectin	ADIPOGen	Adiponectin	ENSG00000150977	RILPL2	2.70196362535e-07	13	12	2.36154590556e-06	Colon_Transverse	0.963039113781	Liver
ADIPOGen_Adiponectin	ADIPOGen	Adiponectin	ENSG00000111325	OGFOD2	3.79636550367e-07	7	7	7.10596306714e-05	Cells_EBV-transformed_lymphocytes	0.427165255987	Cells_Transformed_fibroblasts
ADIPOGen_Adiponectin	ADIPOGen	Adiponectin	ENSG00000124299	PEPD	5.14792972039e-07	19	13	1.1052038632e-07	Adipose_Visceral_Omentum	0.853921074478	Nerve_Tibial
ADIPOGen_Adiponectin	ADIPOGen	Adiponectin	ENSG00000163930	BAP1	7.03136876238e-07	5	5	3.48070964643e-06	Artery_Coronary	0.304319842318	Thyroid
ADIPOGen_Adiponectin	ADIPOGen	Adiponectin	ENSG00000130787	HIP1R	1.29317083625e-06	8	6	3.27527930942e-07	Thyroid	0.760344769512	Adipose_Visceral_Omentum
ADIPOGen_Adiponectin	ADIPOGen	Adiponectin	ENSG00000055957	ITIH1	1.40729317702e-06	4	4	2.67130731567e-06	Testis	0.715431944317	Cells_EBV-transformed_lymphocytes
ADIPOGen_Adiponectin	ADIPOGen	Adiponectin	ENSG00000090512	FETUB	2.78515528316e-06	5	5	1.67014893881e-06	Skin_Not_Sun_Exposed_Suprapubic	0.608827569563	Skin_Sun_Exposed_Lower_leg
ANGST_ANXIETY_CC	ANGST	Anxiety Disorder (Case-Control)	ENSG00000204793	FOXD4L6	2.78331795373e-27	2	2	2.28018302952e-28	Brain_Hypothalamus	1.44146741727e-19	Brain_Nucleus_accumbens_basal_ganglia
ANGST_ANXIETY_CC	ANGST	Anxiety Disorder (Case-Control)	ENSG00000196774	ANKRD20A1	4.37790875253e-10	6	5	1.30179627682e-06	Nerve_Tibial	0.984788593328	Breast_Mammary_Tissue
AdvancedAMD_2015	AMD	Age-related Macular Degeneration	ENSG00000244414	CFHR1	0	8	8	1.53925895453355e-279	Brain_Putamen_basal_ganglia	0.112677359740068	Nerve_Tibial
AdvancedAMD_2015	AMD	Age-related Macular Degeneration	ENSG00000116785	CFHR3	0	14	4	3.83400769609785e-291	Adrenal_Gland	1.63802679351662e-12	Heart_Atrial_Appendage
AdvancedAMD_2015	AMD	Age-related Macular Degeneration	ENSG00000177888	ZBTB41	7.29244757383493e-296	8	8	3.72543731640483e-175	Brain_Cerebellum	0.829408982670989	Whole_Blood
AdvancedAMD_2015	AMD	Age-related Macular Degeneration	ENSG00000162687	KCNT2	4.00958075981642e-293	5	5	1.31998394133315e-227	Brain_Hippocampus	0.202999978985606	Cells_Transformed_fibroblasts
AdvancedAMD_2015	AMD	Age-related Macular Degeneration	ENSG00000000971	CFH	3.10566501751325e-288	7	7	1.50890243920773e-199	Skin_Not_Sun_Exposed_Suprapubic	0.116529779011836	Cells_Transformed_fibroblasts
AdvancedAMD_2015	AMD	Age-related Macular Degeneration	ENSG00000107679	PLEKHA1	1.43167031185107e-242	20	14	6.35290411100599e-205	Lung	0.143717439212573	Small_Intestine_Terminal_Ileum
AdvancedAMD_2015	AMD	Age-related Macular Degeneration	ENSG00000095574	IKZF5	2.42224170293904e-183	7	7	1.48618880075073e-173	Artery_Aorta	0.541891442136627	Skin_Not_Sun_Exposed_Suprapubic
AdvancedAMD_2015	AMD	Age-related Macular Degeneration	ENSG00000254636	ARMS2	7.10569079580841e-176	11	7	1.31669834893409e-161	Esophagus_Muscularis	0.49200311902448	Brain_Caudate_basal_ganglia
AdvancedAMD_2015	AMD	Age-related Macular Degeneration	ENSG00000166033	HTRA1	4.10798418261425e-95	7	7	8.28145793080503e-53	Pituitary	0.765834960517211	Esophagus_Mucosa
AdvancedAMD_2015	AMD	Age-related Macular Degeneration	ENSG00000227507	LTB	9.75904345435135e-94	3	3	1.12000164815882e-89	Esophagus_Gastroesophageal_Junction	0.845179411893041	Adrenal_Gland
AdvancedAMD_2015	AMD	Age-related Macular Degeneration	ENSG00000204356	NELFE	1.61103613559352e-90	12	4	6.0058929995423e-96	Cells_Transformed_fibroblasts	0.600025368721933	Brain_Cerebellum
AdvancedAMD_2015	AMD	Age-related Macular Degeneration	ENSG00000187908	DMBT1	2.61798024532369e-85	9	9	2.18883125985026e-35	Lung	0.0820261162848185	Brain_Caudate_basal_ganglia
AdvancedAMD_2015	AMD	Age-related Macular Degeneration	ENSG00000204314	PRRT1	4.83663549826686e-77	16	12	4.727465112534e-37	Uterus	0.71401217345179	Ovary
AdvancedAMD_2015	AMD	Age-related Macular Degeneration	ENSG00000204351	SKIV2L	7.78678588495019e-76	35	2	3.56941459116622e-91	Skin_Sun_Exposed_Lower_leg	6.43893338909246e-29	Muscle_Skeletal
AdvancedAMD_2015	AMD	Age-related Macular Degeneration	ENSG00000204348	DXO	1.56536968556726e-70	17	11	1.98446556243674e-42	Lung	0.917389746845624	Brain_Cerebellar_Hemisphere
AdvancedAMD_2015	AMD	Age-related Macular Degeneration	ENSG00000204396	VWA7	5.7889292782258e-65	13	13	8.11884775422397e-44	Thyroid	0.869399607419707	Pancreas
AdvancedAMD_2015	AMD	Age-related Macular Degeneration	ENSG00000231852	CYP21A2	9.22437331038984e-63	24	11	8.5009219694068e-17	Artery_Tibial	0.862524565776247	Uterus
AdvancedAMD_2015	AMD	Age-related Macular Degeneration	ENSG00000213722	DDAH2	1.02514463640707e-62	12	10	6.44920642310432e-44	Thyroid	0.761908336621107	Brain_Cerebellum
AdvancedAMD_2015	AMD	Age-related Macular Degeneration	ENSG00000204308	RNF5	3.45770857664155e-61	14	10	2.5540997611708e-47	Stomach	0.0050386667506806	Skin_Not_Sun_Exposed_Suprapubic
AdvancedAMD_2015	AMD	Age-related Macular Degeneration	ENSG00000204315	FKBPL	4.66541076876241e-57	9	9	3.52946258378401e-33	Skin_Sun_Exposed_Lower_leg	0.435491700236529	Colon_Sigmoid
AdvancedAMD_2015	AMD	Age-related Macular Degeneration	ENSG00000204410	MSH5	6.99899939228362e-57	7	7	5.9337183238145e-34	Skin_Sun_Exposed_Lower_leg	0.195587417739644	Brain_Putamen_basal_ganglia
AdvancedAMD_2015	AMD	Age-related Macular Degeneration	ENSG00000224389	C4B	9.05744150673466e-57	18	12	5.59655788105056e-41	Esophagus_Mucosa	0.839575215362389	Nerve_Tibial
AdvancedAMD_2015	AMD	Age-related Macular Degeneration	ENSG00000243649	CFB	8.55191027147388e-56	9	9	4.4484711922655e-38	Brain_Caudate_basal_ganglia	0.866670629963581	Cells_EBV-transformed_lymphocytes
AdvancedAMD_2015	AMD	Age-related Macular Degeneration	ENSG00000151414	NEK7	4.40621273792727e-53	8	8	3.29699749561929e-38	Stomach	0.588916875120137	Esophagus_Gastroesophageal_Junction
AdvancedAMD_2015	AMD	Age-related Macular Degeneration	ENSG00000204385	SLC44A4	7.86080271935469e-49	3	3	2.85509042930205e-28	Skin_Sun_Exposed_Lower_leg	1.68447134582078e-07	Adipose_Visceral_Omentum
AdvancedAMD_2015	AMD	Age-related Macular Degeneration	ENSG00000204438	GPANK1	3.97266430129435e-46	12	12	2.06336527620489e-17	Small_Intestine_Terminal_Ileum	0.688714800152468	Spleen
AdvancedAMD_2015	AMD	Age-related Macular Degeneration	ENSG00000204420	C6orf25	2.43899599712101e-45	5	5	2.09845085280586e-25	Muscle_Skeletal	0.461845442053433	Esophagus_Mucosa
AdvancedAMD_2015	AMD	Age-related Macular Degeneration	ENSG00000203724	C1orf53	1.33054052327665e-44	4	4	3.10175369564472e-33	Nerve_Tibial	0.462097744563232	Brain_Hippocampus
AdvancedAMD_2015	AMD	Age-related Macular Degeneration	ENSG00000137310	TCF19	1.46030491998975e-44	25	10	3.03246461178888e-15	Stomach	0.998942226214799	Brain_Cerebellum
AdvancedAMD_2015	AMD	Age-related Macular Degeneration	ENSG00000204463	BAG6	6.71096895367295e-42	25	8	8.27596045210985e-13	Muscle_Skeletal	0.903692385097201	Nerve_Tibial
AdvancedAMD_2015	AMD	Age-related Macular Degeneration	ENSG00000204387	C6orf48	5.00582488150249e-39	11	9	5.60292511550734e-35	Skin_Not_Sun_Exposed_Suprapubic	0.595000010312002	Liver
AdvancedAMD_2015	AMD	Age-related Macular Degeneration	ENSG00000204304	PBX2	8.38279386225281e-39	7	7	2.98207046700807e-17	Whole_Blood	0.0357737476509051	Skin_Not_Sun_Exposed_Suprapubic
AdvancedAMD_2015	AMD	Age-related Macular Degeneration	ENSG00000204544	MUC21	1.40628538202657e-38	7	7	1.69640559516287e-10	Heart_Atrial_Appendage	0.842927836224629	Pancreas
AdvancedAMD_2015	AMD	Age-related Macular Degeneration	ENSG00000204427	ABHD16A	1.50924142917096e-38	10	10	1.53356535396681e-27	Brain_Nucleus_accumbens_basal_ganglia	0.508784893826744	Adipose_Visceral_Omentum
AdvancedAMD_2015	AMD	Age-related Macular Degeneration	ENSG00000204444	APOM	1.68642265833385e-37	11	9	1.08932221897726e-27	Testis	0.192992510396576	Nerve_Tibial
AdvancedAMD_2015	AMD	Age-related Macular Degeneration	ENSG00000204428	LY6G5C	1.11391072309524e-36	18	10	4.19174568305767e-19	Spleen	0.958422756130062	Brain_Anterior_cingulate_cortex_BA24
AdvancedAMD_2015	AMD	Age-related Macular Degeneration	ENSG00000204301	NOTCH4	1.77552376375097e-36	23	11	5.51890505661996e-40	Colon_Transverse	0.0196369980889701	Whole_Blood
AdvancedAMD_2015	AMD	Age-related Macular Degeneration	ENSG00000143278	F13B	1.92543284882965e-36	1	1	1.92543284882962e-36	Testis	1.92543284882962e-36	Testis
AdvancedAMD_2015	AMD	Age-related Macular Degeneration	ENSG00000221988	PPT2	1.46404856405068e-35	6	6	4.1818486986351e-35	Cells_Transformed_fibroblasts	0.825689629809846	Brain_Cortex
AdvancedAMD_2015	AMD	Age-related Macular Degeneration	ENSG00000137411	VARS2	2.29640210349746e-35	29	10	9.72855848831697e-22	Brain_Hippocampus	0.806191493828936	Cells_EBV-transformed_lymphocytes
AdvancedAMD_2015	AMD	Age-related Macular Degeneration	ENSG00000204421	LY6G6C	2.30929333699963e-35	5	5	5.43708816014416e-15	Artery_Coronary	0.188000018131673	Adrenal_Gland
AdvancedAMD_2015	AMD	Age-related Macular Degeneration	ENSG00000204310	AGPAT1	1.43578831016005e-34	8	8	6.83618432697277e-27	Nerve_Tibial	0.283161197760847	Stomach
AdvancedAMD_2015	AMD	Age-related Macular Degeneration	ENSG00000204475	NCR3	1.07957099101899e-32	6	6	1.73722540440073e-15	Esophagus_Mucosa	0.408477080139107	Whole_Blood
AdvancedAMD_2015	AMD	Age-related Macular Degeneration	ENSG00000206344	HCG27	5.97670526252096e-32	38	6	1.6517495593973e-17	Pituitary	0.95825915498326	Artery_Tibial
AdvancedAMD_2015	AMD	Age-related Macular Degeneration	ENSG00000204482	LST1	9.65043073646962e-32	11	11	2.97660982028989e-06	Cells_Transformed_fibroblasts	0.804722505217723	Brain_Hypothalamus
AdvancedAMD_2015	AMD	Age-related Macular Degeneration	ENSG00000204394	VARS	8.58420221975444e-30	5	4	7.98504735308711e-31	Lung	0.260999998374196	Brain_Cerebellum
AdvancedAMD_2015	AMD	Age-related Macular Degeneration	ENSG00000204305	AGER	1.31465053710006e-29	13	13	8.77794455158301e-20	Artery_Tibial	0.886564568268968	Cells_Transformed_fibroblasts
AdvancedAMD_2015	AMD	Age-related Macular Degeneration	ENSG00000213654	GPSM3	2.58075959819182e-29	5	5	5.78249884839704e-21	Brain_Cerebellum	0.109686128422728	Colon_Sigmoid
AdvancedAMD_2015	AMD	Age-related Macular Degeneration	ENSG00000204580	DDR1	3.32267706921151e-29	9	9	1.29011414245661e-13	Stomach	0.951126986902398	Lung
AdvancedAMD_2015	AMD	Age-related Macular Degeneration	ENSG00000234745	HLA-B	6.75099362429894e-29	32	6	2.96595045419367e-22	Vagina	0.803710329279197	Skin_Not_Sun_Exposed_Suprapubic
AdvancedAMD_2015	AMD	Age-related Macular Degeneration	ENSG00000204435	CSNK2B	1.55901696491201e-28	6	6	5.43638736444372e-21	Muscle_Skeletal	0.00828999943341672	Stomach
AdvancedAMD_2015	AMD	Age-related Macular Degeneration	ENSG00000125730	C3	5.78587662780166e-27	7	7	2.91016670456952e-25	Adipose_Subcutaneous	0.565494626045545	Colon_Sigmoid
AdvancedAMD_2015	AMD	Age-related Macular Degeneration	ENSG00000204531	POU5F1	1.0876673320134e-26	31	7	4.41770613126356e-15	Liver	0.918037180867797	Pancreas
AdvancedAMD_2015	AMD	Age-related Macular Degeneration	ENSG00000138161	CUZD1	9.16296943252479e-26	6	6	2.76661350606725e-26	Adrenal_Gland	0.618877230816709	Heart_Atrial_Appendage
AdvancedAMD_2015	AMD	Age-related Macular Degeneration	ENSG00000204516	MICB	1.06474853506164e-25	36	5	6.61959307998969e-15	Ovary	0.993223828894736	Adipose_Subcutaneous
AdvancedAMD_2015	AMD	Age-related Macular Degeneration	ENSG00000204287	HLA-DRA	1.44463573106943e-24	10	10	7.60625881758607e-14	Muscle_Skeletal	0.929907035845147	Thyroid
AdvancedAMD_2015	AMD	Age-related Macular Degeneration	ENSG00000204386	NEU1	7.96182266334103e-24	4	4	4.82000402838701e-25	Cells_EBV-transformed_lymphocytes	0.106024295131772	Whole_Blood
AdvancedAMD_2015	AMD	Age-related Macular Degeneration	ENSG00000204267	TAP2	1.02174228355261e-23	29	8	2.07709648415108e-06	Esophagus_Gastroesophageal_Junction	0.908558066539477	Testis
AdvancedAMD_2015	AMD	Age-related Macular Degeneration	ENSG00000107672	NSMCE4A	5.38306626240004e-23	9	9	4.67517993778812e-12	Muscle_Skeletal	0.313040871774486	Small_Intestine_Terminal_Ileum
AdvancedAMD_2015	AMD	Age-related Macular Degeneration	ENSG00000213047	DENND1B	6.08776867218798e-23	8	8	8.59375107089e-11	Muscle_Skeletal	0.796904109179244	Brain_Cerebellum
AdvancedAMD_2015	AMD	Age-related Macular Degeneration	ENSG00000143355	LHX9	3.88116258724612e-22	2	2	1.46966577727894e-22	Artery_Coronary	0.921063552268493	Lung
AdvancedAMD_2015	AMD	Age-related Macular Degeneration	ENSG00000166278	C2	4.08138000458222e-22	10	10	6.00132826632656e-12	Artery_Aorta	0.446124674662056	Uterus
AdvancedAMD_2015	AMD	Age-related Macular Degeneration	ENSG00000204388	HSPA1B	4.6913175765568e-22	5	5	2.06350845416556e-10	Testis	0.234188471583801	Brain_Nucleus_accumbens_basal_ganglia
AdvancedAMD_2015	AMD	Age-related Macular Degeneration	ENSG00000204366	ZBTB12	5.87470329882653e-22	5	5	2.83000600913456e-22	Spleen	0.927512637384796	Ovary
AdvancedAMD_2015	AMD	Age-related Macular Degeneration	ENSG00000204469	PRRC2A	1.50459910628283e-21	4	4	7.76607228791371e-16	Adipose_Subcutaneous	0.208179381167653	Pancreas
AdvancedAMD_2015	AMD	Age-related Macular Degeneration	ENSG00000204392	LSM2	5.65391421055183e-21	4	4	1.56819095610102e-10	Artery_Aorta	0.855953874333414	Artery_Tibial
AdvancedAMD_2015	AMD	Age-related Macular Degeneration	ENSG00000204424	LY6G6F	2.10673815261003e-20	4	4	8.11369604067783e-09	Skin_Not_Sun_Exposed_Suprapubic	3.86980335069551e-05	Esophagus_Mucosa
AdvancedAMD_2015	AMD	Age-related Macular Degeneration	ENSG00000198563	DDX39B	2.59913319327828e-20	11	8	1.49553156898899e-10	Vagina	0.976802218577314	Skin_Not_Sun_Exposed_Suprapubic
AdvancedAMD_2015	AMD	Age-related Macular Degeneration	ENSG00000204439	C6orf47	1.11084182816259e-19	5	5	7.09999794933529e-14	Esophagus_Mucosa	0.627638678343619	Thyroid
AdvancedAMD_2015	AMD	Age-related Macular Degeneration	ENSG00000138162	TACC2	2.08266101709312e-19	14	9	1.61001520526942e-16	Pancreas	0.980563215235235	Pituitary
AdvancedAMD_2015	AMD	Age-related Macular Degeneration	ENSG00000204539	CDSN	2.19348239466049e-19	2	2	1.31659084720632e-11	Skin_Sun_Exposed_Lower_leg	0.000827987028563758	Skin_Not_Sun_Exposed_Suprapubic
AdvancedAMD_2015	AMD	Age-related Macular Degeneration	ENSG00000170684	ZNF296	2.42784172940602e-19	5	5	1.75261212705126e-20	Brain_Cerebellar_Hemisphere	0.54542782420564	Brain_Hippocampus
AdvancedAMD_2015	AMD	Age-related Macular Degeneration	ENSG00000204344	STK19	1.07142153787243e-18	10	10	2.3187332338532e-15	Artery_Aorta	0.992375176427116	Heart_Atrial_Appendage
AdvancedAMD_2015	AMD	Age-related Macular Degeneration	ENSG00000179344	HLA-DQB1	3.01994354280424e-18	43	1	2.42245112512943e-28	Uterus	3.26657765889298e-09	Cells_Transformed_fibroblasts
AdvancedAMD_2015	AMD	Age-related Macular Degeneration	ENSG00000204371	EHMT2	1.10950085097859e-17	6	6	5.58495500523911e-10	Skin_Sun_Exposed_Lower_leg	0.2169999807807	Cells_Transformed_fibroblasts
AdvancedAMD_2015	AMD	Age-related Macular Degeneration	ENSG00000244731	C4A	1.29000472360052e-17	40	2	1.27817223750645e-34	Brain_Hippocampus	0.0316705004251566	Small_Intestine_Terminal_Ileum
AdvancedAMD_2015	AMD	Age-related Macular Degeneration	ENSG00000137343	ATAT1	1.56139649848323e-17	6	6	1.09311993019277e-10	Cells_Transformed_fibroblasts	0.00573999869096483	Heart_Left_Ventricle
AdvancedAMD_2015	AMD	Age-related Macular Degeneration	ENSG00000196735	HLA-DQA1	2.68175111424414e-16	42	1	5.22224020247909e-35	Colon_Transverse	4.80531294739233e-07	Brain_Cortex
AdvancedAMD_2015	AMD	Age-related Macular Degeneration	ENSG00000204498	NFKBIL1	4.12635973110859e-16	5	5	7.52049942266286e-11	Prostate	0.0800929147274763	Brain_Cerebellum
AdvancedAMD_2015	AMD	Age-related Macular Degeneration	ENSG00000102962	CCL22	4.13201561859717e-16	3	3	2.47045733808947e-17	Esophagus_Muscularis	0.838187889676185	Whole_Blood
AdvancedAMD_2015	AMD	Age-related Macular Degeneration	ENSG00000168394	TAP1	5.20592958292672e-15	16	13	4.2314307132154e-05	Testis	0.817728760406248	Nerve_Tibial
AdvancedAMD_2015	AMD	Age-related Macular Degeneration	ENSG00000223501	VPS52	6.92002034798644e-15	6	6	3.38976898741114e-16	Brain_Hippocampus	0.630800572636224	Testis
AdvancedAMD_2015	AMD	Age-related Macular Degeneration	ENSG00000130208	APOC1	1.62062313464783e-14	7	7	1.60490864722801e-10	Adrenal_Gland	0.491635551795278	Brain_Cerebellum
AdvancedAMD_2015	AMD	Age-related Macular Degeneration	ENSG00000100564	PIGH	2.91333606480307e-14	20	13	2.40206845689821e-08	Cells_EBV-transformed_lymphocytes	0.977676050993129	Muscle_Skeletal
AdvancedAMD_2015	AMD	Age-related Macular Degeneration	ENSG00000196177	ACADSB	2.93019942697964e-14	8	7	1.5915342699448e-12	Muscle_Skeletal	0.885258569370251	Skin_Not_Sun_Exposed_Suprapubic
AdvancedAMD_2015	AMD	Age-related Macular Degeneration	ENSG00000087237	CETP	4.18952030414341e-14	10	10	1.42949565641625e-15	Colon_Transverse	0.779094476280983	Brain_Nucleus_accumbens_basal_ganglia
AdvancedAMD_2015	AMD	Age-related Macular Degeneration	ENSG00000232629	HLA-DQB2	7.85154258453528e-14	32	5	1.68809845665025e-16	Prostate	0.758207149573587	Brain_Frontal_Cortex_BA9
AdvancedAMD_2015	AMD	Age-related Macular Degeneration	ENSG00000159915	ZNF233	8.7834570107419e-14	14	13	3.55491397544703e-10	Muscle_Skeletal	0.741363165921314	Testis
AdvancedAMD_2015	AMD	Age-related Macular Degeneration	ENSG00000204536	CCHCR1	1.14143723420502e-13	33	5	1.27564278982066e-20	Pituitary	0.584575401828705	Artery_Tibial
AdvancedAMD_2015	AMD	Age-related Macular Degeneration	ENSG00000213719	CLIC1	1.39530093611608e-13	7	7	1.11840091733104e-12	Liver	0.335676819595425	Esophagus_Mucosa
AdvancedAMD_2015	AMD	Age-related Macular Degeneration	ENSG00000140853	NLRC5	2.12041197934872e-13	8	8	3.13997494787357e-12	Cells_Transformed_fibroblasts	0.989960501154221	Whole_Blood
AdvancedAMD_2015	AMD	Age-related Macular Degeneration	ENSG00000204540	PSORS1C1	7.14348685728948e-13	32	5	1.63359039734657e-05	Brain_Hypothalamus	0.98503070212326	Brain_Cortex
AdvancedAMD_2015	AMD	Age-related Macular Degeneration	ENSG00000232810	TNF	1.78936016344128e-12	4	4	2.48227446649031e-10	Thyroid	0.141783699319981	Cells_Transformed_fibroblasts
AdvancedAMD_2015	AMD	Age-related Macular Degeneration	ENSG00000196260	SFTA2	6.63349120315707e-12	5	5	4.15932210715201e-14	Muscle_Skeletal	0.134862584536827	Esophagus_Mucosa
AdvancedAMD_2015	AMD	Age-related Macular Degeneration	ENSG00000213676	ATF6B	7.60689644690723e-12	21	7	4.98931056942336e-09	Spleen	0.923693082806286	Colon_Sigmoid
AdvancedAMD_2015	AMD	Age-related Macular Degeneration	ENSG00000204248	COL11A2	1.13271488584071e-11	12	12	1.60789293539929e-07	Vagina	0.867947473824434	Brain_Cerebellum
AdvancedAMD_2015	AMD	Age-related Macular Degeneration	ENSG00000107669	ATE1	1.22338181747123e-11	17	15	2.72322672820064e-09	Brain_Cortex	0.967279269443251	Pancreas
AdvancedAMD_2015	AMD	Age-related Macular Degeneration	ENSG00000134376	CRB1	3.12024439665215e-11	1	1	3.12024439665215e-11	Brain_Anterior_cingulate_cortex_BA24	3.12024439665215e-11	Brain_Anterior_cingulate_cortex_BA24
AdvancedAMD_2015	AMD	Age-related Macular Degeneration	ENSG00000104853	CLPTM1	3.48411816188476e-11	7	7	7.55575321748378e-08	Lung	0.855067288013803	Prostate
AdvancedAMD_2015	AMD	Age-related Macular Degeneration	ENSG00000066279	ASPM	5.76420454206666e-11	3	3	6.9940531704394e-09	Whole_Blood	0.589152343030066	Skin_Sun_Exposed_Lower_leg
AdvancedAMD_2015	AMD	Age-related Macular Degeneration	ENSG00000204568	MRPS18B	1.12051986941315e-10	6	6	4.56565013113267e-09	Adipose_Subcutaneous	0.448714684237987	Brain_Cerebellum
AdvancedAMD_2015	AMD	Age-related Macular Degeneration	ENSG00000204290	BTNL2	1.56568378998069e-10	4	4	5.12635325980676e-11	Nerve_Tibial	0.337353926060686	Brain_Nucleus_accumbens_basal_ganglia
AdvancedAMD_2015	AMD	Age-related Macular Degeneration	ENSG00000196230	TUBB	1.7380081492239e-10	4	4	2.95999794961503e-05	Esophagus_Gastroesophageal_Junction	0.0495173494401703	Colon_Transverse
AdvancedAMD_2015	AMD	Age-related Macular Degeneration	ENSG00000138152	BTBD16	4.23059914142403e-10	20	1	6.41947892725352e-20	Prostate	0.341729616421769	Muscle_Skeletal
AdvancedAMD_2015	AMD	Age-related Macular Degeneration	ENSG00000185504	C17orf70	1.64959204416963e-09	8	8	4.3599979086102e-09	Esophagus_Muscularis	0.789822190586422	Brain_Anterior_cingulate_cortex_BA24
AdvancedAMD_2015	AMD	Age-related Macular Degeneration	ENSG00000121716	PILRB	2.05182326180089e-09	43	1	1.55512215024622e-10	Cells_Transformed_fibroblasts	3.05570165160105e-05	Uterus
AdvancedAMD_2015	AMD	Age-related Macular Degeneration	ENSG00000204610	TRIM15	2.15326669822246e-09	5	5	4.7289126289284e-09	Skin_Sun_Exposed_Lower_leg	0.472057612078526	Colon_Transverse
AdvancedAMD_2015	AMD	Age-related Macular Degeneration	ENSG00000119965	C10orf88	2.17338123659379e-09	17	8	2.85768221676835e-10	Spleen	0.866155143761157	Muscle_Skeletal
AdvancedAMD_2015	AMD	Age-related Macular Degeneration	ENSG00000138794	CASP6	2.53300155089345e-09	14	13	7.37167602051348e-13	Brain_Cerebellum	0.987141700652263	Skin_Sun_Exposed_Lower_leg
AdvancedAMD_2015	AMD	Age-related Macular Degeneration	ENSG00000204560	DHX16	2.91024873929039e-09	9	8	4.97265677208924e-06	Whole_Blood	0.987316423202026	Muscle_Skeletal
AdvancedAMD_2015	AMD	Age-related Macular Degeneration	ENSG00000085514	PILRA	2.95277391466427e-09	41	1	6.47689922706961e-10	Prostate	3.41875160680019e-06	Spleen
AdvancedAMD_2015	AMD	Age-related Macular Degeneration	ENSG00000244355	LY6G6D	3.16124720045219e-09	3	3	7.01361370852694e-06	Testis	0.00746999834987425	Brain_Anterior_cingulate_cortex_BA24
AdvancedAMD_2015	AMD	Age-related Macular Degeneration	ENSG00000124140	SLC12A5	4.03228678412139e-09	8	4	2.17454718090615e-10	Whole_Blood	0.0366010430045399	Thyroid
AdvancedAMD_2015	AMD	Age-related Macular Degeneration	ENSG00000204574	ABCF1	5.59904666604326e-09	10	8	3.51381053508468e-09	Brain_Anterior_cingulate_cortex_BA24	0.157000012541063	Nerve_Tibial
AdvancedAMD_2015	AMD	Age-related Macular Degeneration	ENSG00000125734	GPR108	7.10959175872433e-09	41	2	4.21361715902577e-16	Colon_Sigmoid	0.0899811146015869	Pituitary
AdvancedAMD_2015	AMD	Age-related Macular Degeneration	ENSG00000166035	LIPC	8.65947371201396e-09	18	13	1.50623902044607e-10	Liver	0.992117668112209	Whole_Blood
AdvancedAMD_2015	AMD	Age-related Macular Degeneration	ENSG00000198133	TMEM229B	9.17642219158506e-09	22	15	9.21668551997151e-08	Heart_Left_Ventricle	0.81863501185459	Pituitary
AdvancedAMD_2015	AMD	Age-related Macular Degeneration	ENSG00000244045	TMEM199	9.96639917805041e-09	17	9	6.38093770548305e-11	Esophagus_Mucosa	0.256000006390373	Brain_Cerebellar_Hemisphere
AdvancedAMD_2015	AMD	Age-related Macular Degeneration	ENSG00000123739	PLA2G12A	1.87254810743263e-08	9	6	2.14163593334366e-11	Nerve_Tibial	0.00627753679940203	Artery_Coronary
AdvancedAMD_2015	AMD	Age-related Macular Degeneration	ENSG00000214300	SPDYE3	4.02295444183251e-08	5	5	1.73555031926889e-07	Vagina	0.435999983484149	Skin_Sun_Exposed_Lower_leg
AdvancedAMD_2015	AMD	Age-related Macular Degeneration	ENSG00000125733	TRIP10	5.79468613024217e-08	17	10	6.46289238876519e-07	Adrenal_Gland	0.499000002829475	Brain_Cerebellar_Hemisphere
AdvancedAMD_2015	AMD	Age-related Macular Degeneration	ENSG00000204655	MOG	7.93906480390697e-08	8	6	3.67201695170859e-08	Heart_Atrial_Appendage	0.380963099562511	Breast_Mammary_Tissue
AdvancedAMD_2015	AMD	Age-related Macular Degeneration	ENSG00000204592	HLA-E	8.46680546826658e-08	7	7	1.69358626295287e-06	Artery_Coronary	0.178898676499047	Thyroid
AdvancedAMD_2015	AMD	Age-related Macular Degeneration	ENSG00000135437	RDH5	1.09056666915297e-07	30	4	2.15817632911472e-10	Adipose_Subcutaneous	0.594000000243596	Brain_Nucleus_accumbens_basal_ganglia
AdvancedAMD_2015	AMD	Age-related Macular Degeneration	ENSG00000137312	FLOT1	1.29153910288121e-07	11	7	2.99546788480639e-10	Pancreas	0.964332532447483	Skin_Sun_Exposed_Lower_leg
AdvancedAMD_2015	AMD	Age-related Macular Degeneration	ENSG00000104689	TNFRSF10A	1.31305888380748e-07	18	10	6.45180270968225e-10	Artery_Tibial	0.939756253440141	Prostate
AdvancedAMD_2015	AMD	Age-related Macular Degeneration	ENSG00000064687	ABCA7	1.88177832253132e-07	19	9	1.68895384300306e-09	Whole_Blood	0.665069613259733	Brain_Cerebellar_Hemisphere
AdvancedAMD_2015	AMD	Age-related Macular Degeneration	ENSG00000221909	FAM200A	2.29645794761708e-07	5	5	1.50279080264591e-09	Lung	0.998396026880459	Small_Intestine_Terminal_Ileum
AdvancedAMD_2015	AMD	Age-related Macular Degeneration	ENSG00000185955	C7orf61	2.59057208950995e-07	5	5	5.74519802507624e-08	Nerve_Tibial	0.95871339078556	Colon_Sigmoid
AdvancedAMD_2015	AMD	Age-related Macular Degeneration	ENSG00000244274	DBNDD2	3.00740098540324e-07	12	7	4.86916122250302e-10	Brain_Anterior_cingulate_cortex_BA24	0.92520865018621	Lung
AdvancedAMD_2015	AMD	Age-related Macular Degeneration	ENSG00000169031	COL4A3	3.79782801592712e-07	12	12	2.65633491863833e-07	Nerve_Tibial	0.824507400954849	Artery_Tibial
AdvancedAMD_2015	AMD	Age-related Macular Degeneration	ENSG00000146834	MEPCE	3.94839347743613e-07	21	6	1.4758180359604e-09	Pancreas	0.595951326103587	Artery_Aorta
AdvancedAMD_2015	AMD	Age-related Macular Degeneration	ENSG00000234127	TRIM26	4.05920001411995e-07	8	8	2.03003551163822e-06	Testis	0.786952318143076	Adipose_Visceral_Omentum
AdvancedAMD_2015	AMD	Age-related Macular Degeneration	ENSG00000166924	NYAP1	4.8751161954491e-07	7	7	1.65152894530699e-08	Skin_Not_Sun_Exposed_Suprapubic	0.855373977529664	Vagina
AdvancedAMD_2015	AMD	Age-related Macular Degeneration	ENSG00000204599	TRIM39	5.85486664937421e-07	7	7	6.21999938494374e-06	Brain_Nucleus_accumbens_basal_ganglia	0.983892053440348	Esophagus_Mucosa
AdvancedAMD_2015	AMD	Age-related Macular Degeneration	ENSG00000204564	C6orf136	7.06742510929598e-07	5	5	1.14275408134135e-08	Skin_Sun_Exposed_Lower_leg	0.979060970201746	Brain_Cerebellum
AdvancedAMD_2015	AMD	Age-related Macular Degeneration	ENSG00000177051	FBXO46	9.21702672423392e-07	7	7	8.89281093043751e-07	Skin_Not_Sun_Exposed_Suprapubic	0.993500282257425	Brain_Cerebellar_Hemisphere
AdvancedAMD_2015	AMD	Age-related Macular Degeneration	ENSG00000204257	HLA-DMA	1.2657393335152e-06	19	11	1.8275039339613e-11	Skin_Not_Sun_Exposed_Suprapubic	0.743046769875937	Adipose_Subcutaneous
AdvancedAMD_2015	AMD	Age-related Macular Degeneration	ENSG00000100982	PCIF1	1.70320028029021e-06	5	5	2.03926038045987e-08	Adrenal_Gland	0.978000000147067	Thyroid
AdvancedAMD_2015	AMD	Age-related Macular Degeneration	ENSG00000204644	ZFP57	1.78671317401874e-06	32	2	1.07715625273426e-07	Liver	0.0772852301704337	Testis
AdvancedAMD_2015	AMD	Age-related Macular Degeneration	ENSG00000004142	POLDIP2	1.8773733953482e-06	21	9	7.99042975304676e-09	Brain_Nucleus_accumbens_basal_ganglia	0.0871000022241799	Skin_Sun_Exposed_Lower_leg
AdvancedAMD_2015	AMD	Age-related Macular Degeneration	ENSG00000166925	TSC22D4	2.01828892222898e-06	10	6	4.93086591864548e-09	Thyroid	0.0783102946055399	Stomach
AdvancedAMD_2015	AMD	Age-related Macular Degeneration	ENSG00000204590	GNL1	2.11383764354778e-06	4	4	2.02520046361621e-05	Heart_Atrial_Appendage	0.0235999979685964	Brain_Caudate_basal_ganglia
AdvancedAMD_2015	AMD	Age-related Macular Degeneration	ENSG00000204256	BRD2	2.1197585666837e-06	4	4	3.10660583194835e-08	Colon_Transverse	0.743066142620106	Thyroid
AdvancedAMD_2015	AMD	Age-related Macular Degeneration	ENSG00000036054	TBC1D23	2.23365044490385e-06	11	8	1.46795160630924e-09	Adrenal_Gland	0.8517409813225	Artery_Aorta
AdvancedAMD_2015	AMD	Age-related Macular Degeneration	ENSG00000050820	BCAR1	2.29322734277267e-06	13	12	1.72046681718753e-09	Whole_Blood	0.56379499351661	Colon_Transverse
AdvancedAMD_2015	AMD	Age-related Macular Degeneration	ENSG00000169871	TRIM56	2.44219572405611e-06	6	6	6.47000270277654e-06	Esophagus_Gastroesophageal_Junction	0.986000000119146	Brain_Nucleus_accumbens_basal_ganglia
AdvancedAMD_2015	AMD	Age-related Macular Degeneration	ENSG00000166619	BLCAP	2.52591412862675e-06	5	5	4.70626450974414e-07	Brain_Cerebellar_Hemisphere	0.609682547015547	Colon_Sigmoid
AdvancedAMD_2015	AMD	Age-related Macular Degeneration	ENSG00000240344	PPIL3	2.57511850050309e-06	43	1	2.87283810265803e-07	Nerve_Tibial	0.000179978952360616	Esophagus_Gastroesophageal_Junction
AdvancedAMD_2015	AMD	Age-related Macular Degeneration	ENSG00000128253	RFPL2	2.79708136438289e-06	5	4	9.68921144668201e-05	Thyroid	0.689423820730604	Pituitary
CARDIoGRAM_C4D_CAD_ADDITIVE	CARDIoGRAM_C4D	Coronary Artery Disease (additive model)	ENSG00000112137	PHACTR1	2.37727283445e-31	14	11	3.41249745927e-40	Artery_Aorta	0.714984649691	Skin_Sun_Exposed_Lower_leg
CARDIoGRAM_C4D_CAD_ADDITIVE	CARDIoGRAM_C4D	Coronary Artery Disease (additive model)	ENSG00000145979	TBC1D7	1.0160170373e-19	31	12	1.29844551479e-20	Artery_Tibial	0.975482443657	Nerve_Tibial
CARDIoGRAM_C4D_CAD_ADDITIVE	CARDIoGRAM_C4D	Coronary Artery Disease (additive model)	ENSG00000134222	PSRC1	1.71441294192e-16	20	11	4.52484607179e-20	Whole_Blood	0.9961212756	Skin_Sun_Exposed_Lower_leg
CARDIoGRAM_C4D_CAD_ADDITIVE	CARDIoGRAM_C4D	Coronary Artery Disease (additive model)	ENSG00000143126	CELSR2	1.01447561147e-15	15	13	2.21005879507e-20	Muscle_Skeletal	0.88713635897	Adipose_Visceral_Omentum
CARDIoGRAM_C4D_CAD_ADDITIVE	CARDIoGRAM_C4D	Coronary Artery Disease (additive model)	ENSG00000163596	ICA1L	1.36587600669e-14	14	5	8.32823281785e-18	Adipose_Subcutaneous	0.78354829902	Brain_Nucleus_accumbens_basal_ganglia
CARDIoGRAM_C4D_CAD_ADDITIVE	CARDIoGRAM_C4D	Coronary Artery Disease (additive model)	ENSG00000142444	C19orf52	2.77586485599e-14	7	7	7.79859884048e-13	Brain_Cerebellum	0.127645563605	Brain_Frontal_Cortex_BA9
CARDIoGRAM_C4D_CAD_ADDITIVE	CARDIoGRAM_C4D	Coronary Artery Disease (additive model)	ENSG00000138439	FAM117B	4.98968336806e-14	14	12	8.55392924211e-18	Thyroid	0.901599139281	Cells_EBV-transformed_lymphocytes
CARDIoGRAM_C4D_CAD_ADDITIVE	CARDIoGRAM_C4D	Coronary Artery Disease (additive model)	ENSG00000138380	CARF	1.10090858758e-13	21	7	7.36809425189e-18	Testis	0.463783148135	Vagina
CARDIoGRAM_C4D_CAD_ADDITIVE	CARDIoGRAM_C4D	Coronary Artery Disease (additive model)	ENSG00000144426	NBEAL1	7.04864457304e-13	10	6	2.13328530742e-16	Artery_Aorta	0.254227297046	Uterus
CARDIoGRAM_C4D_CAD_ADDITIVE	CARDIoGRAM_C4D	Coronary Artery Disease (additive model)	ENSG00000134243	SORT1	1.63356576033e-12	10	10	1.28463224036e-17	Liver	0.993903973983	Pituitary
CARDIoGRAM_C4D_CAD_ADDITIVE	CARDIoGRAM_C4D	Coronary Artery Disease (additive model)	ENSG00000243927	MRPS6	5.6845123252e-11	14	14	9.56922820364e-13	Artery_Tibial	0.919041069602	Heart_Left_Ventricle
CARDIoGRAM_C4D_CAD_ADDITIVE	CARDIoGRAM_C4D	Coronary Artery Disease (additive model)	ENSG00000118526	TCF21	1.4716085434e-10	12	11	7.19140651256e-12	Nerve_Tibial	0.986876112199	Testis
CARDIoGRAM_C4D_CAD_ADDITIVE	CARDIoGRAM_C4D	Coronary Artery Disease (additive model)	ENSG00000134184	GSTM1	3.82968811046e-10	33	10	7.3299901225e-15	Small_Intestine_Terminal_Ileum	0.991524465109	Brain_Caudate_basal_ganglia
CARDIoGRAM_C4D_CAD_ADDITIVE	CARDIoGRAM_C4D	Coronary Artery Disease (additive model)	ENSG00000187783	TMEM72	1.18784740609e-09	5	5	1.71878603022e-07	Brain_Cerebellum	0.946332351932	Testis
CARDIoGRAM_C4D_CAD_ADDITIVE	CARDIoGRAM_C4D	Coronary Artery Disease (additive model)	ENSG00000136378	ADAMTS7	1.97097320917e-09	13	13	3.18918704172e-12	Brain_Cerebellum	0.462661552592	Vagina
CARDIoGRAM_C4D_CAD_ADDITIVE	CARDIoGRAM_C4D	Coronary Artery Disease (additive model)	ENSG00000165757	KIAA1462	2.78902460038e-09	6	6	6.71837742952e-11	Artery_Aorta	0.154621158121	Brain_Frontal_Cortex_BA9
CARDIoGRAM_C4D_CAD_ADDITIVE	CARDIoGRAM_C4D	Coronary Artery Disease (additive model)	ENSG00000214435	AS3MT	4.32933172823e-09	36	3	5.1223298757e-07	Brain_Hypothalamus	0.784827180897	Heart_Left_Ventricle
CARDIoGRAM_C4D_CAD_ADDITIVE	CARDIoGRAM_C4D	Coronary Artery Disease (additive model)	ENSG00000146477	SLC22A3	1.60569875092e-08	19	10	1.45629486702e-07	Nerve_Tibial	0.848574194684	Brain_Hypothalamus
CARDIoGRAM_C4D_CAD_ADDITIVE	CARDIoGRAM_C4D	Coronary Artery Disease (additive model)	ENSG00000107798	LIPA	6.80514516483e-08	21	11	1.67254185215e-14	Whole_Blood	0.249423000209	Brain_Cerebellar_Hemisphere
CARDIoGRAM_C4D_CAD_ADDITIVE	CARDIoGRAM_C4D	Coronary Artery Disease (additive model)	ENSG00000173928	SWSAP1	8.99168372257e-08	3	3	3.00825987669e-09	Adipose_Subcutaneous	0.981206660921	Thyroid
CARDIoGRAM_C4D_CAD_ADDITIVE	CARDIoGRAM_C4D	Coronary Artery Disease (additive model)	ENSG00000115486	GGCX	9.58394870827e-08	21	6	5.63630675771e-10	Lung	0.174008286459	Artery_Coronary
CARDIoGRAM_C4D_CAD_ADDITIVE	CARDIoGRAM_C4D	Coronary Artery Disease (additive model)	ENSG00000121940	CLCC1	1.19419646887e-07	11	11	4.38589743919e-06	Heart_Left_Ventricle	0.877099553556	Adipose_Visceral_Omentum
CARDIoGRAM_C4D_CAD_ADDITIVE	CARDIoGRAM_C4D	Coronary Artery Disease (additive model)	ENSG00000136381	IREB2	2.16449993515e-07	13	12	3.0878179211e-07	Nerve_Tibial	0.862699360564	Skin_Not_Sun_Exposed_Suprapubic
CARDIoGRAM_C4D_CAD_ADDITIVE	CARDIoGRAM_C4D	Coronary Artery Disease (additive model)	ENSG00000143537	ADAM15	2.53648226276e-07	11	10	1.98837805247e-05	Adrenal_Gland	0.909750560781	Brain_Cortex
CARDIoGRAM_C4D_CAD_ADDITIVE	CARDIoGRAM_C4D	Coronary Artery Disease (additive model)	ENSG00000130733	YIPF2	2.68964840147e-07	5	5	2.03472307727e-06	Brain_Cortex	0.013735787299	Cells_EBV-transformed_lymphocytes
CARDIoGRAM_C4D_CAD_ADDITIVE	CARDIoGRAM_C4D	Coronary Artery Disease (additive model)	ENSG00000154309	DISP1	2.68978928578e-07	14	13	4.47454914811e-12	Brain_Hypothalamus	0.998160407518	Adipose_Visceral_Omentum
CARDIoGRAM_C4D_CAD_ADDITIVE	CARDIoGRAM_C4D	Coronary Artery Disease (additive model)	ENSG00000154305	MIA3	2.7344888461e-07	19	17	7.62050337669e-09	Cells_Transformed_fibroblasts	0.522764533241	Adipose_Visceral_Omentum
CARDIoGRAM_C4D_CAD_ADDITIVE	CARDIoGRAM_C4D	Coronary Artery Disease (additive model)	ENSG00000070961	ATP2B1	3.29729071982e-07	5	5	5.53795178528e-09	Artery_Tibial	0.587787170677	Thyroid
CARDIoGRAM_C4D_CAD_ADDITIVE	CARDIoGRAM_C4D	Coronary Artery Disease (additive model)	ENSG00000142453	CARM1	4.66281914808e-07	4	4	1.07737364674e-06	Cells_Transformed_fibroblasts	0.00913925008582	Esophagus_Mucosa
CARDIoGRAM_C4D_CAD_ADDITIVE	CARDIoGRAM_C4D	Coronary Artery Disease (additive model)	ENSG00000175003	SLC22A1	5.75906907323e-07	20	13	1.60422088384e-06	Artery_Tibial	0.92576694538	Brain_Cerebellum
CARDIoGRAM_C4D_CAD_ADDITIVE	CARDIoGRAM_C4D	Coronary Artery Disease (additive model)	ENSG00000164116	GUCY1A3	6.91007623706e-07	12	12	6.09778990575e-09	Nerve_Tibial	0.998744155608	Testis
CARDIoGRAM_C4D_CAD_ADDITIVE	CARDIoGRAM_C4D	Coronary Artery Disease (additive model)	ENSG00000118640	VAMP8	7.11117278617e-07	13	10	4.38013413319e-10	Esophagus_Mucosa	0.95855672084	Uterus
CARDIoGRAM_C4D_CAD_ADDITIVE	CARDIoGRAM_C4D	Coronary Artery Disease (additive model)	ENSG00000167202	TBC1D2B	1.00003533477e-06	13	13	1.41313046051e-07	Breast_Mammary_Tissue	0.984846273751	Thyroid
CARDIoGRAM_C4D_CAD_ADDITIVE	CARDIoGRAM_C4D	Coronary Artery Disease (additive model)	ENSG00000147883	CDKN2B	1.04154261548e-06	7	7	2.46381139331e-05	Muscle_Skeletal	0.355843418341	Whole_Blood
CARDIoGRAM_C4D_CAD_ADDITIVE	CARDIoGRAM_C4D	Coronary Artery Disease (additive model)	ENSG00000107954	NEURL	1.06424772055e-06	7	7	1.93750018655e-08	Pancreas	0.664932563282	Colon_Sigmoid
CARDIoGRAM_C4D_CAD_ADDITIVE	CARDIoGRAM_C4D	Coronary Artery Disease (additive model)	ENSG00000142039	CCDC97	1.09298730085e-06	9	8	1.30680682682e-09	Adipose_Subcutaneous	0.544719792719	Brain_Caudate_basal_ganglia
CARDIoGRAM_C4D_CAD_ADDITIVE	CARDIoGRAM_C4D	Coronary Artery Disease (additive model)	ENSG00000103591	AAGAB	1.16954838526e-06	7	7	8.55999286884e-09	Thyroid	0.637444672545	Uterus
CARDIoGRAM_C4D_CAD_ADDITIVE	CARDIoGRAM_C4D	Coronary Artery Disease (additive model)	ENSG00000127616	SMARCA4	1.27246413099e-06	10	9	3.62155602418e-08	Muscle_Skeletal	0.655723094247	Brain_Cortex
CARDIoGRAM_C4D_CAD_ADDITIVE	CARDIoGRAM_C4D	Coronary Artery Disease (additive model)	ENSG00000158186	MRAS	1.36439591507e-06	11	7	9.54967453724e-09	Artery_Coronary	0.746348758024	Whole_Blood
CARDIoGRAM_C4D_CAD_ADDITIVE	CARDIoGRAM_C4D	Coronary Artery Disease (additive model)	ENSG00000177954	RPS27	1.44757236199e-06	5	5	7.24156973998e-09	Brain_Anterior_cingulate_cortex_BA24	0.997362700006	Heart_Left_Ventricle
CARDIoGRAM_C4D_CAD_ADDITIVE	CARDIoGRAM_C4D	Coronary Artery Disease (additive model)	ENSG00000176444	CLK2	1.47861915726e-06	6	6	3.6938376103e-06	Brain_Anterior_cingulate_cortex_BA24	0.581765903891	Heart_Atrial_Appendage
CARDIoGRAM_C4D_CAD_ADDITIVE	CARDIoGRAM_C4D	Coronary Artery Disease (additive model)	ENSG00000151617	EDNRA	1.47938022611e-06	11	11	2.1534057674e-07	Skin_Sun_Exposed_Lower_leg	0.916900099956	Lung
CARDIoGRAM_C4D_CAD_ADDITIVE	CARDIoGRAM_C4D	Coronary Artery Disease (additive model)	ENSG00000130158	DOCK6	1.51916257645e-06	18	12	2.88566495486e-09	Artery_Coronary	0.990225942833	Esophagus_Mucosa
CARDIoGRAM_C4D_CAD_ADDITIVE	CARDIoGRAM_C4D	Coronary Artery Disease (additive model)	ENSG00000160712	IL6R	2.00884205543e-06	11	10	2.31414138646e-10	Colon_Transverse	0.912435141543	Esophagus_Mucosa
CARDIoGRAM_C4D_CAD_ADDITIVE	CARDIoGRAM_C4D	Coronary Artery Disease (additive model)	ENSG00000173064	HECTD4	2.27610452427e-06	10	9	4.81831594848e-07	Artery_Tibial	0.630107773229	Small_Intestine_Terminal_Ileum
CARDIoGRAM_C4D_CAD_ADDITIVE	CARDIoGRAM_C4D	Coronary Artery Disease (additive model)	ENSG00000138279	ANXA7	2.29695063686e-06	3	3	5.57261703704e-06	Esophagus_Mucosa	0.106379412885	Nerve_Tibial
CARDIoGRAM_C4D_CAD_ADDITIVE	CARDIoGRAM_C4D	Coronary Artery Disease (additive model)	ENSG00000180739	S1PR5	2.42799725365e-06	7	7	6.95304785162e-07	Whole_Blood	0.628211008478	Brain_Hypothalamus
CARDIoGRAM_C4D_CAD_ADDITIVE	CARDIoGRAM_C4D	Coronary Artery Disease (additive model)	ENSG00000129351	ILF3	2.59488435443e-06	9	9	3.39408293806e-09	Brain_Nucleus_accumbens_basal_ganglia	0.961827820665	Brain_Cerebellar_Hemisphere
CARDIoGRAM_C4D_MI_ADDITIVE	CARDIoGRAM_C4D	Myocardial Infarction	ENSG00000112137	PHACTR1	3.43169642048e-24	14	11	2.93777482884e-33	Artery_Aorta	0.673350655954	Adrenal_Gland
CARDIoGRAM_C4D_MI_ADDITIVE	CARDIoGRAM_C4D	Myocardial Infarction	ENSG00000145979	TBC1D7	5.98525171935e-13	31	12	5.83120507984e-16	Artery_Tibial	0.938322400101	Heart_Left_Ventricle
CARDIoGRAM_C4D_MI_ADDITIVE	CARDIoGRAM_C4D	Myocardial Infarction	ENSG00000138439	FAM117B	3.2848495094e-10	14	12	3.04203621217e-13	Thyroid	0.849490284358	Cells_EBV-transformed_lymphocytes
CARDIoGRAM_C4D_MI_ADDITIVE	CARDIoGRAM_C4D	Myocardial Infarction	ENSG00000163596	ICA1L	3.49986480687e-10	14	5	2.45910505259e-13	Nerve_Tibial	0.653458953401	Uterus
CARDIoGRAM_C4D_MI_ADDITIVE	CARDIoGRAM_C4D	Myocardial Infarction	ENSG00000134222	PSRC1	7.69391297432e-10	20	11	1.01450243494e-12	Liver	0.926005897092	Heart_Atrial_Appendage
CARDIoGRAM_C4D_MI_ADDITIVE	CARDIoGRAM_C4D	Myocardial Infarction	ENSG00000147883	CDKN2B	2.25190853734e-09	7	7	4.6263284099e-07	Muscle_Skeletal	0.607588754301	Whole_Blood
CARDIoGRAM_C4D_MI_ADDITIVE	CARDIoGRAM_C4D	Myocardial Infarction	ENSG00000143126	CELSR2	4.97777714778e-09	15	13	4.29491341502e-13	Liver	0.994743596281	Artery_Coronary
CARDIoGRAM_C4D_MI_ADDITIVE	CARDIoGRAM_C4D	Myocardial Infarction	ENSG00000107798	LIPA	5.09152669125e-09	21	11	8.81960733211e-15	Whole_Blood	0.195820330754	Esophagus_Muscularis
CARDIoGRAM_C4D_MI_ADDITIVE	CARDIoGRAM_C4D	Myocardial Infarction	ENSG00000138380	CARF	8.16955658141e-09	21	7	5.83266949047e-13	Testis	0.511031745217	Adrenal_Gland
CARDIoGRAM_C4D_MI_ADDITIVE	CARDIoGRAM_C4D	Myocardial Infarction	ENSG00000144426	NBEAL1	1.68790124971e-08	10	6	3.77601942422e-12	Artery_Aorta	0.829719952075	Uterus
CARDIoGRAM_C4D_MI_ADDITIVE	CARDIoGRAM_C4D	Myocardial Infarction	ENSG00000154309	DISP1	3.08528071858e-08	14	13	5.93893968267e-11	Brain_Hypothalamus	0.699011609036	Adipose_Visceral_Omentum
CARDIoGRAM_C4D_MI_ADDITIVE	CARDIoGRAM_C4D	Myocardial Infarction	ENSG00000243927	MRPS6	4.95857837831e-08	14	14	3.01817985824e-10	Artery_Tibial	0.888423840989	Stomach
CARDIoGRAM_C4D_MI_ADDITIVE	CARDIoGRAM_C4D	Myocardial Infarction	ENSG00000134243	SORT1	1.41728656493e-07	10	10	5.17015651963e-12	Liver	0.93363548484	Breast_Mammary_Tissue
CARDIoGRAM_C4D_MI_ADDITIVE	CARDIoGRAM_C4D	Myocardial Infarction	ENSG00000165757	KIAA1462	2.84052735846e-07	6	6	2.50139478678e-09	Artery_Aorta	0.765954863849	Brain_Frontal_Cortex_BA9
CARDIoGRAM_C4D_MI_ADDITIVE	CARDIoGRAM_C4D	Myocardial Infarction	ENSG00000164626	KCNK5	5.64002375836e-07	6	6	1.42260463282e-08	Adipose_Subcutaneous	0.505040141683	Artery_Coronary
CARDIoGRAM_C4D_MI_ADDITIVE	CARDIoGRAM_C4D	Myocardial Infarction	ENSG00000103591	AAGAB	8.18332063355e-07	7	7	1.43362380852e-07	Thyroid	0.599597784062	Esophagus_Muscularis
CARDIoGRAM_C4D_MI_ADDITIVE	CARDIoGRAM_C4D	Myocardial Infarction	ENSG00000214435	AS3MT	9.27374214722e-07	36	3	8.13981331244e-05	Pancreas	0.959979410814	Adipose_Visceral_Omentum
CARDIoGRAM_C4D_MI_ADDITIVE	CARDIoGRAM_C4D	Myocardial Infarction	ENSG00000115486	GGCX	9.45326365099e-07	21	6	1.10815553469e-09	Whole_Blood	0.0221604998774	Artery_Coronary
CARDIoGRAM_C4D_MI_ADDITIVE	CARDIoGRAM_C4D	Myocardial Infarction	ENSG00000134184	GSTM1	1.01991329535e-06	33	10	6.09866210498e-11	Small_Intestine_Terminal_Ileum	0.999462035343	Esophagus_Mucosa
CARDIoGRAM_C4D_MI_ADDITIVE	CARDIoGRAM_C4D	Myocardial Infarction	ENSG00000154305	MIA3	1.29667570027e-06	19	17	3.796659829e-07	Cells_Transformed_fibroblasts	0.551361964595	Breast_Mammary_Tissue
CARDIoGRAM_C4D_MI_ADDITIVE	CARDIoGRAM_C4D	Myocardial Infarction	ENSG00000077348	EXOSC5	2.15288520913e-06	13	9	9.8092466785e-06	Breast_Mammary_Tissue	0.965027723393	Thyroid
CARDIoGRAM_C4D_MI_ADDITIVE	CARDIoGRAM_C4D	Myocardial Infarction	ENSG00000118640	VAMP8	2.72393749394e-06	13	10	1.14468700048e-08	Esophagus_Mucosa	0.957163405929	Ovary
CKDGen_Chronic_Kidney_Disease	CKDGen	Chronic Kidney Disease	ENSG00000167191	GPRC5B	1.56693512569e-13	8	8	1.22760290542e-12	Esophagus_Mucosa	0.912683908545	Artery_Aorta
CKDGen_Chronic_Kidney_Disease	CKDGen	Chronic Kidney Disease	ENSG00000169340	PDILT	8.51056545988e-11	2	2	1.1278288976e-11	Testis	0.411985223799	Stomach
CKDGen_Chronic_Kidney_Disease	CKDGen	Chronic Kidney Disease	ENSG00000171763	SPATA5L1	1.87033911468e-09	32	1	9.04582149469e-11	Testis	0.770596054495	Brain_Putamen_basal_ganglia
CKDGen_Chronic_Kidney_Disease	CKDGen	Chronic Kidney Disease	ENSG00000131183	SLC34A1	2.98639523113e-09	2	1	2.94060117494e-09	Esophagus_Mucosa	3.04384634054e-09	Skin_Sun_Exposed_Lower_leg
CKDGen_Chronic_Kidney_Disease	CKDGen	Chronic Kidney Disease	ENSG00000137857	DUOX1	4.45182777296e-09	15	11	1.15704549229e-08	Adipose_Subcutaneous	0.931080642434	Esophagus_Mucosa
CKDGen_Chronic_Kidney_Disease	CKDGen	Chronic Kidney Disease	ENSG00000171766	GATM	1.84736968776e-08	18	9	7.13824417774e-11	Lung	0.513467585411	Ovary
CKDGen_Chronic_Kidney_Disease	CKDGen	Chronic Kidney Disease	ENSG00000140263	SORD	3.50573196331e-08	14	11	1.39465252539e-11	Brain_Nucleus_accumbens_basal_ganglia	0.849999997065	Brain_Putamen_basal_ganglia
CKDGen_Chronic_Kidney_Disease	CKDGen	Chronic Kidney Disease	ENSG00000185880	TRIM69	9.83808493045e-08	32	2	4.59295654537e-09	Testis	0.960519433481	Brain_Putamen_basal_ganglia
CKDGen_Chronic_Kidney_Disease	CKDGen	Chronic Kidney Disease	ENSG00000183549	ACSM5	3.73433068794e-07	27	16	1.04378336001e-08	Breast_Mammary_Tissue	0.95166097241	Muscle_Skeletal
CKDGen_Chronic_Kidney_Disease	CKDGen	Chronic Kidney Disease	ENSG00000030066	NUP160	8.31796833917e-07	8	8	6.46711343884e-09	Brain_Cortex	0.968710899145	Heart_Left_Ventricle
CKDGen_Chronic_Kidney_Disease	CKDGen	Chronic Kidney Disease	ENSG00000166734	CASC4	1.1794267742e-06	8	8	7.79999400516e-08	Muscle_Skeletal	0.929805436903	Cells_Transformed_fibroblasts
CKDGen_Chronic_Kidney_Disease	CKDGen	Chronic Kidney Disease	ENSG00000165916	PSMC3	1.63351957558e-06	19	7	8.72429407675e-07	Brain_Anterior_cingulate_cortex_BA24	0.993616429671	Cells_Transformed_fibroblasts
CKDGen_Chronic_Kidney_Disease	CKDGen	Chronic Kidney Disease	ENSG00000086205	FOLH1	1.91106885667e-06	23	5	1.33326750525e-05	Brain_Nucleus_accumbens_basal_ganglia	0.964396187006	Breast_Mammary_Tissue
CKDGen_UACR_Overall	CKDGen	Urinary Albumin-To-Creatinine Ratio (Overall)	ENSG00000171962	LRRC48	1.87680904949e-06	14	13	7.16451678074e-06	Heart_Left_Ventricle	0.805956647993	Thyroid
CKDGen_eGFRcrea_Overall	CKDGen	Estimated Glomerular Filtration Rate based on Serum Creatinine (Overall)	ENSG00000171766	GATM	9.72148629632e-38	18	9	1.20506785789e-42	Thyroid	0.327459003382	Vagina
CKDGen_eGFRcrea_Overall	CKDGen	Estimated Glomerular Filtration Rate based on Serum Creatinine (Overall)	ENSG00000171763	SPATA5L1	1.40646225951e-33	32	1	4.14972922327e-35	Whole_Blood	6.62266743486e-05	Brain_Putamen_basal_ganglia
CKDGen_eGFRcrea_Overall	CKDGen	Estimated Glomerular Filtration Rate based on Serum Creatinine (Overall)	ENSG00000137857	DUOX1	2.06812305934e-32	15	11	1.71358334586e-30	Adipose_Subcutaneous	0.620075670346	Ovary
CKDGen_eGFRcrea_Overall	CKDGen	Estimated Glomerular Filtration Rate based on Serum Creatinine (Overall)	ENSG00000185880	TRIM69	5.54084245738e-31	32	2	3.30446423061e-33	Testis	0.809694680358	Whole_Blood
CKDGen_eGFRcrea_Overall	CKDGen	Estimated Glomerular Filtration Rate based on Serum Creatinine (Overall)	ENSG00000170832	USP32	1.9022337865e-30	3	3	5.30000385768e-15	Uterus	0.000843941753876	Skin_Not_Sun_Exposed_Suprapubic
CKDGen_eGFRcrea_Overall	CKDGen	Estimated Glomerular Filtration Rate based on Serum Creatinine (Overall)	ENSG00000140263	SORD	2.01404751286e-29	14	11	1.18428765202e-29	Brain_Nucleus_accumbens_basal_ganglia	0.860411848319	Pituitary
CKDGen_eGFRcrea_Overall	CKDGen	Estimated Glomerular Filtration Rate based on Serum Creatinine (Overall)	ENSG00000140254	DUOXA1	1.51763895086e-26	7	7	3.50867409815e-24	Adipose_Subcutaneous	0.956461378585	Skin_Sun_Exposed_Lower_leg
CKDGen_eGFRcrea_Overall	CKDGen	Estimated Glomerular Filtration Rate based on Serum Creatinine (Overall)	ENSG00000138606	SHF	4.72141639953e-25	10	9	1.62693567055e-27	Muscle_Skeletal	0.806567458835	Nerve_Tibial
CKDGen_eGFRcrea_Overall	CKDGen	Estimated Glomerular Filtration Rate based on Serum Creatinine (Overall)	ENSG00000166734	CASC4	5.33818010274e-25	8	8	4.49999056315e-27	Muscle_Skeletal	0.968469207428	Skin_Sun_Exposed_Lower_leg
CKDGen_eGFRcrea_Overall	CKDGen	Estimated Glomerular Filtration Rate based on Serum Creatinine (Overall)	ENSG00000167191	GPRC5B	1.0452935728e-23	8	8	9.38042111488e-20	Esophagus_Mucosa	0.924189239163	Artery_Aorta
CKDGen_eGFRcrea_Overall	CKDGen	Estimated Glomerular Filtration Rate based on Serum Creatinine (Overall)	ENSG00000140279	DUOX2	6.33736710658e-23	10	10	7.00845843486e-20	Adipose_Subcutaneous	0.564233207144	Ovary
CKDGen_eGFRcrea_Overall	CKDGen	Estimated Glomerular Filtration Rate based on Serum Creatinine (Overall)	ENSG00000163749	CCDC158	1.15991409038e-22	18	7	7.49869642746e-28	Thyroid	0.900000002786	Vagina
CKDGen_eGFRcrea_Overall	CKDGen	Estimated Glomerular Filtration Rate based on Serum Creatinine (Overall)	ENSG00000131183	SLC34A1	1.09219030868e-21	2	1	9.53423600156e-22	Skin_Sun_Exposed_Lower_leg	1.26250540891e-21	Esophagus_Mucosa
CKDGen_eGFRcrea_Overall	CKDGen	Estimated Glomerular Filtration Rate based on Serum Creatinine (Overall)	ENSG00000137860	SLC28A2	6.55098977729e-20	10	7	1.42054523815e-28	Nerve_Tibial	0.128259602606	Brain_Caudate_basal_ganglia
CKDGen_eGFRcrea_Overall	CKDGen	Estimated Glomerular Filtration Rate based on Serum Creatinine (Overall)	ENSG00000121068	TBX2	7.49244260279e-19	9	9	4.78540587699e-21	Brain_Cortex	0.492716087863	Artery_Tibial
CKDGen_eGFRcrea_Overall	CKDGen	Estimated Glomerular Filtration Rate based on Serum Creatinine (Overall)	ENSG00000118804	FAM47E-STBD1	1.07875885146e-18	23	8	6.60350968716e-22	Ovary	0.745127252514	Brain_Cerebellar_Hemisphere
CKDGen_eGFRcrea_Overall	CKDGen	Estimated Glomerular Filtration Rate based on Serum Creatinine (Overall)	ENSG00000144035	NAT8	2.66095408443e-17	17	5	7.44407501646e-20	Thyroid	0.462616425453	Testis
CKDGen_eGFRcrea_Overall	CKDGen	Estimated Glomerular Filtration Rate based on Serum Creatinine (Overall)	ENSG00000138755	CXCL9	7.0578948827e-16	8	8	3.35213121163e-16	Heart_Left_Ventricle	0.946874057398	Artery_Coronary
CKDGen_eGFRcrea_Overall	CKDGen	Estimated Glomerular Filtration Rate based on Serum Creatinine (Overall)	ENSG00000189157	FAM47E	1.30852806129e-15	34	6	5.96047847743e-13	Lung	0.7178172728	Brain_Frontal_Cortex_BA9
CKDGen_eGFRcrea_Overall	CKDGen	Estimated Glomerular Filtration Rate based on Serum Creatinine (Overall)	ENSG00000137767	SQRDL	3.05888898613e-15	12	12	8.5549661728e-15	Heart_Atrial_Appendage	0.935394474148	Skin_Sun_Exposed_Lower_leg
CKDGen_eGFRcrea_Overall	CKDGen	Estimated Glomerular Filtration Rate based on Serum Creatinine (Overall)	ENSG00000169220	RGS14	6.09812411326e-15	27	2	8.77515344029e-17	Esophagus_Mucosa	0.975981496621	Prostate
CKDGen_eGFRcrea_Overall	CKDGen	Estimated Glomerular Filtration Rate based on Serum Creatinine (Overall)	ENSG00000108306	FBXL20	8.91875427823e-14	7	7	3.28703566228e-15	Small_Intestine_Terminal_Ileum	0.846497662168	Prostate
CKDGen_eGFRcrea_Overall	CKDGen	Estimated Glomerular Filtration Rate based on Serum Creatinine (Overall)	ENSG00000116127	ALMS1	1.41988362464e-13	17	9	1.00860066203e-12	Skin_Sun_Exposed_Lower_leg	0.852797526697	Artery_Aorta
CKDGen_eGFRcrea_Overall	CKDGen	Estimated Glomerular Filtration Rate based on Serum Creatinine (Overall)	ENSG00000144034	TPRKB	2.36314928924e-13	14	7	1.27629318211e-15	Artery_Tibial	0.67605281865	Pituitary
CKDGen_eGFRcrea_Overall	CKDGen	Estimated Glomerular Filtration Rate based on Serum Creatinine (Overall)	ENSG00000187866	FAM122A	2.43811967494e-13	10	10	7.87124822718e-13	Artery_Aorta	0.954312073375	Pituitary
CKDGen_eGFRcrea_Overall	CKDGen	Estimated Glomerular Filtration Rate based on Serum Creatinine (Overall)	ENSG00000169340	PDILT	2.70101325263e-13	2	2	2.81404690846e-14	Testis	0.641736409329	Stomach
CKDGen_eGFRcrea_Overall	CKDGen	Estimated Glomerular Filtration Rate based on Serum Creatinine (Overall)	ENSG00000183549	ACSM5	3.4798564355e-13	27	15	2.6936507807e-13	Breast_Mammary_Tissue	0.987573429779	Muscle_Skeletal
CKDGen_eGFRcrea_Overall	CKDGen	Estimated Glomerular Filtration Rate based on Serum Creatinine (Overall)	ENSG00000131187	F12	5.04598181965e-13	4	4	2.39999784947e-15	Esophagus_Mucosa	0.797872950663	Brain_Nucleus_accumbens_basal_ganglia
CKDGen_eGFRcrea_Overall	CKDGen	Estimated Glomerular Filtration Rate based on Serum Creatinine (Overall)	ENSG00000107282	APBA1	5.0621763728e-13	6	6	6.15620855644e-12	Artery_Tibial	0.678091772797	Esophagus_Mucosa
CKDGen_eGFRcrea_Overall	CKDGen	Estimated Glomerular Filtration Rate based on Serum Creatinine (Overall)	ENSG00000167258	CDK12	7.05828832222e-13	5	5	6.09999065624e-12	Whole_Blood	0.508989751405	Breast_Mammary_Tissue
CKDGen_eGFRcrea_Overall	CKDGen	Estimated Glomerular Filtration Rate based on Serum Creatinine (Overall)	ENSG00000125686	MED1	1.14028341486e-12	7	7	1.00412862529e-09	Adrenal_Gland	0.835013942498	Artery_Aorta
CKDGen_eGFRcrea_Overall	CKDGen	Estimated Glomerular Filtration Rate based on Serum Creatinine (Overall)	ENSG00000073605	GSDMB	2.7429188156e-12	17	9	1.79367231575e-08	Stomach	0.564992335176	Small_Intestine_Terminal_Ileum
CKDGen_eGFRcrea_Overall	CKDGen	Estimated Glomerular Filtration Rate based on Serum Creatinine (Overall)	ENSG00000107242	PIP5K1B	7.06378368407e-11	10	10	2.00965787137e-13	Artery_Aorta	0.868495277261	Brain_Cerebellar_Hemisphere
CKDGen_eGFRcrea_Overall	CKDGen	Estimated Glomerular Filtration Rate based on Serum Creatinine (Overall)	ENSG00000174628	IQCK	1.02642860344e-10	13	12	4.68512138523e-08	Brain_Cerebellar_Hemisphere	0.890938197841	Vagina
CKDGen_eGFRcrea_Overall	CKDGen	Estimated Glomerular Filtration Rate based on Serum Creatinine (Overall)	ENSG00000140274	DUOXA2	1.09190687904e-10	6	6	5.71864560221e-09	Adipose_Subcutaneous	0.935931411265	Ovary
CKDGen_eGFRcrea_Overall	CKDGen	Estimated Glomerular Filtration Rate based on Serum Creatinine (Overall)	ENSG00000142494	SLC47A1	1.74549451519e-10	18	6	1.20081815631e-11	Esophagus_Mucosa	0.128656689706	Brain_Nucleus_accumbens_basal_ganglia
CKDGen_eGFRcrea_Overall	CKDGen	Estimated Glomerular Filtration Rate based on Serum Creatinine (Overall)	ENSG00000062725	APPBP2	2.57231116869e-10	5	5	2.69999635292e-08	Brain_Putamen_basal_ganglia	0.731369146556	Artery_Coronary
CKDGen_eGFRcrea_Overall	CKDGen	Estimated Glomerular Filtration Rate based on Serum Creatinine (Overall)	ENSG00000147996	CBWD5	2.62154858948e-10	6	6	1.20000106937e-09	Heart_Atrial_Appendage	0.4158528955	Colon_Transverse
CKDGen_eGFRcrea_Overall	CKDGen	Estimated Glomerular Filtration Rate based on Serum Creatinine (Overall)	ENSG00000079785	DDX1	2.96523255176e-10	21	7	4.80448881815e-10	Skin_Sun_Exposed_Lower_leg	0.74793919048	Heart_Atrial_Appendage
CKDGen_eGFRcrea_Overall	CKDGen	Estimated Glomerular Filtration Rate based on Serum Creatinine (Overall)	ENSG00000198301	SDAD1	3.06188186106e-10	7	7	1.3484943173e-06	Adipose_Subcutaneous	0.860575397606	Uterus
CKDGen_eGFRcrea_Overall	CKDGen	Estimated Glomerular Filtration Rate based on Serum Creatinine (Overall)	ENSG00000114978	MOB1A	4.51328174529e-10	14	12	2.49447104427e-14	Cells_EBV-transformed_lymphocytes	0.973206319625	Cells_Transformed_fibroblasts
CKDGen_eGFRcrea_Overall	CKDGen	Estimated Glomerular Filtration Rate based on Serum Creatinine (Overall)	ENSG00000213347	MXD3	6.63535156373e-10	31	8	4.13389382452e-11	Muscle_Skeletal	0.953154865396	Testis
CKDGen_eGFRcrea_Overall	CKDGen	Estimated Glomerular Filtration Rate based on Serum Creatinine (Overall)	ENSG00000146477	SLC22A3	8.02536948177e-10	19	10	1.86803494684e-12	Heart_Left_Ventricle	0.824925111854	Skin_Not_Sun_Exposed_Suprapubic
CKDGen_eGFRcrea_Overall	CKDGen	Estimated Glomerular Filtration Rate based on Serum Creatinine (Overall)	ENSG00000101000	PROCR	9.607209757e-10	16	4	3.82221722494e-08	Adipose_Visceral_Omentum	0.878766910577	Brain_Cerebellum
CKDGen_eGFRcrea_Overall	CKDGen	Estimated Glomerular Filtration Rate based on Serum Creatinine (Overall)	ENSG00000115226	FNDC4	1.11140657834e-09	3	3	1.28973778521e-08	Thyroid	0.0785022694459	Brain_Caudate_basal_ganglia
CKDGen_eGFRcrea_Overall	CKDGen	Estimated Glomerular Filtration Rate based on Serum Creatinine (Overall)	ENSG00000061656	SPAG4	1.34028336824e-09	4	4	5.50807230656e-08	Brain_Cerebellum	0.0769801595732	Nerve_Tibial
CKDGen_eGFRcrea_Overall	CKDGen	Estimated Glomerular Filtration Rate based on Serum Creatinine (Overall)	ENSG00000104154	SLC30A4	1.87106271261e-09	5	5	7.4106096481e-10	Uterus	0.488873009335	Colon_Transverse
CKDGen_eGFRcrea_Overall	CKDGen	Estimated Glomerular Filtration Rate based on Serum Creatinine (Overall)	ENSG00000143412	ANXA9	2.39164953643e-09	11	9	5.12325922291e-11	Testis	0.682696655652	Heart_Atrial_Appendage
CKDGen_eGFRcrea_Overall	CKDGen	Estimated Glomerular Filtration Rate based on Serum Creatinine (Overall)	ENSG00000166415	WDR72	2.50744026111e-09	9	5	4.40070107044e-09	Testis	0.204380150758	Colon_Transverse
CKDGen_eGFRcrea_Overall	CKDGen	Estimated Glomerular Filtration Rate based on Serum Creatinine (Overall)	ENSG00000156194	PPEF2	2.82452044045e-09	11	11	2.11046738353e-06	Brain_Cerebellum	0.768898960039	Nerve_Tibial
CKDGen_eGFRcrea_Overall	CKDGen	Estimated Glomerular Filtration Rate based on Serum Creatinine (Overall)	ENSG00000138760	SCARB2	3.39224458775e-09	14	13	2.9750309358e-07	Testis	0.965715249102	Brain_Frontal_Cortex_BA9
CKDGen_eGFRcrea_Overall	CKDGen	Estimated Glomerular Filtration Rate based on Serum Creatinine (Overall)	ENSG00000010379	SLC6A13	3.48999320315e-09	7	7	2.82969461996e-10	Thyroid	0.860276288781	Brain_Putamen_basal_ganglia
CKDGen_eGFRcrea_Overall	CKDGen	Estimated Glomerular Filtration Rate based on Serum Creatinine (Overall)	ENSG00000196329	GIMAP5	4.1565012554e-09	10	10	2.79387203949e-12	Brain_Caudate_basal_ganglia	0.984423495539	Muscle_Skeletal
CKDGen_eGFRcrea_Overall	CKDGen	Estimated Glomerular Filtration Rate based on Serum Creatinine (Overall)	ENSG00000198646	NCOA6	4.83411618336e-09	33	3	1.72251781227e-07	Brain_Putamen_basal_ganglia	0.992308475635	Skin_Not_Sun_Exposed_Suprapubic
CKDGen_eGFRcrea_Overall	CKDGen	Estimated Glomerular Filtration Rate based on Serum Creatinine (Overall)	ENSG00000152219	ARL14EP	5.27087862798e-09	27	9	2.70784941816e-08	Brain_Anterior_cingulate_cortex_BA24	0.976023122161	Lung
CKDGen_eGFRcrea_Overall	CKDGen	Estimated Glomerular Filtration Rate based on Serum Creatinine (Overall)	ENSG00000114126	TFDP2	8.28998986933e-09	2	2	1.17699789226e-09	Cells_Transformed_fibroblasts	0.68058678936	Artery_Tibial
CKDGen_eGFRcrea_Overall	CKDGen	Estimated Glomerular Filtration Rate based on Serum Creatinine (Overall)	ENSG00000197136	PCNXL3	8.32652842569e-09	11	10	1.63268256592e-10	Heart_Atrial_Appendage	0.794784507026	Muscle_Skeletal
CKDGen_eGFRcrea_Overall	CKDGen	Estimated Glomerular Filtration Rate based on Serum Creatinine (Overall)	ENSG00000135624	CCT7	8.65929421983e-09	14	9	3.27349765882e-06	Artery_Aorta	0.964078912911	Heart_Left_Ventricle
CKDGen_eGFRcrea_Overall	CKDGen	Estimated Glomerular Filtration Rate based on Serum Creatinine (Overall)	ENSG00000166920	C15orf48	1.013223427e-08	7	7	4.12041795861e-10	Testis	0.911267582609	Colon_Sigmoid
CKDGen_eGFRcrea_Overall	CKDGen	Estimated Glomerular Filtration Rate based on Serum Creatinine (Overall)	ENSG00000115947	ORC4	1.19776436344e-08	13	6	4.64179680926e-08	Lung	0.898699241621	Artery_Tibial
CKDGen_eGFRcrea_Overall	CKDGen	Estimated Glomerular Filtration Rate based on Serum Creatinine (Overall)	ENSG00000115241	PPM1G	1.26974588673e-08	8	6	7.31465899598e-05	Adipose_Subcutaneous	0.823818939336	Heart_Atrial_Appendage
CKDGen_eGFRcrea_Overall	CKDGen	Estimated Glomerular Filtration Rate based on Serum Creatinine (Overall)	ENSG00000101019	UQCC1	1.31778826731e-08	25	9	2.51606558866e-08	Breast_Mammary_Tissue	0.999328708399	Prostate
CKDGen_eGFRcrea_Overall	CKDGen	Estimated Glomerular Filtration Rate based on Serum Creatinine (Overall)	ENSG00000141744	PNMT	1.49253030976e-08	8	8	3.23399560978e-11	Heart_Atrial_Appendage	1	Artery_Tibial
CKDGen_eGFRcrea_Overall	CKDGen	Estimated Glomerular Filtration Rate based on Serum Creatinine (Overall)	ENSG00000131771	PPP1R1B	1.9472361756e-08	11	11	8.98847642256e-10	Esophagus_Mucosa	0.947086658353	Adipose_Subcutaneous
CKDGen_eGFRcrea_Overall	CKDGen	Estimated Glomerular Filtration Rate based on Serum Creatinine (Overall)	ENSG00000127947	PTPN12	2.05822138272e-08	30	8	1.87656790765e-13	Nerve_Tibial	0.748383348956	Skin_Not_Sun_Exposed_Suprapubic
CKDGen_eGFRcrea_Overall	CKDGen	Estimated Glomerular Filtration Rate based on Serum Creatinine (Overall)	ENSG00000021488	SLC7A9	2.11722351165e-08	40	4	3.99217569021e-11	Skin_Sun_Exposed_Lower_leg	0.112677385666	Uterus
CKDGen_eGFRcrea_Overall	CKDGen	Estimated Glomerular Filtration Rate based on Serum Creatinine (Overall)	ENSG00000101464	PIGU	2.16889746281e-08	6	5	1.01576175599e-07	Artery_Tibial	0.618294460266	Cells_EBV-transformed_lymphocytes
CKDGen_eGFRcrea_Overall	CKDGen	Estimated Glomerular Filtration Rate based on Serum Creatinine (Overall)	ENSG00000104689	TNFRSF10A	2.42386646687e-08	18	10	3.65630513679e-05	Brain_Anterior_cingulate_cortex_BA24	0.905268595455	Brain_Caudate_basal_ganglia
CKDGen_eGFRcrea_Overall	CKDGen	Estimated Glomerular Filtration Rate based on Serum Creatinine (Overall)	ENSG00000141371	C17orf64	2.53584938191e-08	4	4	1.4849412192e-05	Cells_EBV-transformed_lymphocytes	0.181295933883	Muscle_Skeletal
CKDGen_eGFRcrea_Overall	CKDGen	Estimated Glomerular Filtration Rate based on Serum Creatinine (Overall)	ENSG00000187257	RSBN1L	3.04753712589e-08	6	6	9.35004631035e-11	Brain_Cerebellum	0.449062610897	Uterus
CKDGen_eGFRcrea_Overall	CKDGen	Estimated Glomerular Filtration Rate based on Serum Creatinine (Overall)	ENSG00000169223	LMAN2	3.3184773495e-08	6	6	1.23377702402e-09	Artery_Aorta	0.555426407552	Breast_Mammary_Tissue
CKDGen_eGFRcrea_Overall	CKDGen	Estimated Glomerular Filtration Rate based on Serum Creatinine (Overall)	ENSG00000108344	PSMD3	3.42488325877e-08	10	10	4.74845263721e-05	Spleen	0.593746045012	Cells_Transformed_fibroblasts
CKDGen_eGFRcrea_Overall	CKDGen	Estimated Glomerular Filtration Rate based on Serum Creatinine (Overall)	ENSG00000113889	KNG1	3.55884605193e-08	3	3	2.41833574253e-08	Brain_Cortex	0.000554052103358	Brain_Frontal_Cortex_BA9
CKDGen_eGFRcrea_Overall	CKDGen	Estimated Glomerular Filtration Rate based on Serum Creatinine (Overall)	ENSG00000017373	SRCIN1	4.08671368816e-08	5	5	1.18892112493e-09	Esophagus_Mucosa	0.887038674993	Brain_Cerebellar_Hemisphere
CKDGen_eGFRcrea_Overall	CKDGen	Estimated Glomerular Filtration Rate based on Serum Creatinine (Overall)	ENSG00000131069	ACSS2	4.14834104414e-08	10	9	3.55265285204e-09	Muscle_Skeletal	0.153998861	Vagina
CKDGen_eGFRcrea_Overall	CKDGen	Estimated Glomerular Filtration Rate based on Serum Creatinine (Overall)	ENSG00000072134	EPN2	4.3842748296e-08	12	8	2.9000009901e-11	Pancreas	1	Thyroid
CKDGen_eGFRcrea_Overall	CKDGen	Estimated Glomerular Filtration Rate based on Serum Creatinine (Overall)	ENSG00000148377	IDI2	4.53827215275e-08	2	2	6.07326467335e-09	Muscle_Skeletal	0.739999989805	Pituitary
CKDGen_eGFRcrea_Overall	CKDGen	Estimated Glomerular Filtration Rate based on Serum Creatinine (Overall)	ENSG00000116138	DNAJC16	5.50886195638e-08	7	7	5.30000228254e-09	Thyroid	0.703488352271	Vagina
CKDGen_eGFRcrea_Overall	CKDGen	Estimated Glomerular Filtration Rate based on Serum Creatinine (Overall)	ENSG00000101460	MAP1LC3A	5.52005070997e-08	39	4	1.2189787877e-10	Breast_Mammary_Tissue	0.00793348412318	Brain_Frontal_Cortex_BA9
CKDGen_eGFRcrea_Overall	CKDGen	Estimated Glomerular Filtration Rate based on Serum Creatinine (Overall)	ENSG00000116771	AGMAT	8.10901139506e-08	11	8	2.60836385352e-08	Brain_Frontal_Cortex_BA9	0.198137620981	Thyroid
CKDGen_eGFRcrea_Overall	CKDGen	Estimated Glomerular Filtration Rate based on Serum Creatinine (Overall)	ENSG00000131067	GGT7	8.25057667292e-08	16	11	1.43550096767e-09	Muscle_Skeletal	0.861766536581	Prostate
CKDGen_eGFRcrea_Overall	CKDGen	Estimated Glomerular Filtration Rate based on Serum Creatinine (Overall)	ENSG00000146094	DOK3	8.98015513206e-08	15	15	4.63456341777e-11	Stomach	0.95610397487	Adipose_Visceral_Omentum
CKDGen_eGFRcrea_Overall	CKDGen	Estimated Glomerular Filtration Rate based on Serum Creatinine (Overall)	ENSG00000174165	ZDHHC24	9.58533431277e-08	9	8	6.12369526106e-05	Artery_Tibial	0.781138624081	Skin_Sun_Exposed_Lower_leg
CKDGen_eGFRcrea_Overall	CKDGen	Estimated Glomerular Filtration Rate based on Serum Creatinine (Overall)	ENSG00000161395	PGAP3	9.8836318909e-08	24	5	1.30133034099e-11	Esophagus_Mucosa	0.500000008668	Brain_Nucleus_accumbens_basal_ganglia
CKDGen_eGFRcrea_Overall	CKDGen	Estimated Glomerular Filtration Rate based on Serum Creatinine (Overall)	ENSG00000173327	MAP3K11	1.12059944729e-07	27	3	8.7263282867e-10	Colon_Sigmoid	0.00777228739228	Brain_Cerebellar_Hemisphere
CKDGen_eGFRcrea_Overall	CKDGen	Estimated Glomerular Filtration Rate based on Serum Creatinine (Overall)	ENSG00000204147	ASAH2B	1.17199053367e-07	39	3	1.45044959644e-10	Lung	0.30382092342	Brain_Hypothalamus
CKDGen_eGFRcrea_Overall	CKDGen	Estimated Glomerular Filtration Rate based on Serum Creatinine (Overall)	ENSG00000173809	TDRD12	1.42228746894e-07	9	9	6.81681559366e-06	Testis	0.817561034744	Cells_EBV-transformed_lymphocytes
CKDGen_eGFRcrea_Overall	CKDGen	Estimated Glomerular Filtration Rate based on Serum Creatinine (Overall)	ENSG00000154330	PGM5	1.42308344689e-07	11	11	1.57045853496e-06	Skin_Sun_Exposed_Lower_leg	0.902603055843	Cells_Transformed_fibroblasts
CKDGen_eGFRcrea_Overall	CKDGen	Estimated Glomerular Filtration Rate based on Serum Creatinine (Overall)	ENSG00000042980	ADAM28	1.57749978404e-07	5	5	4.94355694293e-09	Nerve_Tibial	0.829237584245	Whole_Blood
CKDGen_eGFRcrea_Overall	CKDGen	Estimated Glomerular Filtration Rate based on Serum Creatinine (Overall)	ENSG00000141376	BCAS3	1.64604052046e-07	3	3	1.40621970091e-06	Brain_Hippocampus	0.961254143031	Adipose_Subcutaneous
CKDGen_eGFRcrea_Overall	CKDGen	Estimated Glomerular Filtration Rate based on Serum Creatinine (Overall)	ENSG00000021826	CPS1	1.67949514707e-07	17	9	8.4158714361e-06	Artery_Aorta	0.511565997572	Lung
CKDGen_eGFRcrea_Overall	CKDGen	Estimated Glomerular Filtration Rate based on Serum Creatinine (Overall)	ENSG00000159352	PSMD4	1.70915222896e-07	9	8	5.65914781578e-07	Esophagus_Muscularis	0.857265036472	Artery_Tibial
CKDGen_eGFRcrea_Overall	CKDGen	Estimated Glomerular Filtration Rate based on Serum Creatinine (Overall)	ENSG00000174792	C4orf26	1.90771224383e-07	10	9	8.45398260306e-05	Brain_Nucleus_accumbens_basal_ganglia	0.936416356065	Nerve_Tibial
CKDGen_eGFRcrea_Overall	CKDGen	Estimated Glomerular Filtration Rate based on Serum Creatinine (Overall)	ENSG00000100983	GSS	2.05523810279e-07	14	10	5.12320403227e-09	Brain_Cerebellum	0.764254324683	Artery_Coronary
CKDGen_eGFRcrea_Overall	CKDGen	Estimated Glomerular Filtration Rate based on Serum Creatinine (Overall)	ENSG00000182264	IZUMO1	2.08380839564e-07	28	8	6.62251963671e-12	Heart_Left_Ventricle	0.859795239968	Artery_Aorta
CKDGen_eGFRcrea_Overall	CKDGen	Estimated Glomerular Filtration Rate based on Serum Creatinine (Overall)	ENSG00000078814	MYH7B	2.29148612883e-07	16	6	9.42650897619e-09	Thyroid	0.400470314115	Skin_Sun_Exposed_Lower_leg
CKDGen_eGFRcrea_Overall	CKDGen	Estimated Glomerular Filtration Rate based on Serum Creatinine (Overall)	ENSG00000171453	POLR1C	2.56040392051e-07	9	9	3.92721769715e-05	Skin_Sun_Exposed_Lower_leg	1	Esophagus_Gastroesophageal_Junction
CKDGen_eGFRcrea_Overall	CKDGen	Estimated Glomerular Filtration Rate based on Serum Creatinine (Overall)	ENSG00000179168	GGN	2.59703715487e-07	8	8	3.49999914385e-07	Adipose_Visceral_Omentum	1	Muscle_Skeletal
CKDGen_eGFRcrea_Overall	CKDGen	Estimated Glomerular Filtration Rate based on Serum Creatinine (Overall)	ENSG00000129757	CDKN1C	2.82516481032e-07	7	7	1.16559310688e-08	Thyroid	0.919999998709	Esophagus_Mucosa
CKDGen_eGFRcrea_Overall	CKDGen	Estimated Glomerular Filtration Rate based on Serum Creatinine (Overall)	ENSG00000177613	CSTF2T	2.8813517364e-07	9	8	1.66012027214e-06	Brain_Anterior_cingulate_cortex_BA24	0.946999873751	Spleen
CKDGen_eGFRcrea_Overall	CKDGen	Estimated Glomerular Filtration Rate based on Serum Creatinine (Overall)	ENSG00000131196	NFATC1	3.08288210131e-07	14	14	9.61650511629e-09	Heart_Left_Ventricle	0.897716511458	Skin_Sun_Exposed_Lower_leg
CKDGen_eGFRcrea_Overall	CKDGen	Estimated Glomerular Filtration Rate based on Serum Creatinine (Overall)	ENSG00000135211	TMEM60	3.12233011506e-07	19	6	3.75273934994e-11	Pancreas	0.58754824075	Colon_Sigmoid
CKDGen_eGFRcrea_Overall	CKDGen	Estimated Glomerular Filtration Rate based on Serum Creatinine (Overall)	ENSG00000269337	AL591479.1	3.13608702648e-07	4	4	3.59999628679e-07	Prostate	0.0643915703675	Brain_Frontal_Cortex_BA9
CKDGen_eGFRcrea_Overall	CKDGen	Estimated Glomerular Filtration Rate based on Serum Creatinine (Overall)	ENSG00000229474	PATL2	3.17348460373e-07	6	6	4.75751588552e-05	Heart_Atrial_Appendage	0.836898050739	Stomach
CKDGen_eGFRcrea_Overall	CKDGen	Estimated Glomerular Filtration Rate based on Serum Creatinine (Overall)	ENSG00000054282	SDCCAG8	3.62266820421e-07	25	6	3.30222389298e-10	Spleen	0.113850925442	Pituitary
CKDGen_eGFRcrea_Overall	CKDGen	Estimated Glomerular Filtration Rate based on Serum Creatinine (Overall)	ENSG00000243147	MRPL33	4.1705743064e-07	6	5	3.19013654613e-07	Colon_Transverse	0.194090610558	Esophagus_Mucosa
CKDGen_eGFRcrea_Overall	CKDGen	Estimated Glomerular Filtration Rate based on Serum Creatinine (Overall)	ENSG00000125995	ROMO1	4.30413261699e-07	5	5	2.53346348453e-07	Pancreas	0.629999996124	Skin_Sun_Exposed_Lower_leg
CKDGen_eGFRcrea_Overall	CKDGen	Estimated Glomerular Filtration Rate based on Serum Creatinine (Overall)	ENSG00000172818	OVOL1	4.45637012886e-07	11	7	6.12644974965e-11	Thyroid	0.153011806728	Whole_Blood
CKDGen_eGFRcrea_Overall	CKDGen	Estimated Glomerular Filtration Rate based on Serum Creatinine (Overall)	ENSG00000174996	KLC2	4.6279001393e-07	10	6	7.84691770607e-07	Brain_Putamen_basal_ganglia	0.634577820304	Lung
CKDGen_eGFRcrea_Overall	CKDGen	Estimated Glomerular Filtration Rate based on Serum Creatinine (Overall)	ENSG00000109320	NFKB1	5.74253482406e-07	9	9	2.3327648828e-09	Testis	0.513002610481	Ovary
CKDGen_eGFRcrea_Overall	CKDGen	Estimated Glomerular Filtration Rate based on Serum Creatinine (Overall)	ENSG00000109323	MANBA	6.51734058559e-07	13	10	7.99999706881e-09	Testis	0.468739539065	Thyroid
CKDGen_eGFRcrea_Overall	CKDGen	Estimated Glomerular Filtration Rate based on Serum Creatinine (Overall)	ENSG00000141736	ERBB2	6.57634133682e-07	9	9	8.39680359363e-09	Nerve_Tibial	0.708584220614	Brain_Anterior_cingulate_cortex_BA24
CKDGen_eGFRcrea_Overall	CKDGen	Estimated Glomerular Filtration Rate based on Serum Creatinine (Overall)	ENSG00000115307	AUP1	6.92024957117e-07	8	8	5.60000292838e-07	Artery_Aorta	0.828960262436	Lung
CKDGen_eGFRcrea_Overall	CKDGen	Estimated Glomerular Filtration Rate based on Serum Creatinine (Overall)	ENSG00000011638	TMEM159	7.1659830158e-07	16	8	5.14099929747e-05	Spleen	0.865504003303	Muscle_Skeletal
CKDGen_eGFRcrea_Overall	CKDGen	Estimated Glomerular Filtration Rate based on Serum Creatinine (Overall)	ENSG00000088298	EDEM2	7.22653627014e-07	27	5	5.99193439091e-09	Prostate	0.958991403497	Lung
CKDGen_eGFRcrea_Overall	CKDGen	Estimated Glomerular Filtration Rate based on Serum Creatinine (Overall)	ENSG00000179292	TMEM151A	7.2435826016e-07	8	8	3.26281430721e-07	Skin_Sun_Exposed_Lower_leg	0.749999997077	Artery_Tibial
CKDGen_eGFRcrea_Overall	CKDGen	Estimated Glomerular Filtration Rate based on Serum Creatinine (Overall)	ENSG00000173465	SSSCA1	7.35752956753e-07	2	2	1.0733562207e-07	Thyroid	0.0435297969115	Whole_Blood
CKDGen_eGFRcrea_Overall	CKDGen	Estimated Glomerular Filtration Rate based on Serum Creatinine (Overall)	ENSG00000138758	SEPT11	7.62158224256e-07	6	6	1.6384004352e-07	Skin_Not_Sun_Exposed_Suprapubic	0.810457504817	Brain_Anterior_cingulate_cortex_BA24
CKDGen_eGFRcrea_Overall	CKDGen	Estimated Glomerular Filtration Rate based on Serum Creatinine (Overall)	ENSG00000174807	CD248	7.68861973911e-07	5	5	4.91727032126e-09	Brain_Hippocampus	0.859999998096	Adipose_Subcutaneous
CKDGen_eGFRcrea_Overall	CKDGen	Estimated Glomerular Filtration Rate based on Serum Creatinine (Overall)	ENSG00000085231	TAF9	7.97841958653e-07	13	8	2.04351036403e-07	Heart_Left_Ventricle	0.942704500518	Muscle_Skeletal
CKDGen_eGFRcrea_Overall	CKDGen	Estimated Glomerular Filtration Rate based on Serum Creatinine (Overall)	ENSG00000125998	FAM83C	9.05847322992e-07	5	5	3.0833728016e-08	Esophagus_Mucosa	0.0839205427149	Prostate
CKDGen_eGFRcrea_Overall	CKDGen	Estimated Glomerular Filtration Rate based on Serum Creatinine (Overall)	ENSG00000113600	C9	1.04911980573e-06	5	5	3.28956057292e-06	Esophagus_Mucosa	0.313904921441	Whole_Blood
CKDGen_eGFRcrea_Overall	CKDGen	Estimated Glomerular Filtration Rate based on Serum Creatinine (Overall)	ENSG00000186212	SOWAHB	1.0543188504e-06	10	8	2.88502714755e-05	Lung	0.983980456396	Pituitary
CKDGen_eGFRcrea_Overall	CKDGen	Estimated Glomerular Filtration Rate based on Serum Creatinine (Overall)	ENSG00000109332	UBE2D3	1.14214004555e-06	16	8	4.29130447662e-09	Stomach	0.0725696540087	Artery_Aorta
CKDGen_eGFRcrea_Overall	CKDGen	Estimated Glomerular Filtration Rate based on Serum Creatinine (Overall)	ENSG00000143457	GOLPH3L	1.15349151981e-06	11	5	8.26254996543e-08	Esophagus_Gastroesophageal_Junction	0.958342223481	Muscle_Skeletal
CKDGen_eGFRcrea_Overall	CKDGen	Estimated Glomerular Filtration Rate based on Serum Creatinine (Overall)	ENSG00000113761	ZNF346	1.16933911573e-06	7	7	8.64936111176e-08	Muscle_Skeletal	0.97655806175	Brain_Anterior_cingulate_cortex_BA24
CKDGen_eGFRcrea_Overall	CKDGen	Estimated Glomerular Filtration Rate based on Serum Creatinine (Overall)	ENSG00000132906	CASP9	1.19099411262e-06	29	3	5.09630143986e-09	Cells_Transformed_fibroblasts	0.469545729735	Testis
CKDGen_eGFRcrea_Overall	CKDGen	Estimated Glomerular Filtration Rate based on Serum Creatinine (Overall)	ENSG00000078747	ITCH	1.27487193895e-06	6	6	1.4198754313e-08	Adipose_Subcutaneous	0.123485682858	Esophagus_Mucosa
CKDGen_eGFRcrea_Overall	CKDGen	Estimated Glomerular Filtration Rate based on Serum Creatinine (Overall)	ENSG00000121989	ACVR2A	1.31670442154e-06	19	9	6.4864660918e-08	Pancreas	0.509185131543	Prostate
CKDGen_eGFRcrea_Overall	CKDGen	Estimated Glomerular Filtration Rate based on Serum Creatinine (Overall)	ENSG00000038358	EDC4	1.3210835345e-06	6	6	2.78244897021e-07	Uterus	0.520460742561	Breast_Mammary_Tissue
CKDGen_eGFRcrea_Overall	CKDGen	Estimated Glomerular Filtration Rate based on Serum Creatinine (Overall)	ENSG00000105538	RASIP1	1.37488493487e-06	15	9	3.5510795867e-08	Stomach	0.270811791885	Heart_Atrial_Appendage
CKDGen_eGFRcrea_Overall	CKDGen	Estimated Glomerular Filtration Rate based on Serum Creatinine (Overall)	ENSG00000131748	STARD3	1.53124008194e-06	4	4	4.76398950954e-08	Cells_Transformed_fibroblasts	0.0227560034336	Whole_Blood
CKDGen_eGFRcrea_Overall	CKDGen	Estimated Glomerular Filtration Rate based on Serum Creatinine (Overall)	ENSG00000081479	LRP2	1.69530968301e-06	5	5	3.13952340159e-05	Brain_Cerebellar_Hemisphere	0.404141832111	Thyroid
CKDGen_eGFRcrea_Overall	CKDGen	Estimated Glomerular Filtration Rate based on Serum Creatinine (Overall)	ENSG00000143702	CEP170	1.83295062198e-06	15	10	1.89304719513e-07	Breast_Mammary_Tissue	0.452555419435	Esophagus_Gastroesophageal_Junction
CKDGen_eGFRcrea_Overall	CKDGen	Estimated Glomerular Filtration Rate based on Serum Creatinine (Overall)	ENSG00000213445	SIPA1	2.07693753806e-06	7	7	6.43677619764e-07	Skin_Sun_Exposed_Lower_leg	0.630903338045	Brain_Cerebellum
CKDGen_eGFRcrea_Overall	CKDGen	Estimated Glomerular Filtration Rate based on Serum Creatinine (Overall)	ENSG00000197622	CDC42SE1	2.12722556559e-06	13	4	8.35702876622e-05	Small_Intestine_Terminal_Ileum	0.963970776128	Brain_Cerebellum
CKDGen_eGFRcrea_Overall	CKDGen	Estimated Glomerular Filtration Rate based on Serum Creatinine (Overall)	ENSG00000168056	LTBP3	2.56684469992e-06	12	10	3.279503897e-05	Muscle_Skeletal	0.0564758646084	Thyroid
CKDGen_eGFRcrea_Overall	CKDGen	Estimated Glomerular Filtration Rate based on Serum Creatinine (Overall)	ENSG00000066382	MPPED2	2.60120087339e-06	15	15	3.72700209194e-07	Testis	0.679550712965	Brain_Cerebellum
CKDGen_eGFRcrea_Overall_AFR	CKDGen	Creatinine (Overall) AFR	ENSG00000112981	NME5	3.63316170929e-09	15	14	6.99491213278e-06	Cells_Transformed_fibroblasts	0.854358189171	Heart_Atrial_Appendage
CKDGen_eGFRcrea_Overall_AFR	CKDGen	Creatinine (Overall) AFR	ENSG00000146021	KLHL3	1.28627335658e-06	8	8	1.63584032603e-05	Artery_Tibial	0.705992158565	Esophagus_Mucosa
CKDGen_eGFRcrea_nonDM	CKDGen	Estimated Glomerular Filtration Rate based on Serum Creatinine (Overall) (without Diabetes Mellitus)	ENSG00000171766	GATM	1.04401388594e-38	18	9	1.30103417817e-43	Thyroid	0.717071213924	Vagina
CKDGen_eGFRcrea_nonDM	CKDGen	Estimated Glomerular Filtration Rate based on Serum Creatinine (Overall) (without Diabetes Mellitus)	ENSG00000171763	SPATA5L1	2.94073742962e-36	32	1	3.572252157e-37	Brain_Frontal_Cortex_BA9	0.000130911294481	Brain_Putamen_basal_ganglia
CKDGen_eGFRcrea_nonDM	CKDGen	Estimated Glomerular Filtration Rate based on Serum Creatinine (Overall) (without Diabetes Mellitus)	ENSG00000137857	DUOX1	1.72008937935e-34	15	11	1.09005626846e-33	Adipose_Subcutaneous	0.569881731933	Ovary
CKDGen_eGFRcrea_nonDM	CKDGen	Estimated Glomerular Filtration Rate based on Serum Creatinine (Overall) (without Diabetes Mellitus)	ENSG00000185880	TRIM69	1.87311096125e-33	32	2	3.32450897813e-35	Testis	0.863940067816	Whole_Blood
CKDGen_eGFRcrea_nonDM	CKDGen	Estimated Glomerular Filtration Rate based on Serum Creatinine (Overall) (without Diabetes Mellitus)	ENSG00000140263	SORD	3.58459310899e-31	14	11	1.9039325916e-31	Brain_Nucleus_accumbens_basal_ganglia	0.840000000399	Brain_Putamen_basal_ganglia
CKDGen_eGFRcrea_nonDM	CKDGen	Estimated Glomerular Filtration Rate based on Serum Creatinine (Overall) (without Diabetes Mellitus)	ENSG00000170832	USP32	4.53754770578e-31	3	3	1.20000093268e-15	Uterus	0.00117360127611	Skin_Not_Sun_Exposed_Suprapubic
CKDGen_eGFRcrea_nonDM	CKDGen	Estimated Glomerular Filtration Rate based on Serum Creatinine (Overall) (without Diabetes Mellitus)	ENSG00000140254	DUOXA1	1.60924455043e-28	7	7	9.16923595262e-27	Adipose_Subcutaneous	0.525974540645	Esophagus_Mucosa
CKDGen_eGFRcrea_nonDM	CKDGen	Estimated Glomerular Filtration Rate based on Serum Creatinine (Overall) (without Diabetes Mellitus)	ENSG00000138606	SHF	1.19426082739e-27	10	9	6.44610556382e-30	Muscle_Skeletal	0.979425045129	Brain_Cerebellum
CKDGen_eGFRcrea_nonDM	CKDGen	Estimated Glomerular Filtration Rate based on Serum Creatinine (Overall) (without Diabetes Mellitus)	ENSG00000166734	CASC4	3.62457249598e-26	8	8	5.29998568683e-28	Muscle_Skeletal	0.810760022216	Brain_Hippocampus
CKDGen_eGFRcrea_nonDM	CKDGen	Estimated Glomerular Filtration Rate based on Serum Creatinine (Overall) (without Diabetes Mellitus)	ENSG00000140279	DUOX2	5.1819504693e-25	10	10	2.17636244557e-21	Adipose_Subcutaneous	0.741626776436	Ovary
CKDGen_eGFRcrea_nonDM	CKDGen	Estimated Glomerular Filtration Rate based on Serum Creatinine (Overall) (without Diabetes Mellitus)	ENSG00000137860	SLC28A2	7.3869600238e-22	10	7	7.58610251373e-30	Nerve_Tibial	0.223293620564	Brain_Caudate_basal_ganglia
CKDGen_eGFRcrea_nonDM	CKDGen	Estimated Glomerular Filtration Rate based on Serum Creatinine (Overall) (without Diabetes Mellitus)	ENSG00000121068	TBX2	6.05680447921e-20	9	9	4.88564975895e-22	Brain_Cortex	0.475309332392	Artery_Tibial
CKDGen_eGFRcrea_nonDM	CKDGen	Estimated Glomerular Filtration Rate based on Serum Creatinine (Overall) (without Diabetes Mellitus)	ENSG00000167191	GPRC5B	7.10237433294e-20	8	8	3.06431127307e-17	Esophagus_Mucosa	0.947279750677	Adipose_Subcutaneous
CKDGen_eGFRcrea_nonDM	CKDGen	Estimated Glomerular Filtration Rate based on Serum Creatinine (Overall) (without Diabetes Mellitus)	ENSG00000163749	CCDC158	8.85590807683e-20	18	7	1.09467638497e-26	Thyroid	0.769999990293	Vagina
CKDGen_eGFRcrea_nonDM	CKDGen	Estimated Glomerular Filtration Rate based on Serum Creatinine (Overall) (without Diabetes Mellitus)	ENSG00000131183	SLC34A1	1.33159269919e-19	2	1	1.17921557714e-19	Skin_Sun_Exposed_Lower_leg	1.5158979956e-19	Esophagus_Mucosa
CKDGen_eGFRcrea_nonDM	CKDGen	Estimated Glomerular Filtration Rate based on Serum Creatinine (Overall) (without Diabetes Mellitus)	ENSG00000118804	FAM47E-STBD1	4.0251422043e-17	23	8	1.22954998053e-19	Ovary	0.817092208114	Brain_Cerebellar_Hemisphere
CKDGen_eGFRcrea_nonDM	CKDGen	Estimated Glomerular Filtration Rate based on Serum Creatinine (Overall) (without Diabetes Mellitus)	ENSG00000137767	SQRDL	4.19576997181e-17	12	12	1.70000729943e-17	Heart_Atrial_Appendage	0.99756850184	Thyroid
CKDGen_eGFRcrea_nonDM	CKDGen	Estimated Glomerular Filtration Rate based on Serum Creatinine (Overall) (without Diabetes Mellitus)	ENSG00000144035	NAT8	9.17996109988e-17	17	5	3.8036000046e-19	Adipose_Subcutaneous	0.326348304922	Testis
CKDGen_eGFRcrea_nonDM	CKDGen	Estimated Glomerular Filtration Rate based on Serum Creatinine (Overall) (without Diabetes Mellitus)	ENSG00000167258	CDK12	2.32807005095e-15	5	5	2.90000060255e-13	Whole_Blood	0.21674496468	Breast_Mammary_Tissue
CKDGen_eGFRcrea_nonDM	CKDGen	Estimated Glomerular Filtration Rate based on Serum Creatinine (Overall) (without Diabetes Mellitus)	ENSG00000138755	CXCL9	5.84472307706e-15	8	8	6.03398385403e-14	Heart_Left_Ventricle	0.978630335231	Artery_Coronary
CKDGen_eGFRcrea_nonDM	CKDGen	Estimated Glomerular Filtration Rate based on Serum Creatinine (Overall) (without Diabetes Mellitus)	ENSG00000189157	FAM47E	7.95357809308e-15	34	6	6.9948092151e-12	Lung	0.802440837162	Brain_Cortex
CKDGen_eGFRcrea_nonDM	CKDGen	Estimated Glomerular Filtration Rate based on Serum Creatinine (Overall) (without Diabetes Mellitus)	ENSG00000125686	MED1	2.10873540232e-14	7	7	8.00001090188e-11	Esophagus_Mucosa	0.707651518653	Artery_Aorta
CKDGen_eGFRcrea_nonDM	CKDGen	Estimated Glomerular Filtration Rate based on Serum Creatinine (Overall) (without Diabetes Mellitus)	ENSG00000108306	FBXL20	4.11300633111e-14	7	7	4.90678069864e-16	Small_Intestine_Terminal_Ileum	0.722936792097	Prostate
CKDGen_eGFRcrea_nonDM	CKDGen	Estimated Glomerular Filtration Rate based on Serum Creatinine (Overall) (without Diabetes Mellitus)	ENSG00000169220	RGS14	1.07831173282e-13	27	2	1.32553153829e-15	Esophagus_Mucosa	0.922788007576	Prostate
CKDGen_eGFRcrea_nonDM	CKDGen	Estimated Glomerular Filtration Rate based on Serum Creatinine (Overall) (without Diabetes Mellitus)	ENSG00000183549	ACSM5	2.00589386929e-12	27	15	1.20419311093e-12	Breast_Mammary_Tissue	0.998669832768	Cells_Transformed_fibroblasts
CKDGen_eGFRcrea_nonDM	CKDGen	Estimated Glomerular Filtration Rate based on Serum Creatinine (Overall) (without Diabetes Mellitus)	ENSG00000073605	GSDMB	2.2134750397e-12	17	9	3.62978957987e-09	Stomach	0.568745123816	Pituitary
CKDGen_eGFRcrea_nonDM	CKDGen	Estimated Glomerular Filtration Rate based on Serum Creatinine (Overall) (without Diabetes Mellitus)	ENSG00000116127	ALMS1	2.89740784827e-12	17	9	2.00672290189e-12	Pancreas	0.577695374921	Artery_Aorta
CKDGen_eGFRcrea_nonDM	CKDGen	Estimated Glomerular Filtration Rate based on Serum Creatinine (Overall) (without Diabetes Mellitus)	ENSG00000142494	SLC47A1	3.14620695629e-12	18	6	6.51991046381e-14	Cells_Transformed_fibroblasts	0.236451002287	Brain_Nucleus_accumbens_basal_ganglia
CKDGen_eGFRcrea_nonDM	CKDGen	Estimated Glomerular Filtration Rate based on Serum Creatinine (Overall) (without Diabetes Mellitus)	ENSG00000187866	FAM122A	3.49035281253e-12	10	10	4.6803423103e-13	Artery_Aorta	0.797206556053	Pituitary
CKDGen_eGFRcrea_nonDM	CKDGen	Estimated Glomerular Filtration Rate based on Serum Creatinine (Overall) (without Diabetes Mellitus)	ENSG00000131187	F12	4.53316671599e-12	4	4	2.10000263964e-14	Esophagus_Mucosa	0.997706494577	Muscle_Skeletal
CKDGen_eGFRcrea_nonDM	CKDGen	Estimated Glomerular Filtration Rate based on Serum Creatinine (Overall) (without Diabetes Mellitus)	ENSG00000107282	APBA1	9.50702195815e-12	6	6	7.84270992002e-10	Artery_Tibial	0.57489950927	Esophagus_Mucosa
CKDGen_eGFRcrea_nonDM	CKDGen	Estimated Glomerular Filtration Rate based on Serum Creatinine (Overall) (without Diabetes Mellitus)	ENSG00000144034	TPRKB	1.96190059944e-11	14	7	3.49199887663e-14	Artery_Tibial	0.659680418858	Pituitary
CKDGen_eGFRcrea_nonDM	CKDGen	Estimated Glomerular Filtration Rate based on Serum Creatinine (Overall) (without Diabetes Mellitus)	ENSG00000140274	DUOXA2	2.07064457583e-11	6	6	3.05759514886e-08	Adipose_Subcutaneous	1	Colon_Transverse
CKDGen_eGFRcrea_nonDM	CKDGen	Estimated Glomerular Filtration Rate based on Serum Creatinine (Overall) (without Diabetes Mellitus)	ENSG00000062725	APPBP2	2.87668102354e-11	5	5	1.99999797809e-08	Brain_Putamen_basal_ganglia	1	Spleen
CKDGen_eGFRcrea_nonDM	CKDGen	Estimated Glomerular Filtration Rate based on Serum Creatinine (Overall) (without Diabetes Mellitus)	ENSG00000169340	PDILT	3.60771762598e-11	2	2	4.07445337327e-12	Testis	0.804393219855	Stomach
CKDGen_eGFRcrea_nonDM	CKDGen	Estimated Glomerular Filtration Rate based on Serum Creatinine (Overall) (without Diabetes Mellitus)	ENSG00000229474	PATL2	4.36098616458e-11	6	6	4.57544413857e-06	Heart_Atrial_Appendage	0.501972604416	Stomach
CKDGen_eGFRcrea_nonDM	CKDGen	Estimated Glomerular Filtration Rate based on Serum Creatinine (Overall) (without Diabetes Mellitus)	ENSG00000147996	CBWD5	1.15773193133e-10	6	6	1.10000087523e-09	Heart_Atrial_Appendage	0.205950405252	Colon_Transverse
CKDGen_eGFRcrea_nonDM	CKDGen	Estimated Glomerular Filtration Rate based on Serum Creatinine (Overall) (without Diabetes Mellitus)	ENSG00000107242	PIP5K1B	1.66827425149e-10	10	10	3.18389879058e-13	Artery_Aorta	0.928672701153	Heart_Atrial_Appendage
CKDGen_eGFRcrea_nonDM	CKDGen	Estimated Glomerular Filtration Rate based on Serum Creatinine (Overall) (without Diabetes Mellitus)	ENSG00000010379	SLC6A13	3.05149190366e-10	7	7	2.2401940479e-12	Thyroid	0.978011764321	Brain_Putamen_basal_ganglia
CKDGen_eGFRcrea_nonDM	CKDGen	Estimated Glomerular Filtration Rate based on Serum Creatinine (Overall) (without Diabetes Mellitus)	ENSG00000114978	MOB1A	4.95887316908e-10	14	12	2.72066043958e-14	Cells_EBV-transformed_lymphocytes	0.847603943654	Lung
CKDGen_eGFRcrea_nonDM	CKDGen	Estimated Glomerular Filtration Rate based on Serum Creatinine (Overall) (without Diabetes Mellitus)	ENSG00000101000	PROCR	5.11775222418e-10	16	4	5.81709598588e-09	Adipose_Visceral_Omentum	0.79011420379	Brain_Cerebellum
CKDGen_eGFRcrea_nonDM	CKDGen	Estimated Glomerular Filtration Rate based on Serum Creatinine (Overall) (without Diabetes Mellitus)	ENSG00000072134	EPN2	6.8122943201e-10	12	8	2.59999993699e-13	Pancreas	0.699953041847	Esophagus_Gastroesophageal_Junction
CKDGen_eGFRcrea_nonDM	CKDGen	Estimated Glomerular Filtration Rate based on Serum Creatinine (Overall) (without Diabetes Mellitus)	ENSG00000061656	SPAG4	6.96371530631e-10	4	4	2.10445303264e-08	Brain_Cerebellum	0.0648200792684	Adrenal_Gland
CKDGen_eGFRcrea_nonDM	CKDGen	Estimated Glomerular Filtration Rate based on Serum Creatinine (Overall) (without Diabetes Mellitus)	ENSG00000174628	IQCK	7.43429782479e-10	13	12	9.45534239965e-08	Pancreas	0.702076033027	Brain_Anterior_cingulate_cortex_BA24
CKDGen_eGFRcrea_nonDM	CKDGen	Estimated Glomerular Filtration Rate based on Serum Creatinine (Overall) (without Diabetes Mellitus)	ENSG00000131771	PPP1R1B	9.16625143569e-10	11	11	8.98776688004e-10	Esophagus_Mucosa	0.984825628158	Adipose_Subcutaneous
CKDGen_eGFRcrea_nonDM	CKDGen	Estimated Glomerular Filtration Rate based on Serum Creatinine (Overall) (without Diabetes Mellitus)	ENSG00000115226	FNDC4	1.02663130301e-09	3	3	5.30601889741e-09	Thyroid	0.125209573686	Brain_Caudate_basal_ganglia
CKDGen_eGFRcrea_nonDM	CKDGen	Estimated Glomerular Filtration Rate based on Serum Creatinine (Overall) (without Diabetes Mellitus)	ENSG00000141744	PNMT	1.52526060456e-09	8	8	4.36765217447e-12	Heart_Atrial_Appendage	1	Brain_Cerebellar_Hemisphere
CKDGen_eGFRcrea_nonDM	CKDGen	Estimated Glomerular Filtration Rate based on Serum Creatinine (Overall) (without Diabetes Mellitus)	ENSG00000146477	SLC22A3	1.73398513235e-09	19	10	3.70293137905e-14	Heart_Left_Ventricle	0.902781434959	Esophagus_Mucosa
CKDGen_eGFRcrea_nonDM	CKDGen	Estimated Glomerular Filtration Rate based on Serum Creatinine (Overall) (without Diabetes Mellitus)	ENSG00000108344	PSMD3	2.36587201329e-09	10	10	2.77338104611e-06	Spleen	0.834765946879	Cells_Transformed_fibroblasts
CKDGen_eGFRcrea_nonDM	CKDGen	Estimated Glomerular Filtration Rate based on Serum Creatinine (Overall) (without Diabetes Mellitus)	ENSG00000017373	SRCIN1	2.62504804802e-09	5	5	2.36875733386e-10	Esophagus_Mucosa	0.859999998096	Muscle_Skeletal
CKDGen_eGFRcrea_nonDM	CKDGen	Estimated Glomerular Filtration Rate based on Serum Creatinine (Overall) (without Diabetes Mellitus)	ENSG00000198646	NCOA6	2.85829908343e-09	33	3	1.28182823e-07	Brain_Putamen_basal_ganglia	0.971262942966	Skin_Not_Sun_Exposed_Suprapubic
CKDGen_eGFRcrea_nonDM	CKDGen	Estimated Glomerular Filtration Rate based on Serum Creatinine (Overall) (without Diabetes Mellitus)	ENSG00000101019	UQCC1	2.99869363534e-09	25	9	5.33411050816e-09	Colon_Transverse	0.952619860231	Thyroid
CKDGen_eGFRcrea_nonDM	CKDGen	Estimated Glomerular Filtration Rate based on Serum Creatinine (Overall) (without Diabetes Mellitus)	ENSG00000101464	PIGU	3.84793125045e-09	6	5	5.40975650553e-08	Esophagus_Gastroesophageal_Junction	0.251512655855	Cells_EBV-transformed_lymphocytes
CKDGen_eGFRcrea_nonDM	CKDGen	Estimated Glomerular Filtration Rate based on Serum Creatinine (Overall) (without Diabetes Mellitus)	ENSG00000141371	C17orf64	4.97684975338e-09	4	4	6.76702783961e-06	Cells_EBV-transformed_lymphocytes	0.180140343295	Muscle_Skeletal
CKDGen_eGFRcrea_nonDM	CKDGen	Estimated Glomerular Filtration Rate based on Serum Creatinine (Overall) (without Diabetes Mellitus)	ENSG00000104154	SLC30A4	5.47212379945e-09	5	5	1.44189141825e-09	Uterus	0.505756069693	Colon_Transverse
CKDGen_eGFRcrea_nonDM	CKDGen	Estimated Glomerular Filtration Rate based on Serum Creatinine (Overall) (without Diabetes Mellitus)	ENSG00000175066	GK5	5.59286094031e-09	15	15	1.62727192089e-05	Artery_Tibial	0.520415337487	Artery_Coronary
CKDGen_eGFRcrea_nonDM	CKDGen	Estimated Glomerular Filtration Rate based on Serum Creatinine (Overall) (without Diabetes Mellitus)	ENSG00000213347	MXD3	5.84744399607e-09	31	8	6.48801415882e-10	Muscle_Skeletal	0.916369616353	Esophagus_Gastroesophageal_Junction
CKDGen_eGFRcrea_nonDM	CKDGen	Estimated Glomerular Filtration Rate based on Serum Creatinine (Overall) (without Diabetes Mellitus)	ENSG00000114126	TFDP2	6.53020315202e-09	2	2	8.29164475805e-10	Cells_Transformed_fibroblasts	0.352396261722	Artery_Tibial
CKDGen_eGFRcrea_nonDM	CKDGen	Estimated Glomerular Filtration Rate based on Serum Creatinine (Overall) (without Diabetes Mellitus)	ENSG00000161395	PGAP3	7.7608828993e-09	24	5	1.21569749937e-12	Esophagus_Mucosa	0.670000007623	Brain_Nucleus_accumbens_basal_ganglia
CKDGen_eGFRcrea_nonDM	CKDGen	Estimated Glomerular Filtration Rate based on Serum Creatinine (Overall) (without Diabetes Mellitus)	ENSG00000131069	ACSS2	9.99355909936e-09	10	9	1.05534734654e-09	Muscle_Skeletal	0.195535185881	Vagina
CKDGen_eGFRcrea_nonDM	CKDGen	Estimated Glomerular Filtration Rate based on Serum Creatinine (Overall) (without Diabetes Mellitus)	ENSG00000198301	SDAD1	1.00142541102e-08	7	7	4.21145845979e-05	Adipose_Subcutaneous	0.590891007012	Uterus
CKDGen_eGFRcrea_nonDM	CKDGen	Estimated Glomerular Filtration Rate based on Serum Creatinine (Overall) (without Diabetes Mellitus)	ENSG00000196329	GIMAP5	1.01414620075e-08	10	10	3.74194664822e-12	Brain_Caudate_basal_ganglia	0.992016618722	Nerve_Tibial
CKDGen_eGFRcrea_nonDM	CKDGen	Estimated Glomerular Filtration Rate based on Serum Creatinine (Overall) (without Diabetes Mellitus)	ENSG00000152219	ARL14EP	1.16977938638e-08	27	9	5.53909772605e-08	Brain_Anterior_cingulate_cortex_BA24	0.987143122779	Artery_Aorta
CKDGen_eGFRcrea_nonDM	CKDGen	Estimated Glomerular Filtration Rate based on Serum Creatinine (Overall) (without Diabetes Mellitus)	ENSG00000156194	PPEF2	1.50013186087e-08	11	11	7.01792006163e-06	Brain_Cerebellum	0.639381905801	Nerve_Tibial
CKDGen_eGFRcrea_nonDM	CKDGen	Estimated Glomerular Filtration Rate based on Serum Creatinine (Overall) (without Diabetes Mellitus)	ENSG00000079785	DDX1	1.50596115765e-08	21	7	3.73565673631e-09	Skin_Sun_Exposed_Lower_leg	0.898164452313	Heart_Atrial_Appendage
CKDGen_eGFRcrea_nonDM	CKDGen	Estimated Glomerular Filtration Rate based on Serum Creatinine (Overall) (without Diabetes Mellitus)	ENSG00000135624	CCT7	1.51133696727e-08	14	9	5.93991050215e-06	Colon_Transverse	0.943872437281	Whole_Blood
CKDGen_eGFRcrea_nonDM	CKDGen	Estimated Glomerular Filtration Rate based on Serum Creatinine (Overall) (without Diabetes Mellitus)	ENSG00000143412	ANXA9	1.53692489569e-08	11	9	9.71139275623e-10	Testis	0.890763358441	Heart_Atrial_Appendage
CKDGen_eGFRcrea_nonDM	CKDGen	Estimated Glomerular Filtration Rate based on Serum Creatinine (Overall) (without Diabetes Mellitus)	ENSG00000021488	SLC7A9	1.80920201493e-08	40	4	2.9142491305e-11	Skin_Sun_Exposed_Lower_leg	0.0796410752107	Uterus
CKDGen_eGFRcrea_nonDM	CKDGen	Estimated Glomerular Filtration Rate based on Serum Creatinine (Overall) (without Diabetes Mellitus)	ENSG00000101460	MAP1LC3A	1.98773922698e-08	39	4	8.53439977353e-11	Breast_Mammary_Tissue	0.023979356264	Brain_Frontal_Cortex_BA9
CKDGen_eGFRcrea_nonDM	CKDGen	Estimated Glomerular Filtration Rate based on Serum Creatinine (Overall) (without Diabetes Mellitus)	ENSG00000141376	BCAS3	2.00527347479e-08	3	3	8.99174209727e-07	Brain_Hippocampus	0.857634509204	Adipose_Subcutaneous
CKDGen_eGFRcrea_nonDM	CKDGen	Estimated Glomerular Filtration Rate based on Serum Creatinine (Overall) (without Diabetes Mellitus)	ENSG00000125995	ROMO1	2.20428443696e-08	5	5	4.49648898557e-08	Pancreas	0.779999989656	Skin_Sun_Exposed_Lower_leg
CKDGen_eGFRcrea_nonDM	CKDGen	Estimated Glomerular Filtration Rate based on Serum Creatinine (Overall) (without Diabetes Mellitus)	ENSG00000131196	NFATC1	2.27789974549e-08	14	14	1.14681646821e-09	Muscle_Skeletal	0.959674626652	Artery_Tibial
CKDGen_eGFRcrea_nonDM	CKDGen	Estimated Glomerular Filtration Rate based on Serum Creatinine (Overall) (without Diabetes Mellitus)	ENSG00000166920	C15orf48	3.05131835425e-08	7	7	3.30416118563e-08	Testis	0.373694756832	Artery_Tibial
CKDGen_eGFRcrea_nonDM	CKDGen	Estimated Glomerular Filtration Rate based on Serum Creatinine (Overall) (without Diabetes Mellitus)	ENSG00000042980	ADAM28	3.57400810474e-08	5	5	1.57777209164e-09	Nerve_Tibial	0.767765818139	Artery_Tibial
CKDGen_eGFRcrea_nonDM	CKDGen	Estimated Glomerular Filtration Rate based on Serum Creatinine (Overall) (without Diabetes Mellitus)	ENSG00000104689	TNFRSF10A	3.91812850647e-08	18	10	7.77060605365e-06	Brain_Anterior_cingulate_cortex_BA24	0.61207025548	Brain_Cerebellar_Hemisphere
CKDGen_eGFRcrea_nonDM	CKDGen	Estimated Glomerular Filtration Rate based on Serum Creatinine (Overall) (without Diabetes Mellitus)	ENSG00000131067	GGT7	5.33049188853e-08	16	11	3.10486297573e-10	Muscle_Skeletal	0.988768311584	Prostate
CKDGen_eGFRcrea_nonDM	CKDGen	Estimated Glomerular Filtration Rate based on Serum Creatinine (Overall) (without Diabetes Mellitus)	ENSG00000138760	SCARB2	6.46850132499e-08	14	13	1.62932578947e-06	Testis	0.949614376486	Brain_Frontal_Cortex_BA9
CKDGen_eGFRcrea_nonDM	CKDGen	Estimated Glomerular Filtration Rate based on Serum Creatinine (Overall) (without Diabetes Mellitus)	ENSG00000115947	ORC4	7.18875824174e-08	13	6	1.73586289582e-08	Cells_Transformed_fibroblasts	0.653685855038	Artery_Tibial
CKDGen_eGFRcrea_nonDM	CKDGen	Estimated Glomerular Filtration Rate based on Serum Creatinine (Overall) (without Diabetes Mellitus)	ENSG00000177613	CSTF2T	7.31770944174e-08	9	8	2.50875550578e-06	Brain_Anterior_cingulate_cortex_BA24	0.981684811259	Pituitary
CKDGen_eGFRcrea_nonDM	CKDGen	Estimated Glomerular Filtration Rate based on Serum Creatinine (Overall) (without Diabetes Mellitus)	ENSG00000081479	LRP2	8.05943584059e-08	5	5	1.39261764825e-05	Brain_Cerebellar_Hemisphere	0.288687846926	Thyroid
CKDGen_eGFRcrea_nonDM	CKDGen	Estimated Glomerular Filtration Rate based on Serum Creatinine (Overall) (without Diabetes Mellitus)	ENSG00000115307	AUP1	1.02981229897e-07	8	8	4.79999471582e-06	Artery_Aorta	0.731174465704	Lung
CKDGen_eGFRcrea_nonDM	CKDGen	Estimated Glomerular Filtration Rate based on Serum Creatinine (Overall) (without Diabetes Mellitus)	ENSG00000166415	WDR72	1.0692949106e-07	9	5	1.24761924358e-07	Testis	0.31721383489	Colon_Transverse
CKDGen_eGFRcrea_nonDM	CKDGen	Estimated Glomerular Filtration Rate based on Serum Creatinine (Overall) (without Diabetes Mellitus)	ENSG00000204147	ASAH2B	1.27566652987e-07	39	3	1.7213157535e-10	Lung	0.194898398958	Brain_Hypothalamus
CKDGen_eGFRcrea_nonDM	CKDGen	Estimated Glomerular Filtration Rate based on Serum Creatinine (Overall) (without Diabetes Mellitus)	ENSG00000187257	RSBN1L	1.3108908008e-07	6	6	6.26200088496e-10	Brain_Cerebellum	0.93006621803	Uterus
CKDGen_eGFRcrea_nonDM	CKDGen	Estimated Glomerular Filtration Rate based on Serum Creatinine (Overall) (without Diabetes Mellitus)	ENSG00000078814	MYH7B	1.55568448933e-07	16	6	6.89323957002e-09	Thyroid	0.266287797229	Skin_Sun_Exposed_Lower_leg
CKDGen_eGFRcrea_nonDM	CKDGen	Estimated Glomerular Filtration Rate based on Serum Creatinine (Overall) (without Diabetes Mellitus)	ENSG00000088298	EDEM2	1.56753013729e-07	27	5	1.72592672229e-09	Prostate	0.983867470109	Brain_Cerebellar_Hemisphere
CKDGen_eGFRcrea_nonDM	CKDGen	Estimated Glomerular Filtration Rate based on Serum Creatinine (Overall) (without Diabetes Mellitus)	ENSG00000116138	DNAJC16	1.75679126779e-07	7	7	9.99998615319e-09	Thyroid	0.596334902365	Vagina
CKDGen_eGFRcrea_nonDM	CKDGen	Estimated Glomerular Filtration Rate based on Serum Creatinine (Overall) (without Diabetes Mellitus)	ENSG00000179023	KLHDC7A	1.8062157408e-07	12	5	4.08650541043e-05	Adipose_Visceral_Omentum	0.905699838442	Skin_Not_Sun_Exposed_Suprapubic
CKDGen_eGFRcrea_nonDM	CKDGen	Estimated Glomerular Filtration Rate based on Serum Creatinine (Overall) (without Diabetes Mellitus)	ENSG00000127947	PTPN12	1.82529256949e-07	30	8	1.43685696734e-12	Nerve_Tibial	0.971125311366	Skin_Not_Sun_Exposed_Suprapubic
CKDGen_eGFRcrea_nonDM	CKDGen	Estimated Glomerular Filtration Rate based on Serum Creatinine (Overall) (without Diabetes Mellitus)	ENSG00000141736	ERBB2	2.00416100093e-07	9	9	1.16971559135e-09	Nerve_Tibial	0.630407042362	Brain_Anterior_cingulate_cortex_BA24
CKDGen_eGFRcrea_nonDM	CKDGen	Estimated Glomerular Filtration Rate based on Serum Creatinine (Overall) (without Diabetes Mellitus)	ENSG00000164889	SLC4A2	2.06925947556e-07	9	8	4.33406177305e-05	Brain_Cerebellar_Hemisphere	0.344951094711	Brain_Anterior_cingulate_cortex_BA24
CKDGen_eGFRcrea_nonDM	CKDGen	Estimated Glomerular Filtration Rate based on Serum Creatinine (Overall) (without Diabetes Mellitus)	ENSG00000167523	SPATA33	2.26710470342e-07	13	13	9.98879738479e-07	Brain_Hippocampus	0.746443360502	Colon_Sigmoid
CKDGen_eGFRcrea_nonDM	CKDGen	Estimated Glomerular Filtration Rate based on Serum Creatinine (Overall) (without Diabetes Mellitus)	ENSG00000129757	CDKN1C	2.31108834914e-07	7	7	1.54498852434e-08	Thyroid	0.769999990293	Esophagus_Mucosa
CKDGen_eGFRcrea_nonDM	CKDGen	Estimated Glomerular Filtration Rate based on Serum Creatinine (Overall) (without Diabetes Mellitus)	ENSG00000197136	PCNXL3	2.53430691966e-07	11	10	1.23532357905e-08	Thyroid	0.988150564502	Muscle_Skeletal
CKDGen_eGFRcrea_nonDM	CKDGen	Estimated Glomerular Filtration Rate based on Serum Creatinine (Overall) (without Diabetes Mellitus)	ENSG00000243147	MRPL33	2.67168336011e-07	6	5	3.83414303586e-07	Colon_Transverse	0.161564372725	Esophagus_Mucosa
CKDGen_eGFRcrea_nonDM	CKDGen	Estimated Glomerular Filtration Rate based on Serum Creatinine (Overall) (without Diabetes Mellitus)	ENSG00000131944	C19orf40	2.69616474868e-07	24	4	4.34777154532e-05	Whole_Blood	0.95770293541	Cells_EBV-transformed_lymphocytes
CKDGen_eGFRcrea_nonDM	CKDGen	Estimated Glomerular Filtration Rate based on Serum Creatinine (Overall) (without Diabetes Mellitus)	ENSG00000100983	GSS	2.90947416185e-07	14	10	8.4535279013e-09	Brain_Cerebellum	0.663666706961	Uterus
CKDGen_eGFRcrea_nonDM	CKDGen	Estimated Glomerular Filtration Rate based on Serum Creatinine (Overall) (without Diabetes Mellitus)	ENSG00000078747	ITCH	2.94600883693e-07	6	6	6.96952017021e-09	Adipose_Subcutaneous	0.356269563421	Esophagus_Mucosa
CKDGen_eGFRcrea_nonDM	CKDGen	Estimated Glomerular Filtration Rate based on Serum Creatinine (Overall) (without Diabetes Mellitus)	ENSG00000173809	TDRD12	2.97004200287e-07	9	9	5.79054537042e-06	Testis	0.936239988875	Brain_Frontal_Cortex_BA9
CKDGen_eGFRcrea_nonDM	CKDGen	Estimated Glomerular Filtration Rate based on Serum Creatinine (Overall) (without Diabetes Mellitus)	ENSG00000113889	KNG1	3.40487884905e-07	3	3	2.0204872453e-07	Brain_Cortex	0.00129289661005	Brain_Frontal_Cortex_BA9
CKDGen_eGFRcrea_nonDM	CKDGen	Estimated Glomerular Filtration Rate based on Serum Creatinine (Overall) (without Diabetes Mellitus)	ENSG00000146094	DOK3	4.31830152025e-07	15	15	2.71668899816e-10	Stomach	0.920139088231	Adipose_Visceral_Omentum
CKDGen_eGFRcrea_nonDM	CKDGen	Estimated Glomerular Filtration Rate based on Serum Creatinine (Overall) (without Diabetes Mellitus)	ENSG00000148377	IDI2	4.69090096727e-07	2	2	1.00371802313e-07	Muscle_Skeletal	0.609999981771	Pituitary
CKDGen_eGFRcrea_nonDM	CKDGen	Estimated Glomerular Filtration Rate based on Serum Creatinine (Overall) (without Diabetes Mellitus)	ENSG00000185324	CDK10	4.86114142254e-07	40	4	1.90832980049e-07	Cells_Transformed_fibroblasts	0.459967332373	Adrenal_Gland
CKDGen_eGFRcrea_nonDM	CKDGen	Estimated Glomerular Filtration Rate based on Serum Creatinine (Overall) (without Diabetes Mellitus)	ENSG00000179168	GGN	5.83156717498e-07	8	8	5.60000292838e-07	Adipose_Visceral_Omentum	0.840000000399	Muscle_Skeletal
CKDGen_eGFRcrea_nonDM	CKDGen	Estimated Glomerular Filtration Rate based on Serum Creatinine (Overall) (without Diabetes Mellitus)	ENSG00000131748	STARD3	6.12726285325e-07	4	4	1.85381907114e-08	Cells_Transformed_fibroblasts	0.0157049719857	Whole_Blood
CKDGen_eGFRcrea_nonDM	CKDGen	Estimated Glomerular Filtration Rate based on Serum Creatinine (Overall) (without Diabetes Mellitus)	ENSG00000182264	IZUMO1	6.40356291777e-07	28	8	4.05324239563e-11	Heart_Left_Ventricle	0.989574676283	Artery_Aorta
CKDGen_eGFRcrea_nonDM	CKDGen	Estimated Glomerular Filtration Rate based on Serum Creatinine (Overall) (without Diabetes Mellitus)	ENSG00000125998	FAM83C	6.42423978833e-07	5	5	6.98092315889e-09	Esophagus_Mucosa	0.118431438207	Muscle_Skeletal
CKDGen_eGFRcrea_nonDM	CKDGen	Estimated Glomerular Filtration Rate based on Serum Creatinine (Overall) (without Diabetes Mellitus)	ENSG00000085231	TAF9	7.81727580959e-07	13	8	6.72997968286e-07	Heart_Left_Ventricle	0.727149469396	Muscle_Skeletal
CKDGen_eGFRcrea_nonDM	CKDGen	Estimated Glomerular Filtration Rate based on Serum Creatinine (Overall) (without Diabetes Mellitus)	ENSG00000116771	AGMAT	8.88590842898e-07	11	8	3.73620234948e-08	Brain_Frontal_Cortex_BA9	0.29272539992	Thyroid
CKDGen_eGFRcrea_nonDM	CKDGen	Estimated Glomerular Filtration Rate based on Serum Creatinine (Overall) (without Diabetes Mellitus)	ENSG00000269337	AL591479.1	9.28776291996e-07	4	4	3.59999678175e-06	Prostate	0.0576310105654	Brain_Frontal_Cortex_BA9
CKDGen_eGFRcrea_nonDM	CKDGen	Estimated Glomerular Filtration Rate based on Serum Creatinine (Overall) (without Diabetes Mellitus)	ENSG00000143457	GOLPH3L	9.47751052622e-07	11	5	7.66336863691e-08	Esophagus_Gastroesophageal_Junction	0.900668947449	Muscle_Skeletal
CKDGen_eGFRcrea_nonDM	CKDGen	Estimated Glomerular Filtration Rate based on Serum Creatinine (Overall) (without Diabetes Mellitus)	ENSG00000109320	NFKB1	1.02347700589e-06	9	9	2.69104674273e-09	Testis	0.913276753843	Ovary
CKDGen_eGFRcrea_nonDM	CKDGen	Estimated Glomerular Filtration Rate based on Serum Creatinine (Overall) (without Diabetes Mellitus)	ENSG00000186212	SOWAHB	1.02859459158e-06	10	8	5.50180715834e-05	Lung	0.821890645204	Pituitary
CKDGen_eGFRcrea_nonDM	CKDGen	Estimated Glomerular Filtration Rate based on Serum Creatinine (Overall) (without Diabetes Mellitus)	ENSG00000159167	STC1	1.09720860978e-06	6	6	9.94621765121e-08	Stomach	0.665113738233	Cells_Transformed_fibroblasts
CKDGen_eGFRcrea_nonDM	CKDGen	Estimated Glomerular Filtration Rate based on Serum Creatinine (Overall) (without Diabetes Mellitus)	ENSG00000109332	UBE2D3	1.23535319586e-06	16	8	2.56944647872e-08	Stomach	0.228460658168	Artery_Aorta
CKDGen_eGFRcrea_nonDM	CKDGen	Estimated Glomerular Filtration Rate based on Serum Creatinine (Overall) (without Diabetes Mellitus)	ENSG00000163710	PCOLCE2	1.33208122176e-06	13	11	1.24609480855e-05	Nerve_Tibial	0.894832949465	Colon_Transverse
CKDGen_eGFRcrea_nonDM	CKDGen	Estimated Glomerular Filtration Rate based on Serum Creatinine (Overall) (without Diabetes Mellitus)	ENSG00000109323	MANBA	1.42085164217e-06	13	10	1.69999915386e-08	Testis	0.512102943693	Thyroid
CKDGen_eGFRcrea_nonDM	CKDGen	Estimated Glomerular Filtration Rate based on Serum Creatinine (Overall) (without Diabetes Mellitus)	ENSG00000172053	QARS	1.45784726336e-06	1	1	1.45784726336e-06	Spleen	1.45784726336e-06	Spleen
CKDGen_eGFRcrea_nonDM	CKDGen	Estimated Glomerular Filtration Rate based on Serum Creatinine (Overall) (without Diabetes Mellitus)	ENSG00000135211	TMEM60	1.59374293568e-06	19	6	1.04374970659e-10	Pancreas	0.769999990293	Brain_Hippocampus
CKDGen_eGFRcrea_nonDM	CKDGen	Estimated Glomerular Filtration Rate based on Serum Creatinine (Overall) (without Diabetes Mellitus)	ENSG00000124574	ABCC10	1.61355534961e-06	10	10	3.49999827479e-06	Brain_Hippocampus	0.70638881936	Brain_Cerebellum
CKDGen_eGFRcrea_nonDM	CKDGen	Estimated Glomerular Filtration Rate based on Serum Creatinine (Overall) (without Diabetes Mellitus)	ENSG00000171453	POLR1C	1.79214396063e-06	9	9	7.224252553e-05	Skin_Sun_Exposed_Lower_leg	0.900000002786	Esophagus_Gastroesophageal_Junction
CKDGen_eGFRcrea_nonDM	CKDGen	Estimated Glomerular Filtration Rate based on Serum Creatinine (Overall) (without Diabetes Mellitus)	ENSG00000126460	PRRG2	1.79372385393e-06	7	6	1.52991201381e-05	Skin_Not_Sun_Exposed_Suprapubic	0.597104574351	Pituitary
CKDGen_eGFRcrea_nonDM	CKDGen	Estimated Glomerular Filtration Rate based on Serum Creatinine (Overall) (without Diabetes Mellitus)	ENSG00000159352	PSMD4	1.92355067947e-06	9	8	6.15789536877e-07	Esophagus_Muscularis	0.835722900498	Brain_Anterior_cingulate_cortex_BA24
CKDGen_eGFRcrea_nonDM	CKDGen	Estimated Glomerular Filtration Rate based on Serum Creatinine (Overall) (without Diabetes Mellitus)	ENSG00000154330	PGM5	2.00998933989e-06	11	11	2.13584669214e-06	Skin_Sun_Exposed_Lower_leg	0.958818416703	Heart_Atrial_Appendage
CKDGen_eGFRcrea_nonDM	CKDGen	Estimated Glomerular Filtration Rate based on Serum Creatinine (Overall) (without Diabetes Mellitus)	ENSG00000169750	RAC3	2.21997441444e-06	9	9	8.48379146323e-05	Thyroid	0.933544313853	Esophagus_Muscularis
CKDGen_eGFRcrea_nonDM	CKDGen	Estimated Glomerular Filtration Rate based on Serum Creatinine (Overall) (without Diabetes Mellitus)	ENSG00000121989	ACVR2A	2.61717348283e-06	19	9	2.20984751753e-07	Pancreas	0.529999982567	Skin_Sun_Exposed_Lower_leg
CKDGen_eGFRcrea_nonDM	CKDGen	Estimated Glomerular Filtration Rate based on Serum Creatinine (Overall) (without Diabetes Mellitus)	ENSG00000173327	MAP3K11	2.80066692289e-06	27	3	3.49207614179e-08	Colon_Sigmoid	0.0238248095831	Uterus
CKDGen_eGFRcrea_nonDM	CKDGen	Estimated Glomerular Filtration Rate based on Serum Creatinine (Overall) (without Diabetes Mellitus)	ENSG00000113761	ZNF346	2.80231751137e-06	7	7	3.17583423883e-07	Muscle_Skeletal	0.968205788347	Brain_Anterior_cingulate_cortex_BA24
CONVERGE_MDD	CONVERGE	Major Depressive Disorder	ENSG00000148634	HERC4	3.28355691972972e-07	6	6	3.49600255374218e-05	Heart_Atrial_Appendage	0.813633082503064	Esophagus_Muscularis
DIAGRAM_T2D_TRANS_ETHNIC	DIAGRAM	Type 2 Diabetes	ENSG00000148737	TCF7L2	4.20905503587e-20	10	10	4.97463241543e-22	Artery_Aorta	1	Skin_Not_Sun_Exposed_Suprapubic
DIAGRAM_T2D_TRANS_ETHNIC	DIAGRAM	Type 2 Diabetes	ENSG00000198924	DCLRE1A	7.61894701634e-17	14	14	1.78608228619e-14	Thyroid	0.878875340539	Brain_Cortex
DIAGRAM_T2D_TRANS_ETHNIC	DIAGRAM	Type 2 Diabetes	ENSG00000187553	CYP26C1	2.21162995884e-11	3	3	1.27988423639e-12	Adipose_Subcutaneous	0.963984712265	Brain_Frontal_Cortex_BA9
DIAGRAM_T2D_TRANS_ETHNIC	DIAGRAM	Type 2 Diabetes	ENSG00000172201	ID4	1.87457697898e-10	9	9	1.46937757658e-11	Vagina	0.613777942118	Skin_Sun_Exposed_Lower_leg
DIAGRAM_T2D_TRANS_ETHNIC	DIAGRAM	Type 2 Diabetes	ENSG00000152804	HHEX	2.25027107912e-10	7	7	1.15723439055e-11	Cells_Transformed_fibroblasts	0.921877823741	Heart_Atrial_Appendage
DIAGRAM_T2D_TRANS_ETHNIC	DIAGRAM	Type 2 Diabetes	ENSG00000073792	IGF2BP2	7.36084826613e-09	7	7	1.04004856477e-11	Thyroid	0.935145715233	Skin_Not_Sun_Exposed_Suprapubic
DIAGRAM_T2D_TRANS_ETHNIC	DIAGRAM	Type 2 Diabetes	ENSG00000140382	HMG20A	2.71068037079e-08	15	8	3.74011273077e-08	Pituitary	0.546392456382	Nerve_Tibial
DIAGRAM_T2D_TRANS_ETHNIC	DIAGRAM	Type 2 Diabetes	ENSG00000153814	JAZF1	1.38951864525e-07	14	10	6.9304005995e-12	Muscle_Skeletal	0.976704200988	Pituitary
DIAGRAM_T2D_TRANS_ETHNIC	DIAGRAM	Type 2 Diabetes	ENSG00000166278	C2	3.48231699193e-07	10	10	8.98602087975e-06	Adipose_Subcutaneous	0.786416264252	Brain_Anterior_cingulate_cortex_BA24
DIAGRAM_T2D_TRANS_ETHNIC	DIAGRAM	Type 2 Diabetes	ENSG00000166965	RCCD1	4.73951225797e-07	35	4	1.33861191494e-07	Stomach	0.840000000399	Vagina
EAGLE_Eczema	EAGLE	Eczema	ENSG00000155282	RP11-195B21.3	1.17212113158e-25	4	4	1.24852779423e-22	Colon_Transverse	0.113144502958	Adipose_Visceral_Omentum
EAGLE_Eczema	EAGLE	Eczema	ENSG00000143436	MRPL9	1.01940784401e-19	9	9	8.05279948684e-12	Pancreas	0.941288368207	Heart_Left_Ventricle
EAGLE_Eczema	EAGLE	Eczema	ENSG00000172818	OVOL1	9.86052639433e-16	13	7	4.02185502066e-17	Cells_EBV-transformed_lymphocytes	0.237559018161	Pituitary
EAGLE_Eczema	EAGLE	Eczema	ENSG00000196407	THEM5	4.50499211095e-14	11	11	2.98306499377e-12	Colon_Sigmoid	0.817724996699	Adipose_Visceral_Omentum
EAGLE_Eczema	EAGLE	Eczema	ENSG00000143556	S100A7	8.98606680675e-14	10	10	5.46057907663e-07	Esophagus_Muscularis	0.814636926973	Brain_Cerebellum
EAGLE_Eczema	EAGLE	Eczema	ENSG00000143520	FLG2	9.08345522652e-14	6	6	9.44564499065e-11	Colon_Transverse	0.570892859015	Nerve_Tibial
EAGLE_Eczema	EAGLE	Eczema	ENSG00000143373	ZNF687	1.41876584751e-12	11	11	8.53856537432e-05	Nerve_Tibial	0.614103750041	Vagina
EAGLE_Eczema	EAGLE	Eczema	ENSG00000217128	FNIP1	6.34905944903e-12	7	7	2.41130804731e-11	Esophagus_Gastroesophageal_Junction	0.678598230332	Pancreas
EAGLE_Eczema	EAGLE	Eczema	ENSG00000143450	OAZ3	6.46441851453e-12	12	12	6.70828049008e-09	Skin_Sun_Exposed_Lower_leg	0.841172138865	Pituitary
EAGLE_Eczema	EAGLE	Eczema	ENSG00000186844	LCE1A	1.24849308946e-11	3	3	1.41077068377e-11	Colon_Sigmoid	0.607096804036	Artery_Coronary
EAGLE_Eczema	EAGLE	Eczema	ENSG00000143631	FLG	2.07058293745e-11	30	3	6.24497345286e-15	Muscle_Skeletal	0.237182995493	Brain_Putamen_basal_ganglia
EAGLE_Eczema	EAGLE	Eczema	ENSG00000159516	SPRR2G	3.07528300028e-11	9	9	8.45675039689e-08	Artery_Aorta	0.976650907007	Prostate
EAGLE_Eczema	EAGLE	Eczema	ENSG00000133895	MEN1	7.3277241256e-11	12	11	1.5404339055e-14	Heart_Left_Ventricle	0.959246042027	Nerve_Tibial
EAGLE_Eczema	EAGLE	Eczema	ENSG00000143367	TUFT1	9.05787275225e-10	8	8	9.50735210854e-09	Cells_Transformed_fibroblasts	0.581135654523	Skin_Not_Sun_Exposed_Suprapubic
EAGLE_Eczema	EAGLE	Eczema	ENSG00000224389	C4B	9.36591655532e-10	18	12	1.54054538347e-05	Adrenal_Gland	0.705494133338	Uterus
EAGLE_Eczema	EAGLE	Eczema	ENSG00000213171	LINGO4	9.38848406024e-10	12	9	3.64240435753e-08	Heart_Atrial_Appendage	0.361122944371	Testis
EAGLE_Eczema	EAGLE	Eczema	ENSG00000143536	CRNN	1.09017711289e-09	9	9	1.67977733182e-08	Skin_Not_Sun_Exposed_Suprapubic	0.625644680995	Brain_Anterior_cingulate_cortex_BA24
EAGLE_Eczema	EAGLE	Eczema	ENSG00000159352	PSMD4	1.24069749653e-09	9	8	7.93963152849e-08	Thyroid	0.479496958957	Spleen
EAGLE_Eczema	EAGLE	Eczema	ENSG00000163220	S100A9	1.52255739483e-09	10	9	1.42652680505e-06	Brain_Cerebellum	0.560287085968	Uterus
EAGLE_Eczema	EAGLE	Eczema	ENSG00000172922	RNASEH2C	1.65158749189e-09	34	4	8.07910448325e-05	Artery_Coronary	0.934186551475	Artery_Tibial
EAGLE_Eczema	EAGLE	Eczema	ENSG00000163141	BNIPL	3.41943795142e-09	15	9	4.78592601587e-09	Heart_Atrial_Appendage	0.845107329994	Whole_Blood
EAGLE_Eczema	EAGLE	Eczema	ENSG00000113520	IL4	7.62746588823e-09	8	5	4.23508623948e-11	Nerve_Tibial	0.00264384976343	Thyroid
EAGLE_Eczema	EAGLE	Eczema	ENSG00000254470	AP5B1	8.06471228048e-09	9	8	2.20330125418e-08	Cells_EBV-transformed_lymphocytes	0.730533693673	Pituitary
EAGLE_Eczema	EAGLE	Eczema	ENSG00000143375	CGN	8.84057408368e-09	6	6	2.80022237802e-10	Artery_Aorta	0.992415661495	Esophagus_Muscularis
EAGLE_Eczema	EAGLE	Eczema	ENSG00000159377	PSMB4	1.03254418408e-08	10	8	4.99458703406e-06	Whole_Blood	0.79279292407	Cells_Transformed_fibroblasts
EAGLE_Eczema	EAGLE	Eczema	ENSG00000204793	FOXD4L6	1.88407675273e-08	2	2	4.04577465692e-09	Brain_Nucleus_accumbens_basal_ganglia	9.08655365186e-06	Brain_Hypothalamus
EAGLE_Eczema	EAGLE	Eczema	ENSG00000203784	LELP1	1.96663222808e-08	7	7	1.09713656178e-08	Skin_Not_Sun_Exposed_Suprapubic	0.893821169126	Nerve_Tibial
EAGLE_Eczema	EAGLE	Eczema	ENSG00000143369	ECM1	2.13372820174e-08	13	10	8.63721889727e-07	Esophagus_Mucosa	0.824319750022	Whole_Blood
EAGLE_Eczema	EAGLE	Eczema	ENSG00000213445	SIPA1	2.84125903936e-08	7	7	7.39842765102e-10	Cells_Transformed_fibroblasts	0.981615765706	Whole_Blood
EAGLE_Eczema	EAGLE	Eczema	ENSG00000196774	ANKRD20A1	3.20054391135e-08	6	5	5.99093804933e-08	Skin_Sun_Exposed_Lower_leg	0.423669881567	Heart_Atrial_Appendage
EAGLE_Eczema	EAGLE	Eczema	ENSG00000143390	RFX5	3.35858206427e-08	8	8	7.17114449209e-05	Brain_Putamen_basal_ganglia	0.851991268059	Heart_Left_Ventricle
EAGLE_Eczema	EAGLE	Eczema	ENSG00000173327	MAP3K11	4.43779066553e-08	27	3	9.44385401336e-10	Adipose_Visceral_Omentum	0.0343875029924	Testis
EAGLE_Eczema	EAGLE	Eczema	ENSG00000162300	ZFPL1	6.12613369296e-08	8	8	2.54261522713e-06	Whole_Blood	0.791320988649	Small_Intestine_Terminal_Ileum
EAGLE_Eczema	EAGLE	Eczema	ENSG00000174807	CD248	8.26997930485e-08	6	6	1.01309871115e-09	Brain_Hippocampus	0.431103924924	Lung
EAGLE_Eczema	EAGLE	Eczema	ENSG00000143418	CERS2	9.96062768472e-08	13	8	5.40097892597e-06	Brain_Cerebellar_Hemisphere	0.994203176353	Esophagus_Mucosa
EAGLE_Eczema	EAGLE	Eczema	ENSG00000143416	SELENBP1	1.13757395709e-07	13	10	1.97509120998e-09	Brain_Hypothalamus	0.832230243653	Brain_Frontal_Cortex_BA9
EAGLE_Eczema	EAGLE	Eczema	ENSG00000143420	ENSA	1.24117413788e-07	7	7	2.07814964023e-05	Esophagus_Mucosa	0.864292684137	Artery_Tibial
EAGLE_Eczema	EAGLE	Eczema	ENSG00000204305	AGER	1.31594027766e-07	13	12	2.02881283987e-06	Artery_Tibial	0.475945160976	Breast_Mammary_Tissue
EAGLE_Eczema	EAGLE	Eczema	ENSG00000143442	POGZ	1.51468271566e-07	24	8	6.41337885705e-06	Heart_Atrial_Appendage	0.862285110263	Esophagus_Mucosa
EAGLE_Eczema	EAGLE	Eczema	ENSG00000163157	TMOD4	1.55088665071e-07	3	3	3.00376874043e-07	Muscle_Skeletal	0.0496636951545	Thyroid
EAGLE_Eczema	EAGLE	Eczema	ENSG00000174165	ZDHHC24	1.65130031627e-07	9	8	9.17279099424e-06	Spleen	0.476855303514	Skin_Sun_Exposed_Lower_leg
EAGLE_Eczema	EAGLE	Eczema	ENSG00000115607	IL18RAP	2.99846659292e-07	6	6	1.17870996358e-08	Whole_Blood	0.588988428657	Small_Intestine_Terminal_Ileum
EAGLE_Eczema	EAGLE	Eczema	ENSG00000163155	LYSMD1	3.43425844021e-07	14	10	3.6056796039e-05	Brain_Frontal_Cortex_BA9	0.941070624021	Adipose_Subcutaneous
EAGLE_Eczema	EAGLE	Eczema	ENSG00000188015	S100A3	3.72256693446e-07	14	9	1.00980696086e-07	Breast_Mammary_Tissue	0.980234220022	Nerve_Tibial
EAGLE_Eczema	EAGLE	Eczema	ENSG00000113522	RAD50	4.21348640175e-07	10	8	5.97649744413e-08	Skin_Sun_Exposed_Lower_leg	0.957427975753	Heart_Left_Ventricle
EAGLE_Eczema	EAGLE	Eczema	ENSG00000171700	RGS19	6.22884273547e-07	25	4	3.5193563061e-06	Brain_Hypothalamus	0.683255897146	Brain_Cerebellum
EAGLE_Eczema	EAGLE	Eczema	ENSG00000244057	LCE3C	8.7452955559e-07	4	3	1.25237052505e-05	Testis	0.194596277902	Esophagus_Mucosa
EAGLE_Eczema	EAGLE	Eczema	ENSG00000187145	MRPS21	9.76603402466e-07	27	6	4.76599636942e-06	Adipose_Visceral_Omentum	0.995922057683	Esophagus_Mucosa
EAGLE_Eczema	EAGLE	Eczema	ENSG00000172977	KAT5	1.27425577631e-06	8	8	6.04937370824e-06	Skin_Not_Sun_Exposed_Suprapubic	0.793972213584	Artery_Tibial
EAGLE_Eczema	EAGLE	Eczema	ENSG00000203785	SPRR2E	1.47613553732e-06	7	6	5.38946371918e-07	Esophagus_Muscularis	0.788013580836	Skin_Not_Sun_Exposed_Suprapubic
EAGLE_Eczema	EAGLE	Eczema	ENSG00000184148	SPRR4	1.52663161913e-06	2	2	2.70999884247e-07	Esophagus_Mucosa	0.0508073233942	Cells_Transformed_fibroblasts
EAGLE_Eczema	EAGLE	Eczema	ENSG00000143458	GABPB2	1.64064863903e-06	17	9	2.63968527002e-05	Skin_Not_Sun_Exposed_Suprapubic	0.64059021637	Cells_Transformed_fibroblasts
EAGLE_Eczema	EAGLE	Eczema	ENSG00000131437	KIF3A	1.73402445996e-06	15	8	1.47144779861e-06	Adipose_Subcutaneous	0.20960235558	Thyroid
EAGLE_Eczema	EAGLE	Eczema	ENSG00000184330	S100A7A	2.31550899983e-06	1	1	2.31550899983e-06	Skin_Sun_Exposed_Lower_leg	2.31550899983e-06	Skin_Sun_Exposed_Lower_leg
EAGLE_Eczema	EAGLE	Eczema	ENSG00000204469	PRRC2A	2.33629841498e-06	4	4	9.61102806513e-07	Whole_Blood	0.214960131381	Artery_Aorta
EAGLE_Eczema	EAGLE	Eczema	ENSG00000175573	C11orf68	2.55196037945e-06	4	4	1.70372618232e-07	Stomach	0.498011985403	Brain_Anterior_cingulate_cortex_BA24
EAGLE_Eczema	EAGLE	Eczema	ENSG00000175315	CST6	2.84461543371e-06	16	13	4.57860278189e-06	Heart_Left_Ventricle	0.987477701808	Lung
EGG_BL	EGG	Birth Length	ENSG00000149948	HMGA2	1.11450063044e-06	3	3	3.87070080604e-07	Cells_Transformed_fibroblasts	0.197326333453	Nerve_Tibial
EGG_BL	EGG	Birth Length	ENSG00000100307	CBX7	2.48818647795e-06	3	3	3.11854892137e-05	Esophagus_Mucosa	0.505100323586	Skin_Not_Sun_Exposed_Suprapubic
EGG_BMI_HapMapImputed	EGG	Body Mass Index Standard Deviation Score	ENSG00000138092	CENPO	2.96950131887e-19	19	16	1.64778672277e-23	Nerve_Tibial	0.765101364058	Muscle_Skeletal
EGG_BMI_HapMapImputed	EGG	Body Mass Index Standard Deviation Score	ENSG00000138031	ADCY3	4.02574682475e-16	13	7	2.44699027125e-20	Nerve_Tibial	0.893658981953	Esophagus_Mucosa
EGG_BMI_HapMapImputed	EGG	Body Mass Index Standard Deviation Score	ENSG00000115137	DNAJC27	4.19657537644e-14	7	7	5.57729796247e-15	Whole_Blood	0.723541524201	Cells_Transformed_fibroblasts
EGG_BMI_HapMapImputed	EGG	Body Mass Index Standard Deviation Score	ENSG00000119772	DNMT3A	4.8284612534e-12	6	6	4.37399706804e-13	Brain_Cerebellar_Hemisphere	0.916361174955	Colon_Sigmoid
EGG_BMI_HapMapImputed	EGG	Body Mass Index Standard Deviation Score	ENSG00000161798	AQP5	8.18815913485e-11	19	11	9.92022683452e-11	Lung	0.990522725577	Vagina
EGG_BMI_HapMapImputed	EGG	Body Mass Index Standard Deviation Score	ENSG00000161800	RACGAP1	1.23305375292e-10	10	8	3.37454023343e-07	Brain_Putamen_basal_ganglia	0.806453504482	Breast_Mammary_Tissue
EGG_BMI_HapMapImputed	EGG	Body Mass Index Standard Deviation Score	ENSG00000184924	PTRHD1	1.41831132983e-10	4	4	1.845564674e-12	Adrenal_Gland	0.295744141572	Adipose_Subcutaneous
EGG_BMI_HapMapImputed	EGG	Body Mass Index Standard Deviation Score	ENSG00000161791	FMNL3	1.43501614239e-10	6	6	3.54300310649e-12	Artery_Coronary	0.672924357888	Adipose_Subcutaneous
EGG_BMI_HapMapImputed	EGG	Body Mass Index Standard Deviation Score	ENSG00000084710	EFR3B	4.75769326189e-10	6	6	1.76218870761e-11	Heart_Atrial_Appendage	0.813165070377	Whole_Blood
EGG_BMI_HapMapImputed	EGG	Body Mass Index Standard Deviation Score	ENSG00000123416	TUBA1B	1.23808762809e-09	14	10	5.70359111616e-07	Muscle_Skeletal	0.615313774586	Brain_Nucleus_accumbens_basal_ganglia
EGG_BMI_HapMapImputed	EGG	Body Mass Index Standard Deviation Score	ENSG00000135472	FAIM2	4.19944265483e-09	18	7	4.44005022956e-11	Testis	0.846910396229	Colon_Sigmoid
EGG_BMI_HapMapImputed	EGG	Body Mass Index Standard Deviation Score	ENSG00000084676	NCOA1	4.43803636376e-09	21	13	1.2507772955e-07	Adrenal_Gland	0.991548964799	Adipose_Visceral_Omentum
EGG_BMI_HapMapImputed	EGG	Body Mass Index Standard Deviation Score	ENSG00000167552	TUBA1A	6.36531191643e-09	9	9	1.07300052134e-10	Brain_Anterior_cingulate_cortex_BA24	0.781400001264	Testis
EGG_BMI_HapMapImputed	EGG	Body Mass Index Standard Deviation Score	ENSG00000167553	TUBA1C	1.42633953768e-08	21	12	1.57461296785e-09	Esophagus_Mucosa	0.510567193397	Artery_Aorta
EGG_BMI_HapMapImputed	EGG	Body Mass Index Standard Deviation Score	ENSG00000135406	PRPH	3.17534924194e-08	8	6	1.72720845717e-07	Artery_Aorta	0.556062639864	Skin_Not_Sun_Exposed_Suprapubic
EGG_BMI_HapMapImputed	EGG	Body Mass Index Standard Deviation Score	ENSG00000135519	KCNH3	4.25529730662e-08	6	6	1.1372395974e-08	Esophagus_Muscularis	0.543581125726	Brain_Hippocampus
EGG_BMI_HapMapImputed	EGG	Body Mass Index Standard Deviation Score	ENSG00000167566	NCKAP5L	4.58529501514e-08	4	4	1.15267419077e-07	Lung	0.0252781363339	Esophagus_Muscularis
EGG_BMI_HapMapImputed	EGG	Body Mass Index Standard Deviation Score	ENSG00000135451	TROAP	2.63935915191e-07	6	6	3.50457969075e-08	Adipose_Subcutaneous	0.561240556412	Skin_Not_Sun_Exposed_Suprapubic
EGG_BMI_HapMapImputed	EGG	Body Mass Index Standard Deviation Score	ENSG00000186666	BCDIN3D	3.1507769678e-07	4	4	3.2843077082e-08	Thyroid	0.0879296894079	Skin_Sun_Exposed_Lower_leg
EGG_BMI_HapMapImputed	EGG	Body Mass Index Standard Deviation Score	ENSG00000134285	FKBP11	3.71948812528e-07	28	9	4.01037474141e-08	Brain_Anterior_cingulate_cortex_BA24	0.815888629571	Uterus
EGG_BMI_HapMapImputed	EGG	Body Mass Index Standard Deviation Score	ENSG00000139537	CCDC65	1.37106586024e-06	35	7	2.53241828373e-11	Vagina	0.525228229822	Brain_Putamen_basal_ganglia
EGG_BMI_HapMapImputed	EGG	Body Mass Index Standard Deviation Score	ENSG00000115138	POMC	1.43064894232e-06	13	8	6.55929924592e-06	Artery_Aorta	0.615666210056	Artery_Tibial
EGG_BMI_HapMapImputed	EGG	Body Mass Index Standard Deviation Score	ENSG00000187778	MCRS1	2.44432421927e-06	8	8	4.26200127414e-08	Skin_Not_Sun_Exposed_Suprapubic	0.647745092534	Artery_Aorta
EGG_BW3_EUR	EGG	Birth Weight	ENSG00000163659	TIPARP	7.90510866716e-25	9	9	8.91955005534e-14	Artery_Tibial	0.63186734699	Brain_Nucleus_accumbens_basal_ganglia
EGG_BW3_EUR	EGG	Birth Weight	ENSG00000149948	HMGA2	3.23817083239e-17	3	3	6.15101243528e-15	Nerve_Tibial	0.42808842333	Stomach
EGG_BW3_EUR	EGG	Birth Weight	ENSG00000173175	ADCY5	8.24484478554e-16	11	10	1.06860150636e-16	Lung	0.566448853255	Testis
EGG_BW3_EUR	EGG	Birth Weight	ENSG00000004975	DVL2	2.12508790646e-15	4	4	3.55781567957e-16	Skin_Sun_Exposed_Lower_leg	0.721883734365	Colon_Sigmoid
EGG_BW3_EUR	EGG	Birth Weight	ENSG00000181885	CLDN7	2.92836986143e-15	15	7	5.65705356307e-18	Adipose_Subcutaneous	0.820718158446	Brain_Cerebellar_Hemisphere
EGG_BW3_EUR	EGG	Birth Weight	ENSG00000043591	ADRB1	3.73498818834e-15	9	9	3.65423719504e-18	Testis	0.906347688511	Skin_Sun_Exposed_Lower_leg
EGG_BW3_EUR	EGG	Birth Weight	ENSG00000170291	ELP5	3.84304845923e-14	23	6	7.24267284338e-16	Artery_Aorta	0.875332899982	Cells_EBV-transformed_lymphocytes
EGG_BW3_EUR	EGG	Birth Weight	ENSG00000132535	DLG4	1.16276479938e-13	5	5	6.74058059477e-15	Muscle_Skeletal	0.958599301005	Cells_Transformed_fibroblasts
EGG_BW3_EUR	EGG	Birth Weight	ENSG00000197980	LEKR1	1.33403771959e-13	26	8	1.26742064444e-07	Artery_Tibial	0.95844739514	Cells_EBV-transformed_lymphocytes
EGG_BW3_EUR	EGG	Birth Weight	ENSG00000174099	MSRB3	1.63355485666e-13	7	7	5.58298180573e-11	Testis	0.942613314643	Whole_Blood
EGG_BW3_EUR	EGG	Birth Weight	ENSG00000160685	ZBTB7B	2.1519887773e-13	14	10	3.03537213852e-12	Brain_Hippocampus	0.702116186781	Cells_Transformed_fibroblasts
EGG_BW3_EUR	EGG	Birth Weight	ENSG00000163257	DCAF16	3.47437927469e-13	24	7	1.41915239182e-17	Thyroid	0.00256718697208	Adipose_Visceral_Omentum
EGG_BW3_EUR	EGG	Birth Weight	ENSG00000175826	CTDNEP1	3.14423533483e-12	11	5	6.70780839703e-15	Adrenal_Gland	0.840000000399	Breast_Mammary_Tissue
EGG_BW3_EUR	EGG	Birth Weight	ENSG00000185920	PTCH1	9.90473744564e-12	7	7	1.24832104988e-13	Liver	0.250000000735	Uterus
EGG_BW3_EUR	EGG	Birth Weight	ENSG00000106635	BCL7B	3.02627360188e-11	8	5	5.94107016454e-11	Muscle_Skeletal	0.00899974447868	Nerve_Tibial
EGG_BW3_EUR	EGG	Birth Weight	ENSG00000152804	HHEX	6.32405975448e-11	7	7	1.3019422449e-14	Cells_Transformed_fibroblasts	0.699073147658	Heart_Atrial_Appendage
EGG_BW3_EUR	EGG	Birth Weight	ENSG00000072778	ACADVL	2.24546127133e-10	18	12	2.35221151787e-13	Esophagus_Muscularis	0.687697955276	Brain_Putamen_basal_ganglia
EGG_BW3_EUR	EGG	Birth Weight	ENSG00000129235	TXNDC17	2.55317631641e-10	7	7	2.95565641456e-13	Vagina	0.645527912805	Cells_Transformed_fibroblasts
EGG_BW3_EUR	EGG	Birth Weight	ENSG00000178177	LCORL	4.17708225232e-10	5	5	4.33299889947e-12	Esophagus_Gastroesophageal_Junction	0.731088431208	Colon_Transverse
EGG_BW3_EUR	EGG	Birth Weight	ENSG00000072818	ACAP1	8.71623645561e-10	4	4	6.84328236784e-08	Nerve_Tibial	0.907530176148	Uterus
EGG_BW3_EUR	EGG	Birth Weight	ENSG00000172201	ID4	9.6957859102e-10	9	9	2.25956976519e-09	Vagina	0.665061803631	Esophagus_Mucosa
EGG_BW3_EUR	EGG	Birth Weight	ENSG00000155957	TMBIM4	2.58783001029e-09	33	5	7.53273328627e-11	Brain_Hippocampus	0.894888490705	Brain_Cerebellum
EGG_BW3_EUR	EGG	Birth Weight	ENSG00000171552	BCL2L1	2.85163555259e-09	4	4	1.0207076351e-08	Nerve_Tibial	0.431838225756	Vagina
EGG_BW3_EUR	EGG	Birth Weight	ENSG00000160124	CCDC58	3.14472042447e-09	11	10	6.12825780497e-11	Lung	0.897797540918	Heart_Atrial_Appendage
EGG_BW3_EUR	EGG	Birth Weight	ENSG00000163354	DCST2	1.25818662269e-08	18	8	1.9293759546e-08	Thyroid	0.675906410857	Cells_Transformed_fibroblasts
EGG_BW3_EUR	EGG	Birth Weight	ENSG00000138036	DYNC2LI1	1.6821479405e-08	16	15	1.15325836283e-07	Cells_EBV-transformed_lymphocytes	0.847673480531	Esophagus_Mucosa
EGG_BW3_EUR	EGG	Birth Weight	ENSG00000171206	TRIM8	4.04375714479e-08	10	9	5.90687152618e-06	Adrenal_Gland	0.898016697905	Brain_Cerebellum
EGG_BW3_EUR	EGG	Birth Weight	ENSG00000182511	FES	5.87964542668e-08	18	8	2.48756081764e-09	Cells_Transformed_fibroblasts	0.859999998096	Heart_Atrial_Appendage
EGG_BW3_EUR	EGG	Birth Weight	ENSG00000143537	ADAM15	7.06340949992e-08	11	10	6.11302902157e-11	Adrenal_Gland	0.939983266245	Liver
EGG_BW3_EUR	EGG	Birth Weight	ENSG00000140564	FURIN	7.17394738598e-08	10	10	1.68705504172e-08	Esophagus_Mucosa	0.930729707993	Artery_Coronary
EGG_BW3_EUR	EGG	Birth Weight	ENSG00000136160	EDNRB	1.21634956328e-07	4	4	1.11161233049e-07	Nerve_Tibial	0.53723593722	Colon_Sigmoid
EGG_BW3_EUR	EGG	Birth Weight	ENSG00000148187	MRRF	1.25054826263e-07	4	4	9.10000277636e-09	Small_Intestine_Terminal_Ileum	0.597269377389	Colon_Sigmoid
EGG_BW3_EUR	EGG	Birth Weight	ENSG00000101384	JAG1	1.25589721838e-07	8	8	1.10685977026e-06	Adrenal_Gland	0.787683594167	Brain_Anterior_cingulate_cortex_BA24
EGG_BW3_EUR	EGG	Birth Weight	ENSG00000011454	RABGAP1	1.25681575806e-07	10	10	3.51139749668e-10	Skin_Sun_Exposed_Lower_leg	0.160555422141	Heart_Atrial_Appendage
EGG_BW3_EUR	EGG	Birth Weight	ENSG00000198945	L3MBTL3	1.35380238808e-07	27	5	2.0735880948e-09	Thyroid	0.666289132803	Muscle_Skeletal
EGG_BW3_EUR	EGG	Birth Weight	ENSG00000110628	SLC22A18	1.96942967547e-07	28	6	8.4106576423e-07	Stomach	0.998341175741	Artery_Aorta
EGG_BW3_EUR	EGG	Birth Weight	ENSG00000179085	DPM3	2.86351008896e-07	7	7	6.39999495668e-07	Colon_Transverse	0.786918484963	Spleen
EGG_BW3_EUR	EGG	Birth Weight	ENSG00000179593	ALOX15B	2.8955222976e-07	9	9	2.68781853049e-07	Whole_Blood	0.683709794212	Esophagus_Mucosa
EGG_BW3_EUR	EGG	Birth Weight	ENSG00000166272	WBP1L	4.00798962859e-07	13	12	8.26989081328e-05	Thyroid	0.922565817502	Esophagus_Muscularis
EGG_BW3_EUR	EGG	Birth Weight	ENSG00000163026	C2orf44	5.30371633874e-07	5	5	2.55003205999e-07	Cells_EBV-transformed_lymphocytes	0.861577168299	Testis
EGG_BW3_EUR	EGG	Birth Weight	ENSG00000175793	SFN	5.34360213097e-07	5	5	4.35150040021e-08	Brain_Caudate_basal_ganglia	0.67038657079	Vagina
EGG_BW3_EUR	EGG	Birth Weight	ENSG00000176732	PFN4	7.18358747886e-07	22	6	1.16688352182e-09	Esophagus_Mucosa	0.834866566394	Artery_Coronary
EGG_BW3_EUR	EGG	Birth Weight	ENSG00000186577	C6orf1	7.24279633449e-07	2	2	1.24700550149e-07	Skin_Sun_Exposed_Lower_leg	0.10271690335	Brain_Caudate_basal_ganglia
EGG_BW3_EUR	EGG	Birth Weight	ENSG00000171759	PAH	7.44751101295e-07	9	9	4.51325678743e-07	Adipose_Visceral_Omentum	0.994162753656	Brain_Anterior_cingulate_cortex_BA24
EGG_BW3_EUR	EGG	Birth Weight	ENSG00000119778	ATAD2B	7.62713799767e-07	4	4	2.55836528e-08	Lung	0.960000000141	Brain_Frontal_Cortex_BA9
EGG_BW3_EUR	EGG	Birth Weight	ENSG00000029534	ANK1	7.65021552668e-07	7	7	1.16922010736e-05	Adipose_Subcutaneous	0.950686235721	Colon_Sigmoid
EGG_BW3_EUR	EGG	Birth Weight	ENSG00000175087	PDIK1L	8.16562420806e-07	12	8	3.48161045909e-07	Nerve_Tibial	0.210541506917	Brain_Nucleus_accumbens_basal_ganglia
EGG_BW3_EUR	EGG	Birth Weight	ENSG00000116539	ASH1L	8.58955430573e-07	6	6	3.30000217868e-06	Breast_Mammary_Tissue	0.890699621866	Brain_Caudate_basal_ganglia
EGG_BW3_EUR	EGG	Birth Weight	ENSG00000124467	PSG8	9.07004013574e-07	1	1	9.07004013574e-07	Testis	9.07004013574e-07	Testis
EGG_BW3_EUR	EGG	Birth Weight	ENSG00000173960	UBXN2A	1.25984020143e-06	23	8	1.9524791626e-09	Heart_Atrial_Appendage	0.980108734792	Esophagus_Mucosa
EGG_BW3_EUR	EGG	Birth Weight	ENSG00000127603	MACF1	1.67857531561e-06	9	9	5.5087489932e-05	Nerve_Tibial	0.81400211042	Lung
EGG_BW3_EUR	EGG	Birth Weight	ENSG00000158669	AGPAT6	1.74190515821e-06	11	10	7.97077169067e-05	Brain_Frontal_Cortex_BA9	0.998028526822	Cells_EBV-transformed_lymphocytes
EGG_BW3_EUR	EGG	Birth Weight	ENSG00000088325	TPX2	1.76795432073e-06	7	7	1.78525540143e-08	Spleen	0.567877398361	Artery_Coronary
EGG_BW3_EUR	EGG	Birth Weight	ENSG00000205531	NAP1L4	1.83913881945e-06	11	10	1.17663513102e-08	Artery_Aorta	0.917525686016	Nerve_Tibial
EGG_BW3_EUR	EGG	Birth Weight	ENSG00000072694	FCGR2B	2.01977343043e-06	9	9	8.60218743321e-07	Whole_Blood	0.671725920825	Breast_Mammary_Tissue
EGG_BW3_EUR	EGG	Birth Weight	ENSG00000183762	KREMEN1	2.04262426671e-06	19	12	2.83030191872e-08	Adrenal_Gland	0.953230806761	Brain_Putamen_basal_ganglia
EGG_BW3_EUR	EGG	Birth Weight	ENSG00000107862	GBF1	2.54670589438e-06	8	8	1.02407308319e-07	Colon_Sigmoid	0.849999997065	Skin_Not_Sun_Exposed_Suprapubic
EGG_BW3_EUR	EGG	Birth Weight	ENSG00000115008	IL1A	2.58914192948e-06	6	6	1.97617856135e-05	Esophagus_Gastroesophageal_Junction	0.404085731421	Nerve_Tibial
EGG_BW3_TransEthnic	EGG	Birth Weight	ENSG00000163659	TIPARP	3.55551800694e-25	9	9	1.23949654327e-13	Artery_Tibial	0.52490056274	Brain_Cerebellar_Hemisphere
EGG_BW3_TransEthnic	EGG	Birth Weight	ENSG00000173175	ADCY5	7.38316855305e-18	11	10	9.25682507995e-18	Lung	0.510606402915	Testis
EGG_BW3_TransEthnic	EGG	Birth Weight	ENSG00000149948	HMGA2	6.03678945879e-17	3	3	5.80226768432e-16	Cells_Transformed_fibroblasts	0.4661584047	Stomach
EGG_BW3_TransEthnic	EGG	Birth Weight	ENSG00000004975	DVL2	8.74251805605e-16	4	4	7.44018248929e-16	Skin_Sun_Exposed_Lower_leg	0.768772403218	Colon_Sigmoid
EGG_BW3_TransEthnic	EGG	Birth Weight	ENSG00000181885	CLDN7	1.35816971994e-15	15	7	1.76836296292e-18	Adipose_Subcutaneous	0.836060955424	Brain_Cerebellar_Hemisphere
EGG_BW3_TransEthnic	EGG	Birth Weight	ENSG00000174099	MSRB3	1.4635640886e-15	7	7	1.67515428458e-11	Testis	0.684958500283	Whole_Blood
EGG_BW3_TransEthnic	EGG	Birth Weight	ENSG00000043591	ADRB1	2.52846546846e-15	9	9	4.78774267338e-18	Testis	0.959984174858	Lung
EGG_BW3_TransEthnic	EGG	Birth Weight	ENSG00000170291	ELP5	3.15383250576e-14	23	6	5.37831926391e-16	Artery_Aorta	0.858418753175	Cells_EBV-transformed_lymphocytes
EGG_BW3_TransEthnic	EGG	Birth Weight	ENSG00000132535	DLG4	1.33800723522e-13	5	5	6.72371803726e-15	Muscle_Skeletal	0.74614181622	Cells_Transformed_fibroblasts
EGG_BW3_TransEthnic	EGG	Birth Weight	ENSG00000160685	ZBTB7B	1.34181461806e-13	14	10	7.97278481506e-13	Brain_Hippocampus	0.569459430689	Cells_Transformed_fibroblasts
EGG_BW3_TransEthnic	EGG	Birth Weight	ENSG00000163257	DCAF16	3.49030992442e-13	24	7	5.22508436474e-17	Thyroid	0.00629010084654	Adipose_Visceral_Omentum
EGG_BW3_TransEthnic	EGG	Birth Weight	ENSG00000197980	LEKR1	4.96560289554e-13	26	8	1.12379649325e-07	Artery_Tibial	0.935333010635	Brain_Caudate_basal_ganglia
EGG_BW3_TransEthnic	EGG	Birth Weight	ENSG00000106635	BCL7B	6.48819955267e-12	8	5	2.68144199684e-12	Muscle_Skeletal	0.00230040735025	Nerve_Tibial
EGG_BW3_TransEthnic	EGG	Birth Weight	ENSG00000175826	CTDNEP1	8.93266475399e-12	11	5	2.33623657651e-14	Adrenal_Gland	0.840000000399	Breast_Mammary_Tissue
EGG_BW3_TransEthnic	EGG	Birth Weight	ENSG00000072778	ACADVL	2.34050199524e-10	18	12	1.23427667106e-13	Esophagus_Muscularis	0.495508804297	Brain_Putamen_basal_ganglia
EGG_BW3_TransEthnic	EGG	Birth Weight	ENSG00000152804	HHEX	2.44855178863e-10	7	7	8.90534772343e-14	Cells_Transformed_fibroblasts	0.528918427775	Heart_Atrial_Appendage
EGG_BW3_TransEthnic	EGG	Birth Weight	ENSG00000129235	TXNDC17	2.47921980834e-10	7	7	2.71771666457e-13	Vagina	0.65296908613	Brain_Cerebellum
EGG_BW3_TransEthnic	EGG	Birth Weight	ENSG00000148187	MRRF	3.26411067388e-10	4	4	1.10000021776e-11	Small_Intestine_Terminal_Ileum	0.926748961179	Colon_Sigmoid
EGG_BW3_TransEthnic	EGG	Birth Weight	ENSG00000172201	ID4	3.82459496461e-10	9	9	1.28960738471e-09	Vagina	0.689893626696	Esophagus_Mucosa
EGG_BW3_TransEthnic	EGG	Birth Weight	ENSG00000185920	PTCH1	6.61292845122e-10	7	7	1.3196518162e-11	Liver	0.210000002848	Uterus
EGG_BW3_TransEthnic	EGG	Birth Weight	ENSG00000160124	CCDC58	9.711968823e-10	11	10	2.82360043017e-11	Lung	0.954540956487	Heart_Atrial_Appendage
EGG_BW3_TransEthnic	EGG	Birth Weight	ENSG00000143537	ADAM15	1.5381902206e-09	11	10	2.57007882188e-12	Adrenal_Gland	0.973187016222	Cells_Transformed_fibroblasts
EGG_BW3_TransEthnic	EGG	Birth Weight	ENSG00000163354	DCST2	1.63562350597e-09	18	8	9.25905034091e-10	Thyroid	0.69502057635	Cells_Transformed_fibroblasts
EGG_BW3_TransEthnic	EGG	Birth Weight	ENSG00000072818	ACAP1	2.00517158346e-09	4	4	4.26606266897e-08	Nerve_Tibial	0.994770257435	Uterus
EGG_BW3_TransEthnic	EGG	Birth Weight	ENSG00000178177	LCORL	2.06483487474e-09	5	5	2.98357453614e-11	Esophagus_Gastroesophageal_Junction	0.769999990293	Pituitary
EGG_BW3_TransEthnic	EGG	Birth Weight	ENSG00000179085	DPM3	4.86939016234e-09	7	7	2.49999816954e-08	Colon_Transverse	0.829407111899	Spleen
EGG_BW3_TransEthnic	EGG	Birth Weight	ENSG00000138036	DYNC2LI1	6.77437431022e-09	16	15	4.30240586281e-08	Cells_EBV-transformed_lymphocytes	0.782716776957	Esophagus_Mucosa
EGG_BW3_TransEthnic	EGG	Birth Weight	ENSG00000011454	RABGAP1	1.12795657189e-08	10	10	1.97011873593e-11	Skin_Sun_Exposed_Lower_leg	0.126252607585	Heart_Left_Ventricle
EGG_BW3_TransEthnic	EGG	Birth Weight	ENSG00000140564	FURIN	1.40305918979e-08	10	10	4.58704217117e-09	Esophagus_Mucosa	0.838014204085	Artery_Coronary
EGG_BW3_TransEthnic	EGG	Birth Weight	ENSG00000155957	TMBIM4	1.54898507097e-08	33	6	4.1820096222e-10	Brain_Hippocampus	0.990006654326	Brain_Cerebellum
EGG_BW3_TransEthnic	EGG	Birth Weight	ENSG00000171552	BCL2L1	2.58753923076e-08	4	4	6.69640641388e-08	Nerve_Tibial	0.266694980329	Vagina
EGG_BW3_TransEthnic	EGG	Birth Weight	ENSG00000143622	RIT1	3.0675798382e-08	23	5	6.3336692824e-14	Pancreas	0.823790850336	Brain_Cerebellum
EGG_BW3_TransEthnic	EGG	Birth Weight	ENSG00000101384	JAG1	9.19775166457e-08	8	8	4.83261611687e-07	Adrenal_Gland	0.879999994722	Artery_Coronary
EGG_BW3_TransEthnic	EGG	Birth Weight	ENSG00000171206	TRIM8	9.34619156253e-08	10	9	1.59902178095e-05	Adrenal_Gland	0.950000001577	Liver
EGG_BW3_TransEthnic	EGG	Birth Weight	ENSG00000182511	FES	1.19306752616e-07	18	8	1.13153534202e-09	Cells_Transformed_fibroblasts	0.819999998741	Heart_Atrial_Appendage
EGG_BW3_TransEthnic	EGG	Birth Weight	ENSG00000198945	L3MBTL3	1.49761672307e-07	27	5	1.87685657095e-09	Thyroid	0.505823087979	Muscle_Skeletal
EGG_BW3_TransEthnic	EGG	Birth Weight	ENSG00000179593	ALOX15B	1.70993247454e-07	9	9	3.11687645225e-08	Whole_Blood	0.806354926042	Lung
EGG_BW3_TransEthnic	EGG	Birth Weight	ENSG00000116539	ASH1L	1.97383670755e-07	6	6	1.00000099978e-06	Breast_Mammary_Tissue	0.82684277503	Brain_Caudate_basal_ganglia
EGG_BW3_TransEthnic	EGG	Birth Weight	ENSG00000136160	EDNRB	2.26275523028e-07	4	4	7.34774620845e-08	Nerve_Tibial	0.486449892301	Adipose_Visceral_Omentum
EGG_BW3_TransEthnic	EGG	Birth Weight	ENSG00000110628	SLC22A18	2.97636645439e-07	28	6	4.13295398044e-07	Stomach	0.946969061017	Prostate
EGG_BW3_TransEthnic	EGG	Birth Weight	ENSG00000166272	WBP1L	3.33943810621e-07	13	12	9.99457892811e-05	Skin_Sun_Exposed_Lower_leg	0.892363028987	Skin_Not_Sun_Exposed_Suprapubic
EGG_BW3_TransEthnic	EGG	Birth Weight	ENSG00000110031	LPXN	4.45910398969e-07	10	10	1.20000094412e-07	Cells_Transformed_fibroblasts	0.874648793823	Pancreas
EGG_BW3_TransEthnic	EGG	Birth Weight	ENSG00000173960	UBXN2A	4.77867906988e-07	23	8	4.41710045063e-09	Heart_Atrial_Appendage	0.956241553323	Esophagus_Mucosa
EGG_BW3_TransEthnic	EGG	Birth Weight	ENSG00000163239	TDRD10	4.87366981816e-07	27	5	7.93295918556e-07	Brain_Anterior_cingulate_cortex_BA24	0.830000003806	Ovary
EGG_BW3_TransEthnic	EGG	Birth Weight	ENSG00000171759	PAH	5.47885016683e-07	9	9	4.69860301328e-07	Adipose_Visceral_Omentum	0.99112127913	Brain_Anterior_cingulate_cortex_BA24
EGG_BW3_TransEthnic	EGG	Birth Weight	ENSG00000163026	C2orf44	5.81284523574e-07	5	5	4.74256830242e-06	Cells_EBV-transformed_lymphocytes	0.661307269373	Testis
EGG_BW3_TransEthnic	EGG	Birth Weight	ENSG00000175793	SFN	6.14056383715e-07	5	5	3.0985145666e-08	Brain_Caudate_basal_ganglia	0.862901983269	Skin_Not_Sun_Exposed_Suprapubic
EGG_BW3_TransEthnic	EGG	Birth Weight	ENSG00000176732	PFN4	7.28058384701e-07	22	6	2.46276249308e-09	Esophagus_Mucosa	0.854756099609	Artery_Coronary
EGG_BW3_TransEthnic	EGG	Birth Weight	ENSG00000107862	GBF1	9.98500145515e-07	8	8	3.43836501609e-08	Colon_Sigmoid	0.80999999799	Skin_Not_Sun_Exposed_Suprapubic
EGG_BW3_TransEthnic	EGG	Birth Weight	ENSG00000107679	PLEKHA1	1.15304683034e-06	22	13	4.80059256986e-08	Lung	0.898201063816	Vagina
EGG_BW3_TransEthnic	EGG	Birth Weight	ENSG00000119782	FKBP1B	1.19561590768e-06	12	9	1.1070350411e-08	Esophagus_Mucosa	0.869078763916	Colon_Sigmoid
EGG_BW3_TransEthnic	EGG	Birth Weight	ENSG00000124467	PSG8	1.4091538699e-06	1	1	1.4091538699e-06	Testis	1.4091538699e-06	Testis
EGG_BW3_TransEthnic	EGG	Birth Weight	ENSG00000174292	TNK1	1.48221888037e-06	7	7	2.40225304724e-09	Pancreas	0.840000000399	Esophagus_Muscularis
EGG_BW3_TransEthnic	EGG	Birth Weight	ENSG00000219626	FAM228B	1.8249511076e-06	35	2	1.53463866729e-05	Whole_Blood	0.974951651884	Thyroid
EGG_BW3_TransEthnic	EGG	Birth Weight	ENSG00000119778	ATAD2B	2.01049026653e-06	4	4	1.29389653321e-07	Lung	0.950000001577	Brain_Frontal_Cortex_BA9
EGG_BW3_TransEthnic	EGG	Birth Weight	ENSG00000132718	SYT11	2.06312017621e-06	9	9	2.62552998556e-05	Whole_Blood	0.78538141139	Brain_Frontal_Cortex_BA9
EGG_BW3_TransEthnic	EGG	Birth Weight	ENSG00000029534	ANK1	2.28909032285e-06	7	7	3.14292724365e-05	Adipose_Subcutaneous	0.827145117166	Colon_Sigmoid
EGG_BW3_TransEthnic	EGG	Birth Weight	ENSG00000198951	NAGA	2.36789994237e-06	36	4	7.30362638047e-05	Testis	0.821626189166	Skin_Not_Sun_Exposed_Suprapubic
EGG_BW3_TransEthnic	EGG	Birth Weight	ENSG00000108465	CDK5RAP3	2.41838839632e-06	35	7	2.10874101556e-06	Heart_Atrial_Appendage	0.587402702695	Stomach
EGG_BW3_TransEthnic	EGG	Birth Weight	ENSG00000158669	AGPAT6	2.48856055026e-06	11	10	4.64292107482e-05	Brain_Frontal_Cortex_BA9	0.992588041109	Pancreas
EGG_HC	EGG	Head Circumference	ENSG00000159314	ARHGAP27	2.3764247471e-06	16	11	7.91167385811e-05	Cells_Transformed_fibroblasts	0.847215191503	Adipose_Visceral_Omentum
EGG_Obesity	EGG	Childhood Obesity	ENSG00000138031	ADCY3	1.41114980469e-12	13	7	3.17362125834e-12	Nerve_Tibial	0.403644010894	Brain_Cerebellum
EGG_Obesity	EGG	Childhood Obesity	ENSG00000115137	DNAJC27	8.13395189645e-09	7	7	3.40388714454e-09	Whole_Blood	0.988013723887	Adipose_Subcutaneous
EGG_Obesity	EGG	Childhood Obesity	ENSG00000084710	EFR3B	6.12403720557e-08	6	6	4.8403167701e-10	Heart_Atrial_Appendage	0.901680107498	Whole_Blood
EGG_Obesity	EGG	Childhood Obesity	ENSG00000138092	CENPO	1.31014524178e-07	19	16	9.98648979599e-13	Nerve_Tibial	0.780650799316	Muscle_Skeletal
GABRIEL_Asthma	Gabriel	Asthma	ENSG00000141736	ERBB2	8.74910872407483e-16	9	9	9.01219817880564e-15	Heart_Atrial_Appendage	0.873189715961377	Brain_Hypothalamus
GABRIEL_Asthma	Gabriel	Asthma	ENSG00000073605	GSDMB	5.60276262003502e-15	16	9	1.66859990965875e-18	Spleen	0.919289830542545	Artery_Tibial
GABRIEL_Asthma	Gabriel	Asthma	ENSG00000166278	C2	6.29139870661173e-15	10	10	1.58383375440603e-06	Artery_Aorta	0.573866240406187	Brain_Anterior_cingulate_cortex_BA24
GABRIEL_Asthma	Gabriel	Asthma	ENSG00000167914	GSDMA	5.30834373272394e-14	25	2	1.02936123089296e-15	Muscle_Skeletal	0.0153386243745829	Whole_Blood
GABRIEL_Asthma	Gabriel	Asthma	ENSG00000186952	TMEM232	7.93809217773916e-14	15	12	2.54056861981558e-06	Cells_Transformed_fibroblasts	0.811662796554826	Skin_Sun_Exposed_Lower_leg
GABRIEL_Asthma	Gabriel	Asthma	ENSG00000172057	ORMDL3	8.04470489219013e-14	17	16	1.23745986880816e-18	Whole_Blood	0.719636558042304	Brain_Frontal_Cortex_BA9
GABRIEL_Asthma	Gabriel	Asthma	ENSG00000186075	ZPBP2	1.11209849930642e-12	1	1	1.11209849930643e-12	Testis	1.11209849930643e-12	Testis
GABRIEL_Asthma	Gabriel	Asthma	ENSG00000167916	KRT24	3.31111355156256e-12	8	7	1.11209849930643e-12	Skin_Sun_Exposed_Lower_leg	0.355141890394292	Brain_Cerebellum
GABRIEL_Asthma	Gabriel	Asthma	ENSG00000217128	FNIP1	5.84938425488394e-12	6	6	8.00105219791031e-13	Esophagus_Gastroesophageal_Junction	0.874187627487697	Lung
GABRIEL_Asthma	Gabriel	Asthma	ENSG00000204287	HLA-DRA	7.73917015005971e-12	9	9	1.32804671577732e-05	Thyroid	0.958741265081272	Skin_Sun_Exposed_Lower_leg
GABRIEL_Asthma	Gabriel	Asthma	ENSG00000161395	PGAP3	8.16373263984455e-12	22	14	1.63183743185363e-16	Thyroid	0.843110003615039	Breast_Mammary_Tissue
GABRIEL_Asthma	Gabriel	Asthma	ENSG00000141738	GRB7	9.42603313042298e-12	3	3	1.24568940695906e-11	Stomach	0.742758657587651	Uterus
GABRIEL_Asthma	Gabriel	Asthma	ENSG00000131771	PPP1R1B	1.39810809176484e-11	11	11	1.61218905553702e-15	Heart_Atrial_Appendage	0.771054706312035	Liver
GABRIEL_Asthma	Gabriel	Asthma	ENSG00000179344	HLA-DQB1	5.43194129987144e-11	38	20	3.16639780231675e-05	Colon_Transverse	0.90645558810224	Muscle_Skeletal
GABRIEL_Asthma	Gabriel	Asthma	ENSG00000131748	STARD3	1.47267807876941e-10	3	3	2.12333851063274e-11	Cells_Transformed_fibroblasts	0.0918374686050045	Whole_Blood
GABRIEL_Asthma	Gabriel	Asthma	ENSG00000108349	CASC3	3.95038268256344e-10	7	7	2.1563747613066e-09	Testis	0.831264235916641	Brain_Nucleus_accumbens_basal_ganglia
GABRIEL_Asthma	Gabriel	Asthma	ENSG00000008838	MED24	6.79963858213432e-10	36	16	2.66876582920356e-12	Whole_Blood	1	Heart_Left_Ventricle
GABRIEL_Asthma	Gabriel	Asthma	ENSG00000141744	PNMT	1.80882935954165e-09	6	6	3.80759575712667e-11	Heart_Atrial_Appendage	0.787910010251366	Brain_Cerebellum
GABRIEL_Asthma	Gabriel	Asthma	ENSG00000108342	CSF3	2.04204767696131e-09	3	3	3.57418033372399e-05	Spleen	0.0808539968162688	Brain_Cerebellum
GABRIEL_Asthma	Gabriel	Asthma	ENSG00000108344	PSMD3	2.0483228694689e-09	8	8	2.08726467708061e-12	Cells_Transformed_fibroblasts	0.924513669995156	Heart_Left_Ventricle
GABRIEL_Asthma	Gabriel	Asthma	ENSG00000141750	STAC2	3.4365862203868e-08	7	7	3.45101257434367e-07	Artery_Tibial	0.694278477034967	Esophagus_Gastroesophageal_Junction
GABRIEL_Asthma	Gabriel	Asthma	ENSG00000115604	IL18R1	1.63123112478026e-07	25	10	5.34624400393319e-12	Heart_Atrial_Appendage	0.910350001669312	Brain_Frontal_Cortex_BA9
GABRIEL_Asthma	Gabriel	Asthma	ENSG00000131437	KIF3A	3.18451548518163e-07	10	10	1.58080997328366e-05	Artery_Tibial	0.910666922899631	Skin_Sun_Exposed_Lower_leg
GABRIEL_Asthma	Gabriel	Asthma	ENSG00000204252	HLA-DOA	1.19358158811326e-06	14	14	2.24181094481887e-06	Artery_Aorta	1	Prostate
GABRIEL_Asthma	Gabriel	Asthma	ENSG00000169194	IL13	1.28392691480276e-06	3	3	9.54151069953626e-07	Adipose_Subcutaneous	0.644007955477921	Testis
GABRIEL_Asthma	Gabriel	Asthma	ENSG00000125686	MED1	1.30437146530109e-06	6	6	7.58690501888109e-09	Adrenal_Gland	1	Adipose_Subcutaneous
GABRIEL_Asthma	Gabriel	Asthma	ENSG00000204897	KRT25	1.44121066659002e-06	2	2	2.38377838862802e-07	Brain_Cerebellum	0.837191572690488	Colon_Transverse
GABRIEL_Asthma	Gabriel	Asthma	ENSG00000237541	HLA-DQA2	1.48001976585174e-06	41	6	2.11944253518091e-06	Brain_Hypothalamus	0.989320952808242	Thyroid
GABRIEL_Asthma	Gabriel	Asthma	ENSG00000204310	AGPAT1	2.35923059520846e-06	8	8	3.62472455540699e-08	Liver	0.645432408750699	Adrenal_Gland
GABRIEL_Asthma	Gabriel	Asthma	ENSG00000072682	P4HA2	2.60218316657562e-06	17	15	9.1827031048971e-06	Ovary	0.8207488850952	Muscle_Skeletal
GEFOS_FemoralNeck	GEFOS	Bone Mineral Density (Femoral neck)	ENSG00000184374	COLEC10	3.19703419028e-13	5	5	1.70493246785e-14	Heart_Left_Ventricle	0.32236062146	Cells_Transformed_fibroblasts
GEFOS_FemoralNeck	GEFOS	Bone Mineral Density (Femoral neck)	ENSG00000108840	HDAC5	5.63519805098e-11	3	3	9.36512874156e-11	Esophagus_Mucosa	0.0231767204807	Spleen
GEFOS_FemoralNeck	GEFOS	Bone Mineral Density (Femoral neck)	ENSG00000110693	SOX6	1.14453728823e-10	11	11	1.36996912479e-05	Esophagus_Muscularis	0.92378262744	Brain_Cortex
GEFOS_FemoralNeck	GEFOS	Bone Mineral Density (Femoral neck)	ENSG00000037965	HOXC8	3.67205671002e-10	7	7	3.66366001983e-08	Cells_Transformed_fibroblasts	0.522405890404	Colon_Transverse
GEFOS_FemoralNeck	GEFOS	Bone Mineral Density (Femoral neck)	ENSG00000205352	PRR13	3.96662301035e-10	20	8	5.11925752652e-08	Cells_Transformed_fibroblasts	0.960499244235	Artery_Tibial
GEFOS_FemoralNeck	GEFOS	Bone Mineral Density (Femoral neck)	ENSG00000120262	CCDC170	7.82723985326e-10	16	14	3.40775155605e-08	Thyroid	0.932089409968	Brain_Cerebellar_Hemisphere
GEFOS_FemoralNeck	GEFOS	Bone Mineral Density (Femoral neck)	ENSG00000161664	ASB16	1.44180454466e-09	10	7	5.93416640065e-12	Brain_Cerebellum	0.381926644173	Testis
GEFOS_FemoralNeck	GEFOS	Bone Mineral Density (Femoral neck)	ENSG00000116729	WLS	1.55470844187e-09	10	10	5.42573123521e-08	Colon_Transverse	0.766462281934	Whole_Blood
GEFOS_FemoralNeck	GEFOS	Bone Mineral Density (Femoral neck)	ENSG00000141349	G6PC3	1.93380069053e-09	18	8	9.570976249e-08	Stomach	0.294717038478	Spleen
GEFOS_FemoralNeck	GEFOS	Bone Mineral Density (Femoral neck)	ENSG00000188554	NBR1	5.80579555611e-09	17	9	3.7087574612e-07	Heart_Atrial_Appendage	0.962623043667	Adrenal_Gland
GEFOS_FemoralNeck	GEFOS	Bone Mineral Density (Femoral neck)	ENSG00000175906	ARL4D	9.67646944733e-09	14	11	1.47300391722e-05	Uterus	0.464803587889	Brain_Cerebellum
GEFOS_FemoralNeck	GEFOS	Bone Mineral Density (Femoral neck)	ENSG00000167941	SOST	3.78880507321e-08	7	6	1.24032738091e-08	Brain_Frontal_Cortex_BA9	0.494635672007	Skin_Not_Sun_Exposed_Suprapubic
GEFOS_FemoralNeck	GEFOS	Bone Mineral Density (Femoral neck)	ENSG00000087494	PTHLH	2.47843895793e-07	12	12	9.8318746331e-05	Brain_Cerebellar_Hemisphere	0.900926743074	Adipose_Subcutaneous
GEFOS_FemoralNeck	GEFOS	Bone Mineral Density (Femoral neck)	ENSG00000114784	EIF1B	6.01269960523e-07	7	7	7.98921326817e-06	Brain_Hypothalamus	0.98901371762	Esophagus_Gastroesophageal_Junction
GEFOS_FemoralNeck	GEFOS	Bone Mineral Density (Femoral neck)	ENSG00000091947	TMEM101	6.24261703055e-07	9	9	4.1972007432e-08	Cells_Transformed_fibroblasts	0.553593391524	Brain_Cortex
GEFOS_FemoralNeck	GEFOS	Bone Mineral Density (Femoral neck)	ENSG00000012048	BRCA1	8.802837488e-07	9	9	4.67809364774e-06	Skin_Not_Sun_Exposed_Suprapubic	0.97600145305	Nerve_Tibial
GEFOS_FemoralNeck	GEFOS	Bone Mineral Density (Femoral neck)	ENSG00000110075	PPP6R3	1.61669911202e-06	22	6	2.3640242408e-08	Esophagus_Mucosa	0.39563999665	Cells_EBV-transformed_lymphocytes
GEFOS_FemoralNeck	GEFOS	Bone Mineral Density (Femoral neck)	ENSG00000197757	HOXC6	2.84455057116e-06	7	6	9.05200472708e-08	Muscle_Skeletal	0.510509111306	Prostate
GEFOS_Forearm	GEFOS	Bone Mineral Density (Forearm)	ENSG00000002745	WNT16	5.05054786744e-15	6	5	3.52610419623e-14	Adipose_Subcutaneous	0.256502809839	Artery_Coronary
GEFOS_Forearm	GEFOS	Bone Mineral Density (Forearm)	ENSG00000108474	PIGL	1.30423665775e-06	15	7	1.14706134702e-06	Whole_Blood	0.825518625138	Artery_Coronary
GEFOS_Forearm	GEFOS	Bone Mineral Density (Forearm)	ENSG00000119787	ATL2	1.39237891845e-06	18	12	1.58478446727e-08	Muscle_Skeletal	0.419793335892	Small_Intestine_Terminal_Ileum
GEFOS_LumbarSpine	GEFOS	Bone Mineral Density (Lumbar Spine)	ENSG00000184374	COLEC10	1.15097666967e-18	5	5	1.89247087549e-21	Heart_Left_Ventricle	0.659536551554	Thyroid
GEFOS_LumbarSpine	GEFOS	Bone Mineral Density (Lumbar Spine)	ENSG00000037965	HOXC8	2.36796342487e-17	7	7	1.04455846208e-12	Cells_Transformed_fibroblasts	0.894840134168	Esophagus_Gastroesophageal_Junction
GEFOS_LumbarSpine	GEFOS	Bone Mineral Density (Lumbar Spine)	ENSG00000116729	WLS	4.98296196657e-16	10	10	5.26542970519e-11	Colon_Transverse	0.839674673868	Cells_EBV-transformed_lymphocytes
GEFOS_LumbarSpine	GEFOS	Bone Mineral Density (Lumbar Spine)	ENSG00000120262	CCDC170	1.29470515806e-15	17	15	1.12099958642e-08	Thyroid	0.969073630876	Cells_Transformed_fibroblasts
GEFOS_LumbarSpine	GEFOS	Bone Mineral Density (Lumbar Spine)	ENSG00000069482	GAL	1.01986366127e-13	12	12	4.19457047729e-15	Nerve_Tibial	0.792181516775	Esophagus_Mucosa
GEFOS_LumbarSpine	GEFOS	Bone Mineral Density (Lumbar Spine)	ENSG00000110075	PPP6R3	3.7654677175e-13	22	6	8.90195150744e-15	Esophagus_Mucosa	0.642063163084	Cells_EBV-transformed_lymphocytes
GEFOS_LumbarSpine	GEFOS	Bone Mineral Density (Lumbar Spine)	ENSG00000205352	PRR13	3.44549865815e-12	20	8	4.48116027242e-11	Cells_Transformed_fibroblasts	0.976752798042	Nerve_Tibial
GEFOS_LumbarSpine	GEFOS	Bone Mineral Density (Lumbar Spine)	ENSG00000164761	TNFRSF11B	1.70547037619e-09	10	10	5.55616161938e-09	Colon_Transverse	0.965868193491	Brain_Cerebellum
GEFOS_LumbarSpine	GEFOS	Bone Mineral Density (Lumbar Spine)	ENSG00000197757	HOXC6	1.45558478888e-08	7	6	7.91449239538e-12	Muscle_Skeletal	0.589595581781	Prostate
GEFOS_LumbarSpine	GEFOS	Bone Mineral Density (Lumbar Spine)	ENSG00000149716	ORAOV1	3.27132629901e-07	6	6	4.28436548227e-05	Artery_Tibial	0.774185461932	Skin_Sun_Exposed_Lower_leg
GEFOS_LumbarSpine	GEFOS	Bone Mineral Density (Lumbar Spine)	ENSG00000170374	SP7	4.52145514177e-07	3	3	2.79420669918e-08	Testis	7.65258046101e-05	Thyroid
GEFOS_LumbarSpine	GEFOS	Bone Mineral Density (Lumbar Spine)	ENSG00000167797	CDK2AP2	9.30579758974e-07	6	6	1.73113783082e-06	Brain_Putamen_basal_ganglia	0.959510704768	Artery_Aorta
GEFOS_LumbarSpine	GEFOS	Bone Mineral Density (Lumbar Spine)	ENSG00000167941	SOST	2.27744066654e-06	7	6	2.87254784906e-06	Brain_Cortex	0.549980687389	Skin_Not_Sun_Exposed_Suprapubic
GEFOS_LumbarSpine	GEFOS	Bone Mineral Density (Lumbar Spine)	ENSG00000119242	CCDC92	2.42188537268e-06	21	13	3.63311137674e-05	Breast_Mammary_Tissue	0.975162893209	Skin_Not_Sun_Exposed_Suprapubic
GERA_ALLERGIC_RHINITIS	GERA	Allergic Rhinitis	ENSG00000115604	IL18R1	1.17314371802e-09	25	7	1.84113652933e-10	Artery_Tibial	0.65551721493	Brain_Hypothalamus
GERA_ALLERGIC_RHINITIS	GERA	Allergic Rhinitis	ENSG00000145777	TSLP	1.19099312231e-07	27	3	1.83060956359e-09	Brain_Anterior_cingulate_cortex_BA24	0.383900008319	Artery_Coronary
GERA_ASTHMA	GERA	Asthma	ENSG00000196735	HLA-DQA1	1.82094000272e-12	42	1	3.17370042719e-13	Small_Intestine_Terminal_Ileum	1.35226148851e-08	Pituitary
GERA_ASTHMA	GERA	Asthma	ENSG00000179344	HLA-DQB1	3.47386414796e-11	43	1	1.67211180036e-12	Muscle_Skeletal	3.15595652275e-06	Cells_Transformed_fibroblasts
GERA_ASTHMA	GERA	Asthma	ENSG00000232629	HLA-DQB2	3.97733784146e-11	32	3	2.07585030264e-14	Testis	0.535762304345	Skin_Sun_Exposed_Lower_leg
GERA_ASTHMA	GERA	Asthma	ENSG00000237541	HLA-DQA2	5.51705785929e-11	41	1	1.46430812896e-13	Vagina	1.70371084656e-05	Pituitary
GERA_ASTHMA	GERA	Asthma	ENSG00000204444	APOM	3.20895148389e-10	11	9	3.20315848653e-06	Lung	0.989116860717	Pancreas
GERA_ASTHMA	GERA	Asthma	ENSG00000204305	AGER	4.53497009229e-09	13	12	7.44236444369e-08	Skin_Sun_Exposed_Lower_leg	0.54494856029	Brain_Putamen_basal_ganglia
GERA_ASTHMA	GERA	Asthma	ENSG00000204344	STK19	9.21850809162e-09	10	10	6.62705726466e-09	Small_Intestine_Terminal_Ileum	0.523491106259	Brain_Frontal_Cortex_BA9
GERA_ASTHMA	GERA	Asthma	ENSG00000204257	HLA-DMA	1.22524412208e-08	19	12	7.78314147403e-05	Testis	0.772557934073	Stomach
GERA_ASTHMA	GERA	Asthma	ENSG00000204427	ABHD16A	1.9347071466e-08	11	11	8.19099347907e-09	Cells_EBV-transformed_lymphocytes	0.736366516063	Adipose_Visceral_Omentum
GERA_ASTHMA	GERA	Asthma	ENSG00000204463	BAG6	7.00466048505e-08	25	8	1.59657296002e-07	Artery_Coronary	0.959581587088	Muscle_Skeletal
GERA_ASTHMA	GERA	Asthma	ENSG00000204388	HSPA1B	1.15938173095e-07	5	5	8.16155990338e-08	Brain_Nucleus_accumbens_basal_ganglia	0.757800563184	Cells_Transformed_fibroblasts
GERA_ASTHMA	GERA	Asthma	ENSG00000204267	TAP2	1.32102542035e-07	29	8	3.8980964697e-06	Skin_Sun_Exposed_Lower_leg	0.981785783406	Esophagus_Mucosa
GERA_ASTHMA	GERA	Asthma	ENSG00000217128	FNIP1	1.46626450212e-07	7	7	1.81980602146e-09	Esophagus_Gastroesophageal_Junction	0.942947747087	Pancreas
GERA_ASTHMA	GERA	Asthma	ENSG00000213719	CLIC1	5.4936667318e-07	6	6	9.28309414777e-05	Esophagus_Mucosa	0.996315558625	Brain_Cortex
GERA_ASTHMA	GERA	Asthma	ENSG00000204438	GPANK1	1.55210311517e-06	12	11	4.99752669043e-08	Small_Intestine_Terminal_Ileum	0.857899998981	Testis
GERA_CANCER	GERA	Cancer	ENSG00000137265	IRF4	1.66220432232e-40	7	7	7.20181057717e-44	Cells_EBV-transformed_lymphocytes	0.411172865908	Heart_Atrial_Appendage
GERA_CANCER	GERA	Cancer	ENSG00000204991	SPIRE2	6.42967762564e-20	27	6	2.29833367459e-08	Lung	0.798944672269	Muscle_Skeletal
GERA_CANCER	GERA	Cancer	ENSG00000003249	DBNDD1	6.93222208017e-18	24	10	1.003317402e-16	Colon_Sigmoid	0.848490635572	Spleen
GERA_CANCER	GERA	Cancer	ENSG00000198931	APRT	2.26565829602e-17	13	12	1.99599906333e-11	Brain_Putamen_basal_ganglia	0.550474483523	Spleen
GERA_CANCER	GERA	Cancer	ENSG00000167523	SPATA33	1.39096138738e-16	13	10	2.76484011688e-14	Brain_Cerebellar_Hemisphere	0.835821077483	Esophagus_Muscularis
GERA_CANCER	GERA	Cancer	ENSG00000141013	GAS8	1.37618144456e-15	36	8	5.78707171008e-13	Brain_Cerebellar_Hemisphere	0.719246920193	Colon_Sigmoid
GERA_CANCER	GERA	Cancer	ENSG00000178773	CPNE7	1.84133861044e-15	14	10	1.01082374919e-11	Esophagus_Muscularis	0.720369955487	Skin_Not_Sun_Exposed_Suprapubic
GERA_CANCER	GERA	Cancer	ENSG00000075399	VPS9D1	8.18544275385e-15	26	6	1.99599906333e-11	Artery_Tibial	0.114445731092	Thyroid
GERA_CANCER	GERA	Cancer	ENSG00000258839	MC1R	3.40670457627e-14	27	16	3.08856066599e-13	Cells_EBV-transformed_lymphocytes	0.752592087477	Heart_Left_Ventricle
GERA_CANCER	GERA	Cancer	ENSG00000185324	CDK10	1.04383143255e-13	40	3	1.10915750664e-14	Esophagus_Gastroesophageal_Junction	0.00727543103101	Cells_Transformed_fibroblasts
GERA_CANCER	GERA	Cancer	ENSG00000221819	C16orf3	4.32744226275e-13	20	13	4.4112728854e-13	Brain_Frontal_Cortex_BA9	0.868323937432	Muscle_Skeletal
GERA_CANCER	GERA	Cancer	ENSG00000131165	CHMP1A	7.7175887733e-12	24	11	2.33634766662e-08	Breast_Mammary_Tissue	0.870508984237	Cells_Transformed_fibroblasts
GERA_CANCER	GERA	Cancer	ENSG00000167508	MVD	1.65495751321e-11	9	9	6.50510491317e-09	Esophagus_Mucosa	0.94383459691	Heart_Left_Ventricle
GERA_CANCER	GERA	Cancer	ENSG00000015413	DPEP1	4.37466994107e-11	8	8	3.59205950153e-12	Testis	0.509400014793	Stomach
GERA_CANCER	GERA	Cancer	ENSG00000129993	CBFA2T3	5.31159718633e-11	7	7	1.57200009846e-12	Muscle_Skeletal	0.806414067263	Lung
GERA_CANCER	GERA	Cancer	ENSG00000260259	RP11-368I7.4	5.71980834625e-11	13	11	1.20355280024e-07	Breast_Mammary_Tissue	0.433146152888	Cells_Transformed_fibroblasts
GERA_CANCER	GERA	Cancer	ENSG00000205018	RP11-830F9.6	6.53642172787e-11	7	7	3.4207527277e-10	Brain_Hypothalamus	0.475299983243	Small_Intestine_Terminal_Ileum
GERA_CANCER	GERA	Cancer	ENSG00000158717	RNF166	6.57408661777e-10	23	17	5.26236586916e-10	Esophagus_Muscularis	0.990782169449	Artery_Aorta
GERA_CANCER	GERA	Cancer	ENSG00000258947	TUBB3	8.70651325091e-10	7	7	1.20268324898e-07	Skin_Not_Sun_Exposed_Suprapubic	0.796814207933	Testis
GERA_CANCER	GERA	Cancer	ENSG00000129910	CDH15	1.6715074372e-09	13	8	6.56551049562e-08	Skin_Not_Sun_Exposed_Suprapubic	0.83715520322	Thyroid
GERA_CANCER	GERA	Cancer	ENSG00000158805	ZNF276	2.27627871658e-09	10	7	7.94926991468e-07	Testis	0.298903495235	Adipose_Subcutaneous
GERA_CANCER	GERA	Cancer	ENSG00000101460	MAP1LC3A	1.56275576979e-08	39	3	3.19179688721e-09	Whole_Blood	0.637723947138	Heart_Left_Ventricle
GERA_CANCER	GERA	Cancer	ENSG00000101440	ASIP	1.87523501638e-08	9	9	1.89012880657e-11	Nerve_Tibial	0.442367333428	Brain_Cerebellum
GERA_CANCER	GERA	Cancer	ENSG00000187741	FANCA	6.98193562774e-08	27	6	6.32013004271e-09	Esophagus_Mucosa	0.972966791885	Cells_Transformed_fibroblasts
GERA_CANCER	GERA	Cancer	ENSG00000101412	E2F1	7.26407812131e-08	8	7	2.25133581918e-07	Brain_Frontal_Cortex_BA9	0.296465816054	Brain_Hippocampus
GERA_CANCER	GERA	Cancer	ENSG00000101391	CDK5RAP1	7.69397673634e-08	9	9	4.45761375636e-07	Brain_Cerebellar_Hemisphere	0.372909984145	Nerve_Tibial
GERA_CANCER	GERA	Cancer	ENSG00000125970	RALY	1.04611338838e-07	4	4	9.8689827012e-08	Esophagus_Mucosa	0.658634498174	Adrenal_Gland
GERA_CANCER	GERA	Cancer	ENSG00000198646	NCOA6	1.11192890655e-07	33	3	3.71612249179e-09	Cells_Transformed_fibroblasts	0.300406525843	Brain_Caudate_basal_ganglia
GERA_CANCER	GERA	Cancer	ENSG00000158792	SPATA2L	1.37950424541e-07	12	7	8.65252845715e-09	Adipose_Subcutaneous	0.547499403566	Lung
GERA_CANCER	GERA	Cancer	ENSG00000064012	CASP8	1.42153830275e-07	27	5	3.23164671409e-09	Brain_Cerebellum	0.866554712817	Artery_Aorta
GERA_CANCER	GERA	Cancer	ENSG00000131067	GGT7	1.76710475119e-07	16	12	2.33481584564e-07	Adipose_Subcutaneous	0.797049913636	Brain_Cerebellum
GERA_CANCER	GERA	Cancer	ENSG00000101464	PIGU	1.79194562187e-07	7	6	1.02100117398e-06	Lung	0.837580606329	Artery_Tibial
GERA_CANCER	GERA	Cancer	ENSG00000140995	DEF8	2.9194472292e-07	22	10	8.28040160339e-05	Whole_Blood	0.995908835873	Esophagus_Muscularis
GERA_CANCER	GERA	Cancer	ENSG00000078747	ITCH	5.31169753896e-07	7	6	6.30975164055e-08	Adipose_Subcutaneous	0.308204196847	Esophagus_Mucosa
GERA_CANCER	GERA	Cancer	ENSG00000025293	PHF20	5.75600594369e-07	6	6	6.55700215461e-08	Pituitary	0.886527865235	Testis
GERA_CANCER	GERA	Cancer	ENSG00000141002	TCF25	1.04468391101e-06	7	6	8.56280043724e-08	Whole_Blood	0.944700588711	Breast_Mammary_Tissue
GERA_CANCER	GERA	Cancer	ENSG00000167513	CDT1	1.29270471436e-06	5	5	5.70843166298e-06	Esophagus_Mucosa	0.312676685562	Pancreas
GERA_CANCER	GERA	Cancer	ENSG00000213780	GTF2H4	1.5312158389e-06	5	5	5.88708336794e-07	Brain_Hypothalamus	0.20646088353	Lung
GERA_CANCER	GERA	Cancer	ENSG00000078804	TP53INP2	2.44032054858e-06	10	10	1.91424482745e-09	Thyroid	0.991410530378	Heart_Atrial_Appendage
GERA_DEPRESS	GERA	Depressive Disorder	ENSG00000154429	CCSAP	5.19842607316e-07	9	4	3.13124775835e-06	Esophagus_Muscularis	0.285697653191	Whole_Blood
GERA_DIA2	GERA	Type II Diabetes	ENSG00000148737	TCF7L2	2.02491785131e-20	10	10	4.61649052686e-17	Artery_Aorta	0.931172814555	Brain_Nucleus_accumbens_basal_ganglia
GERA_DIA2	GERA	Type II Diabetes	ENSG00000198924	DCLRE1A	3.84158513464e-09	14	14	7.15890140781e-11	Thyroid	0.92113758494	Breast_Mammary_Tissue
GERA_DIA2	GERA	Type II Diabetes	ENSG00000153814	JAZF1	5.68081401944e-07	14	10	2.5882322434e-11	Adipose_Subcutaneous	0.897738003159	Pituitary
GERA_DYSLIPID	GERA	Dyslipidemias	ENSG00000142444	C19orf52	5.45766125783e-52	7	7	1.18439077571e-55	Brain_Cerebellum	0.968053592887	Artery_Coronary
GERA_DYSLIPID	GERA	Dyslipidemias	ENSG00000267534	S1PR2	3.02750463699e-35	7	7	2.72214173898e-34	Artery_Aorta	0.812459571779	Esophagus_Mucosa
GERA_DYSLIPID	GERA	Dyslipidemias	ENSG00000084674	APOB	6.38209900047e-34	7	7	1.6768320479e-29	Adipose_Subcutaneous	0.510439410896	Heart_Left_Ventricle
GERA_DYSLIPID	GERA	Dyslipidemias	ENSG00000130158	DOCK6	2.89311229563e-32	15	15	4.62548747813e-31	Artery_Coronary	0.612236685845	Prostate
GERA_DYSLIPID	GERA	Dyslipidemias	ENSG00000129347	KRI1	5.44602924685e-32	41	36	4.73382673535e-19	Brain_Cerebellar_Hemisphere	0.965736832273	Ovary
GERA_DYSLIPID	GERA	Dyslipidemias	ENSG00000130202	PVRL2	2.61646957841e-31	16	14	1.17031357399e-19	Esophagus_Muscularis	0.761891273314	Colon_Sigmoid
GERA_DYSLIPID	GERA	Dyslipidemias	ENSG00000159915	ZNF233	2.6123840454e-28	14	13	1.36829581617e-16	Muscle_Skeletal	0.99039143366	Brain_Cerebellum
GERA_DYSLIPID	GERA	Dyslipidemias	ENSG00000076662	ICAM3	1.93030800077e-26	20	20	5.78309983559e-22	Brain_Anterior_cingulate_cortex_BA24	0.696557515696	Heart_Left_Ventricle
GERA_DYSLIPID	GERA	Dyslipidemias	ENSG00000197647	ZNF433	1.28837809805e-25	8	8	2.0223969009e-13	Prostate	0.919315322858	Skin_Sun_Exposed_Lower_leg
GERA_DYSLIPID	GERA	Dyslipidemias	ENSG00000143126	CELSR2	1.24661721309e-24	15	13	2.74224050185e-25	Esophagus_Mucosa	0.735700002512	Spleen
GERA_DYSLIPID	GERA	Dyslipidemias	ENSG00000130167	TSPAN16	2.31241927818e-23	3	3	2.55172558542e-23	Testis	0.767770960278	Whole_Blood
GERA_DYSLIPID	GERA	Dyslipidemias	ENSG00000187244	BCAM	5.77473068014e-23	5	5	4.76785723852e-13	Lung	0.709472089739	Artery_Coronary
GERA_DYSLIPID	GERA	Dyslipidemias	ENSG00000134222	PSRC1	1.41368774268e-22	20	11	2.46015026947e-26	Whole_Blood	0.574345617745	Colon_Sigmoid
GERA_DYSLIPID	GERA	Dyslipidemias	ENSG00000134243	SORT1	2.23507376902e-21	10	10	1.6663516696e-25	Liver	0.834218893033	Testis
GERA_DYSLIPID	GERA	Dyslipidemias	ENSG00000197256	KANK2	3.04067613981e-21	15	14	2.76741604234e-10	Testis	0.99808615371	Cells_Transformed_fibroblasts
GERA_DYSLIPID	GERA	Dyslipidemias	ENSG00000127616	SMARCA4	4.64060119493e-21	9	6	3.45650536437e-16	Muscle_Skeletal	0.0303051792136	Esophagus_Muscularis
GERA_DYSLIPID	GERA	Dyslipidemias	ENSG00000134184	GSTM1	2.62206739614e-19	33	13	1.51999846814e-23	Small_Intestine_Terminal_Ileum	0.896926611847	Brain_Caudate_basal_ganglia
GERA_DYSLIPID	GERA	Dyslipidemias	ENSG00000170881	RNF139	3.13093636908e-19	7	7	9.43195698889e-23	Skin_Sun_Exposed_Lower_leg	0.818620351295	Heart_Left_Ventricle
GERA_DYSLIPID	GERA	Dyslipidemias	ENSG00000161888	SPC24	3.25065132967e-19	22	13	1.23804389033e-11	Whole_Blood	0.749539017312	Colon_Transverse
GERA_DYSLIPID	GERA	Dyslipidemias	ENSG00000180739	S1PR5	6.90660018199e-19	6	6	2.71376102169e-19	Whole_Blood	0.349467624811	Colon_Sigmoid
GERA_DYSLIPID	GERA	Dyslipidemias	ENSG00000130159	ECSIT	1.2294174206e-18	8	7	3.24972852909e-16	Whole_Blood	0.682525603016	Breast_Mammary_Tissue
GERA_DYSLIPID	GERA	Dyslipidemias	ENSG00000118960	HS1BP3	2.53167291842e-18	10	10	1.44611927519e-15	Adipose_Visceral_Omentum	0.995960999298	Vagina
GERA_DYSLIPID	GERA	Dyslipidemias	ENSG00000143878	RHOB	4.77485448666e-16	6	6	1.41600658498e-19	Heart_Left_Ventricle	0.935905098631	Muscle_Skeletal
GERA_DYSLIPID	GERA	Dyslipidemias	ENSG00000065989	PDE4A	2.1493493034e-15	9	9	1.47626547508e-09	Cells_Transformed_fibroblasts	0.57840001928	Esophagus_Muscularis
GERA_DYSLIPID	GERA	Dyslipidemias	ENSG00000113163	COL4A3BP	5.84660698575e-15	4	4	2.39188022774e-14	Esophagus_Mucosa	0.229244090629	Spleen
GERA_DYSLIPID	GERA	Dyslipidemias	ENSG00000105376	ICAM5	5.85689315879e-15	15	15	1.20200118818e-09	Brain_Cerebellar_Hemisphere	1	Artery_Aorta
GERA_DYSLIPID	GERA	Dyslipidemias	ENSG00000143028	SYPL2	5.91269734062e-13	28	7	1.34580450101e-06	Liver	0.749198394327	Skin_Sun_Exposed_Lower_leg
GERA_DYSLIPID	GERA	Dyslipidemias	ENSG00000162650	ATXN7L2	9.56195335272e-13	14	12	7.76512612782e-11	Liver	0.93646831713	Artery_Aorta
GERA_DYSLIPID	GERA	Dyslipidemias	ENSG00000125753	VASP	4.07320257222e-12	8	8	1.46051191766e-09	Breast_Mammary_Tissue	0.666363361868	Brain_Caudate_basal_ganglia
GERA_DYSLIPID	GERA	Dyslipidemias	ENSG00000261701	HPR	4.15411019432e-12	31	10	3.04253443899e-14	Brain_Cerebellum	0.999855065076	Small_Intestine_Terminal_Ileum
GERA_DYSLIPID	GERA	Dyslipidemias	ENSG00000170684	ZNF296	8.94845376114e-12	5	5	1.16115253393e-12	Brain_Cerebellar_Hemisphere	0.622667467537	Brain_Hippocampus
GERA_DYSLIPID	GERA	Dyslipidemias	ENSG00000130164	LDLR	9.50928046346e-12	5	5	8.7129754736e-12	Nerve_Tibial	0.364154823564	Whole_Blood
GERA_DYSLIPID	GERA	Dyslipidemias	ENSG00000159917	ZNF235	2.42941981314e-11	14	11	3.49350832661e-06	Artery_Tibial	0.972202571813	Brain_Putamen_basal_ganglia
GERA_DYSLIPID	GERA	Dyslipidemias	ENSG00000257017	HP	7.89162723426e-11	16	7	8.75780010045e-14	Brain_Caudate_basal_ganglia	0.88068670562	Ovary
GERA_DYSLIPID	GERA	Dyslipidemias	ENSG00000169925	BRD3	1.65211491084e-10	14	14	8.28566251908e-05	Artery_Aorta	0.917993362749	Brain_Cerebellum
GERA_DYSLIPID	GERA	Dyslipidemias	ENSG00000143921	ABCG8	1.8484634695e-10	2	2	5.01822993329e-11	Colon_Transverse	0.418085348041	Brain_Hypothalamus
GERA_DYSLIPID	GERA	Dyslipidemias	ENSG00000121940	CLCC1	2.44223510459e-10	11	11	2.07255241506e-07	Heart_Left_Ventricle	0.460372100973	Nerve_Tibial
GERA_DYSLIPID	GERA	Dyslipidemias	ENSG00000214212	C19orf38	5.77734999629e-10	7	7	1.40224906027e-10	Liver	0.912009398984	Artery_Aorta
GERA_DYSLIPID	GERA	Dyslipidemias	ENSG00000102962	CCL22	8.77079542213e-10	3	3	3.30338992114e-11	Esophagus_Muscularis	0.833943091932	Whole_Blood
GERA_DYSLIPID	GERA	Dyslipidemias	ENSG00000214189	ZNF788	1.12636193247e-09	5	5	1.23992454644e-08	Nerve_Tibial	0.991104939146	Skin_Not_Sun_Exposed_Suprapubic
GERA_DYSLIPID	GERA	Dyslipidemias	ENSG00000130204	TOMM40	1.32265311776e-09	6	6	3.82541507084e-07	Esophagus_Mucosa	0.976667918507	Brain_Caudate_basal_ganglia
GERA_DYSLIPID	GERA	Dyslipidemias	ENSG00000161847	RAVER1	2.30930184468e-09	5	5	6.38138360312e-11	Prostate	0.560955465119	Skin_Sun_Exposed_Lower_leg
GERA_DYSLIPID	GERA	Dyslipidemias	ENSG00000204469	PRRC2A	3.16347049308e-09	4	4	2.99987364315e-07	Pancreas	0.22480930807	Adipose_Subcutaneous
GERA_DYSLIPID	GERA	Dyslipidemias	ENSG00000172137	CALB2	4.13194663842e-09	5	5	2.17159309838e-09	Brain_Hippocampus	0.416562128088	Testis
GERA_DYSLIPID	GERA	Dyslipidemias	ENSG00000125744	RTN2	6.4569468495e-09	8	6	6.39899277152e-06	Esophagus_Mucosa	0.921282036827	Skin_Sun_Exposed_Lower_leg
GERA_DYSLIPID	GERA	Dyslipidemias	ENSG00000167380	ZNF226	8.463389153e-09	6	6	1.18489589114e-08	Pituitary	0.943226546543	Artery_Aorta
GERA_DYSLIPID	GERA	Dyslipidemias	ENSG00000130368	MAS1	1.19913291575e-08	3	3	9.57892210803e-07	Ovary	0.590923145643	Artery_Tibial
GERA_DYSLIPID	GERA	Dyslipidemias	ENSG00000160293	VAV2	1.40081945773e-08	13	13	1.70541406628e-08	Breast_Mammary_Tissue	0.983651612187	Esophagus_Gastroesophageal_Junction
GERA_DYSLIPID	GERA	Dyslipidemias	ENSG00000197933	ZNF823	1.42151510635e-08	4	4	9.72411996771e-08	Ovary	0.39045395054	Muscle_Skeletal
GERA_DYSLIPID	GERA	Dyslipidemias	ENSG00000104892	KLC3	1.55153457842e-08	7	6	2.8327587647e-07	Pancreas	0.860211333255	Brain_Caudate_basal_ganglia
GERA_DYSLIPID	GERA	Dyslipidemias	ENSG00000175003	SLC22A1	1.68050948515e-08	20	13	2.55679284136e-07	Artery_Tibial	0.98948114393	Whole_Blood
GERA_DYSLIPID	GERA	Dyslipidemias	ENSG00000204444	APOM	1.77380700581e-08	11	9	4.09034324884e-07	Testis	0.546950268359	Colon_Transverse
GERA_DYSLIPID	GERA	Dyslipidemias	ENSG00000104853	CLPTM1	1.92726588588e-08	7	7	2.98290498769e-08	Lung	0.803754926646	Prostate
GERA_DYSLIPID	GERA	Dyslipidemias	ENSG00000122008	POLK	2.01605589859e-08	14	12	1.26527514199e-10	Breast_Mammary_Tissue	0.432622271276	Whole_Blood
GERA_DYSLIPID	GERA	Dyslipidemias	ENSG00000055917	PUM2	2.1873048787e-08	5	5	2.41062690116e-09	Whole_Blood	0.929636642236	Brain_Hippocampus
GERA_DYSLIPID	GERA	Dyslipidemias	ENSG00000130208	APOC1	3.5289985764e-08	7	7	7.56918794182e-11	Adrenal_Gland	0.802477262072	Testis
GERA_DYSLIPID	GERA	Dyslipidemias	ENSG00000102575	ACP5	4.51672588873e-08	19	7	7.36102142208e-05	Esophagus_Gastroesophageal_Junction	0.967553426318	Skin_Not_Sun_Exposed_Suprapubic
GERA_DYSLIPID	GERA	Dyslipidemias	ENSG00000125740	FOSB	4.79345979131e-08	4	4	2.07004801246e-05	Artery_Tibial	0.772706294941	Skin_Sun_Exposed_Lower_leg
GERA_DYSLIPID	GERA	Dyslipidemias	ENSG00000204438	GPANK1	5.48667254812e-08	12	11	3.23953390061e-08	Artery_Aorta	0.963163078342	Small_Intestine_Terminal_Ileum
GERA_DYSLIPID	GERA	Dyslipidemias	ENSG00000115216	NRBP1	7.64243259456e-08	16	4	1.48969526604e-08	Testis	0.285699108818	Adipose_Visceral_Omentum
GERA_DYSLIPID	GERA	Dyslipidemias	ENSG00000231852	CYP21A2	7.69948155196e-08	24	10	2.80781003352e-06	Vagina	0.929157942425	Cells_Transformed_fibroblasts
GERA_DYSLIPID	GERA	Dyslipidemias	ENSG00000204287	HLA-DRA	8.3099726039e-08	10	10	3.52192693083e-07	Muscle_Skeletal	0.846799999277	Esophagus_Mucosa
GERA_DYSLIPID	GERA	Dyslipidemias	ENSG00000223547	ZNF844	8.69675655865e-08	7	7	4.50222306903e-06	Brain_Cerebellum	0.572095242963	Heart_Left_Ventricle
GERA_DYSLIPID	GERA	Dyslipidemias	ENSG00000105520	DKFZP761J1410	9.46669908888e-08	15	15	1.14038282875e-08	Testis	0.858046063075	Artery_Tibial
GERA_DYSLIPID	GERA	Dyslipidemias	ENSG00000142453	CARM1	9.97132738302e-08	4	4	5.70159170375e-08	Thyroid	0.00234959890164	Cells_EBV-transformed_lymphocytes
GERA_DYSLIPID	GERA	Dyslipidemias	ENSG00000073008	PVR	1.04009497712e-07	22	11	5.74077091519e-09	Pancreas	0.890791961793	Muscle_Skeletal
GERA_DYSLIPID	GERA	Dyslipidemias	ENSG00000198429	ZNF69	1.05899788461e-07	6	6	5.87023644213e-10	Heart_Left_Ventricle	0.804801686279	Testis
GERA_DYSLIPID	GERA	Dyslipidemias	ENSG00000087237	CETP	1.29020322723e-07	10	9	5.98625111343e-11	Colon_Transverse	0.5786000102	Esophagus_Gastroesophageal_Junction
GERA_DYSLIPID	GERA	Dyslipidemias	ENSG00000173928	SWSAP1	1.57898355359e-07	3	3	4.10976653373e-07	Adipose_Subcutaneous	0.905639263043	Thyroid
GERA_DYSLIPID	GERA	Dyslipidemias	ENSG00000171291	ZNF439	2.17482644903e-07	11	11	4.47833953294e-06	Skin_Not_Sun_Exposed_Suprapubic	0.948128285207	Pancreas
GERA_DYSLIPID	GERA	Dyslipidemias	ENSG00000142252	GEMIN7	2.7271595045e-07	28	20	8.00315712498e-05	Lung	0.996958308371	Adrenal_Gland
GERA_DYSLIPID	GERA	Dyslipidemias	ENSG00000257591	ZNF625	3.10673979549e-07	3	3	4.1959708469e-07	Cells_EBV-transformed_lymphocytes	0.504488971283	Skin_Sun_Exposed_Lower_leg
GERA_DYSLIPID	GERA	Dyslipidemias	ENSG00000129353	SLC44A2	4.54887925267e-07	12	9	6.15805143335e-06	Muscle_Skeletal	0.83977992347	Spleen
GERA_DYSLIPID	GERA	Dyslipidemias	ENSG00000182149	IST1	4.74660812832e-07	13	9	1.85210917829e-05	Ovary	0.875234363437	Vagina
GERA_DYSLIPID	GERA	Dyslipidemias	ENSG00000189045	ANKDD1B	5.06166475025e-07	15	12	7.34289051807e-09	Brain_Cortex	0.473899964293	Esophagus_Gastroesophageal_Junction
GERA_DYSLIPID	GERA	Dyslipidemias	ENSG00000196646	ZNF136	5.57994671747e-07	9	9	1.49918785751e-10	Uterus	0.996681459917	Pancreas
GERA_DYSLIPID	GERA	Dyslipidemias	ENSG00000102967	DHODH	7.14567042606e-07	32	5	3.57136431282e-07	Brain_Cortex	0.627544952957	Pancreas
GERA_DYSLIPID	GERA	Dyslipidemias	ENSG00000184371	CSF1	8.89881456488e-07	10	9	3.611506524e-10	Cells_EBV-transformed_lymphocytes	0.949047030633	Adipose_Subcutaneous
GERA_DYSLIPID	GERA	Dyslipidemias	ENSG00000115226	FNDC4	9.28219423194e-07	3	3	4.22462406961e-05	Thyroid	0.00298947774696	Brain_Caudate_basal_ganglia
GERA_DYSLIPID	GERA	Dyslipidemias	ENSG00000146457	WTAP	1.16739306184e-06	19	9	1.86518430977e-05	Pancreas	0.906132686547	Artery_Coronary
GERA_DYSLIPID	GERA	Dyslipidemias	ENSG00000121957	GPSM2	1.21370125435e-06	16	14	8.77110199328e-06	Adrenal_Gland	0.896241512915	Cells_Transformed_fibroblasts
GERA_DYSLIPID	GERA	Dyslipidemias	ENSG00000130733	YIPF2	1.28418625752e-06	5	5	6.26560949653e-07	Esophagus_Mucosa	0.0276754758707	Cells_EBV-transformed_lymphocytes
GERA_DYSLIPID	GERA	Dyslipidemias	ENSG00000142546	NOSIP	1.35313272767e-06	14	13	7.43435551391e-05	Brain_Nucleus_accumbens_basal_ganglia	0.823850187558	Testis
GERA_DYSLIPID	GERA	Dyslipidemias	ENSG00000198551	ZNF627	1.55657444585e-06	10	9	2.3309977791e-07	Esophagus_Muscularis	0.852932092685	Brain_Nucleus_accumbens_basal_ganglia
GERA_DYSLIPID	GERA	Dyslipidemias	ENSG00000169174	PCSK9	1.98573663731e-06	12	11	1.35705762598e-09	Nerve_Tibial	0.79379999437	Artery_Coronary
GERA_DYSLIPID	GERA	Dyslipidemias	ENSG00000224389	C4B	2.20622565851e-06	18	11	2.51391268962e-06	Nerve_Tibial	0.918545949624	Artery_Aorta
GERA_DYSLIPID	GERA	Dyslipidemias	ENSG00000105397	TYK2	2.30385299414e-06	9	8	1.19454749305e-06	Colon_Sigmoid	0.934506819312	Artery_Tibial
GERA_DYSLIPID	GERA	Dyslipidemias	ENSG00000204536	CCHCR1	2.46788157818e-06	33	5	1.22547836422e-05	Colon_Sigmoid	0.998351064681	Adipose_Subcutaneous
GERA_DYSLIPID	GERA	Dyslipidemias	ENSG00000105088	OLFM2	2.62360966238e-06	17	16	1.0396924605e-06	Artery_Aorta	0.75299045146	Esophagus_Muscularis
GERA_HERNIA_ABDOMINOPELVIC	GERA	Abdominopelvic Hernia	ENSG00000115380	EFEMP1	1.82975728032e-10	11	11	4.45535186985e-13	Skin_Sun_Exposed_Lower_leg	0.938271596352	Prostate
GERA_HERNIA_ABDOMINOPELVIC	GERA	Abdominopelvic Hernia	ENSG00000184937	WT1	1.00000720241e-06	4	4	1.02520211774e-07	Heart_Left_Ventricle	0.268441162326	Brain_Nucleus_accumbens_basal_ganglia
GERA_HYPER	GERA	Hypertension	ENSG00000157884	CIB4	8.0956006082e-12	3	3	5.24498705407e-13	Pancreas	0.704550818685	Esophagus_Gastroesophageal_Junction
GERA_HYPER	GERA	Hypertension	ENSG00000171303	KCNK3	2.52876155714e-07	6	6	8.53444778931e-08	Skin_Not_Sun_Exposed_Suprapubic	0.58724193635	Brain_Cerebellum
GERA_IRON_DEFICIENCY	GERA	Anemia (Iron Deficiency)	ENSG00000197461	PDGFA	7.07196609482e-07	2	2	2.08099809955e-05	Esophagus_Mucosa	0.00711660929397	Cells_Transformed_fibroblasts
GERA_MACDEGEN	GERA	Macular Degeneration	ENSG00000116785	CFHR3	4.67364290367e-86	19	4	1.04831241736e-35	Adrenal_Gland	0.105920245055	Nerve_Tibial
GERA_MACDEGEN	GERA	Macular Degeneration	ENSG00000244414	CFHR1	3.57664671622e-72	14	11	1.55406190793e-62	Liver	0.663907431521	Nerve_Tibial
GERA_MACDEGEN	GERA	Macular Degeneration	ENSG00000254636	ARMS2	1.28648903289e-63	17	10	8.04897308318e-64	Testis	0.912403650899	Esophagus_Mucosa
GERA_MACDEGEN	GERA	Macular Degeneration	ENSG00000166033	HTRA1	3.75715266058e-60	8	8	6.87209556217e-64	Testis	0.680728712401	Brain_Anterior_cingulate_cortex_BA24
GERA_MACDEGEN	GERA	Macular Degeneration	ENSG00000177888	ZBTB41	1.45818144401e-55	9	9	7.58350391372e-48	Prostate	0.745014233527	Whole_Blood
GERA_MACDEGEN	GERA	Macular Degeneration	ENSG00000000971	CFH	9.82330440204e-36	10	10	7.98991811353e-32	Nerve_Tibial	0.564370967747	Cells_Transformed_fibroblasts
GERA_MACDEGEN	GERA	Macular Degeneration	ENSG00000162687	KCNT2	5.98649234962e-31	6	6	1.77442100914e-20	Nerve_Tibial	0.61450001207	Cells_Transformed_fibroblasts
GERA_MACDEGEN	GERA	Macular Degeneration	ENSG00000138162	TACC2	1.53907379678e-23	15	11	1.69764597455e-14	Adrenal_Gland	0.762058969164	Skin_Sun_Exposed_Lower_leg
GERA_MACDEGEN	GERA	Macular Degeneration	ENSG00000134365	CFHR4	1.72311735747e-20	1	1	1.72311735747e-20	Liver	1.72311735747e-20	Liver
GERA_MACDEGEN	GERA	Macular Degeneration	ENSG00000107679	PLEKHA1	1.05031431737e-17	22	13	1.05737775085e-26	Ovary	0.736156160403	Small_Intestine_Terminal_Ileum
GERA_MACDEGEN	GERA	Macular Degeneration	ENSG00000204351	SKIV2L	7.95955532127e-14	35	2	7.08727389055e-20	Skin_Sun_Exposed_Lower_leg	3.83497468171e-07	Muscle_Skeletal
GERA_MACDEGEN	GERA	Macular Degeneration	ENSG00000227507	LTB	1.31122830491e-13	3	3	2.93400338835e-13	Esophagus_Gastroesophageal_Junction	0.231454613126	Adrenal_Gland
GERA_MACDEGEN	GERA	Macular Degeneration	ENSG00000203724	C1orf53	5.25422707265e-12	6	6	7.64491491282e-10	Whole_Blood	0.733887450492	Thyroid
GERA_MACDEGEN	GERA	Macular Degeneration	ENSG00000204308	RNF5	6.10128620753e-12	14	10	9.54398806959e-13	Stomach	0.651618175797	Spleen
GERA_MACDEGEN	GERA	Macular Degeneration	ENSG00000213722	DDAH2	7.48235631022e-11	12	10	2.85641966493e-10	Thyroid	0.879001807052	Brain_Cerebellum
GERA_MACDEGEN	GERA	Macular Degeneration	ENSG00000204314	PRRT1	1.15636034795e-10	16	12	1.4869653137e-06	Uterus	0.948163596334	Skin_Sun_Exposed_Lower_leg
GERA_MACDEGEN	GERA	Macular Degeneration	ENSG00000204356	NELFE	1.6508960408e-10	12	4	7.45362308387e-14	Breast_Mammary_Tissue	0.810890509502	Brain_Cerebellum
GERA_MACDEGEN	GERA	Macular Degeneration	ENSG00000204396	VWA7	3.64776592132e-10	13	13	2.2999058183e-06	Thyroid	0.917319183179	Adipose_Subcutaneous
GERA_MACDEGEN	GERA	Macular Degeneration	ENSG00000204385	SLC44A4	3.68093511672e-10	3	3	4.49171680884e-07	Skin_Sun_Exposed_Lower_leg	0.0970734939652	Pancreas
GERA_MACDEGEN	GERA	Macular Degeneration	ENSG00000134376	CRB1	6.68036399082e-10	2	2	1.70544256836e-08	Brain_Putamen_basal_ganglia	0.0713136936011	Brain_Anterior_cingulate_cortex_BA24
GERA_MACDEGEN	GERA	Macular Degeneration	ENSG00000137310	TCF19	2.92938681617e-09	25	9	6.97867013216e-08	Nerve_Tibial	0.947634127281	Prostate
GERA_MACDEGEN	GERA	Macular Degeneration	ENSG00000137411	VARS2	3.49540826315e-09	29	9	1.02649382436e-07	Brain_Hippocampus	0.859661808682	Muscle_Skeletal
GERA_MACDEGEN	GERA	Macular Degeneration	ENSG00000243649	CFB	7.30190355254e-09	9	9	2.0649815757e-06	Skin_Sun_Exposed_Lower_leg	0.617153388149	Artery_Tibial
GERA_MACDEGEN	GERA	Macular Degeneration	ENSG00000204428	LY6G5C	7.7424689541e-09	18	10	6.76530935439e-06	Spleen	0.974337343192	Lung
GERA_MACDEGEN	GERA	Macular Degeneration	ENSG00000204348	DXO	8.65798279681e-09	17	11	1.17422368953e-09	Cells_Transformed_fibroblasts	0.666689310723	Thyroid
GERA_MACDEGEN	GERA	Macular Degeneration	ENSG00000206344	HCG27	8.88027898998e-09	38	6	1.17788554131e-05	Pituitary	0.994428741778	Brain_Hypothalamus
GERA_MACDEGEN	GERA	Macular Degeneration	ENSG00000204444	APOM	3.05178071015e-08	11	9	2.78475090205e-07	Colon_Transverse	0.996663439587	Lung
GERA_MACDEGEN	GERA	Macular Degeneration	ENSG00000224389	C4B	6.37389189679e-08	18	11	6.06036816334e-10	Adipose_Subcutaneous	0.721045575432	Adrenal_Gland
GERA_MACDEGEN	GERA	Macular Degeneration	ENSG00000181240	SLC25A41	1.73221667911e-07	39	39	1.92000192744e-08	Cells_Transformed_fibroblasts	0.878319825209	Lung
GERA_MACDEGEN	GERA	Macular Degeneration	ENSG00000221988	PPT2	3.07910516681e-07	6	6	4.19020782293e-07	Cells_Transformed_fibroblasts	0.474531208511	Artery_Tibial
GERA_MACDEGEN	GERA	Macular Degeneration	ENSG00000244731	C4A	3.9472295568e-07	40	2	2.23135880177e-09	Brain_Hippocampus	0.511291323773	Small_Intestine_Terminal_Ileum
GERA_MACDEGEN	GERA	Macular Degeneration	ENSG00000204410	MSH5	5.12600468081e-07	7	7	2.34454668014e-06	Skin_Sun_Exposed_Lower_leg	0.79649141875	Cells_Transformed_fibroblasts
GERA_MACDEGEN	GERA	Macular Degeneration	ENSG00000204438	GPANK1	7.76055203757e-07	12	11	3.01797588448e-05	Adipose_Subcutaneous	0.778293681591	Spleen
GERA_MACDEGEN	GERA	Macular Degeneration	ENSG00000231852	CYP21A2	9.85399171959e-07	24	10	2.55380756955e-07	Adipose_Subcutaneous	0.62226116879	Brain_Nucleus_accumbens_basal_ganglia
GERA_MACDEGEN	GERA	Macular Degeneration	ENSG00000204315	FKBPL	2.18080624871e-06	9	9	2.17091003704e-06	Skin_Sun_Exposed_Lower_leg	0.939407545809	Muscle_Skeletal
GIANT_BMI_All_Ancestries	GIANT	Body Mass Index	ENSG00000177200	CHD9	1.93450210596e-26	11	11	1.16500183773e-19	Brain_Cerebellar_Hemisphere	0.802649867277	Testis
GIANT_BMI_All_Ancestries	GIANT	Body Mass Index	ENSG00000168488	ATXN2L	6.34692011831e-20	7	7	2.14999755974e-18	Uterus	0.54241315947	Brain_Anterior_cingulate_cortex_BA24
GIANT_BMI_All_Ancestries	GIANT	Body Mass Index	ENSG00000172260	NEGR1	1.28540903489e-18	8	8	1.98396893348e-21	Whole_Blood	0.959100429119	Nerve_Tibial
GIANT_BMI_All_Ancestries	GIANT	Body Mass Index	ENSG00000188322	SBK1	1.93293399294e-17	8	8	8.07544797481e-18	Pituitary	0.888824910693	Uterus
GIANT_BMI_All_Ancestries	GIANT	Body Mass Index	ENSG00000213057	C1orf220	2.01429042191e-17	8	8	2.1711235008e-14	Liver	0.426341540296	Nerve_Tibial
GIANT_BMI_All_Ancestries	GIANT	Body Mass Index	ENSG00000138031	ADCY3	3.35658945152e-17	13	7	2.3844870212e-22	Nerve_Tibial	0.915277539892	Esophagus_Mucosa
GIANT_BMI_All_Ancestries	GIANT	Body Mass Index	ENSG00000178952	TUFM	4.01033530301e-17	32	2	6.64204471563e-22	Esophagus_Muscularis	0.800416478782	Brain_Cerebellar_Hemisphere
GIANT_BMI_All_Ancestries	GIANT	Body Mass Index	ENSG00000109920	FNBP4	2.00430381709e-16	4	4	3.44103875769e-13	Cells_Transformed_fibroblasts	0.355678481174	Muscle_Skeletal
GIANT_BMI_All_Ancestries	GIANT	Body Mass Index	ENSG00000176953	NFATC2IP	7.36838747918e-16	12	9	3.06673379922e-18	Breast_Mammary_Tissue	0.743413623732	Prostate
GIANT_BMI_All_Ancestries	GIANT	Body Mass Index	ENSG00000138092	CENPO	1.008807394e-15	19	16	1.65945338902e-21	Nerve_Tibial	0.963761738782	Colon_Sigmoid
GIANT_BMI_All_Ancestries	GIANT	Body Mass Index	ENSG00000109919	MTCH2	3.70830012448e-15	13	7	1.08484417487e-17	Cells_Transformed_fibroblasts	0.542728816324	Colon_Transverse
GIANT_BMI_All_Ancestries	GIANT	Body Mass Index	ENSG00000148943	LIN7C	7.12336361025e-15	23	9	6.09105397545e-12	Adipose_Subcutaneous	0.879208646685	Stomach
GIANT_BMI_All_Ancestries	GIANT	Body Mass Index	ENSG00000115137	DNAJC27	2.15048261599e-14	7	7	2.65053019525e-16	Whole_Blood	0.520830300784	Brain_Anterior_cingulate_cortex_BA24
GIANT_BMI_All_Ancestries	GIANT	Body Mass Index	ENSG00000213619	NDUFS3	7.22718125335e-14	6	6	2.31796858463e-12	Cells_Transformed_fibroblasts	0.848773931191	Ovary
GIANT_BMI_All_Ancestries	GIANT	Body Mass Index	ENSG00000151353	TMEM18	2.1092854886e-13	24	10	2.63672326838e-09	Whole_Blood	0.745496381904	Breast_Mammary_Tissue
GIANT_BMI_All_Ancestries	GIANT	Body Mass Index	ENSG00000178188	SH2B1	5.22591778713e-13	19	10	2.06584363177e-20	Heart_Atrial_Appendage	0.400200014971	Brain_Anterior_cingulate_cortex_BA24
GIANT_BMI_All_Ancestries	GIANT	Body Mass Index	ENSG00000196296	ATP2A1	7.00577612592e-13	5	5	4.59932713658e-13	Skin_Sun_Exposed_Lower_leg	0.153324104811	Small_Intestine_Terminal_Ileum
GIANT_BMI_All_Ancestries	GIANT	Body Mass Index	ENSG00000172247	C1QTNF4	1.07653397993e-12	27	4	4.57768209416e-17	Adipose_Visceral_Omentum	0.000313932791731	Brain_Cortex
GIANT_BMI_All_Ancestries	GIANT	Body Mass Index	ENSG00000161791	FMNL3	1.99630616889e-12	6	6	8.28199559566e-13	Artery_Coronary	0.763527438125	Brain_Cerebellum
GIANT_BMI_All_Ancestries	GIANT	Body Mass Index	ENSG00000167566	NCKAP5L	2.55584702832e-12	4	4	7.92653438015e-08	Pancreas	0.489115593129	Esophagus_Muscularis
GIANT_BMI_All_Ancestries	GIANT	Body Mass Index	ENSG00000134343	ANO3	2.63144432403e-12	11	11	5.24154926275e-17	Cells_EBV-transformed_lymphocytes	0.879667478211	Skin_Sun_Exposed_Lower_leg
GIANT_BMI_All_Ancestries	GIANT	Body Mass Index	ENSG00000122008	POLK	3.83023976974e-12	14	12	1.12684359347e-09	Breast_Mammary_Tissue	0.434027021081	Esophagus_Mucosa
GIANT_BMI_All_Ancestries	GIANT	Body Mass Index	ENSG00000176046	NUPR1	3.8654811214e-12	12	10	1.264781266e-16	Artery_Tibial	0.656151827786	Heart_Left_Ventricle
GIANT_BMI_All_Ancestries	GIANT	Body Mass Index	ENSG00000205609	EIF3CL	4.1820674827e-12	23	10	4.56387800339e-16	Stomach	0.412824719639	Brain_Caudate_basal_ganglia
GIANT_BMI_All_Ancestries	GIANT	Body Mass Index	ENSG00000188779	SKOR1	5.83524246961e-12	19	5	1.09633979383e-14	Cells_Transformed_fibroblasts	0.0697660478869	Esophagus_Gastroesophageal_Junction
GIANT_BMI_All_Ancestries	GIANT	Body Mass Index	ENSG00000176732	PFN4	7.37314197327e-12	22	7	4.49297243314e-09	Colon_Transverse	0.834933676334	Brain_Putamen_basal_ganglia
GIANT_BMI_All_Ancestries	GIANT	Body Mass Index	ENSG00000198156	NPIPB6	1.13643518328e-11	17	15	2.40084068468e-18	Brain_Cerebellar_Hemisphere	0.716698906347	Cells_Transformed_fibroblasts
GIANT_BMI_All_Ancestries	GIANT	Body Mass Index	ENSG00000187778	MCRS1	1.71940137741e-11	9	9	2.63099885663e-12	Skin_Not_Sun_Exposed_Suprapubic	0.897208784124	Artery_Tibial
GIANT_BMI_All_Ancestries	GIANT	Body Mass Index	ENSG00000130202	PVRL2	1.88568607985e-11	16	14	1.93014774097e-12	Adrenal_Gland	0.835837228497	Spleen
GIANT_BMI_All_Ancestries	GIANT	Body Mass Index	ENSG00000197165	SULT1A2	2.36075900008e-11	34	4	4.25345127888e-17	Vagina	0.524241763486	Skin_Not_Sun_Exposed_Suprapubic
GIANT_BMI_All_Ancestries	GIANT	Body Mass Index	ENSG00000196502	SULT1A1	2.95230289998e-11	25	4	2.06475939916e-14	Prostate	0.00100660853611	Brain_Nucleus_accumbens_basal_ganglia
GIANT_BMI_All_Ancestries	GIANT	Body Mass Index	ENSG00000165917	RAPSN	3.50846056346e-11	10	9	4.82772795529e-08	Adrenal_Gland	0.743342638267	Brain_Hypothalamus
GIANT_BMI_All_Ancestries	GIANT	Body Mass Index	ENSG00000197272	IL27	4.01318717781e-11	7	6	1.04807295593e-14	Testis	0.727199990837	Pancreas
GIANT_BMI_All_Ancestries	GIANT	Body Mass Index	ENSG00000110514	MADD	4.19701720527e-11	24	8	1.76335056693e-11	Brain_Cerebellum	0.986086005396	Nerve_Tibial
GIANT_BMI_All_Ancestries	GIANT	Body Mass Index	ENSG00000196666	FAM180B	4.36375711989e-11	5	5	2.64561194253e-12	Brain_Cerebellum	0.464177026684	Skin_Sun_Exposed_Lower_leg
GIANT_BMI_All_Ancestries	GIANT	Body Mass Index	ENSG00000008196	TFAP2B	6.10754153167e-11	5	5	2.0725196733e-06	Pituitary	0.0114522150596	Esophagus_Mucosa
GIANT_BMI_All_Ancestries	GIANT	Body Mass Index	ENSG00000165916	PSMC3	6.26316672119e-11	19	8	2.49337915276e-09	Lung	0.712783062428	Uterus
GIANT_BMI_All_Ancestries	GIANT	Body Mass Index	ENSG00000177508	IRX3	7.78624256345e-11	8	8	7.5851264883e-10	Pancreas	0.796671787776	Artery_Tibial
GIANT_BMI_All_Ancestries	GIANT	Body Mass Index	ENSG00000213658	LAT	1.56082943193e-10	15	8	5.11205045888e-13	Muscle_Skeletal	0.727941007325	Brain_Cerebellar_Hemisphere
GIANT_BMI_All_Ancestries	GIANT	Body Mass Index	ENSG00000030066	NUP160	1.64173587427e-10	8	8	9.50983835826e-13	Cells_Transformed_fibroblasts	0.0663210038671	Brain_Cortex
GIANT_BMI_All_Ancestries	GIANT	Body Mass Index	ENSG00000175213	ZNF408	1.84239761867e-10	12	10	5.64992235385e-05	Brain_Caudate_basal_ganglia	0.40956617491	Artery_Aorta
GIANT_BMI_All_Ancestries	GIANT	Body Mass Index	ENSG00000149179	C11orf49	1.95823422547e-10	16	8	1.18026313994e-06	Heart_Left_Ventricle	0.578014092383	Skin_Sun_Exposed_Lower_leg
GIANT_BMI_All_Ancestries	GIANT	Body Mass Index	ENSG00000189292	FAM150B	2.67072006002e-10	7	7	2.92898899591e-11	Skin_Sun_Exposed_Lower_leg	0.945174516185	Testis
GIANT_BMI_All_Ancestries	GIANT	Body Mass Index	ENSG00000169682	SPNS1	3.03207778203e-10	9	8	1.43408349043e-09	Pituitary	0.299770565938	Esophagus_Mucosa
GIANT_BMI_All_Ancestries	GIANT	Body Mass Index	ENSG00000165915	SLC39A13	3.35856839132e-10	7	7	1.60789572039e-08	Heart_Atrial_Appendage	0.756909843058	Heart_Left_Ventricle
GIANT_BMI_All_Ancestries	GIANT	Body Mass Index	ENSG00000149187	CELF1	3.43507210852e-10	3	3	1.89423040699e-08	Nerve_Tibial	0.989773809813	Prostate
GIANT_BMI_All_Ancestries	GIANT	Body Mass Index	ENSG00000174938	SEZ6L2	6.196216625e-10	7	7	9.15331663886e-09	Heart_Left_Ventricle	0.799861997916	Adipose_Subcutaneous
GIANT_BMI_All_Ancestries	GIANT	Body Mass Index	ENSG00000233232	NPIPB7	6.24820973258e-10	17	8	1.08037621226e-17	Skin_Sun_Exposed_Lower_leg	0.0520769590353	Breast_Mammary_Tissue
GIANT_BMI_All_Ancestries	GIANT	Body Mass Index	ENSG00000119772	DNMT3A	6.98971742477e-10	6	6	3.96599694364e-09	Brain_Cerebellar_Hemisphere	0.943511069231	Colon_Sigmoid
GIANT_BMI_All_Ancestries	GIANT	Body Mass Index	ENSG00000152359	POC5	8.4850087685e-10	26	4	3.45114772877e-10	Brain_Cerebellar_Hemisphere	0.0131153291648	Artery_Coronary
GIANT_BMI_All_Ancestries	GIANT	Body Mass Index	ENSG00000189045	ANKDD1B	1.3225707008e-09	15	12	7.91307696128e-12	Thyroid	0.973260974679	Artery_Aorta
GIANT_BMI_All_Ancestries	GIANT	Body Mass Index	ENSG00000140992	PDPK1	1.46126473094e-09	7	7	1.50600094757e-10	Brain_Cerebellum	0.93878055119	Adipose_Visceral_Omentum
GIANT_BMI_All_Ancestries	GIANT	Body Mass Index	ENSG00000091656	ZFHX4	1.49714280648e-09	6	6	1.1104726337e-11	Artery_Tibial	0.897374149663	Breast_Mammary_Tissue
GIANT_BMI_All_Ancestries	GIANT	Body Mass Index	ENSG00000107862	GBF1	1.89815119588e-09	7	7	1.00314640206e-09	Colon_Sigmoid	0.604041809322	Esophagus_Mucosa
GIANT_BMI_All_Ancestries	GIANT	Body Mass Index	ENSG00000184110	EIF3C	2.570893754e-09	23	11	8.0548874885e-13	Pancreas	0.191700002057	Liver
GIANT_BMI_All_Ancestries	GIANT	Body Mass Index	ENSG00000134571	MYBPC3	3.05831134251e-09	7	7	1.60554541703e-10	Lung	0.85991178165	Esophagus_Muscularis
GIANT_BMI_All_Ancestries	GIANT	Body Mass Index	ENSG00000103544	C16orf62	3.77772762819e-09	16	12	3.28169136157e-08	Uterus	0.910901103081	Heart_Atrial_Appendage
GIANT_BMI_All_Ancestries	GIANT	Body Mass Index	ENSG00000184730	APOBR	4.05277878569e-09	8	8	8.17074141092e-10	Lung	0.946994973065	Brain_Anterior_cingulate_cortex_BA24
GIANT_BMI_All_Ancestries	GIANT	Body Mass Index	ENSG00000025434	NR1H3	4.46814089761e-09	12	10	1.62865479209e-08	Nerve_Tibial	0.158711218711	Muscle_Skeletal
GIANT_BMI_All_Ancestries	GIANT	Body Mass Index	ENSG00000134184	GSTM1	5.52877597508e-09	33	12	1.80169895261e-08	Brain_Cerebellum	0.970063796125	Adipose_Subcutaneous
GIANT_BMI_All_Ancestries	GIANT	Body Mass Index	ENSG00000176476	CCDC101	6.01524004894e-09	16	10	5.17412880989e-11	Artery_Tibial	0.775100011338	Brain_Cerebellar_Hemisphere
GIANT_BMI_All_Ancestries	GIANT	Body Mass Index	ENSG00000167112	TRUB2	7.63929183932e-09	10	10	3.28711320004e-07	Esophagus_Mucosa	0.955451369528	Breast_Mammary_Tissue
GIANT_BMI_All_Ancestries	GIANT	Body Mass Index	ENSG00000167553	TUBA1C	7.8901499822e-09	21	12	1.61231756025e-07	Esophagus_Mucosa	0.899962236135	Nerve_Tibial
GIANT_BMI_All_Ancestries	GIANT	Body Mass Index	ENSG00000076685	NT5C2	1.13448999812e-08	15	12	2.29555143524e-06	Artery_Tibial	0.855826148336	Esophagus_Mucosa
GIANT_BMI_All_Ancestries	GIANT	Body Mass Index	ENSG00000185905	C16orf54	1.49148479164e-08	7	7	5.34277835082e-10	Adipose_Subcutaneous	0.867993895626	Adrenal_Gland
GIANT_BMI_All_Ancestries	GIANT	Body Mass Index	ENSG00000161800	RACGAP1	1.58402422523e-08	10	8	1.19355362014e-05	Brain_Putamen_basal_ganglia	0.904776080565	Artery_Tibial
GIANT_BMI_All_Ancestries	GIANT	Body Mass Index	ENSG00000135472	FAIM2	1.86762019232e-08	18	7	1.93865306552e-10	Testis	0.856515824437	Breast_Mammary_Tissue
GIANT_BMI_All_Ancestries	GIANT	Body Mass Index	ENSG00000123444	KBTBD4	2.198764699e-08	4	4	9.52060748733e-07	Brain_Nucleus_accumbens_basal_ganglia	0.501516304064	Brain_Hypothalamus
GIANT_BMI_All_Ancestries	GIANT	Body Mass Index	ENSG00000254206	NPIPB11	2.38003020095e-08	12	5	2.92676777713e-12	Uterus	0.458690377162	Esophagus_Mucosa
GIANT_BMI_All_Ancestries	GIANT	Body Mass Index	ENSG00000103485	QPRT	2.54438615552e-08	11	8	2.27352061641e-05	Breast_Mammary_Tissue	0.874124207413	Whole_Blood
GIANT_BMI_All_Ancestries	GIANT	Body Mass Index	ENSG00000149182	ARFGAP2	2.64738295946e-08	7	7	5.71182494502e-07	Cells_Transformed_fibroblasts	0.889183121655	Esophagus_Mucosa
GIANT_BMI_All_Ancestries	GIANT	Body Mass Index	ENSG00000161798	AQP5	2.75065021947e-08	19	12	1.29466741556e-10	Lung	0.921672254759	Stomach
GIANT_BMI_All_Ancestries	GIANT	Body Mass Index	ENSG00000135205	CCDC146	2.85219890899e-08	14	14	6.78273153882e-09	Lung	0.880809894885	Nerve_Tibial
GIANT_BMI_All_Ancestries	GIANT	Body Mass Index	ENSG00000167552	TUBA1A	2.96872177003e-08	9	9	8.84501115065e-11	Brain_Anterior_cingulate_cortex_BA24	0.771013845887	Pituitary
GIANT_BMI_All_Ancestries	GIANT	Body Mass Index	ENSG00000124562	SNRPC	3.55561527556e-08	22	4	1.14109501796e-08	Nerve_Tibial	0.167782474892	Uterus
GIANT_BMI_All_Ancestries	GIANT	Body Mass Index	ENSG00000103510	KAT8	4.03323977783e-08	40	3	9.11558961297e-10	Brain_Nucleus_accumbens_basal_ganglia	0.210247797678	Vagina
GIANT_BMI_All_Ancestries	GIANT	Body Mass Index	ENSG00000137764	MAP2K5	4.36430753585e-08	23	8	3.38164512271e-10	Heart_Atrial_Appendage	0.414656625864	Pancreas
GIANT_BMI_All_Ancestries	GIANT	Body Mass Index	ENSG00000163431	LMOD1	4.93135130433e-08	17	11	6.60506431148e-10	Nerve_Tibial	0.513618614517	Pancreas
GIANT_BMI_All_Ancestries	GIANT	Body Mass Index	ENSG00000142230	SAE1	5.04966619851e-08	3	3	8.44102395637e-09	Cells_EBV-transformed_lymphocytes	0.441500014398	Testis
GIANT_BMI_All_Ancestries	GIANT	Body Mass Index	ENSG00000162614	NEXN	6.58836954158e-08	13	11	5.76746526228e-08	Whole_Blood	0.958346722149	Nerve_Tibial
GIANT_BMI_All_Ancestries	GIANT	Body Mass Index	ENSG00000214435	AS3MT	6.63434232284e-08	36	3	1.68613182981e-06	Thyroid	0.774573338391	Heart_Atrial_Appendage
GIANT_BMI_All_Ancestries	GIANT	Body Mass Index	ENSG00000110881	ASIC1	7.98326026498e-08	6	6	6.40456777794e-05	Brain_Cortex	0.802664432691	Cells_Transformed_fibroblasts
GIANT_BMI_All_Ancestries	GIANT	Body Mass Index	ENSG00000141452	C18orf8	9.68164289282e-08	18	4	2.14047975135e-10	Esophagus_Muscularis	0.363414557058	Thyroid
GIANT_BMI_All_Ancestries	GIANT	Body Mass Index	ENSG00000167191	GPRC5B	1.17512663499e-07	8	8	1.78670539671e-08	Lung	0.646585897505	Artery_Aorta
GIANT_BMI_All_Ancestries	GIANT	Body Mass Index	ENSG00000120341	SEC16B	1.3999534877e-07	17	12	9.49542731875e-06	Pituitary	0.67600298103	Stomach
GIANT_BMI_All_Ancestries	GIANT	Body Mass Index	ENSG00000103550	KNOP1	1.6254497566e-07	44	1	6.98858002679e-11	Pancreas	0.00262740289018	Brain_Anterior_cingulate_cortex_BA24
GIANT_BMI_All_Ancestries	GIANT	Body Mass Index	ENSG00000132207	SLX1A	1.8013996133e-07	4	4	3.15610623177e-09	Brain_Cerebellar_Hemisphere	0.414932669283	Brain_Anterior_cingulate_cortex_BA24
GIANT_BMI_All_Ancestries	GIANT	Body Mass Index	ENSG00000255524	NPIPB8	1.88180172541e-07	3	3	9.82030548892e-08	Testis	0.658778863669	Esophagus_Muscularis
GIANT_BMI_All_Ancestries	GIANT	Body Mass Index	ENSG00000102755	FLT1	2.11608381044e-07	7	7	5.00371689338e-10	Stomach	0.932774797198	Artery_Coronary
GIANT_BMI_All_Ancestries	GIANT	Body Mass Index	ENSG00000141458	NPC1	2.32999384247e-07	26	5	6.3774102441e-10	Nerve_Tibial	0.069923527917	Liver
GIANT_BMI_All_Ancestries	GIANT	Body Mass Index	ENSG00000149923	PPP4C	2.49086557267e-07	7	7	4.05422314055e-06	Cells_Transformed_fibroblasts	0.0991132135245	Thyroid
GIANT_BMI_All_Ancestries	GIANT	Body Mass Index	ENSG00000107882	SUFU	2.73018639867e-07	8	8	1.36350199569e-06	Artery_Tibial	0.940353917723	Skin_Sun_Exposed_Lower_leg
GIANT_BMI_All_Ancestries	GIANT	Body Mass Index	ENSG00000165923	AGBL2	3.13993160641e-07	7	7	1.69534496026e-06	Cells_EBV-transformed_lymphocytes	0.995807167917	Brain_Hypothalamus
GIANT_BMI_All_Ancestries	GIANT	Body Mass Index	ENSG00000111237	VPS29	3.37588223192e-07	19	8	1.33874770176e-07	Spleen	0.641343957973	Adipose_Subcutaneous
GIANT_BMI_All_Ancestries	GIANT	Body Mass Index	ENSG00000134575	ACP2	3.95631921946e-07	21	7	1.19995873279e-07	Brain_Cerebellar_Hemisphere	0.234680268958	Cells_EBV-transformed_lymphocytes
GIANT_BMI_All_Ancestries	GIANT	Body Mass Index	ENSG00000184924	PTRHD1	3.98930618055e-07	4	4	1.00336207611e-07	Adrenal_Gland	0.520647044199	Thyroid
GIANT_BMI_All_Ancestries	GIANT	Body Mass Index	ENSG00000140718	FTO	4.36307919435e-07	7	7	1.52580330521e-06	Small_Intestine_Terminal_Ileum	0.687089690137	Whole_Blood
GIANT_BMI_All_Ancestries	GIANT	Body Mass Index	ENSG00000108272	DHRS11	4.97941941285e-07	22	5	1.58134571137e-07	Lung	0.0867486098666	Pancreas
GIANT_BMI_All_Ancestries	GIANT	Body Mass Index	ENSG00000170684	ZNF296	5.41727106248e-07	5	5	1.34951014953e-09	Brain_Cerebellar_Hemisphere	0.71029760091	Adipose_Subcutaneous
GIANT_BMI_All_Ancestries	GIANT	Body Mass Index	ENSG00000132600	PRMT7	5.44523330412e-07	40	3	1.77145978428e-06	Brain_Cerebellum	0.745967457179	Heart_Atrial_Appendage
GIANT_BMI_All_Ancestries	GIANT	Body Mass Index	ENSG00000115556	PLCD4	5.71239042362e-07	15	10	3.61377378315e-06	Liver	0.986126219851	Cells_EBV-transformed_lymphocytes
GIANT_BMI_All_Ancestries	GIANT	Body Mass Index	ENSG00000108465	CDK5RAP3	5.74393057137e-07	35	7	7.09985484788e-08	Pancreas	0.956677452277	Whole_Blood
GIANT_BMI_All_Ancestries	GIANT	Body Mass Index	ENSG00000175224	ATG13	5.98248028099e-07	14	10	3.6249980307e-05	Whole_Blood	0.783748680279	Lung
GIANT_BMI_All_Ancestries	GIANT	Body Mass Index	ENSG00000162613	FUBP1	6.27156171988e-07	15	12	5.21293549386e-10	Artery_Tibial	0.715350168044	Cells_Transformed_fibroblasts
GIANT_BMI_All_Ancestries	GIANT	Body Mass Index	ENSG00000130413	STK33	6.3116901794e-07	24	11	8.46053434184e-09	Artery_Tibial	0.846236043123	Heart_Left_Ventricle
GIANT_BMI_All_Ancestries	GIANT	Body Mass Index	ENSG00000139537	CCDC65	7.01646297988e-07	35	7	1.60657915367e-06	Lung	0.93708544432	Brain_Cerebellar_Hemisphere
GIANT_BMI_All_Ancestries	GIANT	Body Mass Index	ENSG00000166272	WBP1L	7.08862982683e-07	13	11	2.58003927166e-05	Skin_Sun_Exposed_Lower_leg	0.914808557212	Artery_Tibial
GIANT_BMI_All_Ancestries	GIANT	Body Mass Index	ENSG00000171496	OR1L8	8.01224245969e-07	8	8	1.59910749771e-08	Esophagus_Mucosa	0.669245480435	Spleen
GIANT_BMI_All_Ancestries	GIANT	Body Mass Index	ENSG00000051128	HOMER3	8.17648013489e-07	8	8	1.06252961327e-08	Colon_Sigmoid	0.901317661872	Esophagus_Gastroesophageal_Junction
GIANT_BMI_All_Ancestries	GIANT	Body Mass Index	ENSG00000114480	GBE1	8.30465966508e-07	5	5	1.90574619398e-05	Breast_Mammary_Tissue	0.525950123938	Adipose_Subcutaneous
GIANT_BMI_All_Ancestries	GIANT	Body Mass Index	ENSG00000134285	FKBP11	9.38736418725e-07	28	9	9.74004326083e-07	Esophagus_Gastroesophageal_Junction	0.887443316612	Breast_Mammary_Tissue
GIANT_BMI_All_Ancestries	GIANT	Body Mass Index	ENSG00000174628	IQCK	1.14360893346e-06	15	14	1.25874172185e-07	Cells_Transformed_fibroblasts	0.934322410734	Adipose_Visceral_Omentum
GIANT_BMI_All_Ancestries	GIANT	Body Mass Index	ENSG00000143970	ASXL2	1.39086881575e-06	8	8	2.40696621183e-09	Brain_Nucleus_accumbens_basal_ganglia	0.906480291427	Thyroid
GIANT_BMI_All_Ancestries	GIANT	Body Mass Index	ENSG00000186666	BCDIN3D	1.49822165959e-06	4	4	1.72997760139e-07	Thyroid	0.0795356808396	Nerve_Tibial
GIANT_BMI_All_Ancestries	GIANT	Body Mass Index	ENSG00000128973	CLN6	1.71565955335e-06	16	10	2.5885895153e-09	Artery_Coronary	0.897330421819	Cells_Transformed_fibroblasts
GIANT_BMI_All_Ancestries	GIANT	Body Mass Index	ENSG00000228008	CTD-2330K9.3	1.78102344168e-06	5	4	4.88297825656e-05	Brain_Cerebellum	0.8489197779	Testis
GIANT_BMI_All_Ancestries	GIANT	Body Mass Index	ENSG00000138175	ARL3	1.81799293148e-06	17	6	6.15403937113e-09	Nerve_Tibial	0.547028639746	Breast_Mammary_Tissue
GIANT_BMI_All_Ancestries	GIANT	Body Mass Index	ENSG00000110497	AMBRA1	1.85251186288e-06	5	5	8.19359478244e-09	Brain_Nucleus_accumbens_basal_ganglia	0.698623518065	Esophagus_Gastroesophageal_Junction
GIANT_BMI_All_Ancestries	GIANT	Body Mass Index	ENSG00000084710	EFR3B	1.9488046948e-06	6	6	7.12197695089e-08	Heart_Atrial_Appendage	0.471641298374	Whole_Blood
GIANT_BMI_All_Ancestries	GIANT	Body Mass Index	ENSG00000036549	ZZZ3	2.16611706429e-06	7	7	3.22386662645e-07	Cells_EBV-transformed_lymphocytes	0.476557933231	Breast_Mammary_Tissue
GIANT_BMI_All_Ancestries	GIANT	Body Mass Index	ENSG00000169592	INO80E	2.26588144086e-06	33	3	8.55708678831e-08	Nerve_Tibial	0.00828582368115	Brain_Cortex
GIANT_BMI_All_Ancestries	GIANT	Body Mass Index	ENSG00000166169	POLL	2.26864139343e-06	8	8	4.68065167562e-05	Artery_Tibial	0.868511494039	Testis
GIANT_BMI_All_Ancestries	GIANT	Body Mass Index	ENSG00000171303	KCNK3	2.34169062128e-06	6	6	3.79192016269e-07	Skin_Not_Sun_Exposed_Suprapubic	0.715666413671	Brain_Cerebellum
GIANT_BMI_All_Ancestries	GIANT	Body Mass Index	ENSG00000122033	MTIF3	2.41744287263e-06	18	13	2.44945017458e-10	Testis	0.989469101728	Esophagus_Gastroesophageal_Junction
GIANT_BMI_All_Ancestries	GIANT	Body Mass Index	ENSG00000139624	CERS5	2.50514413293e-06	28	8	1.7033988464e-05	Pancreas	0.981510202777	Brain_Hypothalamus
GIANT_BMI_All_Ancestries	GIANT	Body Mass Index	ENSG00000169203	RP11-231C14.4	2.65927254571e-06	27	6	4.48841107765e-09	Whole_Blood	0.14806211218	Brain_Putamen_basal_ganglia
GIANT_BMI_All_Ancestries	GIANT	Body Mass Index	ENSG00000139636	LMBR1L	2.7942155171e-06	25	6	9.70292887524e-06	Pancreas	0.310526814731	Stomach
GIANT_BMI_All_Ancestries	GIANT	Body Mass Index	ENSG00000178401	DNAJC22	2.82591812729e-06	11	11	1.45130602693e-09	Artery_Tibial	0.946503842172	Colon_Transverse
GIANT_HEIGHT	GIANT	Height	ENSG00000177311	ZBTB38	5.43830002521e-147	13	12	1.34193770675e-128	Adipose_Subcutaneous	0.130000006266	Brain_Cerebellum
GIANT_HEIGHT	GIANT	Height	ENSG00000101019	UQCC1	2.59842451613e-127	25	9	1.73650500682e-114	Lung	0.618760553569	Artery_Aorta
GIANT_HEIGHT	GIANT	Height	ENSG00000126001	CEP250	3.91884665803e-127	12	8	2.94054287295e-99	Esophagus_Mucosa	0.139406076327	Stomach
GIANT_HEIGHT	GIANT	Height	ENSG00000242372	EIF6	5.07339189342e-127	16	9	8.03664172788e-53	Esophagus_Mucosa	1.75024493863e-06	Thyroid
GIANT_HEIGHT	GIANT	Height	ENSG00000125991	ERGIC3	1.70995319791e-120	11	8	3.51582052719e-111	Brain_Hippocampus	0.0631453522566	Small_Intestine_Terminal_Ileum
GIANT_HEIGHT	GIANT	Height	ENSG00000100991	TRPC4AP	2.3402472404e-115	16	11	9.21360975161e-42	Brain_Cerebellar_Hemisphere	0.907432470896	Liver
GIANT_HEIGHT	GIANT	Height	ENSG00000101000	PROCR	5.20213282781e-114	16	6	6.1522704269e-97	Cells_EBV-transformed_lymphocytes	0.565752603325	Artery_Coronary
GIANT_HEIGHT	GIANT	Height	ENSG00000078814	MYH7B	9.77313931945e-109	16	6	4.4658751751e-50	Colon_Transverse	0.857835961322	Thyroid
GIANT_HEIGHT	GIANT	Height	ENSG00000125965	GDF5	2.11137634691e-107	7	7	4.03874023038e-90	Cells_Transformed_fibroblasts	0.460000006505	Testis
GIANT_HEIGHT	GIANT	Height	ENSG00000125995	ROMO1	4.66535531193e-99	5	5	2.33849249942e-48	Nerve_Tibial	0.109999993611	Adrenal_Gland
GIANT_HEIGHT	GIANT	Height	ENSG00000125998	FAM83C	1.44351169308e-93	5	5	1.11714778675e-60	Prostate	8.97958941684e-21	Skin_Not_Sun_Exposed_Suprapubic
GIANT_HEIGHT	GIANT	Height	ENSG00000171222	SCAND1	1.87197245345e-92	10	10	6.17681158429e-51	Pituitary	0.366039379515	Pancreas
GIANT_HEIGHT	GIANT	Height	ENSG00000125966	MMP24	2.28608506236e-88	11	9	5.78051547586e-52	Skin_Sun_Exposed_Lower_leg	0.035199693089	Artery_Aorta
GIANT_HEIGHT	GIANT	Height	ENSG00000088298	EDEM2	6.09610087405e-83	27	6	4.95199812208e-42	Cells_Transformed_fibroblasts	0.997121756026	Adipose_Visceral_Omentum
GIANT_HEIGHT	GIANT	Height	ENSG00000100983	GSS	1.02398838563e-79	14	10	1.09929418419e-47	Artery_Tibial	0.859852663967	Heart_Left_Ventricle
GIANT_HEIGHT	GIANT	Height	ENSG00000105810	CDK6	2.16127390765e-79	6	6	9.57916442406e-78	Testis	0.535174337398	Skin_Sun_Exposed_Lower_leg
GIANT_HEIGHT	GIANT	Height	ENSG00000196821	C6orf106	8.36450082079e-79	19	10	4.18538573372e-54	Thyroid	0.222557240855	Spleen
GIANT_HEIGHT	GIANT	Height	ENSG00000131067	GGT7	2.33546993413e-77	16	12	2.50932103775e-30	Muscle_Skeletal	0.656390649827	Nerve_Tibial
GIANT_HEIGHT	GIANT	Height	ENSG00000163257	DCAF16	5.39496389346e-76	24	6	1.56650763415e-89	Thyroid	4.11187613624e-05	Heart_Atrial_Appendage
GIANT_HEIGHT	GIANT	Height	ENSG00000131069	ACSS2	1.96010605454e-73	10	9	1.04743930699e-44	Artery_Tibial	0.000997113948097	Whole_Blood
GIANT_HEIGHT	GIANT	Height	ENSG00000244005	NFS1	2.77247853227e-73	9	9	4.48750389294e-47	Brain_Caudate_basal_ganglia	0.129349823758	Pancreas
GIANT_HEIGHT	GIANT	Height	ENSG00000198518	HIST1H4E	6.53379917262e-70	6	6	6.30006645019e-67	Whole_Blood	0.272985892953	Brain_Putamen_basal_ganglia
GIANT_HEIGHT	GIANT	Height	ENSG00000131051	RBM39	6.21700152313e-69	5	5	1.22387030982e-47	Nerve_Tibial	0.00116711630252	Brain_Cortex
GIANT_HEIGHT	GIANT	Height	ENSG00000061656	SPAG4	3.3254282735e-68	4	4	1.49481109915e-54	Adrenal_Gland	0.000558345618337	Nerve_Tibial
GIANT_HEIGHT	GIANT	Height	ENSG00000149948	HMGA2	4.14638779194e-68	3	3	2.86051361389e-68	Cells_Transformed_fibroblasts	0.404173663259	Stomach
GIANT_HEIGHT	GIANT	Height	ENSG00000112414	GPR126	4.71657918006e-68	9	9	5.60019353512e-33	Adipose_Subcutaneous	0.382432356591	Thyroid
GIANT_HEIGHT	GIANT	Height	ENSG00000234545	FAM133B	3.61802439092e-67	4	4	3.58393430496e-58	Brain_Nucleus_accumbens_basal_ganglia	3.26298833794e-05	Whole_Blood
GIANT_HEIGHT	GIANT	Height	ENSG00000146535	GNA12	6.53567888476e-66	25	8	8.60911269431e-62	Heart_Left_Ventricle	0.153401715386	Brain_Cortex
GIANT_HEIGHT	GIANT	Height	ENSG00000158406	HIST1H4H	1.38226796446e-63	9	9	1.98515597202e-52	Whole_Blood	0.9158064168	Thyroid
GIANT_HEIGHT	GIANT	Height	ENSG00000155903	RASA2	7.92740417793e-62	3	3	1.38387212489e-63	Nerve_Tibial	0.628581569272	Cells_EBV-transformed_lymphocytes
GIANT_HEIGHT	GIANT	Height	ENSG00000078747	ITCH	1.31678429069e-61	6	6	9.81215474372e-41	Adipose_Subcutaneous	0.509416571725	Esophagus_Mucosa
GIANT_HEIGHT	GIANT	Height	ENSG00000186577	C6orf1	3.19557174408e-58	2	2	5.80587136024e-59	Skin_Sun_Exposed_Lower_leg	0.0225798490361	Brain_Caudate_basal_ganglia
GIANT_HEIGHT	GIANT	Height	ENSG00000266173	STRADA	9.62568814408e-57	14	7	1.64989183567e-53	Nerve_Tibial	0.337906132811	Uterus
GIANT_HEIGHT	GIANT	Height	ENSG00000108588	CCDC47	1.43388484469e-56	8	8	1.75530334385e-41	Artery_Aorta	0.723210079915	Colon_Transverse
GIANT_HEIGHT	GIANT	Height	ENSG00000078804	TP53INP2	6.77795155751e-56	10	10	8.96657926878e-37	Stomach	0.930099809443	Heart_Atrial_Appendage
GIANT_HEIGHT	GIANT	Height	ENSG00000023892	DEF6	1.8628622539e-55	11	8	9.38980378061e-30	Whole_Blood	0.359999993669	Stomach
GIANT_HEIGHT	GIANT	Height	ENSG00000108604	SMARCD2	2.18084043245e-55	5	5	6.96995445955e-41	Whole_Blood	0.590000019273	Esophagus_Muscularis
GIANT_HEIGHT	GIANT	Height	ENSG00000115380	EFEMP1	5.92621255492e-54	11	11	8.29268375009e-44	Skin_Sun_Exposed_Lower_leg	0.468002637538	Heart_Left_Ventricle
GIANT_HEIGHT	GIANT	Height	ENSG00000025293	PHF20	3.43525237554e-53	6	6	5.40297536078e-25	Artery_Tibial	0.0460000037007	Brain_Putamen_basal_ganglia
GIANT_HEIGHT	GIANT	Height	ENSG00000065029	ZNF76	5.22064169758e-53	10	10	2.22346120226e-22	Stomach	0.859999998096	Lung
GIANT_HEIGHT	GIANT	Height	ENSG00000007312	CD79B	5.45570880693e-53	16	11	9.45878358739e-56	Breast_Mammary_Tissue	0.201553061124	Brain_Anterior_cingulate_cortex_BA24
GIANT_HEIGHT	GIANT	Height	ENSG00000175066	GK5	9.81374924831e-53	15	15	1.87431058398e-37	Brain_Hippocampus	0.978797899362	Nerve_Tibial
GIANT_HEIGHT	GIANT	Height	ENSG00000158373	HIST1H2BD	4.11277886416e-52	6	6	1.03450077088e-35	Thyroid	0.00285125389184	Brain_Cerebellar_Hemisphere
GIANT_HEIGHT	GIANT	Height	ENSG00000143368	SF3B4	5.52712662192e-51	3	3	4.60001058833e-49	Whole_Blood	0.111407074383	Vagina
GIANT_HEIGHT	GIANT	Height	ENSG00000131043	AAR2	7.54365830648e-50	4	4	1.83929948931e-22	Colon_Sigmoid	0.00763919556802	Whole_Blood
GIANT_HEIGHT	GIANT	Height	ENSG00000198646	NCOA6	1.40623190739e-49	33	3	2.08061270074e-24	Pancreas	0.7230871641	Colon_Transverse
GIANT_HEIGHT	GIANT	Height	ENSG00000178096	BOLA1	7.04674426972e-49	2	2	4.60001058833e-49	Whole_Blood	0.400370831759	Brain_Caudate_basal_ganglia
GIANT_HEIGHT	GIANT	Height	ENSG00000010704	HFE	3.68055521059e-48	17	10	3.70852871336e-10	Artery_Tibial	0.640723936497	Thyroid
GIANT_HEIGHT	GIANT	Height	ENSG00000164161	HHIP	6.00657330889e-48	5	5	8.19818363225e-39	Thyroid	0.346156826597	Brain_Cerebellar_Hemisphere
GIANT_HEIGHT	GIANT	Height	ENSG00000183558	HIST2H2AA3	8.95798820164e-48	8	7	1.00619457886e-30	Artery_Tibial	0.365412224506	Esophagus_Muscularis
GIANT_HEIGHT	GIANT	Height	ENSG00000176208	ATAD5	6.63827683669e-47	10	10	4.2733383236e-40	Artery_Coronary	0.589539452409	Pancreas
GIANT_HEIGHT	GIANT	Height	ENSG00000153814	JAZF1	7.74281108019e-47	14	10	7.24390449525e-33	Artery_Tibial	0.619289516308	Pituitary
GIANT_HEIGHT	GIANT	Height	ENSG00000146112	PPP1R18	8.89530693269e-47	7	7	1.69999943088e-32	Spleen	0.370411521281	Nerve_Tibial
GIANT_HEIGHT	GIANT	Height	ENSG00000174099	MSRB3	4.68038075224e-46	7	7	2.02673651202e-31	Testis	0.844618768359	Brain_Cerebellar_Hemisphere
GIANT_HEIGHT	GIANT	Height	ENSG00000243649	CFB	4.25371720324e-45	9	9	1.4319562922e-21	Adipose_Subcutaneous	0.723878371959	Brain_Caudate_basal_ganglia
GIANT_HEIGHT	GIANT	Height	ENSG00000064999	ANKS1A	4.47176587282e-45	7	7	1.16000606335e-22	Adipose_Visceral_Omentum	0.800328760478	Brain_Cortex
GIANT_HEIGHT	GIANT	Height	ENSG00000138092	CENPO	5.49738149702e-45	19	16	1.70145409364e-33	Nerve_Tibial	0.90121035831	Spleen
GIANT_HEIGHT	GIANT	Height	ENSG00000198860	TSEN15	9.40010883884e-45	15	11	4.67488426663e-50	Adrenal_Gland	0.515674032574	Skin_Not_Sun_Exposed_Suprapubic
GIANT_HEIGHT	GIANT	Height	ENSG00000088367	EPB41L1	1.42957240028e-44	3	3	5.14195515931e-43	Artery_Tibial	4.54021571716e-08	Thyroid
GIANT_HEIGHT	GIANT	Height	ENSG00000081377	CDC14B	1.64122495345e-44	7	7	4.09533401973e-30	Brain_Caudate_basal_ganglia	0.811066631975	Cells_Transformed_fibroblasts
GIANT_HEIGHT	GIANT	Height	ENSG00000213722	DDAH2	1.00462953741e-43	12	11	1.80601688175e-22	Cells_Transformed_fibroblasts	0.26196000928	Muscle_Skeletal
GIANT_HEIGHT	GIANT	Height	ENSG00000130956	HABP4	5.07419945741e-43	8	8	1.22225366567e-30	Testis	0.474682990534	Brain_Cerebellum
GIANT_HEIGHT	GIANT	Height	ENSG00000001629	ANKIB1	5.07738644669e-43	8	8	2.29312625339e-43	Esophagus_Gastroesophageal_Junction	0.779139872539	Esophagus_Mucosa
GIANT_HEIGHT	GIANT	Height	ENSG00000234745	HLA-B	6.33046084093e-43	32	14	5.39236410726e-37	Spleen	0.711397206637	Brain_Cerebellum
GIANT_HEIGHT	GIANT	Height	ENSG00000138031	ADCY3	1.21450888072e-42	13	7	5.96143540882e-37	Brain_Frontal_Cortex_BA9	1.27813853735e-05	Esophagus_Mucosa
GIANT_HEIGHT	GIANT	Height	ENSG00000124678	TCP11	2.71455589317e-42	11	5	2.30704285541e-34	Heart_Atrial_Appendage	0.00237882502869	Brain_Anterior_cingulate_cortex_BA24
GIANT_HEIGHT	GIANT	Height	ENSG00000079689	SCGN	4.79729691927e-42	12	8	2.83654707269e-32	Prostate	0.825714702935	Spleen
GIANT_HEIGHT	GIANT	Height	ENSG00000164162	ANAPC10	8.23645973328e-42	4	4	8.73462345297e-30	Pancreas	0.19117165483	Thyroid
GIANT_HEIGHT	GIANT	Height	ENSG00000119772	DNMT3A	1.05026425316e-41	6	6	8.00001232644e-33	Brain_Cerebellar_Hemisphere	0.637510243537	Thyroid
GIANT_HEIGHT	GIANT	Height	ENSG00000198502	HLA-DRB5	2.00404488357e-41	43	19	2.15227578247e-19	Stomach	0.95327753215	Muscle_Skeletal
GIANT_HEIGHT	GIANT	Height	ENSG00000204344	STK19	2.10839270484e-41	10	10	2.12573276317e-15	Small_Intestine_Terminal_Ileum	0.793716842375	Brain_Frontal_Cortex_BA9
GIANT_HEIGHT	GIANT	Height	ENSG00000087191	PSMC5	2.35086226575e-41	29	4	9.62711854396e-22	Testis	0.885796111762	Thyroid
GIANT_HEIGHT	GIANT	Height	ENSG00000101460	MAP1LC3A	4.94005654509e-41	39	4	1.66080999184e-36	Esophagus_Mucosa	0.378424599673	Ovary
GIANT_HEIGHT	GIANT	Height	ENSG00000197375	SLC22A5	5.6721673075e-41	28	13	3.58377285638e-33	Lung	0.811585432665	Brain_Caudate_basal_ganglia
GIANT_HEIGHT	GIANT	Height	ENSG00000159164	SV2A	9.71851485671e-41	17	6	4.43080013935e-20	Vagina	0.979826197372	Artery_Coronary
GIANT_HEIGHT	GIANT	Height	ENSG00000125971	DYNLRB1	9.94733008332e-41	6	6	3.94126572492e-19	Brain_Caudate_basal_ganglia	0.000801721045468	Brain_Cerebellum
GIANT_HEIGHT	GIANT	Height	ENSG00000198909	MAP3K3	2.1791988528e-40	20	5	1.6422707354e-44	Muscle_Skeletal	0.0134104706731	Colon_Sigmoid
GIANT_HEIGHT	GIANT	Height	ENSG00000187990	HIST1H2BG	3.71671385472e-40	7	7	4.37050852586e-30	Stomach	0.559999994432	Skin_Not_Sun_Exposed_Suprapubic
GIANT_HEIGHT	GIANT	Height	ENSG00000174945	AMZ1	4.22432480128e-40	6	6	6.51183328579e-26	Brain_Nucleus_accumbens_basal_ganglia	0.119298875429	Lung
GIANT_HEIGHT	GIANT	Height	ENSG00000204531	POU5F1	1.78845388017e-39	31	7	7.08202850792e-12	Whole_Blood	0.772235185188	Pancreas
GIANT_HEIGHT	GIANT	Height	ENSG00000204463	BAG6	3.72306762162e-39	25	9	2.27535905718e-25	Artery_Tibial	0.151254983287	Esophagus_Mucosa
GIANT_HEIGHT	GIANT	Height	ENSG00000231852	CYP21A2	8.75008370855e-39	24	10	1.41690069926e-24	Nerve_Tibial	0.685215004822	Esophagus_Mucosa
GIANT_HEIGHT	GIANT	Height	ENSG00000204444	APOM	1.67743951635e-38	10	8	1.58683453622e-15	Pancreas	0.456287511421	Stomach
GIANT_HEIGHT	GIANT	Height	ENSG00000197208	SLC22A4	1.96672321282e-38	8	8	3.82083843366e-39	Skin_Sun_Exposed_Lower_leg	0.43320946345	Cells_Transformed_fibroblasts
GIANT_HEIGHT	GIANT	Height	ENSG00000136490	LIMD2	2.9854158602e-38	10	10	1.87327561085e-23	Skin_Not_Sun_Exposed_Suprapubic	0.563539179291	Muscle_Skeletal
GIANT_HEIGHT	GIANT	Height	ENSG00000125967	NECAB3	4.09125681417e-38	8	8	4.7984097019e-36	Artery_Aorta	0.445394404356	Artery_Tibial
GIANT_HEIGHT	GIANT	Height	ENSG00000138669	PRKG2	6.24237007028e-38	10	9	1.48691395527e-30	Nerve_Tibial	0.950204645063	Brain_Hypothalamus
GIANT_HEIGHT	GIANT	Height	ENSG00000137411	VARS2	1.04090728798e-37	29	9	1.44217094019e-31	Artery_Tibial	0.321058741638	Pituitary
GIANT_HEIGHT	GIANT	Height	ENSG00000131435	PDLIM4	1.04493289885e-37	16	7	5.69270668663e-28	Skin_Sun_Exposed_Lower_leg	0.276306366945	Pancreas
GIANT_HEIGHT	GIANT	Height	ENSG00000101417	PXMP4	1.06896149281e-37	7	7	9.92535810059e-41	Adipose_Subcutaneous	0.986863311341	Heart_Atrial_Appendage
GIANT_HEIGHT	GIANT	Height	ENSG00000084676	NCOA1	1.62474320978e-37	21	13	3.58202430444e-17	Adrenal_Gland	0.844436575438	Brain_Nucleus_accumbens_basal_ganglia
GIANT_HEIGHT	GIANT	Height	ENSG00000137310	TCF19	1.85089094023e-37	25	9	1.69999943088e-32	Brain_Cortex	0.554588785003	Brain_Cerebellum
GIANT_HEIGHT	GIANT	Height	ENSG00000166278	C2	1.89896747398e-37	10	10	2.80829090841e-27	Adipose_Subcutaneous	0.889541953766	Brain_Hippocampus
GIANT_HEIGHT	GIANT	Height	ENSG00000198756	COLGALT2	2.15971930542e-37	18	14	5.39807271721e-29	Cells_Transformed_fibroblasts	0.308031833719	Small_Intestine_Terminal_Ileum
GIANT_HEIGHT	GIANT	Height	ENSG00000163273	NPPC	2.54468915977e-37	6	6	1.06187609687e-29	Pancreas	0.828723043165	Adipose_Subcutaneous
GIANT_HEIGHT	GIANT	Height	ENSG00000137312	FLOT1	3.26425838954e-37	11	7	2.03528166067e-16	Skin_Sun_Exposed_Lower_leg	0.834386195309	Brain_Cerebellum
GIANT_HEIGHT	GIANT	Height	ENSG00000178607	ERN1	4.16487962585e-37	8	6	1.55731606146e-18	Uterus	0.243744949373	Pancreas
GIANT_HEIGHT	GIANT	Height	ENSG00000224389	C4B	4.60655041179e-37	17	11	3.93362652911e-33	Nerve_Tibial	0.670821697748	Testis
GIANT_HEIGHT	GIANT	Height	ENSG00000130948	HSD17B3	4.78319235108e-37	14	12	2.84091870703e-20	Skin_Sun_Exposed_Lower_leg	0.107639329902	Pituitary
GIANT_HEIGHT	GIANT	Height	ENSG00000101400	SNTA1	1.18727856787e-36	9	9	2.17342128977e-37	Whole_Blood	0.730491942233	Skin_Sun_Exposed_Lower_leg
GIANT_HEIGHT	GIANT	Height	ENSG00000242574	HLA-DMB	2.39346580874e-36	10	10	1.22431133114e-26	Testis	0.340539710886	Brain_Cerebellar_Hemisphere
GIANT_HEIGHT	GIANT	Height	ENSG00000141627	DYM	2.92993318828e-36	7	7	1.63105695881e-25	Esophagus_Mucosa	0.451925810095	Brain_Anterior_cingulate_cortex_BA24
GIANT_HEIGHT	GIANT	Height	ENSG00000204428	LY6G5C	4.37077666084e-36	18	16	3.55329290818e-21	Adipose_Subcutaneous	0.957743863622	Brain_Anterior_cingulate_cortex_BA24
GIANT_HEIGHT	GIANT	Height	ENSG00000007866	TEAD3	6.561279514e-36	12	11	2.26394856237e-19	Skin_Not_Sun_Exposed_Suprapubic	0.333043590797	Stomach
GIANT_HEIGHT	GIANT	Height	ENSG00000072682	P4HA2	1.27977670528e-35	17	9	2.06107115643e-37	Artery_Tibial	0.688452681827	Brain_Cerebellum
GIANT_HEIGHT	GIANT	Height	ENSG00000203760	CENPW	1.93185053186e-35	8	8	3.43494253462e-34	Artery_Coronary	0.321786797659	Testis
GIANT_HEIGHT	GIANT	Height	ENSG00000198945	L3MBTL3	3.71981410059e-35	27	5	1.34043569181e-46	Pancreas	0.461599411567	Brain_Frontal_Cortex_BA9
GIANT_HEIGHT	GIANT	Height	ENSG00000144567	FAM134A	4.9461338971e-35	9	8	5.94963430451e-31	Pituitary	0.234164549212	Brain_Frontal_Cortex_BA9
GIANT_HEIGHT	GIANT	Height	ENSG00000196126	HLA-DRB1	1.1146901386e-34	42	20	1.70109424085e-29	Artery_Aorta	0.925626662146	Brain_Anterior_cingulate_cortex_BA24
GIANT_HEIGHT	GIANT	Height	ENSG00000206344	HCG27	1.80138214955e-34	38	6	4.03770469605e-29	Whole_Blood	5.7764515219e-06	Artery_Tibial
GIANT_HEIGHT	GIANT	Height	ENSG00000198755	RPL10A	2.23091204353e-34	23	5	5.64734063702e-24	Muscle_Skeletal	0.0853902267582	Pancreas
GIANT_HEIGHT	GIANT	Height	ENSG00000156973	PDE6D	3.14049769168e-34	9	9	1.81973517239e-16	Colon_Sigmoid	0.738027374735	Testis
GIANT_HEIGHT	GIANT	Height	ENSG00000014914	MTMR11	3.64035499025e-34	11	8	3.59999893464e-22	Esophagus_Muscularis	0.732233268478	Pancreas
GIANT_HEIGHT	GIANT	Height	ENSG00000101440	ASIP	3.64461396459e-34	9	9	8.19168918637e-17	Skin_Sun_Exposed_Lower_leg	0.0768702070649	Colon_Sigmoid
GIANT_HEIGHT	GIANT	Height	ENSG00000159363	ATP13A2	3.65387051904e-34	12	12	1.19999766268e-28	Cells_Transformed_fibroblasts	0.768051954391	Pancreas
GIANT_HEIGHT	GIANT	Height	ENSG00000187736	NHEJ1	6.40563511474e-34	7	7	2.1930814809e-18	Breast_Mammary_Tissue	0.0116422903749	Skin_Not_Sun_Exposed_Suprapubic
GIANT_HEIGHT	GIANT	Height	ENSG00000101444	AHCY	8.1526650237e-34	9	9	2.14701945592e-18	Brain_Cortex	0.0426261860453	Brain_Caudate_basal_ganglia
GIANT_HEIGHT	GIANT	Height	ENSG00000204438	GPANK1	2.38278473417e-33	12	12	5.71217322408e-19	Artery_Aorta	0.773096446446	Cells_Transformed_fibroblasts
GIANT_HEIGHT	GIANT	Height	ENSG00000113389	NPR3	2.39308322425e-33	6	6	1.3969400936e-34	Nerve_Tibial	0.128113483635	Skin_Sun_Exposed_Lower_leg
GIANT_HEIGHT	GIANT	Height	ENSG00000234127	TRIM26	2.50397240122e-33	8	8	1.81734396627e-10	Brain_Cerebellum	0.133518479862	Adipose_Subcutaneous
GIANT_HEIGHT	GIANT	Height	ENSG00000183955	SETD8	4.15081337122e-33	11	10	3.06724576367e-29	Cells_Transformed_fibroblasts	0.84150247368	Whole_Blood
GIANT_HEIGHT	GIANT	Height	ENSG00000135845	PIGC	4.38368935483e-33	18	14	4.98714757536e-26	Artery_Tibial	0.897327897262	Vagina
GIANT_HEIGHT	GIANT	Height	ENSG00000078699	CBFA2T2	6.1553096631e-33	11	7	3.66251601548e-39	Artery_Aorta	5.69282903583e-05	Muscle_Skeletal
GIANT_HEIGHT	GIANT	Height	ENSG00000112033	PPARD	1.12200113107e-32	9	8	5.01930167035e-24	Brain_Nucleus_accumbens_basal_ganglia	0.26062264994	Heart_Atrial_Appendage
GIANT_HEIGHT	GIANT	Height	ENSG00000179921	GPBAR1	1.2773525551e-32	11	10	8.07838074764e-20	Artery_Aorta	0.852444951363	Heart_Atrial_Appendage
GIANT_HEIGHT	GIANT	Height	ENSG00000115129	TP53I3	2.00322327355e-32	10	9	3.02424785961e-22	Skin_Not_Sun_Exposed_Suprapubic	0.488610634922	Breast_Mammary_Tissue
GIANT_HEIGHT	GIANT	Height	ENSG00000140612	SEC11A	3.2941793367e-32	6	6	4.4202323692e-33	Lung	0.21129977833	Cells_Transformed_fibroblasts
GIANT_HEIGHT	GIANT	Height	ENSG00000165661	QSOX2	3.85534311667e-32	18	11	5.63363018466e-35	Cells_Transformed_fibroblasts	0.611271600275	Skin_Not_Sun_Exposed_Suprapubic
GIANT_HEIGHT	GIANT	Height	ENSG00000115137	DNAJC27	1.24073049034e-31	7	7	1.58815381923e-30	Whole_Blood	0.194299742669	Stomach
GIANT_HEIGHT	GIANT	Height	ENSG00000152213	ARL11	1.49390588316e-31	7	7	4.10295732728e-29	Adipose_Visceral_Omentum	0.215209850124	Adipose_Subcutaneous
GIANT_HEIGHT	GIANT	Height	ENSG00000168274	HIST1H2AE	1.73958205937e-31	12	10	9.08437782497e-10	Brain_Cerebellum	0.405979999883	Cells_Transformed_fibroblasts
GIANT_HEIGHT	GIANT	Height	ENSG00000204396	VWA7	2.08543604636e-31	13	13	1.81371773862e-15	Heart_Left_Ventricle	0.528153567051	Testis
GIANT_HEIGHT	GIANT	Height	ENSG00000198231	DDX42	2.50794110594e-31	29	4	1.87885012146e-39	Brain_Frontal_Cortex_BA9	0.575680912795	Muscle_Skeletal
GIANT_HEIGHT	GIANT	Height	ENSG00000123106	CCDC91	2.63973081916e-31	11	8	1.4414023022e-31	Heart_Atrial_Appendage	0.16503695189	Uterus
GIANT_HEIGHT	GIANT	Height	ENSG00000165244	ZNF367	1.32542700913e-30	7	7	5.90619721206e-31	Artery_Tibial	0.222343590487	Brain_Hippocampus
GIANT_HEIGHT	GIANT	Height	ENSG00000135912	TTLL4	1.55538840477e-30	9	8	6.03657411186e-23	Nerve_Tibial	0.837290739344	Adipose_Subcutaneous
GIANT_HEIGHT	GIANT	Height	ENSG00000259511	RP11-182J1.16	2.75520897458e-30	30	9	1.02771979426e-30	Thyroid	0.895889220331	Brain_Nucleus_accumbens_basal_ganglia
GIANT_HEIGHT	GIANT	Height	ENSG00000117122	MFAP2	4.773457216e-30	18	10	5.83991399102e-33	Esophagus_Muscularis	0.00546761082897	Ovary
GIANT_HEIGHT	GIANT	Height	ENSG00000178177	LCORL	8.32071133669e-30	5	5	7.46501192105e-30	Esophagus_Gastroesophageal_Junction	0.70680476967	Vagina
GIANT_HEIGHT	GIANT	Height	ENSG00000204709	C6orf100	1.66605927596e-29	9	9	3.74961288568e-16	Prostate	0.877606908083	Nerve_Tibial
GIANT_HEIGHT	GIANT	Height	ENSG00000158985	CDC42SE2	1.76997564441e-29	12	10	1.45243459124e-27	Muscle_Skeletal	0.575765014368	Spleen
GIANT_HEIGHT	GIANT	Height	ENSG00000125977	EIF2S2	2.36684034733e-29	3	3	3.55901173691e-21	Skin_Not_Sun_Exposed_Suprapubic	3.20491838008e-05	Brain_Cerebellum
GIANT_HEIGHT	GIANT	Height	ENSG00000244731	C4A	3.1756768387e-29	40	3	8.51483505494e-15	Adrenal_Gland	0.910903954749	Artery_Coronary
GIANT_HEIGHT	GIANT	Height	ENSG00000214078	CPNE1	3.43455050915e-29	43	1	1.53914095569e-42	Vagina	1.65642856232e-08	Ovary
GIANT_HEIGHT	GIANT	Height	ENSG00000135930	EIF4E2	3.76753098819e-29	16	12	1.14204528767e-17	Brain_Caudate_basal_ganglia	0.520800047984	Brain_Cerebellum
GIANT_HEIGHT	GIANT	Height	ENSG00000101412	E2F1	4.02238006756e-29	8	7	1.72183140389e-31	Brain_Putamen_basal_ganglia	0.302356312646	Muscle_Skeletal
GIANT_HEIGHT	GIANT	Height	ENSG00000084710	EFR3B	5.24491174483e-29	6	6	3.54622163299e-20	Heart_Atrial_Appendage	0.00629373076872	Whole_Blood
GIANT_HEIGHT	GIANT	Height	ENSG00000127980	PEX1	5.26018087486e-29	8	8	1.08026425294e-20	Muscle_Skeletal	0.506516871963	Small_Intestine_Terminal_Ileum
GIANT_HEIGHT	GIANT	Height	ENSG00000163935	SFMBT1	9.3380831454e-29	14	9	2.30094560066e-26	Breast_Mammary_Tissue	0.445745103026	Prostate
GIANT_HEIGHT	GIANT	Height	ENSG00000058453	CROCC	9.47275853237e-29	32	4	2.56218062192e-30	Heart_Atrial_Appendage	0.980103771147	Brain_Caudate_basal_ganglia
GIANT_HEIGHT	GIANT	Height	ENSG00000115468	EFHD1	1.10230296722e-28	11	11	3.23835040177e-13	Colon_Transverse	0.944626853097	Brain_Cortex
GIANT_HEIGHT	GIANT	Height	ENSG00000156218	ADAMTSL3	1.25218741978e-28	10	8	1.58273921207e-16	Brain_Caudate_basal_ganglia	0.803380924401	Thyroid
GIANT_HEIGHT	GIANT	Height	ENSG00000213533	TMEM110	1.57169990744e-28	19	13	5.36172910434e-23	Nerve_Tibial	0.793115875568	Cells_Transformed_fibroblasts
GIANT_HEIGHT	GIANT	Height	ENSG00000204348	DXO	1.98261849681e-28	17	12	3.25455002811e-23	Liver	0.955074854309	Heart_Left_Ventricle
GIANT_HEIGHT	GIANT	Height	ENSG00000197903	HIST1H2BK	2.03036545721e-28	7	7	1.24867746059e-19	Pancreas	0.626186563729	Brain_Cerebellum
GIANT_HEIGHT	GIANT	Height	ENSG00000121068	TBX2	2.23796633927e-28	9	9	5.60631131667e-21	Brain_Cerebellum	0.00518030762407	Thyroid
GIANT_HEIGHT	GIANT	Height	ENSG00000139697	SBNO1	2.29817756159e-28	12	11	7.79290404828e-17	Cells_Transformed_fibroblasts	0.8819305671	Stomach
GIANT_HEIGHT	GIANT	Height	ENSG00000198553	KCNRG	2.43433581383e-28	8	8	6.179846157e-10	Esophagus_Mucosa	0.782424307184	Artery_Aorta
GIANT_HEIGHT	GIANT	Height	ENSG00000186628	FSD2	5.5021828282e-28	8	7	1.0807720214e-24	Brain_Hypothalamus	0.685042388217	Esophagus_Gastroesophageal_Junction
GIANT_HEIGHT	GIANT	Height	ENSG00000112343	TRIM38	5.7928513725e-28	13	9	4.23507609949e-24	Brain_Cerebellum	0.801275674365	Artery_Aorta
GIANT_HEIGHT	GIANT	Height	ENSG00000135913	USP37	6.91187217528e-28	17	8	4.97214034195e-21	Esophagus_Mucosa	0.778742045813	Pituitary
GIANT_HEIGHT	GIANT	Height	ENSG00000124575	HIST1H1D	7.18628913417e-28	4	4	4.83488308274e-19	Heart_Left_Ventricle	0.936551314427	Thyroid
GIANT_HEIGHT	GIANT	Height	ENSG00000188672	RHCE	7.89832486159e-28	37	9	5.16869461824e-19	Brain_Cerebellar_Hemisphere	0.590709486677	Colon_Sigmoid
GIANT_HEIGHT	GIANT	Height	ENSG00000197696	NMB	1.70016420721e-27	24	6	3.74046714254e-26	Artery_Tibial	0.904058683476	Colon_Sigmoid
GIANT_HEIGHT	GIANT	Height	ENSG00000254087	LYN	2.63117385e-27	19	14	6.47448971138e-20	Cells_EBV-transformed_lymphocytes	0.757257715367	Nerve_Tibial
GIANT_HEIGHT	GIANT	Height	ENSG00000180573	HIST1H2AC	2.89902689082e-27	8	8	1.2037402233e-13	Cells_EBV-transformed_lymphocytes	0.836545930444	Adipose_Visceral_Omentum
GIANT_HEIGHT	GIANT	Height	ENSG00000106823	ECM2	3.40016363235e-27	16	15	8.1049653981e-17	Muscle_Skeletal	0.633511681933	Heart_Atrial_Appendage
GIANT_HEIGHT	GIANT	Height	ENSG00000204305	AGER	3.51446334291e-27	13	13	2.60620021506e-17	Esophagus_Mucosa	0.889836825577	Vagina
GIANT_HEIGHT	GIANT	Height	ENSG00000137288	UQCC2	3.51985113634e-27	14	9	8.5259715245e-15	Thyroid	0.889885777267	Esophagus_Mucosa
GIANT_HEIGHT	GIANT	Height	ENSG00000248487	ABHD14A	3.62477329434e-27	17	17	2.95816926707e-12	Artery_Tibial	0.945712130931	Pituitary
GIANT_HEIGHT	GIANT	Height	ENSG00000115556	PLCD4	6.22652679513e-27	15	10	9.77529119389e-24	Artery_Tibial	0.716159612174	Spleen
GIANT_HEIGHT	GIANT	Height	ENSG00000204314	PRRT1	6.33675250159e-27	16	12	2.16467922606e-23	Adipose_Subcutaneous	1	Cells_Transformed_fibroblasts
GIANT_HEIGHT	GIANT	Height	ENSG00000224383	C17orf72	6.58662973436e-27	21	5	2.50101177617e-22	Small_Intestine_Terminal_Ileum	0.476856753472	Brain_Hypothalamus
GIANT_HEIGHT	GIANT	Height	ENSG00000115053	NCL	6.97257379586e-27	12	12	7.64549361064e-20	Stomach	0.900000002786	Spleen
GIANT_HEIGHT	GIANT	Height	ENSG00000155957	TMBIM4	7.59001894382e-27	33	6	5.57373961958e-14	Brain_Hippocampus	0.466405133002	Prostate
GIANT_HEIGHT	GIANT	Height	ENSG00000136404	TM6SF1	8.92893011174e-27	14	14	1.07871181596e-09	Pancreas	0.70635904963	Vagina
GIANT_HEIGHT	GIANT	Height	ENSG00000158987	RAPGEF6	9.09479536606e-27	16	11	8.49272889896e-14	Whole_Blood	0.655402623967	Cells_Transformed_fibroblasts
GIANT_HEIGHT	GIANT	Height	ENSG00000058085	LAMC2	1.03350098032e-26	25	6	6.01871445439e-15	Prostate	0.566303307837	Uterus
GIANT_HEIGHT	GIANT	Height	ENSG00000187514	PTMA	1.47351015326e-26	8	8	3.03716058427e-12	Brain_Cerebellar_Hemisphere	0.937080742405	Thyroid
GIANT_HEIGHT	GIANT	Height	ENSG00000204257	HLA-DMA	1.52954257831e-26	19	13	4.87979323487e-11	Thyroid	0.835433727948	Testis
GIANT_HEIGHT	GIANT	Height	ENSG00000213218	CSH2	1.69778779184e-26	3	2	1.34415400778e-14	Brain_Cerebellar_Hemisphere	0.00281643494893	Brain_Cerebellum
GIANT_HEIGHT	GIANT	Height	ENSG00000171596	NMUR1	1.84331033813e-26	26	12	3.99023017372e-11	Brain_Cerebellar_Hemisphere	0.989511309653	Lung
GIANT_HEIGHT	GIANT	Height	ENSG00000163482	STK36	2.11408191e-26	9	8	4.04592543822e-24	Thyroid	0.213769428075	Small_Intestine_Terminal_Ileum
GIANT_HEIGHT	GIANT	Height	ENSG00000204469	PRRC2A	2.34587347647e-26	4	4	8.86225099821e-19	Whole_Blood	0.29568115569	Adipose_Subcutaneous
GIANT_HEIGHT	GIANT	Height	ENSG00000147697	GSDMC	2.59001811146e-26	11	9	3.85713633636e-22	Thyroid	0.4667639895	Brain_Cortex
GIANT_HEIGHT	GIANT	Height	ENSG00000144580	RQCD1	4.48062795238e-26	11	8	4.59469706339e-26	Brain_Cerebellar_Hemisphere	0.739999989805	Artery_Tibial
GIANT_HEIGHT	GIANT	Height	ENSG00000213676	ATF6B	4.80376214295e-26	21	6	1.16090804734e-23	Adrenal_Gland	0.0509316543534	Artery_Tibial
GIANT_HEIGHT	GIANT	Height	ENSG00000204977	TRIM13	5.27295509587e-26	16	8	8.11760102983e-15	Brain_Frontal_Cortex_BA9	0.985140760967	Brain_Cerebellar_Hemisphere
GIANT_HEIGHT	GIANT	Height	ENSG00000166716	ZNF592	8.4937636029e-26	19	11	1.90448014501e-12	Whole_Blood	0.963185609261	Testis
GIANT_HEIGHT	GIANT	Height	ENSG00000164164	OTUD4	1.09912453815e-25	4	4	6.87369235049e-27	Nerve_Tibial	0.185599016553	Esophagus_Gastroesophageal_Junction
GIANT_HEIGHT	GIANT	Height	ENSG00000106723	SPIN1	2.38902303602e-25	7	7	5.62196420216e-22	Nerve_Tibial	0.250813095793	Vagina
GIANT_HEIGHT	GIANT	Height	ENSG00000065060	UHRF1BP1	2.40586857912e-25	39	5	4.7508258212e-09	Liver	0.547053799434	Small_Intestine_Terminal_Ileum
GIANT_HEIGHT	GIANT	Height	ENSG00000184206	GOLGA6L4	2.97119193464e-25	44	3	6.6373647404e-15	Whole_Blood	0.976463397048	Adrenal_Gland
GIANT_HEIGHT	GIANT	Height	ENSG00000112701	SENP6	2.99044547921e-25	14	10	1.49394083208e-10	Brain_Cerebellum	0.996778580984	Whole_Blood
GIANT_HEIGHT	GIANT	Height	ENSG00000138041	SMEK2	3.55508051214e-25	16	12	1.24857252679e-09	Lung	0.807261938286	Adipose_Visceral_Omentum
GIANT_HEIGHT	GIANT	Height	ENSG00000178971	CTC1	3.98589378715e-25	19	10	2.69329356627e-08	Adrenal_Gland	0.829708314311	Colon_Transverse
GIANT_HEIGHT	GIANT	Height	ENSG00000064726	BTBD1	4.27020486174e-25	21	10	1.18145647497e-16	Uterus	0.990707971056	Skin_Not_Sun_Exposed_Suprapubic
GIANT_HEIGHT	GIANT	Height	ENSG00000054179	ENTPD2	4.30640209471e-25	7	7	4.84098805988e-22	Lung	0.837221740836	Whole_Blood
GIANT_HEIGHT	GIANT	Height	ENSG00000204482	LST1	5.66302981285e-25	11	11	1.38297879971e-13	Nerve_Tibial	0.386228887457	Artery_Aorta
GIANT_HEIGHT	GIANT	Height	ENSG00000150967	ABCB9	6.10772312011e-25	15	7	1.2783351034e-25	Nerve_Tibial	0.0708880887419	Esophagus_Gastroesophageal_Junction
GIANT_HEIGHT	GIANT	Height	ENSG00000105737	GRIK5	6.98547670516e-25	10	9	2.50000673852e-19	Brain_Hypothalamus	0.531580535726	Heart_Atrial_Appendage
GIANT_HEIGHT	GIANT	Height	ENSG00000143970	ASXL2	7.48861168643e-25	8	8	9.1942773747e-23	Brain_Nucleus_accumbens_basal_ganglia	0.900000002786	Adrenal_Gland
GIANT_HEIGHT	GIANT	Height	ENSG00000111801	BTN3A3	7.53792769078e-25	11	10	4.08769821653e-11	Brain_Cerebellum	0.640075166794	Cells_Transformed_fibroblasts
GIANT_HEIGHT	GIANT	Height	ENSG00000165424	ZCCHC24	9.38457333865e-25	9	8	5.31885155418e-27	Adipose_Subcutaneous	0.834851011402	Brain_Cerebellum
GIANT_HEIGHT	GIANT	Height	ENSG00000204540	PSORS1C1	9.73579546994e-25	32	6	1.5326408099e-17	Muscle_Skeletal	0.0833301003893	Brain_Cerebellum
GIANT_HEIGHT	GIANT	Height	ENSG00000196787	HIST1H2AG	9.77436296042e-25	3	3	7.23458113358e-18	Brain_Hypothalamus	0.000957470516459	Brain_Hippocampus
GIANT_HEIGHT	GIANT	Height	ENSG00000204538	PSORS1C2	9.9033135413e-25	29	7	2.35662708912e-14	Adrenal_Gland	0.959753846861	Skin_Sun_Exposed_Lower_leg
GIANT_HEIGHT	GIANT	Height	ENSG00000176732	PFN4	1.00611912561e-24	22	7	3.27404557194e-29	Colon_Transverse	0.957802001758	Adipose_Subcutaneous
GIANT_HEIGHT	GIANT	Height	ENSG00000137868	STRA6	1.51551288862e-24	7	7	6.39621147664e-15	Pancreas	0.79809013549	Brain_Anterior_cingulate_cortex_BA24
GIANT_HEIGHT	GIANT	Height	ENSG00000175376	EIF1AD	1.71707634941e-24	18	8	1.26393673622e-13	Adrenal_Gland	0.595275740589	Prostate
GIANT_HEIGHT	GIANT	Height	ENSG00000179361	ARID3B	1.85409013728e-24	10	10	6.98216255341e-14	Lung	0.999783164216	Adipose_Subcutaneous
GIANT_HEIGHT	GIANT	Height	ENSG00000186834	HEXIM1	2.07199907147e-24	8	8	2.208271252e-16	Cells_Transformed_fibroblasts	0.299686298976	Artery_Tibial
GIANT_HEIGHT	GIANT	Height	ENSG00000103942	HOMER2	2.22496805874e-24	10	9	5.11698315645e-08	Brain_Caudate_basal_ganglia	0.607328592199	Thyroid
GIANT_HEIGHT	GIANT	Height	ENSG00000118407	FILIP1	2.59744893485e-24	12	10	1.81185807824e-15	Muscle_Skeletal	0.93596613697	Brain_Cerebellum
GIANT_HEIGHT	GIANT	Height	ENSG00000124214	STAU1	2.791010631e-24	11	11	9.9517976393e-20	Cells_Transformed_fibroblasts	0.569648080607	Nerve_Tibial
GIANT_HEIGHT	GIANT	Height	ENSG00000101421	CHMP4B	3.97002346775e-24	5	5	1.10000021776e-11	Skin_Sun_Exposed_Lower_leg	0.588751212474	Muscle_Skeletal
GIANT_HEIGHT	GIANT	Height	ENSG00000198563	DDX39B	4.11258394046e-24	11	8	2.57812966618e-11	Brain_Cerebellum	0.935164971683	Brain_Anterior_cingulate_cortex_BA24
GIANT_HEIGHT	GIANT	Height	ENSG00000163933	RFT1	5.86002047816e-24	37	2	1.42621917251e-27	Adrenal_Gland	0.0817459977255	Pancreas
GIANT_HEIGHT	GIANT	Height	ENSG00000149177	PTPRJ	5.8603077727e-24	8	7	2.66247654651e-20	Esophagus_Mucosa	0.668082737065	Testis
GIANT_HEIGHT	GIANT	Height	ENSG00000064995	TAF11	6.14487923901e-24	12	8	6.90929552235e-19	Testis	0.8369272314	Skin_Sun_Exposed_Lower_leg
GIANT_HEIGHT	GIANT	Height	ENSG00000083123	BCKDHB	6.29718402715e-24	22	7	2.1268874273e-15	Adrenal_Gland	0.94096262628	Brain_Hippocampus
GIANT_HEIGHT	GIANT	Height	ENSG00000254986	DPP3	6.33815660586e-24	19	8	1.96845187437e-07	Whole_Blood	0.991030778168	Adipose_Visceral_Omentum
GIANT_HEIGHT	GIANT	Height	ENSG00000073417	PDE8A	7.37264769879e-24	8	8	1.07704217611e-10	Esophagus_Muscularis	0.489192606377	Lung
GIANT_HEIGHT	GIANT	Height	ENSG00000181163	NPM1	7.56567802622e-24	8	8	7.0619649992e-22	Vagina	0.590000019273	Skin_Sun_Exposed_Lower_leg
GIANT_HEIGHT	GIANT	Height	ENSG00000140521	POLG	9.20279280598e-24	23	6	3.8689283549e-15	Heart_Atrial_Appendage	0.602174755869	Stomach
GIANT_HEIGHT	GIANT	Height	ENSG00000101464	PIGU	1.18457130097e-23	6	5	7.71344594765e-16	Artery_Tibial	0.261985014104	Cells_EBV-transformed_lymphocytes
GIANT_HEIGHT	GIANT	Height	ENSG00000101391	CDK5RAP1	1.29077456816e-23	9	9	2.29999779661e-13	Brain_Cerebellar_Hemisphere	0.836684748707	Nerve_Tibial
GIANT_HEIGHT	GIANT	Height	ENSG00000204544	MUC21	1.30508632106e-23	7	7	4.87234706512e-13	Pancreas	0.015532226212	Heart_Atrial_Appendage
GIANT_HEIGHT	GIANT	Height	ENSG00000112763	BTN2A1	1.38964316632e-23	21	15	1.46755299372e-12	Artery_Tibial	0.919995752653	Adipose_Subcutaneous
GIANT_HEIGHT	GIANT	Height	ENSG00000204592	HLA-E	1.59888257558e-23	7	7	1.83406230106e-08	Breast_Mammary_Tissue	0.735729104212	Esophagus_Mucosa
GIANT_HEIGHT	GIANT	Height	ENSG00000165916	PSMC3	2.30119495131e-23	19	8	2.40803681535e-25	Brain_Caudate_basal_ganglia	0.867829720566	Brain_Anterior_cingulate_cortex_BA24
GIANT_HEIGHT	GIANT	Height	ENSG00000232810	TNF	2.89791149034e-23	4	4	8.54060872023e-18	Brain_Nucleus_accumbens_basal_ganglia	0.0242922855109	Cells_Transformed_fibroblasts
GIANT_HEIGHT	GIANT	Height	ENSG00000114854	TNNC1	3.27374263221e-23	4	4	9.87007192642e-14	Heart_Left_Ventricle	0.733705156577	Muscle_Skeletal
GIANT_HEIGHT	GIANT	Height	ENSG00000112041	TULP1	3.37094079509e-23	15	14	3.82334302308e-15	Brain_Caudate_basal_ganglia	0.163985839684	Adipose_Visceral_Omentum
GIANT_HEIGHT	GIANT	Height	ENSG00000186047	DLEU7	3.39911560776e-23	8	8	4.65436962479e-15	Testis	0.993061149496	Vagina
GIANT_HEIGHT	GIANT	Height	ENSG00000112039	FANCE	4.19829552507e-23	7	7	5.80001202091e-16	Adrenal_Gland	0.470774907777	Nerve_Tibial
GIANT_HEIGHT	GIANT	Height	ENSG00000157259	GATAD1	4.43130785865e-23	30	4	2.56366816007e-33	Colon_Transverse	0.0946305384699	Whole_Blood
GIANT_HEIGHT	GIANT	Height	ENSG00000127080	IPPK	4.49749433365e-23	9	8	2.60002242027e-19	Brain_Cerebellar_Hemisphere	0.736921258049	Nerve_Tibial
GIANT_HEIGHT	GIANT	Height	ENSG00000102786	INTS6	4.69473623124e-23	5	5	1.63329289371e-22	Adipose_Subcutaneous	0.761123615259	Artery_Coronary
GIANT_HEIGHT	GIANT	Height	ENSG00000163946	FAM208A	4.98019952503e-23	14	10	1.668524791e-23	Cells_Transformed_fibroblasts	0.651849980128	Pituitary
GIANT_HEIGHT	GIANT	Height	ENSG00000188312	CENPP	5.0804097531e-23	39	3	1.04968762326e-13	Uterus	0.482157289854	Thyroid
GIANT_HEIGHT	GIANT	Height	ENSG00000159210	SNF8	6.07608875469e-23	26	10	2.380739737e-15	Spleen	0.508987077964	Heart_Left_Ventricle
GIANT_HEIGHT	GIANT	Height	ENSG00000204371	EHMT2	7.58796653478e-23	6	6	2.26293765772e-18	Skin_Sun_Exposed_Lower_leg	0.0169999977687	Cells_Transformed_fibroblasts
GIANT_HEIGHT	GIANT	Height	ENSG00000154252	GAL3ST2	7.65386610429e-23	18	18	7.99896692689e-14	Brain_Cortex	0.873352364758	Esophagus_Gastroesophageal_Junction
GIANT_HEIGHT	GIANT	Height	ENSG00000204421	LY6G6C	7.65810108928e-23	5	5	1.89999756435e-14	Adrenal_Gland	0.205170276816	Esophagus_Mucosa
GIANT_HEIGHT	GIANT	Height	ENSG00000204301	NOTCH4	8.9770865948e-23	23	12	7.04638797318e-14	Breast_Mammary_Tissue	0.981087868298	Heart_Left_Ventricle
GIANT_HEIGHT	GIANT	Height	ENSG00000112062	MAPK14	9.05763463379e-23	12	12	6.3268551047e-15	Brain_Cortex	0.800744593838	Esophagus_Mucosa
GIANT_HEIGHT	GIANT	Height	ENSG00000140470	ADAMTS17	1.05668750093e-22	22	16	1.07923963223e-07	Testis	0.896476454584	Esophagus_Gastroesophageal_Junction
GIANT_HEIGHT	GIANT	Height	ENSG00000204060	FOXO6	1.13863609493e-22	12	10	7.14116968952e-10	Adipose_Subcutaneous	0.754019233359	Cells_Transformed_fibroblasts
GIANT_HEIGHT	GIANT	Height	ENSG00000163125	RPRD2	1.18222709583e-22	13	9	5.35681490822e-15	Artery_Aorta	0.374138997245	Skin_Sun_Exposed_Lower_leg
GIANT_HEIGHT	GIANT	Height	ENSG00000010165	METTL13	1.27245125299e-22	18	16	6.17201818892e-18	Testis	0.956240208984	Muscle_Skeletal
GIANT_HEIGHT	GIANT	Height	ENSG00000099860	GADD45B	1.34923306004e-22	5	5	7.15045055845e-24	Esophagus_Mucosa	0.186285626863	Lung
GIANT_HEIGHT	GIANT	Height	ENSG00000217128	FNIP1	1.62213843554e-22	7	7	3.01032757456e-15	Esophagus_Gastroesophageal_Junction	0.0403263412934	Muscle_Skeletal
GIANT_HEIGHT	GIANT	Height	ENSG00000092969	TGFB2	1.77249789927e-22	8	8	6.32036595638e-12	Heart_Atrial_Appendage	0.259964853919	Cells_Transformed_fibroblasts
GIANT_HEIGHT	GIANT	Height	ENSG00000168792	ABHD15	1.79534203168e-22	24	9	1.41372056566e-18	Cells_Transformed_fibroblasts	0.956489751112	Brain_Cerebellum
GIANT_HEIGHT	GIANT	Height	ENSG00000110514	MADD	1.86729685652e-22	24	8	6.37347016832e-14	Breast_Mammary_Tissue	0.89347013786	Adrenal_Gland
GIANT_HEIGHT	GIANT	Height	ENSG00000146109	ABT1	1.90197236098e-22	12	9	4.76674994642e-19	Uterus	0.20539536866	Adipose_Visceral_Omentum
GIANT_HEIGHT	GIANT	Height	ENSG00000156711	MAPK13	1.93707819931e-22	20	14	6.81838343361e-11	Whole_Blood	0.966195161149	Nerve_Tibial
GIANT_HEIGHT	GIANT	Height	ENSG00000165917	RAPSN	2.22813597841e-22	10	9	2.57819926971e-22	Thyroid	0.693947593674	Artery_Aorta
GIANT_HEIGHT	GIANT	Height	ENSG00000131165	CHMP1A	3.43838351302e-22	24	15	7.56812374242e-12	Cells_Transformed_fibroblasts	0.863481720741	Thyroid
GIANT_HEIGHT	GIANT	Height	ENSG00000115138	POMC	4.09992910824e-22	13	8	9.69714894936e-15	Artery_Aorta	0.999845572661	Colon_Sigmoid
GIANT_HEIGHT	GIANT	Height	ENSG00000204427	ABHD16A	4.58750976035e-22	9	9	1.37098543149e-06	Artery_Tibial	0.647131973226	Brain_Frontal_Cortex_BA9
GIANT_HEIGHT	GIANT	Height	ENSG00000143740	SNAP47	4.60914480085e-22	18	11	6.60271068274e-19	Brain_Cortex	0.109999993611	Brain_Cerebellar_Hemisphere
GIANT_HEIGHT	GIANT	Height	ENSG00000149257	SERPINH1	4.97785902935e-22	10	10	6.86661345193e-17	Skin_Sun_Exposed_Lower_leg	0.35905468503	Brain_Cortex
GIANT_HEIGHT	GIANT	Height	ENSG00000204351	SKIV2L	5.04289279355e-22	35	6	1.09590592783e-12	Colon_Transverse	0.880277455261	Heart_Atrial_Appendage
GIANT_HEIGHT	GIANT	Height	ENSG00000184924	PTRHD1	5.67881985965e-22	4	4	2.53298180529e-24	Adrenal_Gland	0.942128985493	Adipose_Subcutaneous
GIANT_HEIGHT	GIANT	Height	ENSG00000204420	C6orf25	7.61934052595e-22	6	6	5.65091882714e-22	Artery_Aorta	0.14596629649	Muscle_Skeletal
GIANT_HEIGHT	GIANT	Height	ENSG00000124783	SSR1	8.06885748455e-22	11	11	6.22022170331e-11	Artery_Coronary	0.827436473049	Artery_Tibial
GIANT_HEIGHT	GIANT	Height	ENSG00000160867	FGFR4	8.32876784035e-22	18	8	2.32495091228e-15	Nerve_Tibial	0.641007897123	Cells_Transformed_fibroblasts
GIANT_HEIGHT	GIANT	Height	ENSG00000100897	DCAF11	8.69579804286e-22	5	5	2.38189535353e-21	Muscle_Skeletal	0.799578156828	Brain_Anterior_cingulate_cortex_BA24
GIANT_HEIGHT	GIANT	Height	ENSG00000136169	SETDB2	1.12335021444e-21	22	13	1.39489737778e-15	Brain_Nucleus_accumbens_basal_ganglia	0.986354677956	Skin_Not_Sun_Exposed_Suprapubic
GIANT_HEIGHT	GIANT	Height	ENSG00000197697	HIST1H2BE	1.38447992084e-21	3	3	2.90355590523e-23	Heart_Atrial_Appendage	0.935893939686	Lung
GIANT_HEIGHT	GIANT	Height	ENSG00000204576	PRR3	1.39599427571e-21	3	3	1.89999756435e-14	Thyroid	0.00629624488765	Whole_Blood
GIANT_HEIGHT	GIANT	Height	ENSG00000176383	B3GNT4	1.74854834523e-21	4	4	6.7459989689e-21	Skin_Sun_Exposed_Lower_leg	0.00925794216041	Stomach
GIANT_HEIGHT	GIANT	Height	ENSG00000204310	AGPAT1	1.78418387516e-21	8	8	2.84974005182e-14	Adrenal_Gland	0.266917204462	Skin_Sun_Exposed_Lower_leg
GIANT_HEIGHT	GIANT	Height	ENSG00000172247	C1QTNF4	1.80121123407e-21	27	4	7.70679552638e-20	Whole_Blood	0.472706655885	Testis
GIANT_HEIGHT	GIANT	Height	ENSG00000162267	ITIH3	1.85013205683e-21	12	12	1.53762552987e-17	Small_Intestine_Terminal_Ileum	0.538669810564	Cells_EBV-transformed_lymphocytes
GIANT_HEIGHT	GIANT	Height	ENSG00000140497	SCAMP2	1.92937731493e-21	16	12	8.25172547399e-14	Adipose_Subcutaneous	0.87477238579	Esophagus_Mucosa
GIANT_HEIGHT	GIANT	Height	ENSG00000180902	D2HGDH	2.2525030098e-21	40	23	2.59211252673e-06	Liver	0.991422896863	Artery_Tibial
GIANT_HEIGHT	GIANT	Height	ENSG00000111328	CDK2AP1	2.43872903503e-21	21	5	3.399997392e-25	Thyroid	0.448612771825	Brain_Frontal_Cortex_BA9
GIANT_HEIGHT	GIANT	Height	ENSG00000204564	C6orf136	2.73455800015e-21	5	5	4.83934743702e-20	Nerve_Tibial	0.363310974357	Testis
GIANT_HEIGHT	GIANT	Height	ENSG00000135862	LAMC1	3.11938517035e-21	12	6	4.52236313971e-18	Lung	0.971537510359	Thyroid
GIANT_HEIGHT	GIANT	Height	ENSG00000254470	AP5B1	3.56085795825e-21	9	9	4.46047540382e-12	Muscle_Skeletal	0.634294773509	Adipose_Visceral_Omentum
GIANT_HEIGHT	GIANT	Height	ENSG00000173588	CCDC41	3.89900521695e-21	8	8	1.45223686657e-18	Lung	0.699091767153	Nerve_Tibial
GIANT_HEIGHT	GIANT	Height	ENSG00000168393	DTYMK	3.96253658512e-21	21	20	5.70583946002e-10	Skin_Sun_Exposed_Lower_leg	0.720579335434	Muscle_Skeletal
GIANT_HEIGHT	GIANT	Height	ENSG00000183691	NOG	4.08262152358e-21	12	12	4.51684501566e-19	Esophagus_Muscularis	0.847086700918	Adrenal_Gland
GIANT_HEIGHT	GIANT	Height	ENSG00000204580	DDR1	4.09154664467e-21	9	9	4.19999523892e-08	Prostate	0.960403905444	Cells_EBV-transformed_lymphocytes
GIANT_HEIGHT	GIANT	Height	ENSG00000182685	BRICD5	4.1636301532e-21	24	11	3.07156730135e-16	Thyroid	0.268208073474	Colon_Sigmoid
GIANT_HEIGHT	GIANT	Height	ENSG00000121481	RNF2	5.97167683361e-21	10	10	1.99227512755e-11	Artery_Coronary	0.763817165018	Thyroid
GIANT_HEIGHT	GIANT	Height	ENSG00000203818	HIST2H3PS2	7.86581490608e-21	3	3	1.79456202772e-13	Brain_Anterior_cingulate_cortex_BA24	3.20808516812e-08	Brain_Hypothalamus
GIANT_HEIGHT	GIANT	Height	ENSG00000164091	WDR82	8.33798011544e-21	5	5	4.59999984627e-13	Esophagus_Mucosa	0.156704659768	Adrenal_Gland
GIANT_HEIGHT	GIANT	Height	ENSG00000118292	C1orf54	1.01195649577e-20	13	9	1.00621278184e-11	Brain_Hypothalamus	0.400000007537	Skin_Not_Sun_Exposed_Suprapubic
GIANT_HEIGHT	GIANT	Height	ENSG00000204536	CCHCR1	1.02336868992e-20	33	4	1.67842985595e-10	Muscle_Skeletal	0.861345065822	Thyroid
GIANT_HEIGHT	GIANT	Height	ENSG00000124508	BTN2A2	1.14025467004e-20	33	9	6.61630709599e-31	Esophagus_Mucosa	0.971286912339	Whole_Blood
GIANT_HEIGHT	GIANT	Height	ENSG00000135929	CYP27A1	1.29315610793e-20	17	11	4.02679631061e-22	Testis	0.987239088575	Adrenal_Gland
GIANT_HEIGHT	GIANT	Height	ENSG00000106809	OGN	1.32220530423e-20	17	13	4.79295088798e-15	Muscle_Skeletal	0.255216057482	Brain_Hypothalamus
GIANT_HEIGHT	GIANT	Height	ENSG00000136485	DCAF7	1.34525611469e-20	7	7	1.58787398014e-16	Stomach	0.0281000042676	Colon_Transverse
GIANT_HEIGHT	GIANT	Height	ENSG00000204525	HLA-C	1.6418021958e-20	43	1	9.28642033363e-31	Spleen	6.41027686426e-09	Brain_Cortex
GIANT_HEIGHT	GIANT	Height	ENSG00000134551	PRH2	1.7087264842e-20	4	4	1.72458305025e-22	Ovary	0.949194715785	Skin_Not_Sun_Exposed_Suprapubic
GIANT_HEIGHT	GIANT	Height	ENSG00000244687	UBE2V1	1.85583351021e-20	8	8	3.56581664053e-24	Skin_Sun_Exposed_Lower_leg	0.930681111909	Adrenal_Gland
GIANT_HEIGHT	GIANT	Height	ENSG00000204516	MICB	1.88377115418e-20	36	6	2.87290725187e-07	Muscle_Skeletal	0.904224772085	Lung
GIANT_HEIGHT	GIANT	Height	ENSG00000170832	USP32	2.05015133954e-20	3	3	1.6225060728e-21	Skin_Not_Sun_Exposed_Suprapubic	0.210000002848	Uterus
GIANT_HEIGHT	GIANT	Height	ENSG00000013810	TACC3	2.16802258609e-20	21	6	5.28956072654e-12	Nerve_Tibial	0.810788844191	Brain_Nucleus_accumbens_basal_ganglia
GIANT_HEIGHT	GIANT	Height	ENSG00000204392	LSM2	2.20315282218e-20	4	4	1.51639713026e-16	Artery_Tibial	0.815523215685	Colon_Transverse
GIANT_HEIGHT	GIANT	Height	ENSG00000124614	RPS10	2.33394496301e-20	17	10	5.1873590903e-12	Nerve_Tibial	0.522525665642	Artery_Aorta
GIANT_HEIGHT	GIANT	Height	ENSG00000141905	NFIC	2.39603318871e-20	15	15	3.87202270586e-20	Artery_Tibial	0.359841178673	Breast_Mammary_Tissue
GIANT_HEIGHT	GIANT	Height	ENSG00000213780	GTF2H4	2.60575755532e-20	5	5	4.99360887622e-15	Brain_Hypothalamus	0.00583973448206	Lung
GIANT_HEIGHT	GIANT	Height	ENSG00000136436	CALCOCO2	2.63148219964e-20	10	10	6.06367617213e-11	Colon_Transverse	0.130000006266	Artery_Tibial
GIANT_HEIGHT	GIANT	Height	ENSG00000154227	CERS3	3.11444758818e-20	12	11	2.96702049269e-14	Muscle_Skeletal	0.4870881001	Prostate
GIANT_HEIGHT	GIANT	Height	ENSG00000166225	FRS2	3.18588526179e-20	14	12	5.54627564013e-17	Thyroid	0.515500751934	Brain_Cerebellar_Hemisphere
GIANT_HEIGHT	GIANT	Height	ENSG00000137331	IER3	3.81918560021e-20	6	6	1.29277556597e-20	Heart_Left_Ventricle	0.774944714957	Cells_Transformed_fibroblasts
GIANT_HEIGHT	GIANT	Height	ENSG00000087494	PTHLH	4.01143404722e-20	12	12	3.57755223973e-23	Brain_Cerebellar_Hemisphere	0.890307788018	Brain_Anterior_cingulate_cortex_BA24
GIANT_HEIGHT	GIANT	Height	ENSG00000124198	ARFGEF2	4.30082287744e-20	10	9	1.02792887432e-19	Testis	0.936097799978	Skin_Sun_Exposed_Lower_leg
GIANT_HEIGHT	GIANT	Height	ENSG00000120071	KANSL1	4.3090955905e-20	37	7	8.38490276905e-10	Skin_Not_Sun_Exposed_Suprapubic	0.888597598307	Stomach
GIANT_HEIGHT	GIANT	Height	ENSG00000166986	MARS	4.60671199972e-20	10	10	4.97296811548e-08	Testis	0.780850081049	Vagina
GIANT_HEIGHT	GIANT	Height	ENSG00000165672	PRDX3	4.63900766528e-20	10	10	3.09406346919e-12	Breast_Mammary_Tissue	0.607001899891	Muscle_Skeletal
GIANT_HEIGHT	GIANT	Height	ENSG00000185920	PTCH1	5.10738768654e-20	7	7	3.81500051163e-15	Liver	0.349571452512	Whole_Blood
GIANT_HEIGHT	GIANT	Height	ENSG00000069011	PITX1	6.17250921255e-20	9	9	2.60029171771e-20	Testis	0.935122411583	Heart_Left_Ventricle
GIANT_HEIGHT	GIANT	Height	ENSG00000149182	ARFGAP2	6.23255265635e-20	7	7	4.71021021052e-11	Pancreas	0.262964494826	Heart_Atrial_Appendage
GIANT_HEIGHT	GIANT	Height	ENSG00000110536	PTPMT1	6.34712103135e-20	5	5	3.03365361177e-12	Skin_Sun_Exposed_Lower_leg	0.62573341795	Brain_Cortex
GIANT_HEIGHT	GIANT	Height	ENSG00000162241	SLC25A45	6.43717907645e-20	5	5	4.90371795153e-16	Skin_Not_Sun_Exposed_Suprapubic	0.633824191101	Artery_Tibial
GIANT_HEIGHT	GIANT	Height	ENSG00000007314	SCN4A	6.511598159e-20	4	4	1.00732829073e-19	Adrenal_Gland	0.00140137965679	Nerve_Tibial
GIANT_HEIGHT	GIANT	Height	ENSG00000176124	DLEU1	6.62791542432e-20	16	13	1.25914712414e-10	Lung	0.891823759872	Adipose_Subcutaneous
GIANT_HEIGHT	GIANT	Height	ENSG00000100968	NFATC4	6.82263411409e-20	13	12	6.22091596976e-22	Cells_Transformed_fibroblasts	0.442008174131	Breast_Mammary_Tissue
GIANT_HEIGHT	GIANT	Height	ENSG00000051825	MPHOSPH9	7.30624662662e-20	18	9	2.18000635964e-22	Esophagus_Muscularis	0.125485996654	Esophagus_Gastroesophageal_Junction
GIANT_HEIGHT	GIANT	Height	ENSG00000170175	CHRNB1	8.32810990409e-20	25	6	1.50200220028e-24	Breast_Mammary_Tissue	0.150835629923	Brain_Cerebellar_Hemisphere
GIANT_HEIGHT	GIANT	Height	ENSG00000169228	RAB24	9.23533641559e-20	13	12	4.14713785326e-21	Artery_Tibial	0.245869302745	Cells_EBV-transformed_lymphocytes
GIANT_HEIGHT	GIANT	Height	ENSG00000127993	RBM48	9.25019888592e-20	10	9	4.53977654235e-14	Muscle_Skeletal	0.943046771262	Adipose_Visceral_Omentum
GIANT_HEIGHT	GIANT	Height	ENSG00000010803	SCMH1	9.78380099505e-20	11	10	4.14769903898e-18	Brain_Cortex	0.796048974509	Muscle_Skeletal
GIANT_HEIGHT	GIANT	Height	ENSG00000175334	BANF1	1.06166842115e-19	21	5	3.80289570236e-13	Whole_Blood	0.98287523328	Stomach
GIANT_HEIGHT	GIANT	Height	ENSG00000135926	TMBIM1	1.16067887289e-19	20	8	2.39058086675e-17	Testis	0.928997072803	Spleen
GIANT_HEIGHT	GIANT	Height	ENSG00000162244	RPL29	1.21612387486e-19	40	18	2.55806293571e-10	Esophagus_Gastroesophageal_Junction	0.992660918385	Adipose_Visceral_Omentum
GIANT_HEIGHT	GIANT	Height	ENSG00000115649	CNPPD1	1.28384281901e-19	7	7	6.14565810749e-14	Artery_Coronary	0.347602735619	Muscle_Skeletal
GIANT_HEIGHT	GIANT	Height	ENSG00000187105	HEATR4	1.29390198406e-19	23	11	4.64064946772e-10	Vagina	0.950625355847	Colon_Transverse
GIANT_HEIGHT	GIANT	Height	ENSG00000177082	WDR73	1.30762555325e-19	34	5	6.05871058142e-08	Brain_Cerebellum	0.998051903376	Cells_Transformed_fibroblasts
GIANT_HEIGHT	GIANT	Height	ENSG00000181284	TMEM102	1.33002718532e-19	8	8	4.69763403832e-13	Muscle_Skeletal	0.255612027013	Pituitary
GIANT_HEIGHT	GIANT	Height	ENSG00000152670	DDX4	1.35471800774e-19	4	4	8.23907265423e-22	Brain_Nucleus_accumbens_basal_ganglia	3.2545682225e-10	Brain_Putamen_basal_ganglia
GIANT_HEIGHT	GIANT	Height	ENSG00000130921	C12orf65	1.49700945143e-19	10	8	3.59186789654e-21	Nerve_Tibial	0.859999998096	Skin_Sun_Exposed_Lower_leg
GIANT_HEIGHT	GIANT	Height	ENSG00000158122	AAED1	1.79563705717e-19	7	7	1.05847682615e-19	Adipose_Subcutaneous	0.942388183472	Pancreas
GIANT_HEIGHT	GIANT	Height	ENSG00000126882	FAM78A	1.83331445438e-19	5	5	1.22321364103e-21	Brain_Cortex	0.511753918426	Spleen
GIANT_HEIGHT	GIANT	Height	ENSG00000074317	SNCB	1.8598127556e-19	8	8	1.48421690141e-16	Vagina	0.424031107461	Muscle_Skeletal
GIANT_HEIGHT	GIANT	Height	ENSG00000141293	SKAP1	2.16450853509e-19	12	11	5.54067924957e-09	Lung	0.861729585095	Brain_Nucleus_accumbens_basal_ganglia
GIANT_HEIGHT	GIANT	Height	ENSG00000100815	TRIP11	2.18908213774e-19	19	13	7.59832015683e-20	Pituitary	0.280000024673	Adrenal_Gland
GIANT_HEIGHT	GIANT	Height	ENSG00000219481	NBPF1	2.27972537657e-19	18	11	2.36914537377e-21	Esophagus_Mucosa	0.548137358069	Whole_Blood
GIANT_HEIGHT	GIANT	Height	ENSG00000198336	MYL4	2.29760430089e-19	20	8	7.19269154577e-16	Muscle_Skeletal	0.866932749543	Prostate
GIANT_HEIGHT	GIANT	Height	ENSG00000094975	SUCO	2.39472640962e-19	24	9	1.36387644945e-14	Pancreas	0.966735606655	Esophagus_Mucosa
GIANT_HEIGHT	GIANT	Height	ENSG00000117118	SDHB	2.80178188517e-19	10	10	1.33126909257e-21	Testis	0.936624073369	Uterus
GIANT_HEIGHT	GIANT	Height	ENSG00000184302	SIX6	3.01930551722e-19	2	2	2.67844829406e-20	Muscle_Skeletal	7.94134845877e-06	Pituitary
GIANT_HEIGHT	GIANT	Height	ENSG00000077348	EXOSC5	3.47317223007e-19	13	9	3.98907247125e-20	Testis	0.31499047536	Artery_Tibial
GIANT_HEIGHT	GIANT	Height	ENSG00000188389	PDCD1	4.00666629932e-19	13	12	1.32776922222e-07	Testis	0.922867154461	Whole_Blood
GIANT_HEIGHT	GIANT	Height	ENSG00000134575	ACP2	4.14057311805e-19	21	6	7.81114432283e-19	Brain_Cerebellar_Hemisphere	0.339999986477	Prostate
GIANT_HEIGHT	GIANT	Height	ENSG00000139155	SLCO1C1	4.35875623806e-19	7	6	8.31433145169e-22	Skin_Not_Sun_Exposed_Suprapubic	0.566411172946	Brain_Hippocampus
GIANT_HEIGHT	GIANT	Height	ENSG00000204542	C6orf15	5.15643949128e-19	4	4	2.30316936617e-08	Skin_Not_Sun_Exposed_Suprapubic	0.850380027898	Pituitary
GIANT_HEIGHT	GIANT	Height	ENSG00000090975	PITPNM2	5.47713552865e-19	7	7	2.25233031082e-21	Thyroid	0.855898289599	Nerve_Tibial
GIANT_HEIGHT	GIANT	Height	ENSG00000105429	MEGF8	5.58191973162e-19	5	5	7.70075125165e-11	Heart_Atrial_Appendage	0.571072807328	Brain_Cerebellar_Hemisphere
GIANT_HEIGHT	GIANT	Height	ENSG00000213619	NDUFS3	5.73787131458e-19	6	6	4.04333446539e-15	Ovary	0.924827532112	Adipose_Subcutaneous
GIANT_HEIGHT	GIANT	Height	ENSG00000156232	WHAMM	7.00542665828e-19	17	8	1.89224797169e-06	Thyroid	0.981195890892	Adipose_Visceral_Omentum
GIANT_HEIGHT	GIANT	Height	ENSG00000143420	ENSA	7.04799826644e-19	7	7	8.65265830805e-10	Cells_Transformed_fibroblasts	0.881734625837	Liver
GIANT_HEIGHT	GIANT	Height	ENSG00000127989	MTERF	7.49746812236e-19	5	5	2.84251370048e-17	Nerve_Tibial	0.223551406998	Brain_Cortex
GIANT_HEIGHT	GIANT	Height	ENSG00000172301	COPRS	7.60089793993e-19	15	9	4.72731980882e-15	Testis	0.00282954627742	Thyroid
GIANT_HEIGHT	GIANT	Height	ENSG00000163939	PBRM1	7.64859865722e-19	6	5	3.42170642765e-15	Esophagus_Mucosa	0.720535518486	Cells_Transformed_fibroblasts
GIANT_HEIGHT	GIANT	Height	ENSG00000248540	RP11-247C2.2	8.05572193045e-19	11	8	3.07895342e-12	Lung	0.630276585238	Esophagus_Muscularis
GIANT_HEIGHT	GIANT	Height	ENSG00000106266	SNX8	9.00866615408e-19	13	11	6.94803575754e-08	Lung	0.998023981938	Skin_Not_Sun_Exposed_Suprapubic
GIANT_HEIGHT	GIANT	Height	ENSG00000055955	ITIH4	9.25676131737e-19	40	2	5.0200471982e-23	Brain_Nucleus_accumbens_basal_ganglia	4.35380891797e-06	Pancreas
GIANT_HEIGHT	GIANT	Height	ENSG00000233822	HIST1H2BN	9.3892592653e-19	6	6	3.53614770862e-18	Skin_Sun_Exposed_Lower_leg	0.986626992936	Cells_EBV-transformed_lymphocytes
GIANT_HEIGHT	GIANT	Height	ENSG00000197238	HIST1H4J	9.46423147491e-19	12	10	9.13746719199e-05	Ovary	0.541404895515	Pituitary
GIANT_HEIGHT	GIANT	Height	ENSG00000149646	CNBD2	1.07418960717e-18	5	5	1.31352190031e-19	Brain_Cerebellum	0.737267715557	Colon_Sigmoid
GIANT_HEIGHT	GIANT	Height	ENSG00000165923	AGBL2	1.09870989553e-18	7	7	5.83600977079e-13	Pituitary	0.897313870372	Colon_Transverse
GIANT_HEIGHT	GIANT	Height	ENSG00000171105	INSR	1.20428904294e-18	11	11	6.15704416662e-15	Pancreas	0.918295361326	Breast_Mammary_Tissue
GIANT_HEIGHT	GIANT	Height	ENSG00000204410	MSH5	1.20433916908e-18	7	7	4.50089073362e-17	Brain_Putamen_basal_ganglia	0.000212877232762	Cells_Transformed_fibroblasts
GIANT_HEIGHT	GIANT	Height	ENSG00000101311	FERMT1	1.25768276539e-18	10	10	8.56122381843e-07	Thyroid	0.905125746154	Pancreas
GIANT_HEIGHT	GIANT	Height	ENSG00000143382	ADAMTSL4	1.30930743669e-18	12	9	5.48325685285e-07	Breast_Mammary_Tissue	0.765051103504	Esophagus_Muscularis
GIANT_HEIGHT	GIANT	Height	ENSG00000163938	GNL3	1.37569153704e-18	25	9	5.57415057434e-17	Skin_Sun_Exposed_Lower_leg	0.3631138025	Brain_Nucleus_accumbens_basal_ganglia
GIANT_HEIGHT	GIANT	Height	ENSG00000257727	CNPY2	1.42025086544e-18	10	9	1.59590212925e-17	Esophagus_Mucosa	0.952944261533	Adipose_Visceral_Omentum
GIANT_HEIGHT	GIANT	Height	ENSG00000182196	ARL6IP4	1.67292350794e-18	9	6	6.78278243432e-17	Brain_Nucleus_accumbens_basal_ganglia	0.66000000871	Artery_Coronary
GIANT_HEIGHT	GIANT	Height	ENSG00000129038	LOXL1	1.71025026569e-18	12	11	5.46814243116e-13	Adipose_Subcutaneous	0.987632050177	Nerve_Tibial
GIANT_HEIGHT	GIANT	Height	ENSG00000118402	ELOVL4	2.02765666075e-18	18	13	9.43631742451e-09	Esophagus_Gastroesophageal_Junction	0.893800912458	Pancreas
GIANT_HEIGHT	GIANT	Height	ENSG00000196812	ZSCAN16	2.17769391486e-18	12	12	9.6999984136e-14	Esophagus_Mucosa	0.726444834218	Stomach
GIANT_HEIGHT	GIANT	Height	ENSG00000204618	RNF39	2.5405663607e-18	14	9	9.4111961891e-08	Stomach	0.88389284034	Skin_Sun_Exposed_Lower_leg
GIANT_HEIGHT	GIANT	Height	ENSG00000174564	IL20RB	2.95835385903e-18	17	9	1.54051343406e-17	Adrenal_Gland	0.185996515507	Prostate
GIANT_HEIGHT	GIANT	Height	ENSG00000001630	CYP51A1	3.1938805879e-18	6	5	2.52844742144e-18	Liver	0.793310639553	Brain_Hippocampus
GIANT_HEIGHT	GIANT	Height	ENSG00000164086	DUSP7	3.2224735181e-18	3	3	5.30001763355e-17	Artery_Aorta	0.187946086613	Brain_Caudate_basal_ganglia
GIANT_HEIGHT	GIANT	Height	ENSG00000168397	ATG4B	3.31194034757e-18	26	25	3.00000417531e-11	Artery_Coronary	0.930119810654	Esophagus_Gastroesophageal_Junction
GIANT_HEIGHT	GIANT	Height	ENSG00000161714	PLCD3	3.6062605771e-18	16	12	8.00118200871e-11	Nerve_Tibial	0.799971028932	Brain_Nucleus_accumbens_basal_ganglia
GIANT_HEIGHT	GIANT	Height	ENSG00000014138	POLA2	3.89037079581e-18	20	13	4.57773593175e-10	Brain_Caudate_basal_ganglia	0.951906121212	Breast_Mammary_Tissue
GIANT_HEIGHT	GIANT	Height	ENSG00000187837	HIST1H1C	4.42078876726e-18	11	11	2.08322262046e-16	Brain_Hypothalamus	0.945695809286	Colon_Transverse
GIANT_HEIGHT	GIANT	Height	ENSG00000179546	HTR1D	4.51069374485e-18	9	8	9.37323944138e-21	Colon_Transverse	0.0492239677425	Brain_Nucleus_accumbens_basal_ganglia
GIANT_HEIGHT	GIANT	Height	ENSG00000069849	ATP1B3	4.70528096735e-18	15	13	3.06118238236e-09	Artery_Tibial	0.973270324847	Cells_Transformed_fibroblasts
GIANT_HEIGHT	GIANT	Height	ENSG00000114125	RNF7	4.87794093213e-18	14	11	1.43982237148e-06	Brain_Hypothalamus	0.909136923077	Nerve_Tibial
GIANT_HEIGHT	GIANT	Height	ENSG00000096433	ITPR3	4.94620683925e-18	22	14	9.18081377188e-16	Pancreas	0.581250842655	Adipose_Subcutaneous
GIANT_HEIGHT	GIANT	Height	ENSG00000197959	DNM3	5.18715044877e-18	13	11	1.62318977671e-08	Cells_EBV-transformed_lymphocytes	0.76812493263	Muscle_Skeletal
GIANT_HEIGHT	GIANT	Height	ENSG00000213901	SLC23A3	5.35411938743e-18	19	8	1.60071739925e-22	Nerve_Tibial	0.00452747483642	Cells_EBV-transformed_lymphocytes
GIANT_HEIGHT	GIANT	Height	ENSG00000124564	SLC17A3	5.86992097276e-18	5	4	3.97899118894e-14	Testis	0.00730495361202	Artery_Aorta
GIANT_HEIGHT	GIANT	Height	ENSG00000204560	DHX16	7.37351521645e-18	9	8	2.39473725108e-08	Breast_Mammary_Tissue	0.953322201511	Muscle_Skeletal
GIANT_HEIGHT	GIANT	Height	ENSG00000136463	TACO1	8.82196038033e-18	5	5	1.32452363894e-19	Small_Intestine_Terminal_Ileum	0.982107776491	Brain_Cerebellum
GIANT_HEIGHT	GIANT	Height	ENSG00000256018	HIST1H3G	9.09170807061e-18	2	2	6.24847306727e-17	Colon_Transverse	0.00271850571074	Whole_Blood
GIANT_HEIGHT	GIANT	Height	ENSG00000205937	RNPS1	9.36588573877e-18	24	11	1.01054134551e-11	Brain_Cortex	0.769868456192	Skin_Sun_Exposed_Lower_leg
GIANT_HEIGHT	GIANT	Height	ENSG00000167182	SP2	9.46687331972e-18	7	7	1.27886359435e-14	Brain_Cerebellar_Hemisphere	0.716704658356	Brain_Putamen_basal_ganglia
GIANT_HEIGHT	GIANT	Height	ENSG00000176390	CRLF3	1.00391903504e-17	31	4	1.61674430877e-17	Esophagus_Mucosa	0.95868066668	Brain_Frontal_Cortex_BA9
GIANT_HEIGHT	GIANT	Height	ENSG00000107317	PTGDS	1.05725256012e-17	11	8	3.5307216461e-10	Muscle_Skeletal	0.983547106489	Thyroid
GIANT_HEIGHT	GIANT	Height	ENSG00000111325	OGFOD2	1.06356152908e-17	7	6	2.05474719434e-16	Cells_Transformed_fibroblasts	0.151415728375	Stomach
GIANT_HEIGHT	GIANT	Height	ENSG00000176371	ZSCAN2	1.06500938782e-17	9	9	2.60161946557e-09	Whole_Blood	0.705996006757	Cells_Transformed_fibroblasts
GIANT_HEIGHT	GIANT	Height	ENSG00000141458	NPC1	1.15730391631e-17	26	5	1.19630849637e-16	Muscle_Skeletal	0.118024809718	Esophagus_Gastroesophageal_Junction
GIANT_HEIGHT	GIANT	Height	ENSG00000248098	BCKDHA	1.15905412819e-17	16	13	2.83116889454e-15	Muscle_Skeletal	0.844179965512	Pituitary
GIANT_HEIGHT	GIANT	Height	ENSG00000171793	CTPS1	1.17393711576e-17	16	14	4.37370134529e-09	Adrenal_Gland	0.817305140844	Prostate
GIANT_HEIGHT	GIANT	Height	ENSG00000155660	PDIA4	1.20130792887e-17	13	7	1.70000159915e-18	Adipose_Visceral_Omentum	0.703317902723	Colon_Sigmoid
GIANT_HEIGHT	GIANT	Height	ENSG00000123178	SPRYD7	1.24163216967e-17	12	12	4.16591406891e-10	Brain_Cerebellum	0.996165515322	Spleen
GIANT_HEIGHT	GIANT	Height	ENSG00000180316	PNPLA1	1.24286459207e-17	4	4	4.01038324031e-17	Stomach	0.0418430215501	Skin_Sun_Exposed_Lower_leg
GIANT_HEIGHT	GIANT	Height	ENSG00000169193	CCDC126	1.25160438556e-17	6	5	1.6049047295e-18	Esophagus_Mucosa	0.910000000601	Cells_Transformed_fibroblasts
GIANT_HEIGHT	GIANT	Height	ENSG00000066827	ZFAT	1.32505282983e-17	11	11	4.73994753289e-16	Muscle_Skeletal	0.739846746986	Stomach
GIANT_HEIGHT	GIANT	Height	ENSG00000204978	C19orf69	1.32956217603e-17	9	7	2.96500518298e-20	Adipose_Subcutaneous	0.903806117246	Spleen
GIANT_HEIGHT	GIANT	Height	ENSG00000117360	PRPF3	1.58049914222e-17	9	9	1.57946826703e-09	Spleen	0.626323467983	Liver
GIANT_HEIGHT	GIANT	Height	ENSG00000153574	RPIA	1.61401678237e-17	16	11	1.10938320472e-11	Pituitary	0.711405375105	Cells_EBV-transformed_lymphocytes
GIANT_HEIGHT	GIANT	Height	ENSG00000103253	HAGHL	1.64324845318e-17	27	8	3.92638311734e-20	Adrenal_Gland	0.667089299113	Artery_Aorta
GIANT_HEIGHT	GIANT	Height	ENSG00000185662	C5orf50	1.74136097812e-17	1	1	1.74136097812e-17	Testis	1.74136097812e-17	Testis
GIANT_HEIGHT	GIANT	Height	ENSG00000140525	FANCI	1.742510448e-17	9	9	2.26079007232e-08	Artery_Tibial	0.929999997388	Lung
GIANT_HEIGHT	GIANT	Height	ENSG00000106012	IQCE	1.81809294175e-17	14	14	5.1128070122e-24	Uterus	0.906716690875	Esophagus_Gastroesophageal_Junction
GIANT_HEIGHT	GIANT	Height	ENSG00000127081	ZNF484	1.84687503949e-17	12	11	2.23087707977e-17	Uterus	0.798882766308	Thyroid
GIANT_HEIGHT	GIANT	Height	ENSG00000173727	AP000769.1	1.86384943248e-17	9	7	2.05343127723e-12	Colon_Sigmoid	0.0443667268153	Skin_Sun_Exposed_Lower_leg
GIANT_HEIGHT	GIANT	Height	ENSG00000172613	RAD9A	1.99751177826e-17	31	23	2.79162298376e-14	Colon_Sigmoid	0.987575776634	Artery_Tibial
GIANT_HEIGHT	GIANT	Height	ENSG00000114383	TUSC2	2.35860852242e-17	3	3	2.62660410317e-09	Brain_Cortex	0.797529361399	Cells_Transformed_fibroblasts
GIANT_HEIGHT	GIANT	Height	ENSG00000163464	CXCR1	2.38379180391e-17	9	9	5.23061704204e-08	Testis	0.250000000735	Thyroid
GIANT_HEIGHT	GIANT	Height	ENSG00000173898	SPTBN2	2.42119836143e-17	10	10	2.56033665584e-06	Breast_Mammary_Tissue	0.431796259403	Lung
GIANT_HEIGHT	GIANT	Height	ENSG00000148120	C9orf3	2.62616988125e-17	6	6	8.8017297119e-09	Cells_EBV-transformed_lymphocytes	0.340356748988	Lung
GIANT_HEIGHT	GIANT	Height	ENSG00000213719	CLIC1	3.04315567442e-17	7	7	4.19999523892e-08	Adipose_Visceral_Omentum	0.978850085464	Esophagus_Mucosa
GIANT_HEIGHT	GIANT	Height	ENSG00000008710	PKD1	3.10932606375e-17	7	7	1.0897770713e-13	Adipose_Subcutaneous	0.807108286924	Artery_Aorta
GIANT_HEIGHT	GIANT	Height	ENSG00000174996	KLC2	3.14598365695e-17	10	7	1.15078014017e-09	Brain_Putamen_basal_ganglia	0.955551033135	Skin_Sun_Exposed_Lower_leg
GIANT_HEIGHT	GIANT	Height	ENSG00000175224	ATG13	3.33381825316e-17	14	9	2.20000462308e-16	Whole_Blood	0.956467509748	Skin_Not_Sun_Exposed_Suprapubic
GIANT_HEIGHT	GIANT	Height	ENSG00000143398	PIP5K1A	3.48844904482e-17	11	11	8.30000802145e-11	Brain_Cerebellum	0.509808942143	Muscle_Skeletal
GIANT_HEIGHT	GIANT	Height	ENSG00000103260	METRN	3.52312982783e-17	6	6	6.57585003614e-15	Cells_Transformed_fibroblasts	0.722347278736	Thyroid
GIANT_HEIGHT	GIANT	Height	ENSG00000127838	PNKD	3.5570849094e-17	19	11	8.53102969544e-21	Adipose_Subcutaneous	0.592577822517	Adrenal_Gland
GIANT_HEIGHT	GIANT	Height	ENSG00000130958	SLC35D2	3.68323256782e-17	4	4	1.36174289687e-10	Muscle_Skeletal	0.929999997388	Uterus
GIANT_HEIGHT	GIANT	Height	ENSG00000107882	SUFU	3.86684550125e-17	8	8	3.03878186126e-17	Skin_Sun_Exposed_Lower_leg	0.0138814013197	Esophagus_Gastroesophageal_Junction
GIANT_HEIGHT	GIANT	Height	ENSG00000014216	CAPN1	4.02365613662e-17	10	9	3.64607246632e-09	Muscle_Skeletal	0.50847801697	Colon_Transverse
GIANT_HEIGHT	GIANT	Height	ENSG00000158428	C2orf62	4.56313597244e-17	8	8	2.84844506572e-14	Thyroid	0.997951763084	Spleen
GIANT_HEIGHT	GIANT	Height	ENSG00000127084	FGD3	4.58574187323e-17	26	10	9.40322471976e-11	Ovary	0.980313344423	Artery_Tibial
GIANT_HEIGHT	GIANT	Height	ENSG00000164081	TEX264	4.59124597457e-17	25	4	4.39867944346e-18	Heart_Left_Ventricle	0.67075551945	Spleen
GIANT_HEIGHT	GIANT	Height	ENSG00000171206	TRIM8	4.76196508558e-17	9	8	2.86762097154e-19	Muscle_Skeletal	0.671054775469	Brain_Cerebellum
GIANT_HEIGHT	GIANT	Height	ENSG00000225190	PLEKHM1	5.34493135963e-17	14	9	4.81299342092e-12	Pituitary	0.571498755181	Brain_Frontal_Cortex_BA9
GIANT_HEIGHT	GIANT	Height	ENSG00000143369	ECM1	5.95581922181e-17	13	10	1.05103940382e-10	Heart_Left_Ventricle	0.948148318521	Skin_Sun_Exposed_Lower_leg
GIANT_HEIGHT	GIANT	Height	ENSG00000127585	FBXL16	6.07892794722e-17	11	11	2.69688578766e-14	Nerve_Tibial	0.986918340582	Prostate
GIANT_HEIGHT	GIANT	Height	ENSG00000124562	SNRPC	6.47248146711e-17	22	4	3.14890673104e-07	Uterus	0.749990684621	Adipose_Subcutaneous
GIANT_HEIGHT	GIANT	Height	ENSG00000204713	TRIM27	6.89775228334e-17	6	6	3.91834987037e-14	Liver	0.428588269625	Brain_Cerebellum
GIANT_HEIGHT	GIANT	Height	ENSG00000177191	B3GNT8	7.90148228484e-17	19	7	5.99271829006e-20	Cells_Transformed_fibroblasts	0.633672610294	Brain_Putamen_basal_ganglia
GIANT_HEIGHT	GIANT	Height	ENSG00000164087	POC1A	8.10229571646e-17	3	3	2.5859295977e-08	Adipose_Subcutaneous	1.58939163494e-05	Brain_Cerebellum
GIANT_HEIGHT	GIANT	Height	ENSG00000136147	PHF11	8.26710781186e-17	18	15	1.23252228361e-13	Prostate	0.900362186585	Whole_Blood
GIANT_HEIGHT	GIANT	Height	ENSG00000008988	RPS20	8.51958431397e-17	21	11	1.27220185652e-19	Skin_Not_Sun_Exposed_Suprapubic	0.602874795929	Brain_Hippocampus
GIANT_HEIGHT	GIANT	Height	ENSG00000142046	TMEM91	8.75505268303e-17	14	11	1.49789094511e-12	Lung	0.821306723984	Adipose_Subcutaneous
GIANT_HEIGHT	GIANT	Height	ENSG00000177058	SLC38A9	8.85925769588e-17	9	9	5.81623183381e-19	Brain_Cerebellum	0.781338943498	Adrenal_Gland
GIANT_HEIGHT	GIANT	Height	ENSG00000111011	RSRC2	8.87487097097e-17	8	8	3.70000546301e-13	Brain_Cerebellar_Hemisphere	0.702008766394	Artery_Aorta
GIANT_HEIGHT	GIANT	Height	ENSG00000196284	SUPT3H	8.88815746026e-17	26	9	1.36758311629e-19	Skin_Sun_Exposed_Lower_leg	0.934728204456	Brain_Cortex
GIANT_HEIGHT	GIANT	Height	ENSG00000204472	AIF1	9.16122762197e-17	3	3	4.12602498554e-08	Brain_Nucleus_accumbens_basal_ganglia	0.385439205199	Testis
GIANT_HEIGHT	GIANT	Height	ENSG00000007264	MATK	9.42004273594e-17	11	10	1.57311867861e-15	Esophagus_Mucosa	0.987225834312	Skin_Not_Sun_Exposed_Suprapubic
GIANT_HEIGHT	GIANT	Height	ENSG00000169258	GPRIN1	9.8062658961e-17	12	11	4.18992627378e-12	Skin_Not_Sun_Exposed_Suprapubic	0.982502632389	Esophagus_Mucosa
GIANT_HEIGHT	GIANT	Height	ENSG00000114120	SLC25A36	1.02543032242e-16	5	5	1.79035698874e-18	Brain_Hypothalamus	0.909416174437	Pituitary
GIANT_HEIGHT	GIANT	Height	ENSG00000121486	TRMT1L	1.10498249324e-16	8	8	2.35914517501e-16	Brain_Cortex	0.900000002786	Esophagus_Mucosa
GIANT_HEIGHT	GIANT	Height	ENSG00000117586	TNFSF4	1.18118374222e-16	10	8	5.84215817249e-14	Adipose_Subcutaneous	0.657269576585	Testis
GIANT_HEIGHT	GIANT	Height	ENSG00000137944	CCBL2	1.30294889242e-16	40	2	9.45376115318e-21	Adrenal_Gland	0.00468045660648	Uterus
GIANT_HEIGHT	GIANT	Height	ENSG00000185963	BICD2	1.31614895641e-16	12	11	2.86282724223e-15	Cells_EBV-transformed_lymphocytes	0.228097820564	Brain_Cerebellum
GIANT_HEIGHT	GIANT	Height	ENSG00000081692	JMJD4	1.337707749e-16	8	8	2.81466128174e-11	Cells_EBV-transformed_lymphocytes	0.830000003806	Esophagus_Muscularis
GIANT_HEIGHT	GIANT	Height	ENSG00000136504	KAT7	1.35782230968e-16	2	2	4.06493566245e-17	Spleen	0.0137569611191	Brain_Caudate_basal_ganglia
GIANT_HEIGHT	GIANT	Height	ENSG00000090520	DNAJB11	1.42780060865e-16	13	13	7.81783521997e-18	Prostate	0.657338576057	Thyroid
GIANT_HEIGHT	GIANT	Height	ENSG00000005243	COPZ2	1.43771569743e-16	16	13	3.60648056377e-13	Adrenal_Gland	0.726658528281	Muscle_Skeletal
GIANT_HEIGHT	GIANT	Height	ENSG00000117676	RPS6KA1	1.45956509085e-16	8	8	1.09943079518e-12	Lung	0.872631751032	Skin_Not_Sun_Exposed_Suprapubic
GIANT_HEIGHT	GIANT	Height	ENSG00000105341	ATP5SL	1.50620214627e-16	19	9	2.73354233678e-15	Brain_Caudate_basal_ganglia	0.917565330945	Adipose_Subcutaneous
GIANT_HEIGHT	GIANT	Height	ENSG00000143344	RGL1	1.51726357209e-16	7	7	4.85321482864e-15	Adipose_Subcutaneous	0.79475573301	Whole_Blood
GIANT_HEIGHT	GIANT	Height	ENSG00000103245	NARFL	1.59218586445e-16	35	3	2.18654319843e-19	Adrenal_Gland	0.746213681144	Heart_Left_Ventricle
GIANT_HEIGHT	GIANT	Height	ENSG00000173715	C11orf80	1.64554072967e-16	13	13	1.1623929375e-07	Esophagus_Mucosa	0.955914853411	Brain_Hippocampus
GIANT_HEIGHT	GIANT	Height	ENSG00000168273	SMIM4	1.72241447278e-16	3	3	8.38089642412e-17	Spleen	0.370027443236	Artery_Aorta
GIANT_HEIGHT	GIANT	Height	ENSG00000118007	STAG1	1.73279115612e-16	4	4	1.97107790898e-17	Cells_Transformed_fibroblasts	0.311029593402	Adipose_Visceral_Omentum
GIANT_HEIGHT	GIANT	Height	ENSG00000123179	EBPL	1.76258949872e-16	40	4	4.04188827322e-22	Artery_Aorta	0.729215678666	Adrenal_Gland
GIANT_HEIGHT	GIANT	Height	ENSG00000168268	NT5DC2	2.09116956308e-16	24	7	1.51607355224e-20	Esophagus_Mucosa	0.83589964563	Adrenal_Gland
GIANT_HEIGHT	GIANT	Height	ENSG00000109919	MTCH2	2.26461496379e-16	13	7	2.13768133603e-18	Brain_Cortex	0.403752056458	Brain_Nucleus_accumbens_basal_ganglia
GIANT_HEIGHT	GIANT	Height	ENSG00000243989	ACY1	2.30956094776e-16	5	5	1.78087552271e-14	Small_Intestine_Terminal_Ileum	0.00786565629718	Adrenal_Gland
GIANT_HEIGHT	GIANT	Height	ENSG00000138107	ACTR1A	2.3176747813e-16	8	7	3.0101079805e-18	Cells_EBV-transformed_lymphocytes	0.398720733977	Brain_Frontal_Cortex_BA9
GIANT_HEIGHT	GIANT	Height	ENSG00000041880	PARP3	2.35648552915e-16	9	8	2.58787551425e-08	Skin_Sun_Exposed_Lower_leg	0.920719341916	Adipose_Subcutaneous
GIANT_HEIGHT	GIANT	Height	ENSG00000030066	NUP160	2.42865734815e-16	8	8	1.18913585709e-11	Heart_Left_Ventricle	0.345202885403	Esophagus_Gastroesophageal_Junction
GIANT_HEIGHT	GIANT	Height	ENSG00000163931	TKT	2.63241906838e-16	15	13	7.29439421256e-11	Colon_Sigmoid	0.957082967734	Vagina
GIANT_HEIGHT	GIANT	Height	ENSG00000181195	PENK	2.66131617544e-16	14	13	6.49946677769e-11	Heart_Left_Ventricle	0.936644931143	Brain_Cerebellar_Hemisphere
GIANT_HEIGHT	GIANT	Height	ENSG00000114841	DNAH1	2.71024153921e-16	15	9	3.26523489206e-08	Cells_Transformed_fibroblasts	0.906764305791	Esophagus_Gastroesophageal_Junction
GIANT_HEIGHT	GIANT	Height	ENSG00000068078	FGFR3	2.71670406587e-16	18	13	3.21185300507e-13	Colon_Sigmoid	0.911447837062	Adipose_Subcutaneous
GIANT_HEIGHT	GIANT	Height	ENSG00000142669	SH3BGRL3	2.85499079776e-16	12	9	4.29405923469e-10	Brain_Frontal_Cortex_BA9	0.767728956455	Artery_Coronary
GIANT_HEIGHT	GIANT	Height	ENSG00000204424	LY6G6F	2.89741481487e-16	4	4	9.01325316148e-18	Esophagus_Mucosa	0.331331250252	Thyroid
GIANT_HEIGHT	GIANT	Height	ENSG00000244355	LY6G6D	2.90796929101e-16	3	3	8.6000058482e-18	Brain_Anterior_cingulate_cortex_BA24	0.792520770676	Testis
GIANT_HEIGHT	GIANT	Height	ENSG00000108179	PPIF	3.05300606999e-16	11	11	1.0024066199e-13	Liver	0.675001144449	Esophagus_Mucosa
GIANT_HEIGHT	GIANT	Height	ENSG00000204435	CSNK2B	3.14431174576e-16	6	6	2.00000179545e-15	Stomach	0.430994797391	Muscle_Skeletal
GIANT_HEIGHT	GIANT	Height	ENSG00000037897	METTL1	3.21663617415e-16	6	6	1.08846883911e-11	Thyroid	0.615373299276	Brain_Hypothalamus
GIANT_HEIGHT	GIANT	Height	ENSG00000148842	CNNM2	3.23728878079e-16	5	5	2.50071676316e-15	Testis	0.257587475788	Muscle_Skeletal
GIANT_HEIGHT	GIANT	Height	ENSG00000167178	ISLR2	3.75317240239e-16	15	8	7.91260931821e-14	Nerve_Tibial	0.0496689026335	Brain_Putamen_basal_ganglia
GIANT_HEIGHT	GIANT	Height	ENSG00000080845	DLGAP4	4.03314842021e-16	9	9	9.99998952513e-13	Ovary	0.847445011318	Breast_Mammary_Tissue
GIANT_HEIGHT	GIANT	Height	ENSG00000172071	EIF2AK3	4.23293499286e-16	8	8	2.82394017378e-09	Adipose_Subcutaneous	0.675328333446	Stomach
GIANT_HEIGHT	GIANT	Height	ENSG00000163602	RYBP	4.49515970636e-16	6	6	4.18244971994e-09	Adipose_Subcutaneous	0.357090344761	Brain_Cerebellar_Hemisphere
GIANT_HEIGHT	GIANT	Height	ENSG00000126934	MAP2K2	4.61809380533e-16	11	11	5.37371090332e-11	Colon_Sigmoid	0.977120524295	Colon_Transverse
GIANT_HEIGHT	GIANT	Height	ENSG00000165915	SLC39A13	4.81696994379e-16	7	7	9.91012715322e-11	Esophagus_Muscularis	0.859999998096	Colon_Transverse
GIANT_HEIGHT	GIANT	Height	ENSG00000187772	LIN28B	4.92564314876e-16	3	3	1.29666593031e-14	Pituitary	0.790000008299	Testis
GIANT_HEIGHT	GIANT	Height	ENSG00000163141	BNIPL	4.92879430676e-16	15	9	5.68456552314e-09	Brain_Frontal_Cortex_BA9	0.919096966042	Brain_Cerebellar_Hemisphere
GIANT_HEIGHT	GIANT	Height	ENSG00000134574	DDB2	4.92881252833e-16	4	4	5.55399740447e-18	Esophagus_Mucosa	0.602916860457	Muscle_Skeletal
GIANT_HEIGHT	GIANT	Height	ENSG00000213903	LTB4R	5.82771499531e-16	24	5	5.08038869448e-15	Liver	0.0204133403254	Esophagus_Mucosa
GIANT_HEIGHT	GIANT	Height	ENSG00000134490	TMEM241	6.11407923342e-16	15	14	1.24250770649e-12	Brain_Cerebellar_Hemisphere	0.590054026401	Brain_Frontal_Cortex_BA9
GIANT_HEIGHT	GIANT	Height	ENSG00000255374	TAS2R43	6.13344389446e-16	33	5	2.90827257503e-10	Pancreas	0.925947878107	Skin_Sun_Exposed_Lower_leg
GIANT_HEIGHT	GIANT	Height	ENSG00000120088	CRHR1	6.17182482664e-16	9	7	3.99999841343e-09	Skin_Sun_Exposed_Lower_leg	0.0235367693674	Brain_Hypothalamus
GIANT_HEIGHT	GIANT	Height	ENSG00000180871	CXCR2	6.23566918144e-16	8	8	7.54340472592e-06	Skin_Sun_Exposed_Lower_leg	0.444997396794	Skin_Not_Sun_Exposed_Suprapubic
GIANT_HEIGHT	GIANT	Height	ENSG00000073803	MAP3K13	6.38150185116e-16	8	8	1.00714392337e-12	Adipose_Visceral_Omentum	0.666992447553	Cells_EBV-transformed_lymphocytes
GIANT_HEIGHT	GIANT	Height	ENSG00000174282	ZBTB4	6.60887335428e-16	10	9	4.03338685448e-16	Artery_Tibial	0.358884951904	Small_Intestine_Terminal_Ileum
GIANT_HEIGHT	GIANT	Height	ENSG00000156140	ADAMTS3	7.06276247773e-16	6	6	1.30465406711e-19	Testis	0.254906870213	Muscle_Skeletal
GIANT_HEIGHT	GIANT	Height	ENSG00000198373	WWP2	7.22641750493e-16	8	8	1.60000208058e-09	Whole_Blood	0.44230100407	Brain_Cerebellum
GIANT_HEIGHT	GIANT	Height	ENSG00000164088	PPM1M	8.38765537854e-16	27	5	8.03487317788e-18	Brain_Cerebellum	0.0215428399017	Cells_Transformed_fibroblasts
GIANT_HEIGHT	GIANT	Height	ENSG00000168385	SEPT2	8.62240960439e-16	38	3	1.71976634516e-13	Cells_Transformed_fibroblasts	0.0549732360417	Brain_Putamen_basal_ganglia
GIANT_HEIGHT	GIANT	Height	ENSG00000204315	FKBPL	8.96514663449e-16	9	9	1.85114914711e-07	Whole_Blood	0.767718988571	Adrenal_Gland
GIANT_HEIGHT	GIANT	Height	ENSG00000183397	C19orf71	9.06541267443e-16	19	11	7.21357123027e-05	Whole_Blood	0.481271226651	Artery_Coronary
GIANT_HEIGHT	GIANT	Height	ENSG00000179008	C14orf39	9.27186826805e-16	9	8	7.15659829959e-17	Muscle_Skeletal	0.00201369110702	Brain_Hypothalamus
GIANT_HEIGHT	GIANT	Height	ENSG00000110944	IL23A	9.62210039048e-16	10	10	1.48886397449e-14	Nerve_Tibial	0.372943715515	Brain_Caudate_basal_ganglia
GIANT_HEIGHT	GIANT	Height	ENSG00000120262	CCDC170	1.13891367995e-15	17	15	1.14373357718e-15	Ovary	0.958249001112	Whole_Blood
GIANT_HEIGHT	GIANT	Height	ENSG00000113525	IL5	1.14707509571e-15	3	3	4.21008131987e-13	Muscle_Skeletal	0.59039390796	Artery_Tibial
GIANT_HEIGHT	GIANT	Height	ENSG00000169230	PRELID1	1.23284797255e-15	14	13	4.61003700881e-06	Adipose_Subcutaneous	0.925573627885	Brain_Cerebellar_Hemisphere
GIANT_HEIGHT	GIANT	Height	ENSG00000169641	LUZP1	1.23395514851e-15	17	14	4.89040210913e-17	Esophagus_Muscularis	0.022000002093	Heart_Left_Ventricle
GIANT_HEIGHT	GIANT	Height	ENSG00000011028	MRC2	1.23780614677e-15	11	10	2.71431460088e-07	Spleen	0.80999999799	Skin_Sun_Exposed_Lower_leg
GIANT_HEIGHT	GIANT	Height	ENSG00000124126	PREX1	1.23990116172e-15	13	13	2.24871311023e-12	Muscle_Skeletal	0.910125434713	Brain_Cerebellum
GIANT_HEIGHT	GIANT	Height	ENSG00000240720	LRRD1	1.28629336712e-15	5	5	3.31059806089e-14	Liver	0.384280713432	Artery_Aorta
GIANT_HEIGHT	GIANT	Height	ENSG00000167965	MLST8	1.30047616145e-15	26	6	7.83512733459e-19	Brain_Putamen_basal_ganglia	0.418198234975	Whole_Blood
GIANT_HEIGHT	GIANT	Height	ENSG00000149600	COMMD7	1.37745734574e-15	13	10	3.60726921703e-08	Breast_Mammary_Tissue	0.977375821969	Colon_Sigmoid
GIANT_HEIGHT	GIANT	Height	ENSG00000100949	RABGGTA	1.39499016073e-15	13	13	1.62669833103e-12	Lung	0.709999811521	Cells_EBV-transformed_lymphocytes
GIANT_HEIGHT	GIANT	Height	ENSG00000087206	UIMC1	1.40060404001e-15	16	10	1.84624107188e-09	Skin_Sun_Exposed_Lower_leg	0.558231885072	Pituitary
GIANT_HEIGHT	GIANT	Height	ENSG00000124228	DDX27	1.40531538532e-15	7	7	4.96180106635e-10	Brain_Caudate_basal_ganglia	0.992578294704	Vagina
GIANT_HEIGHT	GIANT	Height	ENSG00000008382	MPND	1.61330047405e-15	13	13	4.39798987568e-07	Pituitary	0.965650541589	Testis
GIANT_HEIGHT	GIANT	Height	ENSG00000179774	ATOH7	1.66947742577e-15	18	9	3.77909907457e-11	Colon_Transverse	0.010693316959	Liver
GIANT_HEIGHT	GIANT	Height	ENSG00000178691	SUZ12	1.67660044784e-15	9	9	2.60638908303e-14	Artery_Tibial	0.551956334799	Brain_Cortex
GIANT_HEIGHT	GIANT	Height	ENSG00000197355	UAP1L1	1.68690897971e-15	7	7	1.60000004715e-17	Skin_Sun_Exposed_Lower_leg	0.97310864237	Muscle_Skeletal
GIANT_HEIGHT	GIANT	Height	ENSG00000127580	WDR24	1.77018201827e-15	14	12	1.22880611739e-14	Whole_Blood	0.437718663941	Adrenal_Gland
GIANT_HEIGHT	GIANT	Height	ENSG00000215790	SLC35E2	1.86049083895e-15	13	12	1.57349382184e-15	Adipose_Visceral_Omentum	0.574542137644	Brain_Cortex
GIANT_HEIGHT	GIANT	Height	ENSG00000170581	STAT2	1.86741202083e-15	7	7	6.65443005946e-15	Nerve_Tibial	0.555755851897	Brain_Hippocampus
GIANT_HEIGHT	GIANT	Height	ENSG00000178773	CPNE7	1.94057807795e-15	16	15	7.98998128282e-08	Skin_Not_Sun_Exposed_Suprapubic	0.890000003329	Esophagus_Gastroesophageal_Junction
GIANT_HEIGHT	GIANT	Height	ENSG00000197935	ZNF311	1.99096384354e-15	7	7	8.92428712271e-16	Brain_Nucleus_accumbens_basal_ganglia	0.90755662855	Vagina
GIANT_HEIGHT	GIANT	Height	ENSG00000173960	UBXN2A	1.99566743525e-15	22	7	3.05230162733e-15	Spleen	0.938266385707	Thyroid
GIANT_HEIGHT	GIANT	Height	ENSG00000137185	ZSCAN9	2.11712286445e-15	17	11	9.98959345704e-09	Brain_Anterior_cingulate_cortex_BA24	0.861645396049	Whole_Blood
GIANT_HEIGHT	GIANT	Height	ENSG00000131061	ZNF341	2.26615303864e-15	7	7	3.93425298378e-17	Cells_EBV-transformed_lymphocytes	0.938914758399	Pancreas
GIANT_HEIGHT	GIANT	Height	ENSG00000169567	HINT1	2.35271935086e-15	16	11	7.5077431838e-14	Lung	0.879203681623	Colon_Transverse
GIANT_HEIGHT	GIANT	Height	ENSG00000174165	ZDHHC24	2.40807256129e-15	9	8	4.84691754465e-11	Skin_Sun_Exposed_Lower_leg	0.554695525828	Artery_Tibial
GIANT_HEIGHT	GIANT	Height	ENSG00000101665	SMAD7	2.42491648477e-15	7	7	5.82441447788e-13	Heart_Atrial_Appendage	0.955093912055	Colon_Sigmoid
GIANT_HEIGHT	GIANT	Height	ENSG00000204568	MRPS18B	2.46407421973e-15	6	6	8.37112236176e-16	Uterus	0.560467390473	Adipose_Subcutaneous
GIANT_HEIGHT	GIANT	Height	ENSG00000173531	MST1	2.55330064009e-15	20	10	2.42258339422e-08	Nerve_Tibial	0.926677871072	Liver
GIANT_HEIGHT	GIANT	Height	ENSG00000168917	SLC35G2	2.72092214705e-15	9	7	1.37484333953e-15	Brain_Cortex	0.482916483636	Skin_Not_Sun_Exposed_Suprapubic
GIANT_HEIGHT	GIANT	Height	ENSG00000114779	ABHD14B	2.75681196003e-15	8	7	2.74792220157e-08	Colon_Transverse	0.457830054975	Stomach
GIANT_HEIGHT	GIANT	Height	ENSG00000109920	FNBP4	3.14586916663e-15	4	4	9.78837243624e-05	Cells_Transformed_fibroblasts	0.0129523359922	Brain_Nucleus_accumbens_basal_ganglia
GIANT_HEIGHT	GIANT	Height	ENSG00000185158	LRRC37B	3.1659336576e-15	13	13	7.39064812115e-17	Brain_Cortex	0.916493473587	Heart_Left_Ventricle
GIANT_HEIGHT	GIANT	Height	ENSG00000157343	ARMC12	3.19514240925e-15	10	10	1.06740571994e-09	Spleen	0.871625730512	Adipose_Subcutaneous
GIANT_HEIGHT	GIANT	Height	ENSG00000181019	NQO1	3.24263144294e-15	13	11	9.14664721633e-06	Artery_Aorta	0.955243057046	Esophagus_Muscularis
GIANT_HEIGHT	GIANT	Height	ENSG00000010319	SEMA3G	3.28957935371e-15	7	7	5.88295155606e-09	Breast_Mammary_Tissue	0.202785821062	Adrenal_Gland
GIANT_HEIGHT	GIANT	Height	ENSG00000159352	PSMD4	3.57510638811e-15	9	8	1.7844589929e-09	Brain_Frontal_Cortex_BA9	0.516968125894	Liver
GIANT_HEIGHT	GIANT	Height	ENSG00000102547	CAB39L	3.63991134991e-15	21	16	8.00428632816e-08	Esophagus_Mucosa	0.772928319311	Skin_Sun_Exposed_Lower_leg
GIANT_HEIGHT	GIANT	Height	ENSG00000111817	DSE	3.74523006414e-15	12	12	6.30130972033e-09	Nerve_Tibial	0.610217905239	Adipose_Subcutaneous
GIANT_HEIGHT	GIANT	Height	ENSG00000156398	SFXN2	3.78238062979e-15	23	5	8.04507683639e-11	Nerve_Tibial	0.984543321222	Adipose_Visceral_Omentum
GIANT_HEIGHT	GIANT	Height	ENSG00000138111	TMEM180	3.96505890547e-15	33	4	1.12653367322e-17	Adrenal_Gland	0.0007827210217	Skin_Not_Sun_Exposed_Suprapubic
GIANT_HEIGHT	GIANT	Height	ENSG00000135596	MICAL1	4.04034544998e-15	13	12	1.16651643204e-15	Artery_Tibial	0.420384893453	Esophagus_Mucosa
GIANT_HEIGHT	GIANT	Height	ENSG00000168944	CEP120	4.04478333345e-15	14	14	8.79557089804e-14	Cells_Transformed_fibroblasts	0.773438612972	Liver
GIANT_HEIGHT	GIANT	Height	ENSG00000047932	GOPC	4.09770244155e-15	12	9	2.00225352619e-11	Breast_Mammary_Tissue	0.375533618198	Cells_Transformed_fibroblasts
GIANT_HEIGHT	GIANT	Height	ENSG00000025434	NR1H3	4.17354651084e-15	12	10	1.6845771203e-15	Whole_Blood	0.760000992472	Muscle_Skeletal
GIANT_HEIGHT	GIANT	Height	ENSG00000140600	SH3GL3	4.18719701061e-15	7	7	2.34479296718e-14	Skin_Not_Sun_Exposed_Suprapubic	0.875595999703	Nerve_Tibial
GIANT_HEIGHT	GIANT	Height	ENSG00000101079	NDRG3	4.21472300233e-15	13	12	2.61929444254e-10	Cells_Transformed_fibroblasts	0.85987568903	Pancreas
GIANT_HEIGHT	GIANT	Height	ENSG00000204520	MICA	4.37621164132e-15	42	6	1.8315296055e-16	Brain_Cortex	0.192703553401	Vagina
GIANT_HEIGHT	GIANT	Height	ENSG00000137343	ATAT1	4.49612188827e-15	6	6	5.55540062965e-06	Colon_Sigmoid	0.319999991574	Heart_Left_Ventricle
GIANT_HEIGHT	GIANT	Height	ENSG00000112365	ZBTB24	4.51913695473e-15	8	8	1.62235368652e-12	Testis	0.31187330394	Colon_Sigmoid
GIANT_HEIGHT	GIANT	Height	ENSG00000154511	FAM69A	4.78422452091e-15	18	8	3.72903006461e-13	Brain_Cortex	0.344162764293	Esophagus_Muscularis
GIANT_HEIGHT	GIANT	Height	ENSG00000136383	ALPK3	4.8704723961e-15	8	8	1.20098586308e-11	Heart_Atrial_Appendage	0.530071879376	Artery_Tibial
GIANT_HEIGHT	GIANT	Height	ENSG00000162004	CCDC78	4.90803158532e-15	13	8	8.42636426767e-14	Brain_Cerebellar_Hemisphere	0.833531033047	Whole_Blood
GIANT_HEIGHT	GIANT	Height	ENSG00000150977	RILPL2	4.91554605798e-15	13	13	3.25404706306e-10	Liver	0.801371001672	Muscle_Skeletal
GIANT_HEIGHT	GIANT	Height	ENSG00000115568	ZNF142	4.92320515365e-15	14	13	1.24838857442e-09	Adipose_Visceral_Omentum	0.916674378186	Lung
GIANT_HEIGHT	GIANT	Height	ENSG00000272573	MUSTN1	5.15160898965e-15	10	10	1.05921916285e-14	Artery_Aorta	0.590000019273	Colon_Sigmoid
GIANT_HEIGHT	GIANT	Height	ENSG00000175229	GAL3ST3	5.36293976728e-15	8	8	1.50243275297e-10	Artery_Tibial	0.989008207056	Heart_Left_Ventricle
GIANT_HEIGHT	GIANT	Height	ENSG00000259224	SLC35G6	5.43369759529e-15	1	1	5.43369759529e-15	Testis	5.43369759529e-15	Testis
GIANT_HEIGHT	GIANT	Height	ENSG00000136478	TEX2	5.43374507698e-15	8	7	3.88112161669e-16	Lung	0.979999999465	Skin_Not_Sun_Exposed_Suprapubic
GIANT_HEIGHT	GIANT	Height	ENSG00000112511	PHF1	5.49336834626e-15	7	7	4.32611926843e-13	Testis	0.802284601823	Brain_Hippocampus
GIANT_HEIGHT	GIANT	Height	ENSG00000002726	AOC1	5.87341754469e-15	9	5	5.76719594958e-19	Esophagus_Gastroesophageal_Junction	0.135883894272	Whole_Blood
GIANT_HEIGHT	GIANT	Height	ENSG00000148843	PDCD11	6.00839208414e-15	11	8	4.66577031166e-07	Brain_Cerebellum	0.997497684736	Thyroid
GIANT_HEIGHT	GIANT	Height	ENSG00000204256	BRD2	6.31285642656e-15	4	4	8.55116309555e-11	Colon_Transverse	0.754577147025	Thyroid
GIANT_HEIGHT	GIANT	Height	ENSG00000168936	TMEM129	6.45129279653e-15	27	4	6.64688682465e-10	Brain_Cerebellum	0.598559552429	Brain_Caudate_basal_ganglia
GIANT_HEIGHT	GIANT	Height	ENSG00000204120	GIGYF2	7.35293867978e-15	8	8	7.50494446158e-11	Heart_Atrial_Appendage	0.518198314913	Prostate
GIANT_HEIGHT	GIANT	Height	ENSG00000103363	TCEB2	7.5642792412e-15	9	9	8.21645053379e-11	Artery_Aorta	0.939999999276	Adrenal_Gland
GIANT_HEIGHT	GIANT	Height	ENSG00000104885	DOT1L	7.84927863224e-15	6	6	3.11657614262e-12	Artery_Tibial	0.919746304405	Stomach
GIANT_HEIGHT	GIANT	Height	ENSG00000189298	ZKSCAN3	8.06943539258e-15	24	8	8.63137822592e-06	Colon_Transverse	0.905689302459	Breast_Mammary_Tissue
GIANT_HEIGHT	GIANT	Height	ENSG00000168394	TAP1	8.14702780055e-15	16	13	7.05324044003e-13	Skin_Sun_Exposed_Lower_leg	0.886490697743	Brain_Caudate_basal_ganglia
GIANT_HEIGHT	GIANT	Height	ENSG00000160551	TAOK1	8.91220564603e-15	9	9	1.05950671275e-08	Cells_Transformed_fibroblasts	0.960000000141	Uterus
GIANT_HEIGHT	GIANT	Height	ENSG00000111911	HINT3	9.26074595272e-15	5	5	3.47442248674e-11	Brain_Cerebellar_Hemisphere	0.714468033358	Testis
GIANT_HEIGHT	GIANT	Height	ENSG00000198015	MRPL42	9.48326461637e-15	25	8	1.09874101207e-07	Brain_Anterior_cingulate_cortex_BA24	0.820057115628	Heart_Atrial_Appendage
GIANT_HEIGHT	GIANT	Height	ENSG00000172977	KAT5	9.54870287135e-15	8	8	1.36140974615e-08	Brain_Cerebellum	0.949047499799	Liver
GIANT_HEIGHT	GIANT	Height	ENSG00000135587	SMPD2	9.81537307701e-15	25	6	6.44571083818e-19	Artery_Tibial	0.290944899163	Brain_Cerebellum
GIANT_HEIGHT	GIANT	Height	ENSG00000129055	ANAPC13	1.01119135742e-14	40	2	6.85264813712e-16	Cells_EBV-transformed_lymphocytes	0.653825442934	Brain_Anterior_cingulate_cortex_BA24
GIANT_HEIGHT	GIANT	Height	ENSG00000168298	HIST1H1E	1.06628780031e-14	5	5	1.50809190044e-16	Adipose_Subcutaneous	0.870000001115	Cells_Transformed_fibroblasts
GIANT_HEIGHT	GIANT	Height	ENSG00000163930	BAP1	1.10111441786e-14	5	5	5.0343138216e-11	Thyroid	0.0793866346608	Pituitary
GIANT_HEIGHT	GIANT	Height	ENSG00000140464	PML	1.13743136511e-14	11	11	2.83141973806e-12	Whole_Blood	0.935222677725	Uterus
GIANT_HEIGHT	GIANT	Height	ENSG00000171551	ECEL1	1.16701163395e-14	6	6	3.87420739147e-11	Brain_Putamen_basal_ganglia	0.439052132225	Artery_Coronary
GIANT_HEIGHT	GIANT	Height	ENSG00000074582	BCS1L	1.2258407247e-14	6	6	2.99600322827e-15	Adipose_Subcutaneous	0.145899168234	Cells_Transformed_fibroblasts
GIANT_HEIGHT	GIANT	Height	ENSG00000151422	FER	1.31017400319e-14	9	9	8.07425156485e-17	Heart_Left_Ventricle	0.376286612419	Esophagus_Mucosa
GIANT_HEIGHT	GIANT	Height	ENSG00000172757	CFL1	1.34723620458e-14	8	8	4.19923352817e-11	Heart_Atrial_Appendage	0.502979362905	Cells_Transformed_fibroblasts
GIANT_HEIGHT	GIANT	Height	ENSG00000026950	BTN3A1	1.4850108774e-14	24	5	1.13039913715e-14	Testis	0.997192551586	Heart_Left_Ventricle
GIANT_HEIGHT	GIANT	Height	ENSG00000180376	CCDC66	1.54658188406e-14	39	5	1.14136151371e-09	Brain_Caudate_basal_ganglia	0.919851428411	Skin_Sun_Exposed_Lower_leg
GIANT_HEIGHT	GIANT	Height	ENSG00000066427	ATXN3	1.63781542668e-14	26	6	2.83976708458e-17	Stomach	0.163930372798	Whole_Blood
GIANT_HEIGHT	GIANT	Height	ENSG00000172818	OVOL1	1.69589461226e-14	12	8	6.38986465683e-07	Brain_Cortex	0.819005427041	Whole_Blood
GIANT_HEIGHT	GIANT	Height	ENSG00000064225	ST3GAL6	1.74758481479e-14	21	10	2.00409356578e-11	Skin_Sun_Exposed_Lower_leg	0.886483809766	Testis
GIANT_HEIGHT	GIANT	Height	ENSG00000135473	PAN2	1.84237270768e-14	6	6	7.33498684569e-16	Cells_Transformed_fibroblasts	0.42728966232	Thyroid
GIANT_HEIGHT	GIANT	Height	ENSG00000151612	ZNF827	1.87693627589e-14	13	13	1.11206648934e-08	Adipose_Visceral_Omentum	0.837293187336	Breast_Mammary_Tissue
GIANT_HEIGHT	GIANT	Height	ENSG00000146830	GIGYF1	1.98598486629e-14	36	7	1.77910308133e-10	Colon_Sigmoid	0.973356815453	Uterus
GIANT_HEIGHT	GIANT	Height	ENSG00000135931	ARMC9	2.00416306553e-14	10	10	2.75514517454e-05	Liver	0.762388885698	Esophagus_Mucosa
GIANT_HEIGHT	GIANT	Height	ENSG00000143452	HORMAD1	2.1073404083e-14	15	4	4.80317325538e-09	Muscle_Skeletal	0.952793176915	Nerve_Tibial
GIANT_HEIGHT	GIANT	Height	ENSG00000136295	TTYH3	2.2299899178e-14	6	6	9.51391254723e-16	Muscle_Skeletal	0.917615290914	Thyroid
GIANT_HEIGHT	GIANT	Height	ENSG00000167491	GATAD2A	2.27885172534e-14	3	3	3.8093611525e-14	Skin_Sun_Exposed_Lower_leg	0.103724400279	Whole_Blood
GIANT_HEIGHT	GIANT	Height	ENSG00000135577	NMBR	2.32965266851e-14	1	1	2.32965266851e-14	Testis	2.32965266851e-14	Testis
GIANT_HEIGHT	GIANT	Height	ENSG00000067606	PRKCZ	2.51531250239e-14	3	3	2.63140652744e-13	Whole_Blood	0.000730000099426	Brain_Cerebellum
GIANT_HEIGHT	GIANT	Height	ENSG00000112562	SMOC2	2.66706306969e-14	15	12	3.44591990508e-10	Thyroid	0.955944545236	Brain_Anterior_cingulate_cortex_BA24
GIANT_HEIGHT	GIANT	Height	ENSG00000101353	MROH8	2.75286505722e-14	21	6	6.19253877777e-07	Testis	0.958165023837	Thyroid
GIANT_HEIGHT	GIANT	Height	ENSG00000168395	ING5	2.91280399084e-14	22	21	2.58733664121e-10	Heart_Left_Ventricle	0.502642715817	Breast_Mammary_Tissue
GIANT_HEIGHT	GIANT	Height	ENSG00000068305	MEF2A	3.01606242789e-14	16	16	2.8593599181e-07	Nerve_Tibial	0.815620115535	Cells_EBV-transformed_lymphocytes
GIANT_HEIGHT	GIANT	Height	ENSG00000125347	IRF1	3.09571479926e-14	7	7	1.73543783973e-12	Brain_Nucleus_accumbens_basal_ganglia	0.739999989805	Cells_Transformed_fibroblasts
GIANT_HEIGHT	GIANT	Height	ENSG00000131188	PRR7	3.25134986473e-14	5	5	1.03154907512e-06	Pituitary	0.177712256431	Colon_Sigmoid
GIANT_HEIGHT	GIANT	Height	ENSG00000049323	LTBP1	3.55589371461e-14	13	12	4.00159375345e-16	Artery_Tibial	1	Pituitary
GIANT_HEIGHT	GIANT	Height	ENSG00000166166	TRMT61A	3.55997078243e-14	13	7	6.91303667158e-06	Muscle_Skeletal	0.223712612527	Esophagus_Mucosa
GIANT_HEIGHT	GIANT	Height	ENSG00000163481	RNF25	3.62164760132e-14	6	5	1.53279310019e-08	Artery_Tibial	0.822263300303	Artery_Aorta
GIANT_HEIGHT	GIANT	Height	ENSG00000123444	KBTBD4	3.79576285165e-14	4	4	1.96697636537e-11	Brain_Nucleus_accumbens_basal_ganglia	0.391427107895	Whole_Blood
GIANT_HEIGHT	GIANT	Height	ENSG00000168237	GLYCTK	3.80331310869e-14	25	7	7.27111449851e-13	Brain_Hippocampus	0.824358247342	Brain_Cerebellar_Hemisphere
GIANT_HEIGHT	GIANT	Height	ENSG00000069482	GAL	3.80653483102e-14	12	12	8.60977331245e-09	Brain_Cerebellum	0.776570348794	Adipose_Subcutaneous
GIANT_HEIGHT	GIANT	Height	ENSG00000119782	FKBP1B	4.00409706096e-14	12	9	9.97182090058e-08	Esophagus_Mucosa	0.77903615913	Esophagus_Gastroesophageal_Junction
GIANT_HEIGHT	GIANT	Height	ENSG00000185250	PPIL6	4.08054856994e-14	11	11	1.93547538062e-10	Heart_Left_Ventricle	0.980503159986	Adipose_Subcutaneous
GIANT_HEIGHT	GIANT	Height	ENSG00000198720	ANKRD13B	4.15479829783e-14	15	10	3.60948258654e-14	Lung	0.601524325386	Brain_Cortex
GIANT_HEIGHT	GIANT	Height	ENSG00000107954	NEURL	4.17326457959e-14	7	7	1.37694013957e-16	Artery_Aorta	0.73489246488	Brain_Caudate_basal_ganglia
GIANT_HEIGHT	GIANT	Height	ENSG00000204290	BTNL2	4.21945213735e-14	4	4	5.46653194516e-11	Nerve_Tibial	0.862661037932	Ovary
GIANT_HEIGHT	GIANT	Height	ENSG00000129353	SLC44A2	4.2684827394e-14	12	10	3.898306568e-11	Esophagus_Mucosa	0.832924874856	Cells_Transformed_fibroblasts
GIANT_HEIGHT	GIANT	Height	ENSG00000137338	PGBD1	4.33068406553e-14	9	9	4.34035526025e-11	Thyroid	0.839397482061	Cells_EBV-transformed_lymphocytes
GIANT_HEIGHT	GIANT	Height	ENSG00000204287	HLA-DRA	4.35875023116e-14	10	10	2.88862902853e-15	Whole_Blood	0.683925720025	Cells_EBV-transformed_lymphocytes
GIANT_HEIGHT	GIANT	Height	ENSG00000115657	ABCB6	4.44409403526e-14	6	6	5.71559705693e-11	Brain_Cerebellum	0.449575598009	Testis
GIANT_HEIGHT	GIANT	Height	ENSG00000182923	CEP63	4.58128852928e-14	30	4	1.75753939395e-15	Whole_Blood	0.731149840136	Prostate
GIANT_HEIGHT	GIANT	Height	ENSG00000117707	PROX1	4.63087553919e-14	6	6	3.06775146105e-15	Skin_Sun_Exposed_Lower_leg	0.870000001115	Skin_Not_Sun_Exposed_Suprapubic
GIANT_HEIGHT	GIANT	Height	ENSG00000140459	CYP11A1	4.69212636805e-14	7	7	1.4999993216e-16	Small_Intestine_Terminal_Ileum	0.766762272451	Adipose_Subcutaneous
GIANT_HEIGHT	GIANT	Height	ENSG00000143387	CTSK	4.74731494768e-14	16	8	1.25503417522e-10	Heart_Left_Ventricle	0.90923283197	Pituitary
GIANT_HEIGHT	GIANT	Height	ENSG00000103254	FAM173A	4.76624212101e-14	7	7	6.30000154329e-16	Brain_Cerebellum	0.896718021565	Pituitary
GIANT_HEIGHT	GIANT	Height	ENSG00000135469	COQ10A	5.72439376259e-14	5	5	7.87290247404e-14	Thyroid	0.930736862114	Artery_Tibial
GIANT_HEIGHT	GIANT	Height	ENSG00000173933	RBM4	5.77150206374e-14	6	6	4.68692368237e-08	Esophagus_Gastroesophageal_Junction	0.792025397724	Adipose_Visceral_Omentum
GIANT_HEIGHT	GIANT	Height	ENSG00000181513	ACBD4	6.3833880406e-14	24	8	1.01632802294e-12	Adipose_Visceral_Omentum	0.89093347976	Pituitary
GIANT_HEIGHT	GIANT	Height	ENSG00000213614	HEXA	6.53587930977e-14	13	11	3.12102832538e-07	Heart_Left_Ventricle	0.880768601985	Lung
GIANT_HEIGHT	GIANT	Height	ENSG00000148396	SEC16A	6.55821490824e-14	28	7	9.33585085148e-14	Pancreas	0.672136906588	Colon_Sigmoid
GIANT_HEIGHT	GIANT	Height	ENSG00000173442	EHBP1L1	6.78991056955e-14	7	7	5.43672639606e-13	Adipose_Subcutaneous	0.28445291882	Breast_Mammary_Tissue
GIANT_HEIGHT	GIANT	Height	ENSG00000137404	NRM	7.20643038685e-14	3	3	1.63760934703e-09	Cells_EBV-transformed_lymphocytes	0.000265363043969	Lung
GIANT_HEIGHT	GIANT	Height	ENSG00000181220	ZNF746	7.32574932522e-14	5	5	2.20000257767e-14	Nerve_Tibial	0.380206942159	Lung
GIANT_HEIGHT	GIANT	Height	ENSG00000146197	SCUBE3	7.37643446977e-14	6	6	2.93594051472e-11	Cells_Transformed_fibroblasts	0.810094137243	Adrenal_Gland
GIANT_HEIGHT	GIANT	Height	ENSG00000124802	EEF1E1	7.53062834498e-14	10	9	4.04414178414e-12	Cells_Transformed_fibroblasts	0.863016320074	Skin_Not_Sun_Exposed_Suprapubic
GIANT_HEIGHT	GIANT	Height	ENSG00000173338	KCNK7	7.6616166734e-14	11	11	4.24229477248e-07	Skin_Not_Sun_Exposed_Suprapubic	0.663738937193	Esophagus_Muscularis
GIANT_HEIGHT	GIANT	Height	ENSG00000140534	TICRR	7.79128726698e-14	17	13	1.61308723261e-07	Thyroid	0.995639440231	Testis
GIANT_HEIGHT	GIANT	Height	ENSG00000076685	NT5C2	8.17705145875e-14	15	12	2.60703315722e-07	Artery_Tibial	0.969999999548	Lung
GIANT_HEIGHT	GIANT	Height	ENSG00000116701	NCF2	9.01254093494e-14	22	15	4.34619421574e-08	Brain_Putamen_basal_ganglia	0.570261792662	Adipose_Subcutaneous
GIANT_HEIGHT	GIANT	Height	ENSG00000095539	SEMA4G	9.15358552883e-14	6	6	1.07469443349e-14	Esophagus_Muscularis	0.291689659097	Heart_Left_Ventricle
GIANT_HEIGHT	GIANT	Height	ENSG00000119915	ELOVL3	9.29839848647e-14	4	4	5.30000385768e-15	Artery_Coronary	0.780607262311	Breast_Mammary_Tissue
GIANT_HEIGHT	GIANT	Height	ENSG00000272325	NUDT3	9.69035191826e-14	8	7	4.29914381098e-09	Brain_Cerebellar_Hemisphere	0.747029664337	Stomach
GIANT_HEIGHT	GIANT	Height	ENSG00000174576	NPAS4	9.80760945242e-14	4	4	6.07122483724e-07	Brain_Cortex	0.728553794738	Spleen
GIANT_HEIGHT	GIANT	Height	ENSG00000135547	HEY2	1.00369981273e-13	14	9	2.69363504265e-10	Testis	0.133820298501	Cells_Transformed_fibroblasts
GIANT_HEIGHT	GIANT	Height	ENSG00000102753	KPNA3	1.00417608439e-13	8	7	4.40070590957e-11	Brain_Cerebellar_Hemisphere	0.709274098109	Breast_Mammary_Tissue
GIANT_HEIGHT	GIANT	Height	ENSG00000204296	C6orf10	1.00865920979e-13	1	1	1.00865920979e-13	Testis	1.00865920979e-13	Testis
GIANT_HEIGHT	GIANT	Height	ENSG00000115694	STK25	1.02708784913e-13	5	5	1.60484907024e-07	Colon_Transverse	0.829539346673	Heart_Atrial_Appendage
GIANT_HEIGHT	GIANT	Height	ENSG00000108854	SMURF2	1.02956811604e-13	6	6	1.26433080947e-07	Cells_Transformed_fibroblasts	0.805942895354	Nerve_Tibial
GIANT_HEIGHT	GIANT	Height	ENSG00000159199	ATP5G1	1.05209557145e-13	18	7	7.14623260035e-13	Heart_Atrial_Appendage	0.163979509131	Nerve_Tibial
GIANT_HEIGHT	GIANT	Height	ENSG00000136048	DRAM1	1.07233150779e-13	30	12	5.16243502402e-06	Adipose_Visceral_Omentum	0.683202325652	Pituitary
GIANT_HEIGHT	GIANT	Height	ENSG00000155085	AK9	1.14837063678e-13	32	5	2.49620836747e-15	Nerve_Tibial	0.875321637569	Vagina
GIANT_HEIGHT	GIANT	Height	ENSG00000184163	FAM132A	1.15847583338e-13	2	2	7.31324570152e-14	Cells_Transformed_fibroblasts	0.379999992484	Artery_Aorta
GIANT_HEIGHT	GIANT	Height	ENSG00000196666	FAM180B	1.38741965047e-13	5	5	6.32251137161e-15	Brain_Cerebellum	0.955481850834	Esophagus_Muscularis
GIANT_HEIGHT	GIANT	Height	ENSG00000119906	FAM178A	1.52557329805e-13	11	11	1.40837141316e-09	Cells_EBV-transformed_lymphocytes	0.87188868543	Adipose_Subcutaneous
GIANT_HEIGHT	GIANT	Height	ENSG00000134571	MYBPC3	1.62449582075e-13	7	7	4.6908918726e-16	Lung	0.950127911742	Esophagus_Muscularis
GIANT_HEIGHT	GIANT	Height	ENSG00000066651	TRMT11	1.67618690145e-13	8	8	8.39909546031e-10	Cells_Transformed_fibroblasts	0.725728806862	Brain_Caudate_basal_ganglia
GIANT_HEIGHT	GIANT	Height	ENSG00000112812	PRSS16	1.71338928036e-13	17	9	2.8361919656e-08	Testis	0.796317247894	Brain_Cerebellum
GIANT_HEIGHT	GIANT	Height	ENSG00000161992	C16orf11	1.79977424367e-13	3	3	1.57550835029e-14	Testis	0.864317851486	Esophagus_Mucosa
GIANT_HEIGHT	GIANT	Height	ENSG00000180438	TPRXL	1.8703233447e-13	5	5	6.7000089274e-16	Ovary	0.896836400078	Esophagus_Mucosa
GIANT_HEIGHT	GIANT	Height	ENSG00000175793	SFN	1.94404764628e-13	5	5	4.25395644909e-10	Brain_Caudate_basal_ganglia	0.250138903961	Skin_Not_Sun_Exposed_Suprapubic
GIANT_HEIGHT	GIANT	Height	ENSG00000130731	C16orf13	1.94450233797e-13	30	9	1.42368721243e-14	Adipose_Visceral_Omentum	0.797938904474	Testis
GIANT_HEIGHT	GIANT	Height	ENSG00000111834	RSPH4A	1.97131589275e-13	20	16	1.39430137076e-08	Artery_Tibial	0.870000001115	Nerve_Tibial
GIANT_HEIGHT	GIANT	Height	ENSG00000213465	ARL2	1.99714991294e-13	9	9	2.93151047713e-09	Breast_Mammary_Tissue	0.43764662852	Brain_Hippocampus
GIANT_HEIGHT	GIANT	Height	ENSG00000127831	VIL1	2.07389610374e-13	2	2	2.13707542628e-14	Whole_Blood	0.00662284810766	Pancreas
GIANT_HEIGHT	GIANT	Height	ENSG00000204610	TRIM15	2.16010317249e-13	5	5	3.16356158273e-06	Whole_Blood	0.470556211075	Testis
GIANT_HEIGHT	GIANT	Height	ENSG00000243477	NAT6	2.18660672991e-13	17	9	1.43570598702e-06	Adipose_Subcutaneous	0.990348577032	Cells_Transformed_fibroblasts
GIANT_HEIGHT	GIANT	Height	ENSG00000185615	PDIA2	2.19016987105e-13	14	13	1.39999980811e-09	Artery_Tibial	0.709999997005	Liver
GIANT_HEIGHT	GIANT	Height	ENSG00000251692	PTX4	2.20867167323e-13	5	5	9.99996953619e-10	Brain_Cerebellar_Hemisphere	0.472132900532	Lung
GIANT_HEIGHT	GIANT	Height	ENSG00000060642	PIGV	2.22764608506e-13	19	9	3.58988176146e-08	Artery_Aorta	0.813616958372	Small_Intestine_Terminal_Ileum
GIANT_HEIGHT	GIANT	Height	ENSG00000174851	YIF1A	2.27624256733e-13	13	9	7.99999072884e-08	Brain_Hypothalamus	0.911537631998	Colon_Transverse
GIANT_HEIGHT	GIANT	Height	ENSG00000002933	TMEM176A	2.27672929263e-13	28	15	1.56495678332e-05	Breast_Mammary_Tissue	0.970723497676	Ovary
GIANT_HEIGHT	GIANT	Height	ENSG00000075292	ZNF638	2.28742190854e-13	7	7	1.4116353562e-15	Artery_Aorta	0.57999999882	Testis
GIANT_HEIGHT	GIANT	Height	ENSG00000140983	RHOT2	2.40333928128e-13	8	8	6.61899779005e-11	Testis	0.831011576563	Adipose_Subcutaneous
GIANT_HEIGHT	GIANT	Height	ENSG00000096395	MLN	2.56600306987e-13	1	1	2.56600306987e-13	Testis	2.56600306987e-13	Testis
GIANT_HEIGHT	GIANT	Height	ENSG00000103335	PIEZO1	2.62048957019e-13	15	15	4.56786981852e-07	Cells_Transformed_fibroblasts	0.812609183129	Artery_Aorta
GIANT_HEIGHT	GIANT	Height	ENSG00000165233	C9orf89	2.6997092593e-13	28	7	4.1412864985e-08	Spleen	0.592862708673	Brain_Hypothalamus
GIANT_HEIGHT	GIANT	Height	ENSG00000088543	C3orf18	2.76708392768e-13	10	8	1.85016003087e-10	Colon_Sigmoid	0.940316547422	Liver
GIANT_HEIGHT	GIANT	Height	ENSG00000197785	ATAD3A	2.79097963811e-13	9	9	3.86003525302e-15	Brain_Hippocampus	0.840000000399	Nerve_Tibial
GIANT_HEIGHT	GIANT	Height	ENSG00000002919	SNX11	2.86642460078e-13	24	4	4.3765943129e-10	Nerve_Tibial	0.193380670763	Small_Intestine_Terminal_Ileum
GIANT_HEIGHT	GIANT	Height	ENSG00000067221	STOML1	2.94990678018e-13	25	6	8.41990042911e-08	Brain_Nucleus_accumbens_basal_ganglia	0.911151609626	Uterus
GIANT_HEIGHT	GIANT	Height	ENSG00000138623	SEMA7A	3.07397352349e-13	11	11	5.17768767912e-08	Brain_Hypothalamus	0.669070980242	Thyroid
GIANT_HEIGHT	GIANT	Height	ENSG00000130783	CCDC62	3.10530465797e-13	6	6	1.06208114858e-11	Breast_Mammary_Tissue	0.778230453495	Adrenal_Gland
GIANT_HEIGHT	GIANT	Height	ENSG00000173826	KCNH6	3.14572926458e-13	4	4	5.79000561991e-09	Stomach	0.338392788631	Brain_Cortex
GIANT_HEIGHT	GIANT	Height	ENSG00000204642	HLA-F	3.1655473502e-13	27	5	1.07466201573e-12	Colon_Sigmoid	0.185384279228	Stomach
GIANT_HEIGHT	GIANT	Height	ENSG00000189091	SF3B3	3.29341561655e-13	16	7	9.49862301747e-07	Esophagus_Gastroesophageal_Junction	0.995463324504	Heart_Atrial_Appendage
GIANT_HEIGHT	GIANT	Height	ENSG00000186417	GLDN	3.49234110946e-13	17	12	4.59521757551e-08	Nerve_Tibial	0.70800451196	Brain_Caudate_basal_ganglia
GIANT_HEIGHT	GIANT	Height	ENSG00000100614	PPM1A	3.57499279926e-13	14	6	2.03839945446e-09	Brain_Caudate_basal_ganglia	0.943745052903	Lung
GIANT_HEIGHT	GIANT	Height	ENSG00000140522	RLBP1	3.69977002683e-13	4	4	1.14222203344e-11	Brain_Nucleus_accumbens_basal_ganglia	0.0182324943621	Colon_Transverse
GIANT_HEIGHT	GIANT	Height	ENSG00000103269	RHBDL1	3.78332703522e-13	21	10	1.66202911659e-14	Skin_Sun_Exposed_Lower_leg	0.746217334545	Small_Intestine_Terminal_Ileum
GIANT_HEIGHT	GIANT	Height	ENSG00000096063	SRPK1	3.98122202267e-13	8	7	1.84931205466e-09	Brain_Cortex	0.851462859354	Skin_Sun_Exposed_Lower_leg
GIANT_HEIGHT	GIANT	Height	ENSG00000101335	MYL9	4.01206468486e-13	9	8	5.17179134857e-10	Brain_Hippocampus	0.743368818841	Lung
GIANT_HEIGHT	GIANT	Height	ENSG00000156381	ANKRD9	4.1707390251e-13	6	6	5.86804825555e-13	Cells_Transformed_fibroblasts	0.67628455478	Artery_Aorta
GIANT_HEIGHT	GIANT	Height	ENSG00000226321	AC104809.3	4.29701655023e-13	8	8	3.98253724669e-08	Cells_Transformed_fibroblasts	0.708221065995	Brain_Caudate_basal_ganglia
GIANT_HEIGHT	GIANT	Height	ENSG00000204228	HSD17B8	4.30161941881e-13	27	7	4.3226858298e-08	Brain_Frontal_Cortex_BA9	0.46341235117	Stomach
GIANT_HEIGHT	GIANT	Height	ENSG00000124664	SPDEF	4.4326684942e-13	4	4	7.07424047428e-12	Esophagus_Mucosa	0.368684981823	Small_Intestine_Terminal_Ileum
GIANT_HEIGHT	GIANT	Height	ENSG00000178761	FAM219B	4.51534164009e-13	10	10	7.54699844579e-09	Uterus	0.924678454793	Breast_Mammary_Tissue
GIANT_HEIGHT	GIANT	Height	ENSG00000156966	B3GNT7	4.54103606603e-13	8	8	3.2271520914e-10	Artery_Aorta	0.628966381724	Adrenal_Gland
GIANT_HEIGHT	GIANT	Height	ENSG00000184207	PGP	4.54916881387e-13	23	17	4.96357475743e-18	Esophagus_Mucosa	0.819999998741	Brain_Nucleus_accumbens_basal_ganglia
GIANT_HEIGHT	GIANT	Height	ENSG00000122912	SLC25A16	4.84688786267e-13	15	7	6.43292676887e-11	Artery_Tibial	0.241198937082	Nerve_Tibial
GIANT_HEIGHT	GIANT	Height	ENSG00000029153	ARNTL2	5.08580505279e-13	4	4	2.58734333442e-14	Brain_Cerebellum	0.466760302755	Cells_Transformed_fibroblasts
GIANT_HEIGHT	GIANT	Height	ENSG00000196391	ZNF774	5.4853892533e-13	18	11	7.09310622739e-06	Esophagus_Gastroesophageal_Junction	0.847224403189	Vagina
GIANT_HEIGHT	GIANT	Height	ENSG00000120049	KCNIP2	5.61353046175e-13	5	5	1.40000042422e-14	Esophagus_Muscularis	0.482678005125	Muscle_Skeletal
GIANT_HEIGHT	GIANT	Height	ENSG00000176919	C8G	5.75501338028e-13	5	5	1.78606535672e-10	Small_Intestine_Terminal_Ileum	0.412468500157	Adipose_Visceral_Omentum
GIANT_HEIGHT	GIANT	Height	ENSG00000162645	GBP2	5.88591641521e-13	4	4	2.10800622145e-12	Brain_Caudate_basal_ganglia	0.662534657823	Skin_Sun_Exposed_Lower_leg
GIANT_HEIGHT	GIANT	Height	ENSG00000196712	NF1	5.91255472807e-13	5	5	4.89622138797e-10	Esophagus_Gastroesophageal_Junction	0.134976546318	Muscle_Skeletal
GIANT_HEIGHT	GIANT	Height	ENSG00000088305	DNMT3B	5.96439304811e-13	9	9	8.67251654241e-08	Esophagus_Gastroesophageal_Junction	0.999252771698	Breast_Mammary_Tissue
GIANT_HEIGHT	GIANT	Height	ENSG00000113300	CNOT6	6.14670142822e-13	8	8	3.50000366575e-12	Brain_Cortex	0.320222398976	Colon_Transverse
GIANT_HEIGHT	GIANT	Height	ENSG00000170703	TTLL6	6.26341373882e-13	20	6	1.07783480005e-15	Thyroid	0.82732186458	Brain_Frontal_Cortex_BA9
GIANT_HEIGHT	GIANT	Height	ENSG00000100156	SLC16A8	6.44352068523e-13	8	8	1.20000020937e-06	Stomach	0.716598066744	Nerve_Tibial
GIANT_HEIGHT	GIANT	Height	ENSG00000162341	TPCN2	6.46089854604e-13	23	10	3.88004112831e-08	Whole_Blood	0.898394970358	Esophagus_Muscularis
GIANT_HEIGHT	GIANT	Height	ENSG00000174483	BBS1	7.14459016127e-13	4	3	5.46547055632e-07	Skin_Sun_Exposed_Lower_leg	0.999692093281	Muscle_Skeletal
GIANT_HEIGHT	GIANT	Height	ENSG00000136059	VILL	7.33287613533e-13	15	9	8.05325491113e-16	Brain_Hippocampus	0.794936288825	Adipose_Visceral_Omentum
GIANT_HEIGHT	GIANT	Height	ENSG00000167971	CASKIN1	7.82952159741e-13	6	6	1.44546335334e-15	Heart_Left_Ventricle	0.839827776059	Skin_Not_Sun_Exposed_Suprapubic
GIANT_HEIGHT	GIANT	Height	ENSG00000176720	BOK	8.04364597385e-13	13	10	9.01061070227e-16	Stomach	0.456601121731	Small_Intestine_Terminal_Ileum
GIANT_HEIGHT	GIANT	Height	ENSG00000017427	IGF1	8.52084750088e-13	7	7	8.15240696142e-11	Liver	0.795179184576	Spleen
GIANT_HEIGHT	GIANT	Height	ENSG00000136960	ENPP2	9.10565584623e-13	4	4	6.20000548004e-09	Brain_Hypothalamus	0.606542783799	Nerve_Tibial
GIANT_HEIGHT	GIANT	Height	ENSG00000159202	UBE2Z	9.11134415149e-13	21	10	2.14591117087e-15	Muscle_Skeletal	0.913044734171	Adipose_Subcutaneous
GIANT_HEIGHT	GIANT	Height	ENSG00000108433	GOSR2	9.19919865873e-13	13	8	1.83189333309e-08	Skin_Sun_Exposed_Lower_leg	0.808489030872	Muscle_Skeletal
GIANT_HEIGHT	GIANT	Height	ENSG00000092621	PHGDH	9.29045211297e-13	12	11	3.69944305188e-05	Cells_Transformed_fibroblasts	0.933714007083	Pituitary
GIANT_HEIGHT	GIANT	Height	ENSG00000164615	CAMLG	9.53696020707e-13	32	4	2.44586431133e-15	Spleen	0.0179291260811	Breast_Mammary_Tissue
GIANT_HEIGHT	GIANT	Height	ENSG00000181315	ZNF322	1.06405986568e-12	25	6	1.45267076237e-14	Lung	0.759071441647	Brain_Cerebellar_Hemisphere
GIANT_HEIGHT	GIANT	Height	ENSG00000010322	NISCH	1.07128895794e-12	11	9	2.02318494376e-11	Brain_Caudate_basal_ganglia	0.290323727853	Heart_Atrial_Appendage
GIANT_HEIGHT	GIANT	Height	ENSG00000138172	CALHM2	1.12732399402e-12	19	11	7.89848322415e-09	Pancreas	0.951388948246	Brain_Frontal_Cortex_BA9
GIANT_HEIGHT	GIANT	Height	ENSG00000145248	SLC10A4	1.22089805509e-12	9	8	9.16088453877e-10	Artery_Aorta	0.968019406319	Heart_Left_Ventricle
GIANT_HEIGHT	GIANT	Height	ENSG00000131669	NINJ1	1.22814684874e-12	21	10	3.54178966951e-06	Thyroid	0.90747415927	Adipose_Subcutaneous
GIANT_HEIGHT	GIANT	Height	ENSG00000075413	MARK3	1.24143776055e-12	18	4	3.14148994761e-14	Esophagus_Mucosa	0.97995582392	Artery_Coronary
GIANT_HEIGHT	GIANT	Height	ENSG00000066933	MYO9A	1.30117246192e-12	10	8	6.03345304918e-12	Nerve_Tibial	0.134528702619	Adrenal_Gland
GIANT_HEIGHT	GIANT	Height	ENSG00000187134	AKR1C1	1.32864683126e-12	26	12	9.98003481504e-15	Heart_Atrial_Appendage	0.972751260915	Brain_Frontal_Cortex_BA9
GIANT_HEIGHT	GIANT	Height	ENSG00000117533	VAMP4	1.33740493535e-12	17	11	2.07251353384e-05	Nerve_Tibial	0.903224424586	Lung
GIANT_HEIGHT	GIANT	Height	ENSG00000110711	AIP	1.34339403157e-12	9	7	3.26513699171e-08	Whole_Blood	0.348222286089	Muscle_Skeletal
GIANT_HEIGHT	GIANT	Height	ENSG00000221890	NPTXR	1.35979180455e-12	11	11	1.68510782874e-07	Adipose_Visceral_Omentum	0.741918096241	Stomach
GIANT_HEIGHT	GIANT	Height	ENSG00000164512	ANKRD55	1.42970261012e-12	8	8	2.7511633557e-08	Adipose_Visceral_Omentum	0.933620962924	Thyroid
GIANT_HEIGHT	GIANT	Height	ENSG00000182952	HMGN4	1.43012271669e-12	17	10	1.2954047692e-13	Muscle_Skeletal	0.69895809309	Adipose_Subcutaneous
GIANT_HEIGHT	GIANT	Height	ENSG00000168769	TET2	1.53659832669e-12	7	7	2.32669610321e-11	Skin_Sun_Exposed_Lower_leg	0.706849036985	Brain_Caudate_basal_ganglia
GIANT_HEIGHT	GIANT	Height	ENSG00000143947	RPS27A	1.54661625529e-12	10	10	3.18175670844e-10	Lung	0.877056929636	Thyroid
GIANT_HEIGHT	GIANT	Height	ENSG00000108576	SLC6A4	1.61691052312e-12	8	8	2.28243438665e-14	Testis	0.911174591168	Skin_Sun_Exposed_Lower_leg
GIANT_HEIGHT	GIANT	Height	ENSG00000172927	MYEOV	1.70156964822e-12	10	9	2.60482295528e-10	Cells_Transformed_fibroblasts	0.578389569699	Spleen
GIANT_HEIGHT	GIANT	Height	ENSG00000092439	TRPM7	1.72734085818e-12	9	8	2.6968274039e-09	Brain_Hippocampus	0.955304405271	Heart_Left_Ventricle
GIANT_HEIGHT	GIANT	Height	ENSG00000143207	RFWD2	1.73179646923e-12	8	8	1.64069601243e-07	Esophagus_Muscularis	0.22800489195	Adipose_Subcutaneous
GIANT_HEIGHT	GIANT	Height	ENSG00000124635	HIST1H2BJ	1.74031645382e-12	5	5	5.49003556507e-06	Muscle_Skeletal	0.210000002848	Adipose_Subcutaneous
GIANT_HEIGHT	GIANT	Height	ENSG00000188986	NELFB	1.84979404829e-12	19	19	4.87443922938e-10	Brain_Cerebellar_Hemisphere	0.758749012779	Colon_Transverse
GIANT_HEIGHT	GIANT	Height	ENSG00000145050	MANF	1.9028007638e-12	6	5	2.77207249393e-13	Muscle_Skeletal	0.00891092138354	Brain_Anterior_cingulate_cortex_BA24
GIANT_HEIGHT	GIANT	Height	ENSG00000066248	NGEF	1.94027731014e-12	17	10	7.15652752191e-13	Heart_Left_Ventricle	0.979553038927	Vagina
GIANT_HEIGHT	GIANT	Height	ENSG00000148384	INPP5E	1.95476398123e-12	30	4	1.05292999424e-12	Brain_Hippocampus	0.847032996169	Heart_Left_Ventricle
GIANT_HEIGHT	GIANT	Height	ENSG00000074964	ARHGEF10L	1.9800664872e-12	9	9	3.46463662901e-14	Testis	0.872022703097	Heart_Left_Ventricle
GIANT_HEIGHT	GIANT	Height	ENSG00000155363	MOV10	2.02911712225e-12	13	11	2.52986445068e-12	Skin_Sun_Exposed_Lower_leg	0.745840604219	Small_Intestine_Terminal_Ileum
GIANT_HEIGHT	GIANT	Height	ENSG00000169062	UPF3A	2.05285469815e-12	34	4	2.93166859525e-09	Brain_Cerebellum	0.931897259249	Esophagus_Mucosa
GIANT_HEIGHT	GIANT	Height	ENSG00000108294	PSMB3	2.15058392204e-12	16	8	7.45610988427e-14	Testis	0.295167845988	Esophagus_Mucosa
GIANT_HEIGHT	GIANT	Height	ENSG00000108439	PNPO	2.17380817121e-12	26	7	7.4579654336e-09	Whole_Blood	0.976759337243	Colon_Sigmoid
GIANT_HEIGHT	GIANT	Height	ENSG00000114268	PFKFB4	2.21698296891e-12	11	11	1.05517159933e-06	Adipose_Subcutaneous	0.277993112211	Liver
GIANT_HEIGHT	GIANT	Height	ENSG00000227057	WDR46	2.24258923255e-12	10	10	1.06132125004e-05	Brain_Caudate_basal_ganglia	0.698930345629	Skin_Sun_Exposed_Lower_leg
GIANT_HEIGHT	GIANT	Height	ENSG00000162585	C1orf86	2.2743826553e-12	30	7	3.70776509603e-11	Artery_Aorta	0.550624783004	Adrenal_Gland
GIANT_HEIGHT	GIANT	Height	ENSG00000108799	EZH1	2.31231698974e-12	6	6	1.20000160659e-12	Esophagus_Mucosa	0.470000004018	Esophagus_Muscularis
GIANT_HEIGHT	GIANT	Height	ENSG00000175087	PDIK1L	2.38481739277e-12	12	8	1.83600237936e-13	Nerve_Tibial	0.960668724804	Brain_Nucleus_accumbens_basal_ganglia
GIANT_HEIGHT	GIANT	Height	ENSG00000078898	BPIFB2	2.40497334621e-12	3	3	2.41246315301e-10	Stomach	0.358515727307	Cells_EBV-transformed_lymphocytes
GIANT_HEIGHT	GIANT	Height	ENSG00000187664	HAPLN4	2.41268684643e-12	18	5	1.11937709783e-08	Artery_Tibial	0.768772749941	Heart_Atrial_Appendage
GIANT_HEIGHT	GIANT	Height	ENSG00000189134	NKAPL	2.42488864645e-12	5	5	1.70690616133e-10	Skin_Sun_Exposed_Lower_leg	0.760194169718	Adipose_Subcutaneous
GIANT_HEIGHT	GIANT	Height	ENSG00000163517	HDAC11	2.42575177184e-12	7	7	4.30079277536e-07	Brain_Cortex	0.761361021125	Colon_Sigmoid
GIANT_HEIGHT	GIANT	Height	ENSG00000213416	KRTAP4-12	2.49999812047e-12	1	1	2.49999812047e-12	Skin_Sun_Exposed_Lower_leg	2.49999812047e-12	Skin_Sun_Exposed_Lower_leg
GIANT_HEIGHT	GIANT	Height	ENSG00000117523	PRRC2C	2.55489012297e-12	11	11	8.65507492814e-08	Skin_Not_Sun_Exposed_Suprapubic	0.689143304312	Pituitary
GIANT_HEIGHT	GIANT	Height	ENSG00000109180	OCIAD1	2.55576248859e-12	21	6	2.21424551188e-11	Adipose_Visceral_Omentum	0.208656931578	Brain_Hippocampus
GIANT_HEIGHT	GIANT	Height	ENSG00000250067	YJEFN3	2.5701979062e-12	17	10	6.39449320092e-14	Skin_Sun_Exposed_Lower_leg	0.869913642839	Muscle_Skeletal
GIANT_HEIGHT	GIANT	Height	ENSG00000072110	ACTN1	2.7584380822e-12	8	8	2.64138506933e-06	Ovary	0.548485541323	Skin_Sun_Exposed_Lower_leg
GIANT_HEIGHT	GIANT	Height	ENSG00000163466	ARPC2	2.82606569175e-12	11	5	1.7978446737e-12	Thyroid	0.00770000129089	Ovary
GIANT_HEIGHT	GIANT	Height	ENSG00000142684	ZNF593	2.96415397444e-12	25	9	2.69097044578e-05	Brain_Hypothalamus	0.799812937968	Brain_Cerebellum
GIANT_HEIGHT	GIANT	Height	ENSG00000066336	SPI1	3.04145904583e-12	2	2	8.79999357956e-12	Whole_Blood	1.62707801343e-05	Brain_Cerebellar_Hemisphere
GIANT_HEIGHT	GIANT	Height	ENSG00000108797	CNTNAP1	3.06292386563e-12	24	12	2.71723211663e-13	Skin_Sun_Exposed_Lower_leg	0.493251835016	Brain_Cerebellum
GIANT_HEIGHT	GIANT	Height	ENSG00000154237	LRRK1	3.10477803871e-12	16	9	1.98308412244e-08	Cells_Transformed_fibroblasts	0.702182277121	Adipose_Visceral_Omentum
GIANT_HEIGHT	GIANT	Height	ENSG00000197536	C5orf56	3.10681296731e-12	5	5	6.03890615545e-14	Brain_Cortex	0.885019791394	Thyroid
GIANT_HEIGHT	GIANT	Height	ENSG00000111670	GNPTAB	3.13679551781e-12	18	9	1.83055923687e-06	Adipose_Subcutaneous	0.946461214299	Skin_Sun_Exposed_Lower_leg
GIANT_HEIGHT	GIANT	Height	ENSG00000158805	ZNF276	3.27304869088e-12	10	9	3.29862426492e-06	Cells_Transformed_fibroblasts	0.401134030001	Brain_Cerebellum
GIANT_HEIGHT	GIANT	Height	ENSG00000138686	BBS7	3.29741549524e-12	6	5	4.52618733512e-14	Cells_Transformed_fibroblasts	9.8326863246e-05	Colon_Sigmoid
GIANT_HEIGHT	GIANT	Height	ENSG00000166272	WBP1L	3.45092886607e-12	13	11	5.81288844935e-10	Adipose_Subcutaneous	0.880893151199	Brain_Cerebellar_Hemisphere
GIANT_HEIGHT	GIANT	Height	ENSG00000172350	ABCG4	3.51236188419e-12	5	5	2.24222355456e-12	Thyroid	0.963760152978	Esophagus_Mucosa
GIANT_HEIGHT	GIANT	Height	ENSG00000138592	USP8	3.51903440244e-12	13	10	1.7225266524e-09	Muscle_Skeletal	0.989774106756	Lung
GIANT_HEIGHT	GIANT	Height	ENSG00000130303	BST2	3.59291254106e-12	7	7	2.75969289875e-12	Artery_Aorta	0.939605961257	Artery_Tibial
GIANT_HEIGHT	GIANT	Height	ENSG00000101670	LIPG	3.71398779497e-12	15	14	2.94388056443e-05	Artery_Coronary	0.772878586708	Whole_Blood
GIANT_HEIGHT	GIANT	Height	ENSG00000184445	KNTC1	3.7157467132e-12	10	8	2.6643916156e-08	Pituitary	0.916994399209	Ovary
GIANT_HEIGHT	GIANT	Height	ENSG00000187189	TSPYL4	3.77726044946e-12	11	8	3.25666080903e-09	Lung	0.152063645015	Artery_Aorta
GIANT_HEIGHT	GIANT	Height	ENSG00000189339	SLC35E2B	3.79335470061e-12	26	17	8.3357725698e-15	Breast_Mammary_Tissue	0.680000000641	Lung
GIANT_HEIGHT	GIANT	Height	ENSG00000163520	FBLN2	3.79824264208e-12	9	9	5.96201829107e-12	Artery_Aorta	0.736894494211	Heart_Atrial_Appendage
GIANT_HEIGHT	GIANT	Height	ENSG00000087502	ERGIC2	3.8741621183e-12	18	9	5.54751724741e-11	Muscle_Skeletal	0.5219023044	Heart_Left_Ventricle
GIANT_HEIGHT	GIANT	Height	ENSG00000163521	GLB1L	3.91084962453e-12	18	4	1.08165507757e-10	Spleen	0.0752230243074	Esophagus_Mucosa
GIANT_HEIGHT	GIANT	Height	ENSG00000078618	NRD1	3.91396917735e-12	21	6	7.31492226594e-07	Brain_Cerebellum	0.953232334843	Nerve_Tibial
GIANT_HEIGHT	GIANT	Height	ENSG00000162430	SEPN1	3.95531971335e-12	9	9	1.15139726553e-06	Thyroid	0.780662948166	Brain_Cerebellum
GIANT_HEIGHT	GIANT	Height	ENSG00000196260	SFTA2	4.14514152446e-12	5	5	4.11931993065e-09	Lung	0.00460276026541	Whole_Blood
GIANT_HEIGHT	GIANT	Height	ENSG00000023330	ALAS1	4.17945827511e-12	3	3	2.66514683315e-13	Small_Intestine_Terminal_Ileum	0.790469877042	Cells_Transformed_fibroblasts
GIANT_HEIGHT	GIANT	Height	ENSG00000149639	SOGA1	4.2784375049e-12	6	6	2.15639325434e-14	Nerve_Tibial	0.902144623244	Thyroid
GIANT_HEIGHT	GIANT	Height	ENSG00000108786	HSD17B1	4.48431496261e-12	26	4	3.86570479977e-13	Muscle_Skeletal	0.481912440786	Esophagus_Mucosa
GIANT_HEIGHT	GIANT	Height	ENSG00000129467	ADCY4	4.55481287711e-12	22	12	5.10269214465e-14	Adipose_Visceral_Omentum	0.817002162552	Lung
GIANT_HEIGHT	GIANT	Height	ENSG00000139263	LRIG3	4.6620372441e-12	5	5	9.0295775379e-07	Nerve_Tibial	0.460727645299	Spleen
GIANT_HEIGHT	GIANT	Height	ENSG00000139668	WDFY2	4.77559335302e-12	15	15	2.57255220177e-11	Esophagus_Mucosa	0.969330635795	Liver
GIANT_HEIGHT	GIANT	Height	ENSG00000086598	TMED2	4.87037656698e-12	17	11	1.26328776461e-08	Brain_Cerebellum	0.916834310476	Ovary
GIANT_HEIGHT	GIANT	Height	ENSG00000152253	SPC25	4.91401421345e-12	11	6	2.65584347799e-12	Heart_Left_Ventricle	0.343204354183	Cells_Transformed_fibroblasts
GIANT_HEIGHT	GIANT	Height	ENSG00000152133	GPATCH11	5.17135908976e-12	17	17	9.44822731422e-08	Stomach	0.960447110023	Lung
GIANT_HEIGHT	GIANT	Height	ENSG00000164402	SEPT8	5.47864945751e-12	10	10	3.77804179277e-07	Nerve_Tibial	0.81176804975	Brain_Nucleus_accumbens_basal_ganglia
GIANT_HEIGHT	GIANT	Height	ENSG00000109805	NCAPG	6.06694492863e-12	6	6	3.15412472777e-07	Esophagus_Gastroesophageal_Junction	0.831406084016	Heart_Atrial_Appendage
GIANT_HEIGHT	GIANT	Height	ENSG00000008517	IL32	6.1103665305e-12	29	13	8.36843193059e-06	Heart_Atrial_Appendage	0.775872305716	Brain_Putamen_basal_ganglia
GIANT_HEIGHT	GIANT	Height	ENSG00000138035	PNPT1	6.26899427613e-12	9	8	2.6320059441e-06	Small_Intestine_Terminal_Ileum	0.979000681631	Pancreas
GIANT_HEIGHT	GIANT	Height	ENSG00000143401	ANP32E	6.48861882207e-12	6	6	5.51414878578e-11	Muscle_Skeletal	0.683596498535	Colon_Sigmoid
GIANT_HEIGHT	GIANT	Height	ENSG00000130338	TULP4	6.52061214291e-12	14	9	9.612141089e-10	Muscle_Skeletal	0.736081794485	Artery_Aorta
GIANT_HEIGHT	GIANT	Height	ENSG00000203804	ADAMTSL4-AS1	6.74939233306e-12	5	5	2.48629042365e-06	Nerve_Tibial	0.943221210379	Breast_Mammary_Tissue
GIANT_HEIGHT	GIANT	Height	ENSG00000158079	PTPDC1	6.97896496364e-12	10	9	2.94183041024e-06	Thyroid	0.859355298661	Heart_Left_Ventricle
GIANT_HEIGHT	GIANT	Height	ENSG00000149809	TM7SF2	7.18185425077e-12	6	6	2.8418403716e-07	Cells_Transformed_fibroblasts	0.963113682057	Brain_Hypothalamus
GIANT_HEIGHT	GIANT	Height	ENSG00000141298	SSH2	7.19686838974e-12	8	6	8.3703807952e-09	Thyroid	0.643555820417	Pancreas
GIANT_HEIGHT	GIANT	Height	ENSG00000123600	METTL8	7.22255285784e-12	7	5	1.29594776703e-11	Whole_Blood	0.660096229584	Pituitary
GIANT_HEIGHT	GIANT	Height	ENSG00000164398	ACSL6	7.33883954181e-12	12	8	4.28664065915e-10	Colon_Sigmoid	0.48569128927	Small_Intestine_Terminal_Ileum
GIANT_HEIGHT	GIANT	Height	ENSG00000169442	CD52	7.38369212577e-12	12	6	3.49201594829e-07	Nerve_Tibial	0.951588640532	Skin_Sun_Exposed_Lower_leg
GIANT_HEIGHT	GIANT	Height	ENSG00000157833	GAREML	8.0391552301e-12	19	10	1.78474369285e-12	Breast_Mammary_Tissue	0.692339533614	Testis
GIANT_HEIGHT	GIANT	Height	ENSG00000136999	NOV	8.14735606777e-12	15	8	4.03947187977e-14	Colon_Transverse	0.19849801602	Brain_Cerebellum
GIANT_HEIGHT	GIANT	Height	ENSG00000183598	HIST2H3D	8.35586949005e-12	7	7	1.04411185048e-05	Pancreas	0.78558367717	Brain_Nucleus_accumbens_basal_ganglia
GIANT_HEIGHT	GIANT	Height	ENSG00000179165	PXT1	8.57847147324e-12	7	7	8.29836537702e-09	Brain_Hypothalamus	0.504597759177	Adipose_Subcutaneous
GIANT_HEIGHT	GIANT	Height	ENSG00000175213	ZNF408	8.67650225423e-12	12	10	4.03992056362e-06	Thyroid	0.834100699418	Skin_Sun_Exposed_Lower_leg
GIANT_HEIGHT	GIANT	Height	ENSG00000165689	SDCCAG3	8.7615326692e-12	12	7	6.02891395056e-10	Artery_Tibial	0.879283699983	Skin_Sun_Exposed_Lower_leg
GIANT_HEIGHT	GIANT	Height	ENSG00000177889	UBE2N	8.91160151261e-12	8	8	4.37179655871e-11	Skin_Sun_Exposed_Lower_leg	0.91808799505	Brain_Putamen_basal_ganglia
GIANT_HEIGHT	GIANT	Height	ENSG00000143919	CAMKMT	9.21264394128e-12	8	8	1.13931164185e-12	Cells_Transformed_fibroblasts	0.277287786452	Heart_Left_Ventricle
GIANT_HEIGHT	GIANT	Height	ENSG00000162613	FUBP1	9.23887925879e-12	15	12	7.53875892692e-16	Esophagus_Mucosa	0.993656287123	Liver
GIANT_HEIGHT	GIANT	Height	ENSG00000180336	C17orf104	9.41709554172e-12	8	8	1.23550904912e-07	Thyroid	0.961999654623	Adipose_Subcutaneous
GIANT_HEIGHT	GIANT	Height	ENSG00000169738	DCXR	9.41919423809e-12	26	16	2.30284179785e-07	Muscle_Skeletal	0.716811916676	Vagina
GIANT_HEIGHT	GIANT	Height	ENSG00000100568	VTI1B	9.86624255823e-12	17	10	6.21715482234e-08	Vagina	0.630300314949	Ovary
GIANT_HEIGHT	GIANT	Height	ENSG00000104689	TNFRSF10A	1.00699826588e-11	18	10	4.50976243459e-11	Skin_Not_Sun_Exposed_Suprapubic	0.979574921309	Brain_Cerebellum
GIANT_HEIGHT	GIANT	Height	ENSG00000169733	RFNG	1.01280113492e-11	7	7	1.85506233748e-05	Pituitary	0.491848143123	Brain_Cerebellum
GIANT_HEIGHT	GIANT	Height	ENSG00000167969	ECI1	1.02240052065e-11	19	9	7.12120590853e-14	Thyroid	0.704485248234	Esophagus_Mucosa
GIANT_HEIGHT	GIANT	Height	ENSG00000139233	LLPH	1.1231447615e-11	7	7	4.54811866716e-11	Nerve_Tibial	0.322754142135	Esophagus_Mucosa
GIANT_HEIGHT	GIANT	Height	ENSG00000110090	CPT1A	1.1247723135e-11	10	10	1.46671693042e-05	Esophagus_Muscularis	0.689407506701	Prostate
GIANT_HEIGHT	GIANT	Height	ENSG00000118705	RPN2	1.14320018394e-11	8	6	1.96382135737e-10	Thyroid	0.146561688635	Heart_Left_Ventricle
GIANT_HEIGHT	GIANT	Height	ENSG00000104897	SF3A2	1.17406351177e-11	8	8	3.79806767609e-11	Adipose_Subcutaneous	0.995166419974	Vagina
GIANT_HEIGHT	GIANT	Height	ENSG00000141985	SH3GL1	1.18045152307e-11	8	8	1.24589932646e-12	Testis	0.916550253023	Brain_Cortex
GIANT_HEIGHT	GIANT	Height	ENSG00000126215	XRCC3	1.19316730928e-11	26	8	3.54134744297e-05	Lung	0.981755595263	Esophagus_Mucosa
GIANT_HEIGHT	GIANT	Height	ENSG00000164707	SLC13A4	1.20079122179e-11	15	12	1.3898703334e-10	Pancreas	0.36303733058	Small_Intestine_Terminal_Ileum
GIANT_HEIGHT	GIANT	Height	ENSG00000237541	HLA-DQA2	1.22601463027e-11	41	5	3.06567356556e-13	Heart_Left_Ventricle	0.729607509483	Brain_Hypothalamus
GIANT_HEIGHT	GIANT	Height	ENSG00000198000	NOL8	1.25907591772e-11	11	6	1.98515537781e-16	Nerve_Tibial	0.00022493974705	Whole_Blood
GIANT_HEIGHT	GIANT	Height	ENSG00000204140	CLPSL1	1.27428191358e-11	3	3	4.54909415213e-11	Brain_Anterior_cingulate_cortex_BA24	0.794673528957	Pancreas
GIANT_HEIGHT	GIANT	Height	ENSG00000196422	PPP1R26	1.3050579447e-11	7	7	1.20713338713e-15	Brain_Cortex	0.70713130326	Artery_Aorta
GIANT_HEIGHT	GIANT	Height	ENSG00000204352	C9orf129	1.3654582798e-11	5	5	3.73355948873e-09	Brain_Cortex	0.320669243437	Brain_Cerebellar_Hemisphere
GIANT_HEIGHT	GIANT	Height	ENSG00000171790	SLFNL1	1.39309181069e-11	10	9	5.52730102038e-11	Testis	0.881969686411	Colon_Transverse
GIANT_HEIGHT	GIANT	Height	ENSG00000140990	NDUFB10	1.39863840782e-11	10	10	1.80069419972e-10	Heart_Atrial_Appendage	0.687896915822	Nerve_Tibial
GIANT_HEIGHT	GIANT	Height	ENSG00000197093	GAL3ST4	1.40767661298e-11	10	9	5.97189360825e-06	Lung	0.62017732578	Brain_Cerebellum
GIANT_HEIGHT	GIANT	Height	ENSG00000177453	NIM1	1.40949629243e-11	13	11	6.38601102885e-08	Brain_Anterior_cingulate_cortex_BA24	0.898068512571	Artery_Tibial
GIANT_HEIGHT	GIANT	Height	ENSG00000128872	TMOD2	1.43850872395e-11	14	10	8.44002608993e-14	Small_Intestine_Terminal_Ileum	0.748233607539	Adipose_Visceral_Omentum
GIANT_HEIGHT	GIANT	Height	ENSG00000260027	HOXB7	1.45158239103e-11	6	6	3.49844176544e-09	Adipose_Visceral_Omentum	0.434408945634	Thyroid
GIANT_HEIGHT	GIANT	Height	ENSG00000070081	NUCB2	1.4609418799e-11	17	14	6.56751055477e-10	Cells_Transformed_fibroblasts	0.528243208352	Breast_Mammary_Tissue
GIANT_HEIGHT	GIANT	Height	ENSG00000107816	LZTS2	1.57522936411e-11	8	8	9.47932853289e-13	Nerve_Tibial	0.766602976352	Artery_Tibial
GIANT_HEIGHT	GIANT	Height	ENSG00000124207	CSE1L	1.64485873664e-11	19	6	1.72665296684e-14	Colon_Sigmoid	0.0910498843618	Artery_Coronary
GIANT_HEIGHT	GIANT	Height	ENSG00000161888	SPC24	1.65176300466e-11	22	13	8.10000821182e-10	Brain_Cortex	0.930038748822	Adrenal_Gland
GIANT_HEIGHT	GIANT	Height	ENSG00000130508	PXDN	1.68218645677e-11	9	9	4.00977412376e-11	Adipose_Subcutaneous	0.495877605669	Whole_Blood
GIANT_HEIGHT	GIANT	Height	ENSG00000138061	CYP1B1	1.68525986489e-11	10	10	4.51817913007e-10	Lung	0.801889150172	Brain_Cerebellar_Hemisphere
GIANT_HEIGHT	GIANT	Height	ENSG00000179335	CLK3	1.71742222101e-11	4	4	1.37977768726e-07	Stomach	0.32596584284	Artery_Aorta
GIANT_HEIGHT	GIANT	Height	ENSG00000138777	PPA2	1.76338844847e-11	27	12	5.79617803378e-13	Ovary	0.251152769785	Stomach
GIANT_HEIGHT	GIANT	Height	ENSG00000092295	TGM1	1.80251073804e-11	24	20	3.30984230445e-12	Esophagus_Mucosa	0.977532797952	Brain_Nucleus_accumbens_basal_ganglia
GIANT_HEIGHT	GIANT	Height	ENSG00000186275	NBPF12	1.81579492863e-11	7	7	8.20520191074e-12	Pituitary	0.821999572185	Skin_Sun_Exposed_Lower_leg
GIANT_HEIGHT	GIANT	Height	ENSG00000139540	SLC39A5	1.89225800051e-11	4	4	1.22003322434e-12	Pancreas	0.387610988503	Testis
GIANT_HEIGHT	GIANT	Height	ENSG00000135919	SERPINE2	1.95124833451e-11	7	7	1.67321553566e-08	Artery_Aorta	0.631986332469	Artery_Coronary
GIANT_HEIGHT	GIANT	Height	ENSG00000167523	SPATA33	1.95815083154e-11	13	13	4.80240463918e-05	Adipose_Subcutaneous	0.791867203957	Artery_Tibial
GIANT_HEIGHT	GIANT	Height	ENSG00000127124	HIVEP3	1.96918194428e-11	10	10	9.41802518001e-07	Brain_Cerebellum	0.903104999872	Cells_Transformed_fibroblasts
GIANT_HEIGHT	GIANT	Height	ENSG00000219626	FAM228B	1.97788088081e-11	35	4	5.00028654763e-12	Artery_Aorta	0.727874507516	Cells_Transformed_fibroblasts
GIANT_HEIGHT	GIANT	Height	ENSG00000107554	DNMBP	2.02774693154e-11	17	11	3.62663504826e-10	Spleen	0.591533616989	Brain_Frontal_Cortex_BA9
GIANT_HEIGHT	GIANT	Height	ENSG00000197429	IPP	2.03858244657e-11	7	6	7.78613001264e-11	Nerve_Tibial	0.291878548814	Spleen
[truncated: 6,345 more rows]
