# Supplementary material for: Integrating predicted transcriptome from multiple tissues improves association detection
Source: PLoS Genet. 2019 Jan 22;15(1):e1007889. doi: 10.1371/journal.pgen.1007889 (PMC6358100; doi:10.1371/journal.pgen.1007889)
Supplement: S7 Dataset — Significant results included in S7_data.txt. Columns are: consortium: Consortium Name; name: study name; tag: gene2pheno.org display name; gene: Ensembl Id; gene_name: HUGO name; model GTEx tissue where model was trained; zscore S-PrediXcan association Z-score, pvalue S-PrediXcan association p-value. (TXT) [file pgen.1007889.s008.txt]

consortium	name	tag	gene	gene_name	model	zscore	pvalue
ADIPOGen	Adiponectin	ADIPOGen_Adiponectin	ENSG00000163918	RFC4	Adipose_Subcutaneous	9.0097008977	2.06619235412309e-19
ADIPOGen	Adiponectin	ADIPOGen_Adiponectin	ENSG00000213533	TMEM110	Adipose_Subcutaneous	6.07021852419	1.27736316536504e-09
ADIPOGen	Adiponectin	ADIPOGen_Adiponectin	ENSG00000179195	ZNF664	Adipose_Subcutaneous	5.37338875783	7.7270483642247e-08
ADIPOGen	Adiponectin	ADIPOGen_Adiponectin	ENSG00000168268	NT5DC2	Adipose_Subcutaneous	-5.23162897188	1.68022741645558e-07
ADIPOGen	Adiponectin	ADIPOGen_Adiponectin	ENSG00000119242	CCDC92	Adipose_Subcutaneous	5.21656855383	1.82268136677655e-07
ADIPOGen	Adiponectin	ADIPOGen_Adiponectin	ENSG00000119242	CCDC92	Adipose_Visceral_Omentum	8.10443002094	5.2993360728611e-16
ADIPOGen	Adiponectin	ADIPOGen_Adiponectin	ENSG00000010322	NISCH	Adipose_Visceral_Omentum	5.74662740509	9.10410387997127e-09
ADIPOGen	Adiponectin	ADIPOGen_Adiponectin	ENSG00000124299	PEPD	Adipose_Visceral_Omentum	-5.30851764732	1.10520386320762e-07
ADIPOGen	Adiponectin	ADIPOGen_Adiponectin	ENSG00000179195	ZNF664	Adipose_Visceral_Omentum	5.22693438232	1.72343628436695e-07
ADIPOGen	Adiponectin	ADIPOGen_Adiponectin	ENSG00000119242	CCDC92	Adrenal_Gland	5.966187396	2.4286134855e-09
ADIPOGen	Adiponectin	ADIPOGen_Adiponectin	ENSG00000010319	SEMA3G	Adrenal_Gland	-5.20021160473	1.99061767036e-07
ADIPOGen	Adiponectin	ADIPOGen_Adiponectin	ENSG00000163918	RFC4	Artery_Aorta	10.0184025322	1.26531481093e-23
ADIPOGen	Adiponectin	ADIPOGen_Adiponectin	ENSG00000114841	DNAH1	Artery_Aorta	-5.8944020524	3.76040569681e-09
ADIPOGen	Adiponectin	ADIPOGen_Adiponectin	ENSG00000163918	RFC4	Artery_Tibial	8.33039485769	8.05731651372e-17
ADIPOGen	Adiponectin	ADIPOGen_Adiponectin	ENSG00000163938	GNL3	Brain_Cerebellar_Hemisphere	-6.30241312978	2.93046793961759e-10
ADIPOGen	Adiponectin	ADIPOGen_Adiponectin	ENSG00000163938	GNL3	Brain_Cerebellum	-5.3064516621	1.11779785260848e-07
ADIPOGen	Adiponectin	ADIPOGen_Adiponectin	ENSG00000163938	GNL3	Brain_Frontal_Cortex_BA9	-6.12251552572	9.21094382282928e-10
ADIPOGen	Adiponectin	ADIPOGen_Adiponectin	ENSG00000163918	RFC4	Brain_Nucleus_accumbens_basal_ganglia	8.03042183995	9.71380837331e-16
ADIPOGen	Adiponectin	ADIPOGen_Adiponectin	ENSG00000244405	ETV5	Brain_Nucleus_accumbens_basal_ganglia	7.25317150122	4.07124038498e-13
ADIPOGen	Adiponectin	ADIPOGen_Adiponectin	ENSG00000163918	RFC4	Breast_Mammary_Tissue	8.00719491158	1.17354417246346e-15
ADIPOGen	Adiponectin	ADIPOGen_Adiponectin	ENSG00000119242	CCDC92	Breast_Mammary_Tissue	7.58299668472	3.37663478083659e-14
ADIPOGen	Adiponectin	ADIPOGen_Adiponectin	ENSG00000168268	NT5DC2	Breast_Mammary_Tissue	-5.42688498193	5.73460558220342e-08
ADIPOGen	Adiponectin	ADIPOGen_Adiponectin	ENSG00000114904	NEK4	Breast_Mammary_Tissue	-5.19677347097	2.02777212202654e-07
ADIPOGen	Adiponectin	ADIPOGen_Adiponectin	ENSG00000168237	GLYCTK	Cells_EBV-transformed_lymphocytes	-5.47227251721	4.44300894866108e-08
ADIPOGen	Adiponectin	ADIPOGen_Adiponectin	ENSG00000082996	RNF13	Cells_EBV-transformed_lymphocytes	-5.4484872818	5.08000231374775e-08
ADIPOGen	Adiponectin	ADIPOGen_Adiponectin	ENSG00000179195	ZNF664	Cells_Transformed_fibroblasts	-5.73532946423	9.73229738003324e-09
ADIPOGen	Adiponectin	ADIPOGen_Adiponectin	ENSG00000163938	GNL3	Cells_Transformed_fibroblasts	-5.51375949247	3.5124851829271e-08
ADIPOGen	Adiponectin	ADIPOGen_Adiponectin	ENSG00000168237	GLYCTK	Cells_Transformed_fibroblasts	-5.50815656732	3.62610834938187e-08
ADIPOGen	Adiponectin	ADIPOGen_Adiponectin	ENSG00000163918	RFC4	Colon_Transverse	7.83553390311	4.66854656110353e-15
ADIPOGen	Adiponectin	ADIPOGen_Adiponectin	ENSG00000113889	KNG1	Colon_Transverse	5.64690754617	1.63359622593721e-08
ADIPOGen	Adiponectin	ADIPOGen_Adiponectin	ENSG00000114841	DNAH1	Esophagus_Gastroesophageal_Junction	-5.47417932729	4.39543789266e-08
ADIPOGen	Adiponectin	ADIPOGen_Adiponectin	ENSG00000163918	RFC4	Esophagus_Mucosa	8.94353455191	3.76917418304e-19
ADIPOGen	Adiponectin	ADIPOGen_Adiponectin	ENSG00000156976	EIF4A2	Esophagus_Mucosa	6.29057193493	3.1629843441e-10
ADIPOGen	Adiponectin	ADIPOGen_Adiponectin	ENSG00000168237	GLYCTK	Heart_Atrial_Appendage	-5.61458672448	1.97032590311e-08
ADIPOGen	Adiponectin	ADIPOGen_Adiponectin	ENSG00000168268	NT5DC2	Heart_Atrial_Appendage	5.45747702287	4.82947623601e-08
ADIPOGen	Adiponectin	ADIPOGen_Adiponectin	ENSG00000163918	RFC4	Heart_Left_Ventricle	9.08793093141	1.00941629252e-19
ADIPOGen	Adiponectin	ADIPOGen_Adiponectin	ENSG00000119242	CCDC92	Heart_Left_Ventricle	5.94840918273	2.70761045484e-09
ADIPOGen	Adiponectin	ADIPOGen_Adiponectin	ENSG00000163918	RFC4	Lung	9.00814360092	2.0957382532e-19
ADIPOGen	Adiponectin	ADIPOGen_Adiponectin	ENSG00000119242	CCDC92	Lung	6.53111984856	6.52797337188e-11
ADIPOGen	Adiponectin	ADIPOGen_Adiponectin	ENSG00000163918	RFC4	Muscle_Skeletal	5.50864574511	3.61604783022005e-08
ADIPOGen	Adiponectin	ADIPOGen_Adiponectin	ENSG00000163918	RFC4	Nerve_Tibial	8.87982588425	6.69650989973113e-19
ADIPOGen	Adiponectin	ADIPOGen_Adiponectin	ENSG00000168237	GLYCTK	Nerve_Tibial	-5.55842540587	2.72219251490336e-08
ADIPOGen	Adiponectin	ADIPOGen_Adiponectin	ENSG00000163918	RFC4	Ovary	7.8367057997	4.62520011207e-15
ADIPOGen	Adiponectin	ADIPOGen_Adiponectin	ENSG00000163918	RFC4	Pituitary	8.84357079646	9.27072168924e-19
ADIPOGen	Adiponectin	ADIPOGen_Adiponectin	ENSG00000163918	RFC4	Prostate	7.73136759911	1.06397298534311e-14
ADIPOGen	Adiponectin	ADIPOGen_Adiponectin	ENSG00000163918	RFC4	Skin_Not_Sun_Exposed_Suprapubic	7.77039258213	7.82432418744e-15
ADIPOGen	Adiponectin	ADIPOGen_Adiponectin	ENSG00000163918	RFC4	Skin_Sun_Exposed_Lower_leg	8.86830301786	7.42690017237e-19
ADIPOGen	Adiponectin	ADIPOGen_Adiponectin	ENSG00000140945	CDH13	Skin_Sun_Exposed_Lower_leg	-5.58994280192	2.27144421104e-08
ADIPOGen	Adiponectin	ADIPOGen_Adiponectin	ENSG00000139719	VPS33A	Spleen	5.33915794209	9.33792695506779e-08
ADIPOGen	Adiponectin	ADIPOGen_Adiponectin	ENSG00000163918	RFC4	Stomach	7.32367762754	2.4126587565e-13
ADIPOGen	Adiponectin	ADIPOGen_Adiponectin	ENSG00000168268	NT5DC2	Testis	-5.53290375896	3.1497231392e-08
ADIPOGen	Adiponectin	ADIPOGen_Adiponectin	ENSG00000163918	RFC4	Thyroid	8.81357193294	1.21220268435e-18
ADIPOGen	Adiponectin	ADIPOGen_Adiponectin	ENSG00000119242	CCDC92	Thyroid	6.48415184935	8.92323171739e-11
ADIPOGen	Adiponectin	ADIPOGen_Adiponectin	ENSG00000179195	ZNF664	Thyroid	-5.65885644472	1.52384950096e-08
ADIPOGen	Adiponectin	ADIPOGen_Adiponectin	ENSG00000163918	RFC4	Uterus	8.46822464639	2.49161424100062e-17
ADIPOGen	Adiponectin	ADIPOGen_Adiponectin	ENSG00000139697	SBNO1	Uterus	6.41082333461	1.44735839940798e-10
ADIPOGen	Adiponectin	ADIPOGen_Adiponectin	ENSG00000196917	HCAR1	Whole_Blood	-5.71535535668	1.09475006719097e-08
ANGST	Anxiety Disorder (Case-Control)	ANGST_ANXIETY_CC	ENSG00000204793	FOXD4L6	Brain_Hypothalamus	11.0464647277	2.28018302864e-28
ANGST	Anxiety Disorder (Case-Control)	ANGST_ANXIETY_CC	ENSG00000204793	FOXD4L6	Brain_Nucleus_accumbens_basal_ganglia	9.04910361941	1.44146741728e-19
AMD	Age-related Macular Degeneration	AdvancedAMD_2015	ENSG00000244414	CFHR1	Adipose_Subcutaneous	-34.8383040746	6.40185814243457e-266
AMD	Age-related Macular Degeneration	AdvancedAMD_2015	ENSG00000177888	ZBTB41	Adipose_Subcutaneous	25.3672129707	5.80395376986538e-142
AMD	Age-related Macular Degeneration	AdvancedAMD_2015	ENSG00000107679	PLEKHA1	Adipose_Subcutaneous	-24.4410557313	6.26455085132407e-132
AMD	Age-related Macular Degeneration	AdvancedAMD_2015	ENSG00000204356	NELFE	Adipose_Subcutaneous	20.1944304721	1.09582980000196e-90
AMD	Age-related Macular Degeneration	AdvancedAMD_2015	ENSG00000204351	SKIV2L	Adipose_Subcutaneous	-19.0023698134	1.63015100328635e-80
AMD	Age-related Macular Degeneration	AdvancedAMD_2015	ENSG00000116785	CFHR3	Adipose_Subcutaneous	-17.3971138567	8.67658650703476e-68
AMD	Age-related Macular Degeneration	AdvancedAMD_2015	ENSG00000224389	C4B	Adipose_Subcutaneous	11.3485692393	7.53861547161452e-30
AMD	Age-related Macular Degeneration	AdvancedAMD_2015	ENSG00000125730	C3	Adipose_Subcutaneous	-10.3847217474	2.91016670557826e-25
AMD	Age-related Macular Degeneration	AdvancedAMD_2015	ENSG00000204301	NOTCH4	Adipose_Subcutaneous	-9.57355882602	1.0328772010145e-21
AMD	Age-related Macular Degeneration	AdvancedAMD_2015	ENSG00000204314	PRRT1	Adipose_Subcutaneous	-9.22458686154	2.84656112073046e-20
AMD	Age-related Macular Degeneration	AdvancedAMD_2015	ENSG00000179344	HLA-DQB1	Adipose_Subcutaneous	-8.19802877656	2.4436086607514e-16
AMD	Age-related Macular Degeneration	AdvancedAMD_2015	ENSG00000204469	PRRC2A	Adipose_Subcutaneous	-8.05782999321	7.76607228771729e-16
AMD	Age-related Macular Degeneration	AdvancedAMD_2015	ENSG00000095574	IKZF5	Adipose_Subcutaneous	-7.71994079377	1.16383753515571e-14
AMD	Age-related Macular Degeneration	AdvancedAMD_2015	ENSG00000196735	HLA-DQA1	Adipose_Subcutaneous	-7.60037966477	2.95263210214436e-14
AMD	Age-related Macular Degeneration	AdvancedAMD_2015	ENSG00000203724	C1orf53	Adipose_Subcutaneous	-6.83292579651	8.31999981576402e-12
AMD	Age-related Macular Degeneration	AdvancedAMD_2015	ENSG00000231852	CYP21A2	Adipose_Subcutaneous	6.8266091621	8.69451422311885e-12
AMD	Age-related Macular Degeneration	AdvancedAMD_2015	ENSG00000204438	GPANK1	Adipose_Subcutaneous	-6.76284614681	1.35306903995651e-11
AMD	Age-related Macular Degeneration	AdvancedAMD_2015	ENSG00000204387	C6orf48	Adipose_Subcutaneous	6.71564860947	1.87231496318407e-11
AMD	Age-related Macular Degeneration	AdvancedAMD_2015	ENSG00000138152	BTBD16	Adipose_Subcutaneous	6.69331530581	2.18170344449737e-11
AMD	Age-related Macular Degeneration	AdvancedAMD_2015	ENSG00000123739	PLA2G12A	Adipose_Subcutaneous	6.62709143382	3.42365586486042e-11
AMD	Age-related Macular Degeneration	AdvancedAMD_2015	ENSG00000135437	RDH5	Adipose_Subcutaneous	-6.34964124482	2.15817632916814e-10
AMD	Age-related Macular Degeneration	AdvancedAMD_2015	ENSG00000121716	PILRB	Adipose_Subcutaneous	6.11015894726	9.9531961083854e-10
AMD	Age-related Macular Degeneration	AdvancedAMD_2015	ENSG00000204568	MRPS18B	Adipose_Subcutaneous	-5.86227610366	4.56565013113207e-09
AMD	Age-related Macular Degeneration	AdvancedAMD_2015	ENSG00000232629	HLA-DQB2	Adipose_Subcutaneous	5.76220090095	8.30240879204895e-09
AMD	Age-related Macular Degeneration	AdvancedAMD_2015	ENSG00000085514	PILRA	Adipose_Subcutaneous	5.68230729808	1.32889607678627e-08
AMD	Age-related Macular Degeneration	AdvancedAMD_2015	ENSG00000125734	GPR108	Adipose_Subcutaneous	5.42539876898	5.78252953437156e-08
AMD	Age-related Macular Degeneration	AdvancedAMD_2015	ENSG00000004142	POLDIP2	Adipose_Subcutaneous	5.42080384331	5.93316353753985e-08
AMD	Age-related Macular Degeneration	AdvancedAMD_2015	ENSG00000244731	C4A	Adipose_Subcutaneous	-5.26409920611	1.4087836715536e-07
AMD	Age-related Macular Degeneration	AdvancedAMD_2015	ENSG00000104689	TNFRSF10A	Adipose_Subcutaneous	-5.19895644259	2.00410477145296e-07
AMD	Age-related Macular Degeneration	AdvancedAMD_2015	ENSG00000204536	CCHCR1	Adipose_Subcutaneous	5.1638175832	2.41963507607609e-07
AMD	Age-related Macular Degeneration	AdvancedAMD_2015	ENSG00000244414	CFHR1	Adipose_Visceral_Omentum	35.5772905954	3.14552349067572e-277
AMD	Age-related Macular Degeneration	AdvancedAMD_2015	ENSG00000204351	SKIV2L	Adipose_Visceral_Omentum	-17.1253090702	9.60977502355642e-66
AMD	Age-related Macular Degeneration	AdvancedAMD_2015	ENSG00000254636	ARMS2	Adipose_Visceral_Omentum	-10.6379604894	1.98425044878417e-26
AMD	Age-related Macular Degeneration	AdvancedAMD_2015	ENSG00000204314	PRRT1	Adipose_Visceral_Omentum	-9.27464249254	1.78215690508229e-20
AMD	Age-related Macular Degeneration	AdvancedAMD_2015	ENSG00000179344	HLA-DQB1	Adipose_Visceral_Omentum	-8.36810906144	5.85501911488718e-17
AMD	Age-related Macular Degeneration	AdvancedAMD_2015	ENSG00000138152	BTBD16	Adipose_Visceral_Omentum	7.74601669377	9.48200504128753e-15
AMD	Age-related Macular Degeneration	AdvancedAMD_2015	ENSG00000196735	HLA-DQA1	Adipose_Visceral_Omentum	-7.69551436515	1.4092609703073e-14
AMD	Age-related Macular Degeneration	AdvancedAMD_2015	ENSG00000204444	APOM	Adipose_Visceral_Omentum	-7.57911300897	3.47925358640094e-14
AMD	Age-related Macular Degeneration	AdvancedAMD_2015	ENSG00000204428	LY6G5C	Adipose_Visceral_Omentum	-7.1865097594	6.64685410372387e-13
AMD	Age-related Macular Degeneration	AdvancedAMD_2015	ENSG00000204301	NOTCH4	Adipose_Visceral_Omentum	-7.0458769642	1.84297049241854e-12
AMD	Age-related Macular Degeneration	AdvancedAMD_2015	ENSG00000244731	C4A	Adipose_Visceral_Omentum	-6.39741202806	1.58032472548138e-10
AMD	Age-related Macular Degeneration	AdvancedAMD_2015	ENSG00000085514	PILRA	Adipose_Visceral_Omentum	5.94389544941	2.7832715855425e-09
AMD	Age-related Macular Degeneration	AdvancedAMD_2015	ENSG00000124140	SLC12A5	Adipose_Visceral_Omentum	-5.78378005155	7.30404303181068e-09
AMD	Age-related Macular Degeneration	AdvancedAMD_2015	ENSG00000121716	PILRB	Adipose_Visceral_Omentum	5.78035503399	7.45431464344769e-09
AMD	Age-related Macular Degeneration	AdvancedAMD_2015	ENSG00000204531	POU5F1	Adipose_Visceral_Omentum	5.67633454825	1.3761152585963e-08
AMD	Age-related Macular Degeneration	AdvancedAMD_2015	ENSG00000125734	GPR108	Adipose_Visceral_Omentum	5.31101873649	1.09014120725388e-07
AMD	Age-related Macular Degeneration	AdvancedAMD_2015	ENSG00000204385	SLC44A4	Adipose_Visceral_Omentum	-5.23116273604	1.68447134581126e-07
AMD	Age-related Macular Degeneration	AdvancedAMD_2015	ENSG00000116785	CFHR3	Adrenal_Gland	36.466023323	3.83400769954603e-291
AMD	Age-related Macular Degeneration	AdvancedAMD_2015	ENSG00000204351	SKIV2L	Adrenal_Gland	-15.9843411589	1.6429475417126e-57
AMD	Age-related Macular Degeneration	AdvancedAMD_2015	ENSG00000204308	RNF5	Adrenal_Gland	-10.8698107816	1.60533435977349e-27
AMD	Age-related Macular Degeneration	AdvancedAMD_2015	ENSG00000138161	CUZD1	Adrenal_Gland	-10.6069401403	2.76661350640289e-26
AMD	Age-related Macular Degeneration	AdvancedAMD_2015	ENSG00000196735	HLA-DQA1	Adrenal_Gland	-9.99023900798	1.68175751772619e-23
AMD	Age-related Macular Degeneration	AdvancedAMD_2015	ENSG00000204301	NOTCH4	Adrenal_Gland	-7.13684163031	9.54997658296251e-13
AMD	Age-related Macular Degeneration	AdvancedAMD_2015	ENSG00000179344	HLA-DQB1	Adrenal_Gland	-7.04868548692	1.8061587072508e-12
AMD	Age-related Macular Degeneration	AdvancedAMD_2015	ENSG00000204427	ABHD16A	Adrenal_Gland	6.57333109746	4.92018804966622e-11
AMD	Age-related Macular Degeneration	AdvancedAMD_2015	ENSG00000232629	HLA-DQB2	Adrenal_Gland	6.49282956707	8.42389714979863e-11
AMD	Age-related Macular Degeneration	AdvancedAMD_2015	ENSG00000130208	APOC1	Adrenal_Gland	6.39505377415	1.60490864727359e-10
AMD	Age-related Macular Degeneration	AdvancedAMD_2015	ENSG00000085514	PILRA	Adrenal_Gland	6.0793364707	1.20680886417794e-09
AMD	Age-related Macular Degeneration	AdvancedAMD_2015	ENSG00000036054	TBC1D23	Adrenal_Gland	-6.04784600894	1.46795160631276e-09
AMD	Age-related Macular Degeneration	AdvancedAMD_2015	ENSG00000121716	PILRB	Adrenal_Gland	5.96992743065	2.37359138717987e-09
AMD	Age-related Macular Degeneration	AdvancedAMD_2015	ENSG00000204310	AGPAT1	Adrenal_Gland	5.96480427628	2.44927450000116e-09
AMD	Age-related Macular Degeneration	AdvancedAMD_2015	ENSG00000125734	GPR108	Adrenal_Gland	5.68641550903	1.2973352476478e-08
AMD	Age-related Macular Degeneration	AdvancedAMD_2015	ENSG00000100982	PCIF1	Adrenal_Gland	-5.60863716957	2.03926038045168e-08
AMD	Age-related Macular Degeneration	AdvancedAMD_2015	ENSG00000104689	TNFRSF10A	Adrenal_Gland	-5.42669795879	5.74061503477544e-08
AMD	Age-related Macular Degeneration	AdvancedAMD_2015	ENSG00000204428	LY6G5C	Adrenal_Gland	5.2054388489	1.93538674599231e-07
AMD	Age-related Macular Degeneration	AdvancedAMD_2015	ENSG00000116785	CFHR3	Artery_Aorta	30.5369570793	8.42557481904406e-205
AMD	Age-related Macular Degeneration	AdvancedAMD_2015	ENSG00000095574	IKZF5	Artery_Aorta	-28.0851814616	1.48618880175503e-173
AMD	Age-related Macular Degeneration	AdvancedAMD_2015	ENSG00000204351	SKIV2L	Artery_Aorta	-19.2701523084	9.565414337233e-83
AMD	Age-related Macular Degeneration	AdvancedAMD_2015	ENSG00000204356	NELFE	Artery_Aorta	16.6691360789	2.19747642285687e-62
AMD	Age-related Macular Degeneration	AdvancedAMD_2015	ENSG00000177888	ZBTB41	Artery_Aorta	8.96509933472	3.10001314506161e-19
AMD	Age-related Macular Degeneration	AdvancedAMD_2015	ENSG00000204344	STK19	Artery_Aorta	-7.92298619867	2.3187332338475e-15
AMD	Age-related Macular Degeneration	AdvancedAMD_2015	ENSG00000179344	HLA-DQB1	Artery_Aorta	-7.90696096649	2.63748278022363e-15
AMD	Age-related Macular Degeneration	AdvancedAMD_2015	ENSG00000204301	NOTCH4	Artery_Aorta	-7.66860658643	1.73874842275119e-14
AMD	Age-related Macular Degeneration	AdvancedAMD_2015	ENSG00000196735	HLA-DQA1	Artery_Aorta	-6.97262411532	3.11082997300755e-12
AMD	Age-related Macular Degeneration	AdvancedAMD_2015	ENSG00000166278	C2	Artery_Aorta	6.87961796883	6.00132826652044e-12
AMD	Age-related Macular Degeneration	AdvancedAMD_2015	ENSG00000232629	HLA-DQB2	Artery_Aorta	6.72019262591	1.8148448395857e-11
AMD	Age-related Macular Degeneration	AdvancedAMD_2015	ENSG00000138152	BTBD16	Artery_Aorta	6.53101123987	6.53270955826636e-11
AMD	Age-related Macular Degeneration	AdvancedAMD_2015	ENSG00000204427	ABHD16A	Artery_Aorta	-6.49168717687	8.48803664052944e-11
AMD	Age-related Macular Degeneration	AdvancedAMD_2015	ENSG00000234745	HLA-B	Artery_Aorta	6.43352145208	1.24680988405034e-10
AMD	Age-related Macular Degeneration	AdvancedAMD_2015	ENSG00000204392	LSM2	Artery_Aorta	-6.39858922549	1.56819095608649e-10
AMD	Age-related Macular Degeneration	AdvancedAMD_2015	ENSG00000244731	C4A	Artery_Aorta	-6.09376130643	1.10288072272681e-09
AMD	Age-related Macular Degeneration	AdvancedAMD_2015	ENSG00000085514	PILRA	Artery_Aorta	5.94047805493	2.84192101777069e-09
AMD	Age-related Macular Degeneration	AdvancedAMD_2015	ENSG00000121716	PILRB	Artery_Aorta	5.79387159822	6.87820531543701e-09
AMD	Age-related Macular Degeneration	AdvancedAMD_2015	ENSG00000224389	C4B	Artery_Aorta	5.58035825407	2.40023688756723e-08
AMD	Age-related Macular Degeneration	AdvancedAMD_2015	ENSG00000231852	CYP21A2	Artery_Aorta	5.39266544205	6.94201326717694e-08
AMD	Age-related Macular Degeneration	AdvancedAMD_2015	ENSG00000125734	GPR108	Artery_Aorta	5.19799387333	2.01450766573525e-07
AMD	Age-related Macular Degeneration	AdvancedAMD_2015	ENSG00000114021	NIT2	Artery_Aorta	-5.19057983482	2.09640210890827e-07
AMD	Age-related Macular Degeneration	AdvancedAMD_2015	ENSG00000116785	CFHR3	Artery_Coronary	27.5994601504	1.12943120449372e-167
AMD	Age-related Macular Degeneration	AdvancedAMD_2015	ENSG00000204351	SKIV2L	Artery_Coronary	-18.5010659724	2.02430380186378e-76
AMD	Age-related Macular Degeneration	AdvancedAMD_2015	ENSG00000143355	LHX9	Artery_Coronary	-9.77304543782	1.46966577720855e-22
AMD	Age-related Macular Degeneration	AdvancedAMD_2015	ENSG00000179344	HLA-DQB1	Artery_Coronary	-9.33493438937	1.010538191484e-20
AMD	Age-related Macular Degeneration	AdvancedAMD_2015	ENSG00000196735	HLA-DQA1	Artery_Coronary	-8.77514661451	1.70681348472537e-18
AMD	Age-related Macular Degeneration	AdvancedAMD_2015	ENSG00000204421	LY6G6C	Artery_Coronary	-7.81636427845	5.43708816030548e-15
AMD	Age-related Macular Degeneration	AdvancedAMD_2015	ENSG00000087237	CETP	Artery_Coronary	-6.8984683982	5.25661801634968e-12
AMD	Age-related Macular Degeneration	AdvancedAMD_2015	ENSG00000204396	VWA7	Artery_Coronary	-6.85292797365	7.23535212347619e-12
AMD	Age-related Macular Degeneration	AdvancedAMD_2015	ENSG00000125734	GPR108	Artery_Coronary	6.26752533304	3.66830959828452e-10
AMD	Age-related Macular Degeneration	AdvancedAMD_2015	ENSG00000085514	PILRA	Artery_Coronary	6.05959386913	1.36465670379705e-09
AMD	Age-related Macular Degeneration	AdvancedAMD_2015	ENSG00000121716	PILRB	Artery_Coronary	5.68598095459	1.30063890591383e-08
AMD	Age-related Macular Degeneration	AdvancedAMD_2015	ENSG00000232629	HLA-DQB2	Artery_Coronary	5.32012448856	1.03696271770458e-07
AMD	Age-related Macular Degeneration	AdvancedAMD_2015	ENSG00000138152	BTBD16	Artery_Coronary	5.19578645348	2.03856164013323e-07
AMD	Age-related Macular Degeneration	AdvancedAMD_2015	ENSG00000107679	PLEKHA1	Artery_Tibial	-25.3114866485	2.38742517387492e-141
AMD	Age-related Macular Degeneration	AdvancedAMD_2015	ENSG00000254636	ARMS2	Artery_Tibial	-24.5538008877	3.93904566340301e-133
AMD	Age-related Macular Degeneration	AdvancedAMD_2015	ENSG00000116785	CFHR3	Artery_Tibial	-24.3384032787	7.6920102804858e-131
AMD	Age-related Macular Degeneration	AdvancedAMD_2015	ENSG00000000971	CFH	Artery_Tibial	-21.7722796043	4.24961204029464e-105
AMD	Age-related Macular Degeneration	AdvancedAMD_2015	ENSG00000204356	NELFE	Artery_Tibial	19.6391017206	7.16544203323879e-86
AMD	Age-related Macular Degeneration	AdvancedAMD_2015	ENSG00000204351	SKIV2L	Artery_Tibial	-19.1531135189	9.11694355599692e-82
AMD	Age-related Macular Degeneration	AdvancedAMD_2015	ENSG00000162687	KCNT2	Artery_Tibial	-18.3047002105	7.59086294176266e-75
AMD	Age-related Macular Degeneration	AdvancedAMD_2015	ENSG00000177888	ZBTB41	Artery_Tibial	15.0804893584	2.17649791521246e-51
AMD	Age-related Macular Degeneration	AdvancedAMD_2015	ENSG00000224389	C4B	Artery_Tibial	10.4248053213	1.91050177924672e-25
AMD	Age-related Macular Degeneration	AdvancedAMD_2015	ENSG00000204305	AGER	Artery_Tibial	-9.1031124729	8.77794455188182e-20
AMD	Age-related Macular Degeneration	AdvancedAMD_2015	ENSG00000179344	HLA-DQB1	Artery_Tibial	-8.51417551373	1.67779734992402e-17
AMD	Age-related Macular Degeneration	AdvancedAMD_2015	ENSG00000231852	CYP21A2	Artery_Tibial	8.32404791256	8.50092196952471e-17
AMD	Age-related Macular Degeneration	AdvancedAMD_2015	ENSG00000196735	HLA-DQA1	Artery_Tibial	-7.82887029901	4.92273154952725e-15
AMD	Age-related Macular Degeneration	AdvancedAMD_2015	ENSG00000232629	HLA-DQB2	Artery_Tibial	7.46220360085	8.50872666982438e-14
AMD	Age-related Macular Degeneration	AdvancedAMD_2015	ENSG00000138152	BTBD16	Artery_Tibial	7.09896433792	1.25695236006606e-12
AMD	Age-related Macular Degeneration	AdvancedAMD_2015	ENSG00000104689	TNFRSF10A	Artery_Tibial	-6.17897765165	6.45180270976406e-10
AMD	Age-related Macular Degeneration	AdvancedAMD_2015	ENSG00000085514	PILRA	Artery_Tibial	6.17674229001	6.54377555994598e-10
AMD	Age-related Macular Degeneration	AdvancedAMD_2015	ENSG00000121716	PILRB	Artery_Tibial	6.14510467794	7.99107974784991e-10
AMD	Age-related Macular Degeneration	AdvancedAMD_2015	ENSG00000204315	FKBPL	Artery_Tibial	5.92725006899	3.08049686408637e-09
AMD	Age-related Macular Degeneration	AdvancedAMD_2015	ENSG00000204257	HLA-DMA	Artery_Tibial	5.83429513093	5.4018433834751e-09
AMD	Age-related Macular Degeneration	AdvancedAMD_2015	ENSG00000135437	RDH5	Artery_Tibial	-5.78373897113	7.30582784480232e-09
AMD	Age-related Macular Degeneration	AdvancedAMD_2015	ENSG00000234745	HLA-B	Artery_Tibial	5.57957693909	2.41104280671357e-08
AMD	Age-related Macular Degeneration	AdvancedAMD_2015	ENSG00000151414	NEK7	Artery_Tibial	-5.2500980238	1.52018293466919e-07
AMD	Age-related Macular Degeneration	AdvancedAMD_2015	ENSG00000000971	CFH	Brain_Anterior_cingulate_cortex_BA24	16.9740387589	1.27830179276793e-64
AMD	Age-related Macular Degeneration	AdvancedAMD_2015	ENSG00000204351	SKIV2L	Brain_Anterior_cingulate_cortex_BA24	-16.3572181248	3.86379305010672e-60
AMD	Age-related Macular Degeneration	AdvancedAMD_2015	ENSG00000166033	HTRA1	Brain_Anterior_cingulate_cortex_BA24	-9.84210938318	7.41398093931507e-23
AMD	Age-related Macular Degeneration	AdvancedAMD_2015	ENSG00000179344	HLA-DQB1	Brain_Anterior_cingulate_cortex_BA24	-8.80954720216	1.25652370477494e-18
AMD	Age-related Macular Degeneration	AdvancedAMD_2015	ENSG00000134376	CRB1	Brain_Anterior_cingulate_cortex_BA24	6.64078143421	3.12024439661403e-11
AMD	Age-related Macular Degeneration	AdvancedAMD_2015	ENSG00000123739	PLA2G12A	Brain_Anterior_cingulate_cortex_BA24	6.33466984239	2.37850034618855e-10
AMD	Age-related Macular Degeneration	AdvancedAMD_2015	ENSG00000244274	DBNDD2	Brain_Anterior_cingulate_cortex_BA24	-6.22326429074	4.86916122257213e-10
AMD	Age-related Macular Degeneration	AdvancedAMD_2015	ENSG00000204574	ABCF1	Brain_Anterior_cingulate_cortex_BA24	5.90559273703	3.51381053503373e-09
AMD	Age-related Macular Degeneration	AdvancedAMD_2015	ENSG00000121716	PILRB	Brain_Anterior_cingulate_cortex_BA24	5.79696618746	6.75252988963383e-09
AMD	Age-related Macular Degeneration	AdvancedAMD_2015	ENSG00000085514	PILRA	Brain_Anterior_cingulate_cortex_BA24	5.7508205578	8.88113390009828e-09
AMD	Age-related Macular Degeneration	AdvancedAMD_2015	ENSG00000004142	POLDIP2	Brain_Anterior_cingulate_cortex_BA24	5.46808167822	4.54932250097222e-08
AMD	Age-related Macular Degeneration	AdvancedAMD_2015	ENSG00000196735	HLA-DQA1	Brain_Anterior_cingulate_cortex_BA24	-5.27024833245	1.36239307924645e-07
AMD	Age-related Macular Degeneration	AdvancedAMD_2015	ENSG00000244731	C4A	Brain_Anterior_cingulate_cortex_BA24	-5.24540699541	1.55937707535589e-07
AMD	Age-related Macular Degeneration	AdvancedAMD_2015	ENSG00000078487	ZCWPW1	Brain_Anterior_cingulate_cortex_BA24	5.21944921567	1.79456012910552e-07
AMD	Age-related Macular Degeneration	AdvancedAMD_2015	ENSG00000204351	SKIV2L	Brain_Caudate_basal_ganglia	-16.7117578599	1.07615811041e-62
AMD	Age-related Macular Degeneration	AdvancedAMD_2015	ENSG00000243649	CFB	Brain_Caudate_basal_ganglia	12.9009041214	4.44847119062e-38
AMD	Age-related Macular Degeneration	AdvancedAMD_2015	ENSG00000204348	DXO	Brain_Caudate_basal_ganglia	11.9721343675	4.97325788135e-33
AMD	Age-related Macular Degeneration	AdvancedAMD_2015	ENSG00000196735	HLA-DQA1	Brain_Caudate_basal_ganglia	-8.00550734899	1.18975125846e-15
AMD	Age-related Macular Degeneration	AdvancedAMD_2015	ENSG00000179344	HLA-DQB1	Brain_Caudate_basal_ganglia	-7.78652206475	6.88788964075e-15
AMD	Age-related Macular Degeneration	AdvancedAMD_2015	ENSG00000204428	LY6G5C	Brain_Caudate_basal_ganglia	7.5879048433	3.25119524061e-14
AMD	Age-related Macular Degeneration	AdvancedAMD_2015	ENSG00000138794	CASP6	Brain_Caudate_basal_ganglia	6.89970322629	5.21112895161e-12
AMD	Age-related Macular Degeneration	AdvancedAMD_2015	ENSG00000244731	C4A	Brain_Caudate_basal_ganglia	-6.52541658216	6.78127910527e-11
AMD	Age-related Macular Degeneration	AdvancedAMD_2015	ENSG00000121716	PILRB	Brain_Caudate_basal_ganglia	5.98581134541	2.15313820665e-09
AMD	Age-related Macular Degeneration	AdvancedAMD_2015	ENSG00000146834	MEPCE	Brain_Caudate_basal_ganglia	-5.94771196471	2.71916531057e-09
AMD	Age-related Macular Degeneration	AdvancedAMD_2015	ENSG00000085514	PILRA	Brain_Caudate_basal_ganglia	5.79695303773	6.75305916349e-09
AMD	Age-related Macular Degeneration	AdvancedAMD_2015	ENSG00000106327	TFR2	Brain_Caudate_basal_ganglia	5.6657834797	1.46354241047e-08
AMD	Age-related Macular Degeneration	AdvancedAMD_2015	ENSG00000125734	GPR108	Brain_Caudate_basal_ganglia	5.4896123482	4.02816831636e-08
AMD	Age-related Macular Degeneration	AdvancedAMD_2015	ENSG00000204351	SKIV2L	Brain_Cerebellar_Hemisphere	-12.4166323569	2.12311891912e-35
AMD	Age-related Macular Degeneration	AdvancedAMD_2015	ENSG00000170684	ZNF296	Brain_Cerebellar_Hemisphere	9.27642450999	1.75261212707e-20
AMD	Age-related Macular Degeneration	AdvancedAMD_2015	ENSG00000179344	HLA-DQB1	Brain_Cerebellar_Hemisphere	-7.80886541148	5.77050793691e-15
AMD	Age-related Macular Degeneration	AdvancedAMD_2015	ENSG00000204536	CCHCR1	Brain_Cerebellar_Hemisphere	6.91213436914	4.77415306719e-12
AMD	Age-related Macular Degeneration	AdvancedAMD_2015	ENSG00000204308	RNF5	Brain_Cerebellar_Hemisphere	-6.70631051047	1.99606751697e-11
AMD	Age-related Macular Degeneration	AdvancedAMD_2015	ENSG00000244731	C4A	Brain_Cerebellar_Hemisphere	-6.70246191086	2.04937005275e-11
AMD	Age-related Macular Degeneration	AdvancedAMD_2015	ENSG00000196735	HLA-DQA1	Brain_Cerebellar_Hemisphere	-6.52176569512	6.94845010556e-11
AMD	Age-related Macular Degeneration	AdvancedAMD_2015	ENSG00000125734	GPR108	Brain_Cerebellar_Hemisphere	6.28578951267	3.26191657369e-10
AMD	Age-related Macular Degeneration	AdvancedAMD_2015	ENSG00000204516	MICB	Brain_Cerebellar_Hemisphere	5.7702451759	7.91562803093e-09
AMD	Age-related Macular Degeneration	AdvancedAMD_2015	ENSG00000121716	PILRB	Brain_Cerebellar_Hemisphere	5.66854045364	1.4401906927e-08
AMD	Age-related Macular Degeneration	AdvancedAMD_2015	ENSG00000004142	POLDIP2	Brain_Cerebellar_Hemisphere	5.32163927316	1.0283633544e-07
AMD	Age-related Macular Degeneration	AdvancedAMD_2015	ENSG00000085514	PILRA	Brain_Cerebellar_Hemisphere	5.30766709282	1.11037201958e-07
AMD	Age-related Macular Degeneration	AdvancedAMD_2015	ENSG00000177888	ZBTB41	Brain_Cerebellum	28.2159627043	3.72543732043004e-175
AMD	Age-related Macular Degeneration	AdvancedAMD_2015	ENSG00000204351	SKIV2L	Brain_Cerebellum	-15.8992964615	6.40803449204864e-57
AMD	Age-related Macular Degeneration	AdvancedAMD_2015	ENSG00000107679	PLEKHA1	Brain_Cerebellum	-9.57153355124	1.05331520704391e-21
AMD	Age-related Macular Degeneration	AdvancedAMD_2015	ENSG00000213654	GPSM3	Brain_Cerebellum	9.39388872464	5.78249884831578e-21
AMD	Age-related Macular Degeneration	AdvancedAMD_2015	ENSG00000179344	HLA-DQB1	Brain_Cerebellum	-8.79895693299	1.38093664490357e-18
AMD	Age-related Macular Degeneration	AdvancedAMD_2015	ENSG00000166033	HTRA1	Brain_Cerebellum	-8.52356627046	1.54714193488261e-17
AMD	Age-related Macular Degeneration	AdvancedAMD_2015	ENSG00000244731	C4A	Brain_Cerebellum	-8.51079870985	1.72739286617374e-17
AMD	Age-related Macular Degeneration	AdvancedAMD_2015	ENSG00000196735	HLA-DQA1	Brain_Cerebellum	-7.41106506421	1.25289092663283e-13
AMD	Age-related Macular Degeneration	AdvancedAMD_2015	ENSG00000138794	CASP6	Brain_Cerebellum	7.17235819026	7.37167602034908e-13
AMD	Age-related Macular Degeneration	AdvancedAMD_2015	ENSG00000204536	CCHCR1	Brain_Cerebellum	6.24197394959	4.32082926804734e-10
AMD	Age-related Macular Degeneration	AdvancedAMD_2015	ENSG00000135437	RDH5	Brain_Cerebellum	-5.9934212282	2.05471714986117e-09
AMD	Age-related Macular Degeneration	AdvancedAMD_2015	ENSG00000121716	PILRB	Brain_Cerebellum	5.57077635737	2.53606696226146e-08
AMD	Age-related Macular Degeneration	AdvancedAMD_2015	ENSG00000204544	MUC21	Brain_Cerebellum	-5.53115911385	3.18121592187464e-08
AMD	Age-related Macular Degeneration	AdvancedAMD_2015	ENSG00000085514	PILRA	Brain_Cerebellum	5.34506071686	9.03867500317629e-08
AMD	Age-related Macular Degeneration	AdvancedAMD_2015	ENSG00000204257	HLA-DMA	Brain_Cerebellum	5.29165426939	1.21214878706486e-07
AMD	Age-related Macular Degeneration	AdvancedAMD_2015	ENSG00000204351	SKIV2L	Brain_Cortex	-19.0898964145	3.06376309119e-81
AMD	Age-related Macular Degeneration	AdvancedAMD_2015	ENSG00000179344	HLA-DQB1	Brain_Cortex	-7.9997930448	1.24628503443e-15
AMD	Age-related Macular Degeneration	AdvancedAMD_2015	ENSG00000231852	CYP21A2	Brain_Cortex	7.99681324401	1.27680674331e-15
AMD	Age-related Macular Degeneration	AdvancedAMD_2015	ENSG00000244731	C4A	Brain_Cortex	-6.16029537136	7.2609384453e-10
AMD	Age-related Macular Degeneration	AdvancedAMD_2015	ENSG00000107669	ATE1	Brain_Cortex	-5.9474675846	2.72322672817e-09
AMD	Age-related Macular Degeneration	AdvancedAMD_2015	ENSG00000085514	PILRA	Brain_Cortex	5.91720187057	3.27464684527e-09
AMD	Age-related Macular Degeneration	AdvancedAMD_2015	ENSG00000078487	ZCWPW1	Brain_Cortex	5.83672706302	5.32361959616e-09
AMD	Age-related Macular Degeneration	AdvancedAMD_2015	ENSG00000121716	PILRB	Brain_Cortex	5.7609385853	8.36474743578e-09
AMD	Age-related Macular Degeneration	AdvancedAMD_2015	ENSG00000204301	NOTCH4	Brain_Cortex	-5.68723362353	1.29113771984e-08
AMD	Age-related Macular Degeneration	AdvancedAMD_2015	ENSG00000146834	MEPCE	Brain_Cortex	-5.6743990342	1.39176372786e-08
AMD	Age-related Macular Degeneration	AdvancedAMD_2015	ENSG00000066923	STAG3	Brain_Cortex	-5.53114149453	3.18153552298e-08
AMD	Age-related Macular Degeneration	AdvancedAMD_2015	ENSG00000125734	GPR108	Brain_Cortex	5.42798782112	5.69929277091e-08
AMD	Age-related Macular Degeneration	AdvancedAMD_2015	ENSG00000004142	POLDIP2	Brain_Cortex	5.39310448558	6.92506562378e-08
AMD	Age-related Macular Degeneration	AdvancedAMD_2015	ENSG00000204351	SKIV2L	Brain_Frontal_Cortex_BA9	-19.0252667313	1.05349916458e-80
AMD	Age-related Macular Degeneration	AdvancedAMD_2015	ENSG00000204308	RNF5	Brain_Frontal_Cortex_BA9	-7.90634037183	2.65065811479e-15
AMD	Age-related Macular Degeneration	AdvancedAMD_2015	ENSG00000137411	VARS2	Brain_Frontal_Cortex_BA9	-7.72990258509	1.0762891248e-14
AMD	Age-related Macular Degeneration	AdvancedAMD_2015	ENSG00000204314	PRRT1	Brain_Frontal_Cortex_BA9	7.55468768483	4.19866113652e-14
AMD	Age-related Macular Degeneration	AdvancedAMD_2015	ENSG00000179344	HLA-DQB1	Brain_Frontal_Cortex_BA9	-7.1528678262	8.4983425241e-13
AMD	Age-related Macular Degeneration	AdvancedAMD_2015	ENSG00000204516	MICB	Brain_Frontal_Cortex_BA9	6.3026153226	2.92664628542e-10
AMD	Age-related Macular Degeneration	AdvancedAMD_2015	ENSG00000196735	HLA-DQA1	Brain_Frontal_Cortex_BA9	-6.15187106521	7.65741206411e-10
AMD	Age-related Macular Degeneration	AdvancedAMD_2015	ENSG00000204427	ABHD16A	Brain_Frontal_Cortex_BA9	-6.10719170115	1.01399422347e-09
AMD	Age-related Macular Degeneration	AdvancedAMD_2015	ENSG00000244731	C4A	Brain_Frontal_Cortex_BA9	-6.00012376494	1.97167188585e-09
AMD	Age-related Macular Degeneration	AdvancedAMD_2015	ENSG00000146834	MEPCE	Brain_Frontal_Cortex_BA9	-5.98250243794	2.19735221101e-09
AMD	Age-related Macular Degeneration	AdvancedAMD_2015	ENSG00000085514	PILRA	Brain_Frontal_Cortex_BA9	5.89188755601	3.81808959461e-09
AMD	Age-related Macular Degeneration	AdvancedAMD_2015	ENSG00000237541	HLA-DQA2	Brain_Frontal_Cortex_BA9	5.79799409516	6.71128144936e-09
AMD	Age-related Macular Degeneration	AdvancedAMD_2015	ENSG00000121716	PILRB	Brain_Frontal_Cortex_BA9	5.79003706433	7.0370893863e-09
AMD	Age-related Macular Degeneration	AdvancedAMD_2015	ENSG00000130544	ZNF557	Brain_Frontal_Cortex_BA9	5.48907892577	4.04035069302e-08
AMD	Age-related Macular Degeneration	AdvancedAMD_2015	ENSG00000162687	KCNT2	Brain_Hippocampus	32.2090110779	1.31998394215e-227
AMD	Age-related Macular Degeneration	AdvancedAMD_2015	ENSG00000204351	SKIV2L	Brain_Hippocampus	-13.9494309164	3.17125653041e-44
AMD	Age-related Macular Degeneration	AdvancedAMD_2015	ENSG00000244731	C4A	Brain_Hippocampus	-12.2721477597	1.27817223749e-34
AMD	Age-related Macular Degeneration	AdvancedAMD_2015	ENSG00000137411	VARS2	Brain_Hippocampus	-9.57974419871	9.72855848841e-22
AMD	Age-related Macular Degeneration	AdvancedAMD_2015	ENSG00000204410	MSH5	Brain_Hippocampus	-9.16347707866	5.0251482047e-20
AMD	Age-related Macular Degeneration	AdvancedAMD_2015	ENSG00000179344	HLA-DQB1	Brain_Hippocampus	-8.56676325434	1.06434400858e-17
AMD	Age-related Macular Degeneration	AdvancedAMD_2015	ENSG00000223501	VPS52	Brain_Hippocampus	-8.15858330169	3.38976898738e-16
AMD	Age-related Macular Degeneration	AdvancedAMD_2015	ENSG00000232629	HLA-DQB2	Brain_Hippocampus	7.36270949085	1.80214288766e-13
AMD	Age-related Macular Degeneration	AdvancedAMD_2015	ENSG00000107679	PLEKHA1	Brain_Hippocampus	-6.84278012308	7.76708223674e-12
AMD	Age-related Macular Degeneration	AdvancedAMD_2015	ENSG00000196735	HLA-DQA1	Brain_Hippocampus	-6.57204294864	4.96295417832e-11
AMD	Age-related Macular Degeneration	AdvancedAMD_2015	ENSG00000085514	PILRA	Brain_Hippocampus	5.91877285362	3.24352554926e-09
AMD	Age-related Macular Degeneration	AdvancedAMD_2015	ENSG00000135437	RDH5	Brain_Hippocampus	-5.87519874584	4.22336343946e-09
AMD	Age-related Macular Degeneration	AdvancedAMD_2015	ENSG00000121716	PILRB	Brain_Hippocampus	5.78068851122	7.43955232366e-09
AMD	Age-related Macular Degeneration	AdvancedAMD_2015	ENSG00000166278	C2	Brain_Hippocampus	5.71255209047	1.11294333127e-08
AMD	Age-related Macular Degeneration	AdvancedAMD_2015	ENSG00000125734	GPR108	Brain_Hippocampus	5.51267654016	3.53417396812e-08
AMD	Age-related Macular Degeneration	AdvancedAMD_2015	ENSG00000078487	ZCWPW1	Brain_Hippocampus	5.217803835	1.81057067496e-07
AMD	Age-related Macular Degeneration	AdvancedAMD_2015	ENSG00000254636	ARMS2	Brain_Hypothalamus	-22.7438842399	1.64963472902e-114
AMD	Age-related Macular Degeneration	AdvancedAMD_2015	ENSG00000179344	HLA-DQB1	Brain_Hypothalamus	-9.50340616069	2.03134789847e-21
AMD	Age-related Macular Degeneration	AdvancedAMD_2015	ENSG00000196735	HLA-DQA1	Brain_Hypothalamus	-7.97765842652	1.49135420003e-15
AMD	Age-related Macular Degeneration	AdvancedAMD_2015	ENSG00000232629	HLA-DQB2	Brain_Hypothalamus	7.03702985293	1.96380792891e-12
AMD	Age-related Macular Degeneration	AdvancedAMD_2015	ENSG00000085514	PILRA	Brain_Hypothalamus	6.0535149358	1.41718925763e-09
AMD	Age-related Macular Degeneration	AdvancedAMD_2015	ENSG00000146834	MEPCE	Brain_Hypothalamus	-5.94692823768	2.73221119458e-09
AMD	Age-related Macular Degeneration	AdvancedAMD_2015	ENSG00000244731	C4A	Brain_Hypothalamus	-5.74687188628	9.09095558717e-09
AMD	Age-related Macular Degeneration	AdvancedAMD_2015	ENSG00000121716	PILRB	Brain_Hypothalamus	5.59249665944	2.23827461922e-08
AMD	Age-related Macular Degeneration	AdvancedAMD_2015	ENSG00000125734	GPR108	Brain_Hypothalamus	5.40070262603	6.63803853637e-08
AMD	Age-related Macular Degeneration	AdvancedAMD_2015	ENSG00000004142	POLDIP2	Brain_Hypothalamus	5.31399673028	1.07246543329e-07
AMD	Age-related Macular Degeneration	AdvancedAMD_2015	ENSG00000124702	KLHDC3	Brain_Hypothalamus	-5.154545374	2.54246995018e-07
AMD	Age-related Macular Degeneration	AdvancedAMD_2015	ENSG00000204427	ABHD16A	Brain_Nucleus_accumbens_basal_ganglia	-10.8739829345	1.53356535395399e-27
AMD	Age-related Macular Degeneration	AdvancedAMD_2015	ENSG00000166033	HTRA1	Brain_Nucleus_accumbens_basal_ganglia	-8.79815542075	1.39083325145894e-18
AMD	Age-related Macular Degeneration	AdvancedAMD_2015	ENSG00000179344	HLA-DQB1	Brain_Nucleus_accumbens_basal_ganglia	-8.72492723458	2.6635184432714e-18
AMD	Age-related Macular Degeneration	AdvancedAMD_2015	ENSG00000196735	HLA-DQA1	Brain_Nucleus_accumbens_basal_ganglia	-8.27523644575	1.28200963520527e-16
AMD	Age-related Macular Degeneration	AdvancedAMD_2015	ENSG00000204421	LY6G6C	Brain_Nucleus_accumbens_basal_ganglia	-7.36542003313	1.76589957238453e-13
AMD	Age-related Macular Degeneration	AdvancedAMD_2015	ENSG00000204348	DXO	Brain_Nucleus_accumbens_basal_ganglia	6.64680176429	2.99530003901241e-11
AMD	Age-related Macular Degeneration	AdvancedAMD_2015	ENSG00000125734	GPR108	Brain_Nucleus_accumbens_basal_ganglia	6.12021787519	9.34474963070993e-10
AMD	Age-related Macular Degeneration	AdvancedAMD_2015	ENSG00000085514	PILRA	Brain_Nucleus_accumbens_basal_ganglia	5.89406753768	3.76803043759283e-09
AMD	Age-related Macular Degeneration	AdvancedAMD_2015	ENSG00000121716	PILRB	Brain_Nucleus_accumbens_basal_ganglia	5.88137571468	4.06870406422116e-09
AMD	Age-related Macular Degeneration	AdvancedAMD_2015	ENSG00000004142	POLDIP2	Brain_Nucleus_accumbens_basal_ganglia	5.76866006431	7.99042975287835e-09
AMD	Age-related Macular Degeneration	AdvancedAMD_2015	ENSG00000204420	C6orf25	Brain_Nucleus_accumbens_basal_ganglia	-5.75572212463	8.62721981312418e-09
AMD	Age-related Macular Degeneration	AdvancedAMD_2015	ENSG00000187908	DMBT1	Brain_Nucleus_accumbens_basal_ganglia	-5.60048124613	2.13757533885549e-08
AMD	Age-related Macular Degeneration	AdvancedAMD_2015	ENSG00000244414	CFHR1	Brain_Putamen_basal_ganglia	35.7263901595	1.53925895391989e-279
AMD	Age-related Macular Degeneration	AdvancedAMD_2015	ENSG00000000971	CFH	Brain_Putamen_basal_ganglia	14.7473388943	3.20037174770566e-49
AMD	Age-related Macular Degeneration	AdvancedAMD_2015	ENSG00000204348	DXO	Brain_Putamen_basal_ganglia	12.5239358374	5.52271112961558e-36
AMD	Age-related Macular Degeneration	AdvancedAMD_2015	ENSG00000179344	HLA-DQB1	Brain_Putamen_basal_ganglia	-8.52438252563	1.53627136447521e-17
AMD	Age-related Macular Degeneration	AdvancedAMD_2015	ENSG00000196735	HLA-DQA1	Brain_Putamen_basal_ganglia	-7.9393648569	2.03219172766769e-15
AMD	Age-related Macular Degeneration	AdvancedAMD_2015	ENSG00000244731	C4A	Brain_Putamen_basal_ganglia	-6.16016759673	7.2667995983777e-10
AMD	Age-related Macular Degeneration	AdvancedAMD_2015	ENSG00000146834	MEPCE	Brain_Putamen_basal_ganglia	-5.90249472766	3.58045563961178e-09
AMD	Age-related Macular Degeneration	AdvancedAMD_2015	ENSG00000085514	PILRA	Brain_Putamen_basal_ganglia	5.84977322891	4.92243659976644e-09
AMD	Age-related Macular Degeneration	AdvancedAMD_2015	ENSG00000121716	PILRB	Brain_Putamen_basal_ganglia	5.8232375962	5.77184074643097e-09
AMD	Age-related Macular Degeneration	AdvancedAMD_2015	ENSG00000125734	GPR108	Brain_Putamen_basal_ganglia	5.48852346436	4.05307436674215e-08
AMD	Age-related Macular Degeneration	AdvancedAMD_2015	ENSG00000078487	ZCWPW1	Brain_Putamen_basal_ganglia	5.29096767611	1.21670871006256e-07
AMD	Age-related Macular Degeneration	AdvancedAMD_2015	ENSG00000116785	CFHR3	Breast_Mammary_Tissue	35.9529266743	4.55551740481e-283
AMD	Age-related Macular Degeneration	AdvancedAMD_2015	ENSG00000107679	PLEKHA1	Breast_Mammary_Tissue	-27.9808810391	2.77651937953e-172
AMD	Age-related Macular Degeneration	AdvancedAMD_2015	ENSG00000254636	ARMS2	Breast_Mammary_Tissue	-21.833740641	1.10958369964e-105
AMD	Age-related Macular Degeneration	AdvancedAMD_2015	ENSG00000204356	NELFE	Breast_Mammary_Tissue	20.2683054013	2.44947134459e-91
AMD	Age-related Macular Degeneration	AdvancedAMD_2015	ENSG00000204351	SKIV2L	Breast_Mammary_Tissue	-16.5439845832	1.76922749006e-61
AMD	Age-related Macular Degeneration	AdvancedAMD_2015	ENSG00000224389	C4B	Breast_Mammary_Tissue	8.21942640429	2.04478796089e-16
AMD	Age-related Macular Degeneration	AdvancedAMD_2015	ENSG00000232629	HLA-DQB2	Breast_Mammary_Tissue	7.84463403309	4.34217905768e-15
AMD	Age-related Macular Degeneration	AdvancedAMD_2015	ENSG00000196735	HLA-DQA1	Breast_Mammary_Tissue	-7.71218189548	1.23684675932e-14
AMD	Age-related Macular Degeneration	AdvancedAMD_2015	ENSG00000179344	HLA-DQB1	Breast_Mammary_Tissue	-7.36673859655	1.74852862172e-13
AMD	Age-related Macular Degeneration	AdvancedAMD_2015	ENSG00000124140	SLC12A5	Breast_Mammary_Tissue	-6.01815524547	1.76415962538e-09
AMD	Age-related Macular Degeneration	AdvancedAMD_2015	ENSG00000121716	PILRB	Breast_Mammary_Tissue	5.82825023473	5.60115479722e-09
AMD	Age-related Macular Degeneration	AdvancedAMD_2015	ENSG00000085514	PILRA	Breast_Mammary_Tissue	5.82203395241	5.81357349831e-09
AMD	Age-related Macular Degeneration	AdvancedAMD_2015	ENSG00000244045	TMEM199	Breast_Mammary_Tissue	5.61502318844	1.96535886939e-08
AMD	Age-related Macular Degeneration	AdvancedAMD_2015	ENSG00000204314	PRRT1	Breast_Mammary_Tissue	-5.4589834781	4.78868314437e-08
AMD	Age-related Macular Degeneration	AdvancedAMD_2015	ENSG00000109084	TMEM97	Breast_Mammary_Tissue	5.37956221008	7.46671900514e-08
AMD	Age-related Macular Degeneration	AdvancedAMD_2015	ENSG00000125734	GPR108	Breast_Mammary_Tissue	5.32163439525	1.02839093499e-07
AMD	Age-related Macular Degeneration	AdvancedAMD_2015	ENSG00000204536	CCHCR1	Breast_Mammary_Tissue	5.2603888677	1.43751064562e-07
AMD	Age-related Macular Degeneration	AdvancedAMD_2015	ENSG00000107679	PLEKHA1	Cells_EBV-transformed_lymphocytes	15.5620481396	1.31812458542551e-54
AMD	Age-related Macular Degeneration	AdvancedAMD_2015	ENSG00000204351	SKIV2L	Cells_EBV-transformed_lymphocytes	-12.0209123331	2.75908127920029e-33
AMD	Age-related Macular Degeneration	AdvancedAMD_2015	ENSG00000204386	NEU1	Cells_EBV-transformed_lymphocytes	10.3364629745	4.8200040259566e-25
AMD	Age-related Macular Degeneration	AdvancedAMD_2015	ENSG00000234745	HLA-B	Cells_EBV-transformed_lymphocytes	6.69229053056	2.19704115375697e-11
AMD	Age-related Macular Degeneration	AdvancedAMD_2015	ENSG00000179344	HLA-DQB1	Cells_EBV-transformed_lymphocytes	-6.61239515377	3.78150939069838e-11
AMD	Age-related Macular Degeneration	AdvancedAMD_2015	ENSG00000196735	HLA-DQA1	Cells_EBV-transformed_lymphocytes	-6.5517650136	5.68609687348277e-11
AMD	Age-related Macular Degeneration	AdvancedAMD_2015	ENSG00000232629	HLA-DQB2	Cells_EBV-transformed_lymphocytes	6.51866521862	7.0935775528795e-11
AMD	Age-related Macular Degeneration	AdvancedAMD_2015	ENSG00000244731	C4A	Cells_EBV-transformed_lymphocytes	-6.08143682672	1.19110295434948e-09
AMD	Age-related Macular Degeneration	AdvancedAMD_2015	ENSG00000135437	RDH5	Cells_EBV-transformed_lymphocytes	-5.64410481536	1.66042899079252e-08
AMD	Age-related Macular Degeneration	AdvancedAMD_2015	ENSG00000100564	PIGH	Cells_EBV-transformed_lymphocytes	5.58022558365	2.40206845684661e-08
AMD	Age-related Macular Degeneration	AdvancedAMD_2015	ENSG00000188186	LAMTOR4	Cells_EBV-transformed_lymphocytes	-5.54314115386	2.970931738065e-08
AMD	Age-related Macular Degeneration	AdvancedAMD_2015	ENSG00000125734	GPR108	Cells_EBV-transformed_lymphocytes	5.32599021609	1.00404535638594e-07
AMD	Age-related Macular Degeneration	AdvancedAMD_2015	ENSG00000204644	ZFP57	Cells_EBV-transformed_lymphocytes	5.16523101147	2.40142146855329e-07
AMD	Age-related Macular Degeneration	AdvancedAMD_2015	ENSG00000204356	NELFE	Cells_Transformed_fibroblasts	20.7842795338	6.00589299471e-96
AMD	Age-related Macular Degeneration	AdvancedAMD_2015	ENSG00000204351	SKIV2L	Cells_Transformed_fibroblasts	-18.9575669977	3.8243032077208e-80
AMD	Age-related Macular Degeneration	AdvancedAMD_2015	ENSG00000204348	DXO	Cells_Transformed_fibroblasts	13.3158006439	1.87353157743278e-40
AMD	Age-related Macular Degeneration	AdvancedAMD_2015	ENSG00000221988	PPT2	Cells_Transformed_fibroblasts	12.3622687903	4.18184870094944e-35
AMD	Age-related Macular Degeneration	AdvancedAMD_2015	ENSG00000204314	PRRT1	Cells_Transformed_fibroblasts	9.70645809174	2.83000600924993e-22
AMD	Age-related Macular Degeneration	AdvancedAMD_2015	ENSG00000204396	VWA7	Cells_Transformed_fibroblasts	9.41981194716	4.51896638063209e-21
AMD	Age-related Macular Degeneration	AdvancedAMD_2015	ENSG00000140853	NLRC5	Cells_Transformed_fibroblasts	-6.97131255101	3.13997494790023e-12
AMD	Age-related Macular Degeneration	AdvancedAMD_2015	ENSG00000204438	GPANK1	Cells_Transformed_fibroblasts	6.9214745699	4.46966383057293e-12
AMD	Age-related Macular Degeneration	AdvancedAMD_2015	ENSG00000137343	ATAT1	Cells_Transformed_fibroblasts	6.45347783998	1.09311993020529e-10
AMD	Age-related Macular Degeneration	AdvancedAMD_2015	ENSG00000121716	PILRB	Cells_Transformed_fibroblasts	6.39986713624	1.55512215026992e-10
AMD	Age-related Macular Degeneration	AdvancedAMD_2015	ENSG00000204536	CCHCR1	Cells_Transformed_fibroblasts	-6.28115652016	3.36063586783547e-10
AMD	Age-related Macular Degeneration	AdvancedAMD_2015	ENSG00000109084	TMEM97	Cells_Transformed_fibroblasts	6.0846525396	1.1674420813504e-09
AMD	Age-related Macular Degeneration	AdvancedAMD_2015	ENSG00000085514	PILRA	Cells_Transformed_fibroblasts	5.98998482164	2.0986062239722e-09
AMD	Age-related Macular Degeneration	AdvancedAMD_2015	ENSG00000179344	HLA-DQB1	Cells_Transformed_fibroblasts	-5.91760779751	3.26657765897807e-09
AMD	Age-related Macular Degeneration	AdvancedAMD_2015	ENSG00000104689	TNFRSF10A	Cells_Transformed_fibroblasts	-5.90484870499	3.52970527459168e-09
AMD	Age-related Macular Degeneration	AdvancedAMD_2015	ENSG00000124140	SLC12A5	Cells_Transformed_fibroblasts	5.85710839237	4.70995740274397e-09
AMD	Age-related Macular Degeneration	AdvancedAMD_2015	ENSG00000135437	RDH5	Cells_Transformed_fibroblasts	-5.79395560665	6.87476377564523e-09
AMD	Age-related Macular Degeneration	AdvancedAMD_2015	ENSG00000224389	C4B	Cells_Transformed_fibroblasts	5.60889319728	2.03624629508441e-08
AMD	Age-related Macular Degeneration	AdvancedAMD_2015	ENSG00000198563	DDX39B	Cells_Transformed_fibroblasts	5.56434532436	2.63138407917518e-08
AMD	Age-related Macular Degeneration	AdvancedAMD_2015	ENSG00000204444	APOM	Cells_Transformed_fibroblasts	-5.53132419518	3.17822298460982e-08
AMD	Age-related Macular Degeneration	AdvancedAMD_2015	ENSG00000123739	PLA2G12A	Cells_Transformed_fibroblasts	5.51961468699	3.39743798830703e-08
AMD	Age-related Macular Degeneration	AdvancedAMD_2015	ENSG00000036054	TBC1D23	Cells_Transformed_fibroblasts	-5.35133987021	8.7305373212003e-08
AMD	Age-related Macular Degeneration	AdvancedAMD_2015	ENSG00000125734	GPR108	Cells_Transformed_fibroblasts	5.24765407423	1.54048203210413e-07
AMD	Age-related Macular Degeneration	AdvancedAMD_2015	ENSG00000146834	MEPCE	Cells_Transformed_fibroblasts	-5.19766786262	2.01804281843411e-07
AMD	Age-related Macular Degeneration	AdvancedAMD_2015	ENSG00000254636	ARMS2	Colon_Sigmoid	-24.0370835191	1.13940054813353e-127
AMD	Age-related Macular Degeneration	AdvancedAMD_2015	ENSG00000204351	SKIV2L	Colon_Sigmoid	-15.9534816802	2.69447073736201e-57
AMD	Age-related Macular Degeneration	AdvancedAMD_2015	ENSG00000179344	HLA-DQB1	Colon_Sigmoid	-8.17356613797	2.99405109206082e-16
AMD	Age-related Macular Degeneration	AdvancedAMD_2015	ENSG00000125734	GPR108	Colon_Sigmoid	8.13225946458	4.21361715895781e-16
AMD	Age-related Macular Degeneration	AdvancedAMD_2015	ENSG00000196735	HLA-DQA1	Colon_Sigmoid	-7.45680396091	8.86464463811302e-14
AMD	Age-related Macular Degeneration	AdvancedAMD_2015	ENSG00000204287	HLA-DRA	Colon_Sigmoid	-6.62795824038	3.40361719634643e-11
AMD	Age-related Macular Degeneration	AdvancedAMD_2015	ENSG00000232629	HLA-DQB2	Colon_Sigmoid	6.20427247822	5.49505078947603e-10
AMD	Age-related Macular Degeneration	AdvancedAMD_2015	ENSG00000206344	HCG27	Colon_Sigmoid	-6.17397311321	6.65948707592393e-10
AMD	Age-related Macular Degeneration	AdvancedAMD_2015	ENSG00000121716	PILRB	Colon_Sigmoid	5.9081417752	3.45988202028144e-09
AMD	Age-related Macular Degeneration	AdvancedAMD_2015	ENSG00000244731	C4A	Colon_Sigmoid	-5.81778058137	5.96341091541946e-09
AMD	Age-related Macular Degeneration	AdvancedAMD_2015	ENSG00000204531	POU5F1	Colon_Sigmoid	5.81261608747	6.15040037160932e-09
AMD	Age-related Macular Degeneration	AdvancedAMD_2015	ENSG00000138152	BTBD16	Colon_Sigmoid	5.62752441398	1.82814294996611e-08
AMD	Age-related Macular Degeneration	AdvancedAMD_2015	ENSG00000204351	SKIV2L	Colon_Transverse	-18.2192215532	3.63286330694763e-74
AMD	Age-related Macular Degeneration	AdvancedAMD_2015	ENSG00000107679	PLEKHA1	Colon_Transverse	-14.9554130889	1.43587952953311e-50
AMD	Age-related Macular Degeneration	AdvancedAMD_2015	ENSG00000204301	NOTCH4	Colon_Transverse	-13.2348742212	5.51890505335217e-40
AMD	Age-related Macular Degeneration	AdvancedAMD_2015	ENSG00000196735	HLA-DQA1	Colon_Transverse	-12.3443995337	5.22224020201181e-35
AMD	Age-related Macular Degeneration	AdvancedAMD_2015	ENSG00000204308	RNF5	Colon_Transverse	-9.36299726574	7.75061828661802e-21
AMD	Age-related Macular Degeneration	AdvancedAMD_2015	ENSG00000179344	HLA-DQB1	Colon_Transverse	-9.10942688764	8.28182946229522e-20
AMD	Age-related Macular Degeneration	AdvancedAMD_2015	ENSG00000087237	CETP	Colon_Transverse	-7.98288716864	1.42949565640181e-15
AMD	Age-related Macular Degeneration	AdvancedAMD_2015	ENSG00000138152	BTBD16	Colon_Transverse	7.60159892765	2.92494045557876e-14
AMD	Age-related Macular Degeneration	AdvancedAMD_2015	ENSG00000204536	CCHCR1	Colon_Transverse	6.74067269367	1.57654995193539e-11
AMD	Age-related Macular Degeneration	AdvancedAMD_2015	ENSG00000234745	HLA-B	Colon_Transverse	6.60979787581	3.84845108927458e-11
AMD	Age-related Macular Degeneration	AdvancedAMD_2015	ENSG00000204444	APOM	Colon_Transverse	-6.59254500227	4.32350067025007e-11
AMD	Age-related Macular Degeneration	AdvancedAMD_2015	ENSG00000121716	PILRB	Colon_Transverse	6.120771105	9.31235956182841e-10
AMD	Age-related Macular Degeneration	AdvancedAMD_2015	ENSG00000232629	HLA-DQB2	Colon_Transverse	5.9274604724	3.07655373045453e-09
AMD	Age-related Macular Degeneration	AdvancedAMD_2015	ENSG00000085514	PILRA	Colon_Transverse	5.91225971968	3.3744589551842e-09
AMD	Age-related Macular Degeneration	AdvancedAMD_2015	ENSG00000135437	RDH5	Colon_Transverse	-5.88674431231	3.93877346384668e-09
AMD	Age-related Macular Degeneration	AdvancedAMD_2015	ENSG00000244731	C4A	Colon_Transverse	-5.79748009699	6.73187672185723e-09
AMD	Age-related Macular Degeneration	AdvancedAMD_2015	ENSG00000204256	BRD2	Colon_Transverse	-5.53532002915	3.10660583201963e-08
AMD	Age-related Macular Degeneration	AdvancedAMD_2015	ENSG00000187908	DMBT1	Colon_Transverse	-5.50901114809	3.60855055511667e-08
AMD	Age-related Macular Degeneration	AdvancedAMD_2015	ENSG00000125734	GPR108	Colon_Transverse	5.4666860856	4.58527029134774e-08
AMD	Age-related Macular Degeneration	AdvancedAMD_2015	ENSG00000204392	LSM2	Colon_Transverse	5.4022664059	6.58041214411116e-08
AMD	Age-related Macular Degeneration	AdvancedAMD_2015	ENSG00000204644	ZFP57	Colon_Transverse	5.27257222955	1.34524866005521e-07
AMD	Age-related Macular Degeneration	AdvancedAMD_2015	ENSG00000254636	ARMS2	Esophagus_Gastroesophageal_Junction	-20.2167403854	6.97416994629e-91
AMD	Age-related Macular Degeneration	AdvancedAMD_2015	ENSG00000227507	LTB	Esophagus_Gastroesophageal_Junction	-20.0792827606	1.12000164771e-89
AMD	Age-related Macular Degeneration	AdvancedAMD_2015	ENSG00000204351	SKIV2L	Esophagus_Gastroesophageal_Junction	-18.1882012222	6.40065426799e-74
AMD	Age-related Macular Degeneration	AdvancedAMD_2015	ENSG00000244414	CFHR1	Esophagus_Gastroesophageal_Junction	-12.7381181377	3.63046429308e-37
AMD	Age-related Macular Degeneration	AdvancedAMD_2015	ENSG00000204435	CSNK2B	Esophagus_Gastroesophageal_Junction	-9.30337405728	1.36058046317e-20
AMD	Age-related Macular Degeneration	AdvancedAMD_2015	ENSG00000107679	PLEKHA1	Esophagus_Gastroesophageal_Junction	-8.32472853298	8.45222161104e-17
AMD	Age-related Macular Degeneration	AdvancedAMD_2015	ENSG00000232629	HLA-DQB2	Esophagus_Gastroesophageal_Junction	7.87028152861	3.53844075029e-15
AMD	Age-related Macular Degeneration	AdvancedAMD_2015	ENSG00000179344	HLA-DQB1	Esophagus_Gastroesophageal_Junction	-7.40881717512	1.27430833569e-13
AMD	Age-related Macular Degeneration	AdvancedAMD_2015	ENSG00000196735	HLA-DQA1	Esophagus_Gastroesophageal_Junction	-6.87352576598	6.26341899905e-12
AMD	Age-related Macular Degeneration	AdvancedAMD_2015	ENSG00000125734	GPR108	Esophagus_Gastroesophageal_Junction	5.98149180469	2.21103184686e-09
AMD	Age-related Macular Degeneration	AdvancedAMD_2015	ENSG00000204301	NOTCH4	Esophagus_Gastroesophageal_Junction	-5.9502546603	2.67725602998e-09
AMD	Age-related Macular Degeneration	AdvancedAMD_2015	ENSG00000121716	PILRB	Esophagus_Gastroesophageal_Junction	5.9359377817	2.92170593396e-09
AMD	Age-related Macular Degeneration	AdvancedAMD_2015	ENSG00000085514	PILRA	Esophagus_Gastroesophageal_Junction	5.92534089164	3.11650205237e-09
AMD	Age-related Macular Degeneration	AdvancedAMD_2015	ENSG00000244731	C4A	Esophagus_Gastroesophageal_Junction	-5.60216803598	2.11687186816e-08
AMD	Age-related Macular Degeneration	AdvancedAMD_2015	ENSG00000204568	MRPS18B	Esophagus_Gastroesophageal_Junction	5.47001409531	4.49999789356e-08
AMD	Age-related Macular Degeneration	AdvancedAMD_2015	ENSG00000204644	ZFP57	Esophagus_Gastroesophageal_Junction	5.16831883304	2.36209102737e-07
AMD	Age-related Macular Degeneration	AdvancedAMD_2015	ENSG00000116785	CFHR3	Esophagus_Mucosa	32.3735571391	6.46811858375462e-230
AMD	Age-related Macular Degeneration	AdvancedAMD_2015	ENSG00000177888	ZBTB41	Esophagus_Mucosa	17.2403165496	1.32310363824491e-66
AMD	Age-related Macular Degeneration	AdvancedAMD_2015	ENSG00000204351	SKIV2L	Esophagus_Mucosa	-16.4838523369	4.79309863810295e-61
AMD	Age-related Macular Degeneration	AdvancedAMD_2015	ENSG00000224389	C4B	Esophagus_Mucosa	13.40573564	5.59655788049013e-41
AMD	Age-related Macular Degeneration	AdvancedAMD_2015	ENSG00000179344	HLA-DQB1	Esophagus_Mucosa	-8.82686306363	1.07652472840911e-18
AMD	Age-related Macular Degeneration	AdvancedAMD_2015	ENSG00000196735	HLA-DQA1	Esophagus_Mucosa	-8.12941600287	4.31363545878845e-16
AMD	Age-related Macular Degeneration	AdvancedAMD_2015	ENSG00000138152	BTBD16	Esophagus_Mucosa	8.12838460959	4.35048980329965e-16
AMD	Age-related Macular Degeneration	AdvancedAMD_2015	ENSG00000204475	NCR3	Esophagus_Mucosa	-7.9587951753	1.73722540441573e-15
AMD	Age-related Macular Degeneration	AdvancedAMD_2015	ENSG00000087237	CETP	Esophagus_Mucosa	-7.80458071806	5.96996867071559e-15
AMD	Age-related Macular Degeneration	AdvancedAMD_2015	ENSG00000204439	C6orf47	Esophagus_Mucosa	7.48600816727	7.09999794950577e-14
AMD	Age-related Macular Degeneration	AdvancedAMD_2015	ENSG00000204435	CSNK2B	Esophagus_Mucosa	-7.40663776579	1.29541663445961e-13
AMD	Age-related Macular Degeneration	AdvancedAMD_2015	ENSG00000204348	DXO	Esophagus_Mucosa	7.2596296063	3.88151720406439e-13
AMD	Age-related Macular Degeneration	AdvancedAMD_2015	ENSG00000254636	ARMS2	Esophagus_Mucosa	-6.99567013001	2.63994013184603e-12
AMD	Age-related Macular Degeneration	AdvancedAMD_2015	ENSG00000244045	TMEM199	Esophagus_Mucosa	6.53453053236	6.38093770569254e-11
AMD	Age-related Macular Degeneration	AdvancedAMD_2015	ENSG00000121716	PILRB	Esophagus_Mucosa	5.90614548147	3.50204740082287e-09
AMD	Age-related Macular Degeneration	AdvancedAMD_2015	ENSG00000085514	PILRA	Esophagus_Mucosa	5.80605494319	6.39619803223592e-09
AMD	Age-related Macular Degeneration	AdvancedAMD_2015	ENSG00000123739	PLA2G12A	Esophagus_Mucosa	5.3306373201	9.78686973231795e-08
AMD	Age-related Macular Degeneration	AdvancedAMD_2015	ENSG00000234745	HLA-B	Esophagus_Mucosa	5.22286094366	1.76179693500339e-07
AMD	Age-related Macular Degeneration	AdvancedAMD_2015	ENSG00000116785	CFHR3	Esophagus_Muscularis	32.8517432319	1.0755634386e-236
AMD	Age-related Macular Degeneration	AdvancedAMD_2015	ENSG00000254636	ARMS2	Esophagus_Muscularis	-27.0892888338	1.31669834874e-161
AMD	Age-related Macular Degeneration	AdvancedAMD_2015	ENSG00000102962	CCL22	Esophagus_Muscularis	-8.46921809686	2.47045733809e-17
AMD	Age-related Macular Degeneration	AdvancedAMD_2015	ENSG00000138152	BTBD16	Esophagus_Muscularis	7.34286833145	2.09064177776e-13
AMD	Age-related Macular Degeneration	AdvancedAMD_2015	ENSG00000162687	KCNT2	Esophagus_Muscularis	-6.82072683608	9.05810363269e-12
AMD	Age-related Macular Degeneration	AdvancedAMD_2015	ENSG00000244045	TMEM199	Esophagus_Muscularis	6.09692767835	1.08126407435e-09
AMD	Age-related Macular Degeneration	AdvancedAMD_2015	ENSG00000185504	C17orf70	Esophagus_Muscularis	5.8699221611	4.35999790855e-09
AMD	Age-related Macular Degeneration	AdvancedAMD_2015	ENSG00000135437	RDH5	Esophagus_Muscularis	-5.33513413418	9.54739531739e-08
AMD	Age-related Macular Degeneration	AdvancedAMD_2015	ENSG00000204351	SKIV2L	Heart_Atrial_Appendage	-16.8239681171	1.62874705119e-63
AMD	Age-related Macular Degeneration	AdvancedAMD_2015	ENSG00000204348	DXO	Heart_Atrial_Appendage	13.2058793396	8.1146537285e-40
AMD	Age-related Macular Degeneration	AdvancedAMD_2015	ENSG00000204308	RNF5	Heart_Atrial_Appendage	-10.3867565731	2.84876266464e-25
AMD	Age-related Macular Degeneration	AdvancedAMD_2015	ENSG00000179344	HLA-DQB1	Heart_Atrial_Appendage	-8.60807638315	7.42967478087e-18
AMD	Age-related Macular Degeneration	AdvancedAMD_2015	ENSG00000232629	HLA-DQB2	Heart_Atrial_Appendage	8.21448747201	2.1307233952e-16
AMD	Age-related Macular Degeneration	AdvancedAMD_2015	ENSG00000116785	CFHR3	Heart_Atrial_Appendage	7.0622713796	1.6380267935e-12
AMD	Age-related Macular Degeneration	AdvancedAMD_2015	ENSG00000196735	HLA-DQA1	Heart_Atrial_Appendage	-6.8163288346	9.3396383404e-12
AMD	Age-related Macular Degeneration	AdvancedAMD_2015	ENSG00000204531	POU5F1	Heart_Atrial_Appendage	6.43411610649	1.24193901062e-10
AMD	Age-related Macular Degeneration	AdvancedAMD_2015	ENSG00000204544	MUC21	Heart_Atrial_Appendage	-6.38657652604	1.69640559521e-10
AMD	Age-related Macular Degeneration	AdvancedAMD_2015	ENSG00000137411	VARS2	Heart_Atrial_Appendage	-6.28948502595	3.18520828661e-10
AMD	Age-related Macular Degeneration	AdvancedAMD_2015	ENSG00000166925	TSC22D4	Heart_Atrial_Appendage	5.72239464894	1.05032975548e-08
AMD	Age-related Macular Degeneration	AdvancedAMD_2015	ENSG00000204655	MOG	Heart_Atrial_Appendage	5.50594090799	3.6720169518e-08
AMD	Age-related Macular Degeneration	AdvancedAMD_2015	ENSG00000244731	C4A	Heart_Atrial_Appendage	-5.47535576486	4.36633486865e-08
AMD	Age-related Macular Degeneration	AdvancedAMD_2015	ENSG00000121716	PILRB	Heart_Atrial_Appendage	5.47303183096	4.42400609881e-08
AMD	Age-related Macular Degeneration	AdvancedAMD_2015	ENSG00000138794	CASP6	Heart_Atrial_Appendage	5.43873807689	5.365927164e-08
AMD	Age-related Macular Degeneration	AdvancedAMD_2015	ENSG00000204536	CCHCR1	Heart_Atrial_Appendage	5.43577339371	5.45592584929e-08
AMD	Age-related Macular Degeneration	AdvancedAMD_2015	ENSG00000085514	PILRA	Heart_Atrial_Appendage	5.2151202849	1.83697993044e-07
AMD	Age-related Macular Degeneration	AdvancedAMD_2015	ENSG00000204351	SKIV2L	Heart_Left_Ventricle	-16.168109796	8.46560638493643e-59
AMD	Age-related Macular Degeneration	AdvancedAMD_2015	ENSG00000204308	RNF5	Heart_Left_Ventricle	-10.1535328725	3.19580524373081e-24
AMD	Age-related Macular Degeneration	AdvancedAMD_2015	ENSG00000179344	HLA-DQB1	Heart_Left_Ventricle	-9.48183588194	2.49847993508402e-21
AMD	Age-related Macular Degeneration	AdvancedAMD_2015	ENSG00000107679	PLEKHA1	Heart_Left_Ventricle	8.07200197403	6.91547572663241e-16
AMD	Age-related Macular Degeneration	AdvancedAMD_2015	ENSG00000196735	HLA-DQA1	Heart_Left_Ventricle	-7.8367314773	4.62425479100893e-15
AMD	Age-related Macular Degeneration	AdvancedAMD_2015	ENSG00000232629	HLA-DQB2	Heart_Left_Ventricle	7.15922905556	8.11320267230525e-13
AMD	Age-related Macular Degeneration	AdvancedAMD_2015	ENSG00000244731	C4A	Heart_Left_Ventricle	-6.70222612865	2.05268052341845e-11
AMD	Age-related Macular Degeneration	AdvancedAMD_2015	ENSG00000085514	PILRA	Heart_Left_Ventricle	5.9671423645	2.41444735434635e-09
AMD	Age-related Macular Degeneration	AdvancedAMD_2015	ENSG00000204301	NOTCH4	Heart_Left_Ventricle	-5.87736290405	4.16853690237149e-09
AMD	Age-related Macular Degeneration	AdvancedAMD_2015	ENSG00000125734	GPR108	Heart_Left_Ventricle	5.82992851964	5.54511235759116e-09
AMD	Age-related Macular Degeneration	AdvancedAMD_2015	ENSG00000166925	TSC22D4	Heart_Left_Ventricle	5.6984049051	1.20933557563459e-08
AMD	Age-related Macular Degeneration	AdvancedAMD_2015	ENSG00000121716	PILRB	Heart_Left_Ventricle	5.4282277968	5.69163673332217e-08
AMD	Age-related Macular Degeneration	AdvancedAMD_2015	ENSG00000198133	TMEM229B	Heart_Left_Ventricle	-5.34152705852	9.21668552022e-08
AMD	Age-related Macular Degeneration	AdvancedAMD_2015	ENSG00000179344	HLA-DQB1	Liver	-9.00684116952	2.12076898560991e-19
AMD	Age-related Macular Degeneration	AdvancedAMD_2015	ENSG00000196735	HLA-DQA1	Liver	-8.77729423006	1.6745450125515e-18
AMD	Age-related Macular Degeneration	AdvancedAMD_2015	ENSG00000231852	CYP21A2	Liver	-8.32032772591	8.77204247254722e-17
AMD	Age-related Macular Degeneration	AdvancedAMD_2015	ENSG00000204531	POU5F1	Liver	7.84246962489	4.41770613126254e-15
AMD	Age-related Macular Degeneration	AdvancedAMD_2015	ENSG00000213719	CLIC1	Liver	-7.11508967915	1.11840091734575e-12
AMD	Age-related Macular Degeneration	AdvancedAMD_2015	ENSG00000244731	C4A	Liver	-6.41987862507	1.36383040459508e-10
AMD	Age-related Macular Degeneration	AdvancedAMD_2015	ENSG00000166035	LIPC	Liver	6.40474196486	1.50623902042264e-10
AMD	Age-related Macular Degeneration	AdvancedAMD_2015	ENSG00000204536	CCHCR1	Liver	6.38167326401	1.75163385467364e-10
AMD	Age-related Macular Degeneration	AdvancedAMD_2015	ENSG00000085514	PILRA	Liver	5.82819895144	5.60287593111512e-09
AMD	Age-related Macular Degeneration	AdvancedAMD_2015	ENSG00000121716	PILRB	Liver	5.75965126978	8.42878929629763e-09
AMD	Age-related Macular Degeneration	AdvancedAMD_2015	ENSG00000204257	HLA-DMA	Liver	5.51494599698	3.48887071388035e-08
AMD	Age-related Macular Degeneration	AdvancedAMD_2015	ENSG00000125734	GPR108	Liver	5.33940695069	9.32511148420648e-08
AMD	Age-related Macular Degeneration	AdvancedAMD_2015	ENSG00000204644	ZFP57	Liver	5.31320182244	1.07715625273162e-07
AMD	Age-related Macular Degeneration	AdvancedAMD_2015	ENSG00000116785	CFHR3	Lung	30.6295685615	4.94547866799e-206
AMD	Age-related Macular Degeneration	AdvancedAMD_2015	ENSG00000107679	PLEKHA1	Lung	-30.5461922913	6.35290410854e-205
AMD	Age-related Macular Degeneration	AdvancedAMD_2015	ENSG00000204351	SKIV2L	Lung	-16.2551278186	2.05439434367e-59
AMD	Age-related Macular Degeneration	AdvancedAMD_2015	ENSG00000204348	DXO	Lung	13.6512494633	1.98446556251e-42
AMD	Age-related Macular Degeneration	AdvancedAMD_2015	ENSG00000187908	DMBT1	Lung	12.4141928476	2.18883125855e-35
AMD	Age-related Macular Degeneration	AdvancedAMD_2015	ENSG00000204394	VARS	Lung	11.543249627	7.98504734974e-31
AMD	Age-related Macular Degeneration	AdvancedAMD_2015	ENSG00000204301	NOTCH4	Lung	-11.1160193767	1.04846302555e-28
AMD	Age-related Macular Degeneration	AdvancedAMD_2015	ENSG00000179344	HLA-DQB1	Lung	-8.99531026922	2.35565892161e-19
AMD	Age-related Macular Degeneration	AdvancedAMD_2015	ENSG00000196735	HLA-DQA1	Lung	-7.44019005581	1.00540545521e-13
AMD	Age-related Macular Degeneration	AdvancedAMD_2015	ENSG00000087237	CETP	Lung	-7.23478884339	4.66254000334e-13
AMD	Age-related Macular Degeneration	AdvancedAMD_2015	ENSG00000221909	FAM200A	Lung	-6.04406482986	1.50279080262e-09
AMD	Age-related Macular Degeneration	AdvancedAMD_2015	ENSG00000085514	PILRA	Lung	5.92432318189	3.13586213564e-09
AMD	Age-related Macular Degeneration	AdvancedAMD_2015	ENSG00000121716	PILRB	Lung	5.85875545607	4.66348822905e-09
AMD	Age-related Macular Degeneration	AdvancedAMD_2015	ENSG00000146834	MEPCE	Lung	-5.7099643734	1.12999825535e-08
AMD	Age-related Macular Degeneration	AdvancedAMD_2015	ENSG00000234745	HLA-B	Lung	5.57806063374	2.43214885051e-08
AMD	Age-related Macular Degeneration	AdvancedAMD_2015	ENSG00000244731	C4A	Lung	-5.55789509845	2.73047396966e-08
AMD	Age-related Macular Degeneration	AdvancedAMD_2015	ENSG00000138152	BTBD16	Lung	5.50400890972	3.71250773671e-08
AMD	Age-related Macular Degeneration	AdvancedAMD_2015	ENSG00000204531	POU5F1	Lung	-5.41773135617	6.03600177742e-08
AMD	Age-related Macular Degeneration	AdvancedAMD_2015	ENSG00000104853	CLPTM1	Lung	-5.37742771517	7.55575321736e-08
AMD	Age-related Macular Degeneration	AdvancedAMD_2015	ENSG00000213654	GPSM3	Lung	5.37170053003	7.79975655644e-08
AMD	Age-related Macular Degeneration	AdvancedAMD_2015	ENSG00000135437	RDH5	Lung	-5.33238183692	9.69328443436e-08
AMD	Age-related Macular Degeneration	AdvancedAMD_2015	ENSG00000166925	TSC22D4	Lung	5.22902078404	1.70410209139e-07
AMD	Age-related Macular Degeneration	AdvancedAMD_2015	ENSG00000244045	TMEM199	Lung	5.21424750394	1.84564907754e-07
AMD	Age-related Macular Degeneration	AdvancedAMD_2015	ENSG00000107679	PLEKHA1	Muscle_Skeletal	-20.6347544997	1.33823163111e-94
AMD	Age-related Macular Degeneration	AdvancedAMD_2015	ENSG00000204356	NELFE	Muscle_Skeletal	20.2646102788	2.64042718565e-91
AMD	Age-related Macular Degeneration	AdvancedAMD_2015	ENSG00000204308	RNF5	Muscle_Skeletal	-12.2170953527	2.51925946534e-34
AMD	Age-related Macular Degeneration	AdvancedAMD_2015	ENSG00000204348	DXO	Muscle_Skeletal	11.5222003509	1.01973199454e-30
AMD	Age-related Macular Degeneration	AdvancedAMD_2015	ENSG00000204351	SKIV2L	Muscle_Skeletal	-11.1594490927	6.43893338723e-29
AMD	Age-related Macular Degeneration	AdvancedAMD_2015	ENSG00000204420	C6orf25	Muscle_Skeletal	-10.415881225	2.09845085174e-25
AMD	Age-related Macular Degeneration	AdvancedAMD_2015	ENSG00000179344	HLA-DQB1	Muscle_Skeletal	-9.79189401017	1.21989033563e-22
AMD	Age-related Macular Degeneration	AdvancedAMD_2015	ENSG00000204435	CSNK2B	Muscle_Skeletal	-9.40038482202	5.43638736431e-21
AMD	Age-related Macular Degeneration	AdvancedAMD_2015	ENSG00000204301	NOTCH4	Muscle_Skeletal	-8.93230214561	4.17234119405e-19
AMD	Age-related Macular Degeneration	AdvancedAMD_2015	ENSG00000204444	APOM	Muscle_Skeletal	-8.73866877167	2.35873325514e-18
AMD	Age-related Macular Degeneration	AdvancedAMD_2015	ENSG00000232629	HLA-DQB2	Muscle_Skeletal	7.87639206557	3.36969748535e-15
AMD	Age-related Macular Degeneration	AdvancedAMD_2015	ENSG00000196735	HLA-DQA1	Muscle_Skeletal	-7.86649552347	3.64713771092e-15
AMD	Age-related Macular Degeneration	AdvancedAMD_2015	ENSG00000196260	SFTA2	Muscle_Skeletal	7.55591287349	4.15932210707e-14
AMD	Age-related Macular Degeneration	AdvancedAMD_2015	ENSG00000204287	HLA-DRA	Muscle_Skeletal	-7.47695821121	7.60625881772e-14
AMD	Age-related Macular Degeneration	AdvancedAMD_2015	ENSG00000204463	BAG6	Muscle_Skeletal	-7.15650542862	8.27596045239e-13
AMD	Age-related Macular Degeneration	AdvancedAMD_2015	ENSG00000196177	ACADSB	Muscle_Skeletal	7.06627016207	1.59153426992e-12
AMD	Age-related Macular Degeneration	AdvancedAMD_2015	ENSG00000107672	NSMCE4A	Muscle_Skeletal	-6.91510468683	4.67517993782e-12
AMD	Age-related Macular Degeneration	AdvancedAMD_2015	ENSG00000204396	VWA7	Muscle_Skeletal	6.6939280661	2.17258245545e-11
AMD	Age-related Macular Degeneration	AdvancedAMD_2015	ENSG00000213047	DENND1B	Muscle_Skeletal	6.48982258862	8.59375107071e-11
AMD	Age-related Macular Degeneration	AdvancedAMD_2015	ENSG00000159915	ZNF233	Muscle_Skeletal	-6.27241462164	3.55491397551e-10
AMD	Age-related Macular Degeneration	AdvancedAMD_2015	ENSG00000204536	CCHCR1	Muscle_Skeletal	-6.25187517122	4.05553496027e-10
AMD	Age-related Macular Degeneration	AdvancedAMD_2015	ENSG00000121716	PILRB	Muscle_Skeletal	6.19824529947	5.70961078485e-10
AMD	Age-related Macular Degeneration	AdvancedAMD_2015	ENSG00000085514	PILRA	Muscle_Skeletal	5.93430807223	2.95087293442e-09
AMD	Age-related Macular Degeneration	AdvancedAMD_2015	ENSG00000244731	C4A	Muscle_Skeletal	-5.69067900453	1.26535183029e-08
AMD	Age-related Macular Degeneration	AdvancedAMD_2015	ENSG00000166925	TSC22D4	Muscle_Skeletal	5.58423401142	2.34732466813e-08
AMD	Age-related Macular Degeneration	AdvancedAMD_2015	ENSG00000204644	ZFP57	Muscle_Skeletal	5.15797090956	2.49640392838e-07
AMD	Age-related Macular Degeneration	AdvancedAMD_2015	ENSG00000162687	KCNT2	Nerve_Tibial	-28.6365198958	2.35959725312557e-180
AMD	Age-related Macular Degeneration	AdvancedAMD_2015	ENSG00000204356	NELFE	Nerve_Tibial	19.4683800281	2.03609380234627e-84
AMD	Age-related Macular Degeneration	AdvancedAMD_2015	ENSG00000204351	SKIV2L	Nerve_Tibial	-19.2650192545	1.05626106458998e-82
AMD	Age-related Macular Degeneration	AdvancedAMD_2015	ENSG00000203724	C1orf53	Nerve_Tibial	-12.0112356797	3.10175369558157e-33
AMD	Age-related Macular Degeneration	AdvancedAMD_2015	ENSG00000204310	AGPAT1	Nerve_Tibial	10.7368155272	6.83618433061967e-27
AMD	Age-related Macular Degeneration	AdvancedAMD_2015	ENSG00000254636	ARMS2	Nerve_Tibial	-10.6046012513	2.83671446494255e-26
AMD	Age-related Macular Degeneration	AdvancedAMD_2015	ENSG00000204387	C6orf48	Nerve_Tibial	8.9904230815	2.46280535214686e-19
AMD	Age-related Macular Degeneration	AdvancedAMD_2015	ENSG00000179344	HLA-DQB1	Nerve_Tibial	-8.7078542382	3.09681182888414e-18
AMD	Age-related Macular Degeneration	AdvancedAMD_2015	ENSG00000196735	HLA-DQA1	Nerve_Tibial	-8.19274322267	2.55338540763419e-16
AMD	Age-related Macular Degeneration	AdvancedAMD_2015	ENSG00000244731	C4A	Nerve_Tibial	-7.80654574717	5.87766415600384e-15
AMD	Age-related Macular Degeneration	AdvancedAMD_2015	ENSG00000234745	HLA-B	Nerve_Tibial	7.29955628594	2.88718267465164e-13
AMD	Age-related Macular Degeneration	AdvancedAMD_2015	ENSG00000232629	HLA-DQB2	Nerve_Tibial	7.19535326943	6.22992510844937e-13
AMD	Age-related Macular Degeneration	AdvancedAMD_2015	ENSG00000123739	PLA2G12A	Nerve_Tibial	6.69602602883	2.14163593327822e-11
AMD	Age-related Macular Degeneration	AdvancedAMD_2015	ENSG00000137310	TCF19	Nerve_Tibial	6.66957048103	2.56553151178052e-11
AMD	Age-related Macular Degeneration	AdvancedAMD_2015	ENSG00000204290	BTNL2	Nerve_Tibial	-6.56721927174	5.12635325973914e-11
AMD	Age-related Macular Degeneration	AdvancedAMD_2015	ENSG00000213654	GPSM3	Nerve_Tibial	6.22450079132	4.83091708360894e-10
AMD	Age-related Macular Degeneration	AdvancedAMD_2015	ENSG00000085514	PILRA	Nerve_Tibial	5.94646906524	2.73988285377145e-09
AMD	Age-related Macular Degeneration	AdvancedAMD_2015	ENSG00000146834	MEPCE	Nerve_Tibial	-5.90515116759	3.5232353473304e-09
AMD	Age-related Macular Degeneration	AdvancedAMD_2015	ENSG00000121716	PILRB	Nerve_Tibial	5.84203602359	5.15666514676323e-09
AMD	Age-related Macular Degeneration	AdvancedAMD_2015	ENSG00000244045	TMEM199	Nerve_Tibial	5.77457597187	7.71471157573214e-09
AMD	Age-related Macular Degeneration	AdvancedAMD_2015	ENSG00000104689	TNFRSF10A	Nerve_Tibial	-5.7668818856	8.07516040055415e-09
AMD	Age-related Macular Degeneration	AdvancedAMD_2015	ENSG00000185955	C7orf61	Nerve_Tibial	5.42655545676	5.7451980249737e-08
AMD	Age-related Macular Degeneration	AdvancedAMD_2015	ENSG00000081052	COL4A4	Nerve_Tibial	-5.35013078156	8.78906932652141e-08
AMD	Age-related Macular Degeneration	AdvancedAMD_2015	ENSG00000204536	CCHCR1	Nerve_Tibial	5.29671770613	1.17902750676515e-07
AMD	Age-related Macular Degeneration	AdvancedAMD_2015	ENSG00000204644	ZFP57	Nerve_Tibial	5.16445628925	2.41138816564907e-07
AMD	Age-related Macular Degeneration	AdvancedAMD_2015	ENSG00000204356	NELFE	Ovary	13.4101710357	5.27171082664719e-41
AMD	Age-related Macular Degeneration	AdvancedAMD_2015	ENSG00000179344	HLA-DQB1	Ovary	-9.60019552685	7.97929113552446e-22
AMD	Age-related Macular Degeneration	AdvancedAMD_2015	ENSG00000204516	MICB	Ovary	7.7915427076	6.61959308011193e-15
AMD	Age-related Macular Degeneration	AdvancedAMD_2015	ENSG00000196735	HLA-DQA1	Ovary	-7.53832068373	4.7606201009516e-14
AMD	Age-related Macular Degeneration	AdvancedAMD_2015	ENSG00000232629	HLA-DQB2	Ovary	6.96168782011	3.362199134929e-12
AMD	Age-related Macular Degeneration	AdvancedAMD_2015	ENSG00000204301	NOTCH4	Ovary	-6.1935880436	5.88098131819117e-10
AMD	Age-related Macular Degeneration	AdvancedAMD_2015	ENSG00000085514	PILRA	Ovary	5.53618727282	3.09127032608022e-08
AMD	Age-related Macular Degeneration	AdvancedAMD_2015	ENSG00000204351	SKIV2L	Pancreas	-17.2522976945	1.0753644204e-66
AMD	Age-related Macular Degeneration	AdvancedAMD_2015	ENSG00000107679	PLEKHA1	Pancreas	-16.5287787229	2.2771071613e-61
AMD	Age-related Macular Degeneration	AdvancedAMD_2015	ENSG00000204356	NELFE	Pancreas	14.0688942544	5.89844563037e-45
AMD	Age-related Macular Degeneration	AdvancedAMD_2015	ENSG00000138162	TACC2	Pancreas	-8.24804887848	1.61001520528e-16
AMD	Age-related Macular Degeneration	AdvancedAMD_2015	ENSG00000179344	HLA-DQB1	Pancreas	-7.94291577855	1.97483041596e-15
AMD	Age-related Macular Degeneration	AdvancedAMD_2015	ENSG00000196735	HLA-DQA1	Pancreas	-7.86567794783	3.6710385751e-15
AMD	Age-related Macular Degeneration	AdvancedAMD_2015	ENSG00000204536	CCHCR1	Pancreas	7.81733363365	5.39539657031e-15
AMD	Age-related Macular Degeneration	AdvancedAMD_2015	ENSG00000204308	RNF5	Pancreas	-7.40323714482	1.32904095027e-13
AMD	Age-related Macular Degeneration	AdvancedAMD_2015	ENSG00000204385	SLC44A4	Pancreas	-6.4240117045	1.32728990862e-10
AMD	Age-related Macular Degeneration	AdvancedAMD_2015	ENSG00000204444	APOM	Pancreas	-6.38209930362	1.74676625643e-10
AMD	Age-related Macular Degeneration	AdvancedAMD_2015	ENSG00000137312	FLOT1	Pancreas	6.29901304316	2.99546788483e-10
AMD	Age-related Macular Degeneration	AdvancedAMD_2015	ENSG00000232629	HLA-DQB2	Pancreas	6.23502001966	4.51720319292e-10
AMD	Age-related Macular Degeneration	AdvancedAMD_2015	ENSG00000085514	PILRA	Pancreas	6.0941526969	1.10018607043e-09
AMD	Age-related Macular Degeneration	AdvancedAMD_2015	ENSG00000146834	MEPCE	Pancreas	-6.04698465965	1.47581803596e-09
AMD	Age-related Macular Degeneration	AdvancedAMD_2015	ENSG00000121716	PILRB	Pancreas	5.99194183542	2.073500924e-09
AMD	Age-related Macular Degeneration	AdvancedAMD_2015	ENSG00000166035	LIPC	Pancreas	5.87673113072	4.1844701763e-09
AMD	Age-related Macular Degeneration	AdvancedAMD_2015	ENSG00000125734	GPR108	Pancreas	5.62189255898	1.88876726036e-08
AMD	Age-related Macular Degeneration	AdvancedAMD_2015	ENSG00000244731	C4A	Pancreas	-5.33721716957	9.43839669787e-08
AMD	Age-related Macular Degeneration	AdvancedAMD_2015	ENSG00000166033	HTRA1	Pituitary	15.2948002022	8.28145793635e-53
AMD	Age-related Macular Degeneration	AdvancedAMD_2015	ENSG00000196735	HLA-DQA1	Pituitary	-11.634945271	2.73765673714e-31
AMD	Age-related Macular Degeneration	AdvancedAMD_2015	ENSG00000179344	HLA-DQB1	Pituitary	-9.75736694545	1.71551313055e-22
AMD	Age-related Macular Degeneration	AdvancedAMD_2015	ENSG00000254636	ARMS2	Pituitary	-9.71447514006	2.6159324077e-22
AMD	Age-related Macular Degeneration	AdvancedAMD_2015	ENSG00000204536	CCHCR1	Pituitary	9.31022296484	1.27564278976e-20
AMD	Age-related Macular Degeneration	AdvancedAMD_2015	ENSG00000206344	HCG27	Pituitary	-8.51598868885	1.65174955934e-17
AMD	Age-related Macular Degeneration	AdvancedAMD_2015	ENSG00000137411	VARS2	Pituitary	-8.29231190902	1.11068216972e-16
AMD	Age-related Macular Degeneration	AdvancedAMD_2015	ENSG00000138152	BTBD16	Pituitary	8.28647036996	1.16658740216e-16
AMD	Age-related Macular Degeneration	AdvancedAMD_2015	ENSG00000244731	C4A	Pituitary	-6.07742640278	1.22126701467e-09
AMD	Age-related Macular Degeneration	AdvancedAMD_2015	ENSG00000085514	PILRA	Pituitary	5.79672772153	6.76213435782e-09
AMD	Age-related Macular Degeneration	AdvancedAMD_2015	ENSG00000004142	POLDIP2	Pituitary	5.71165546996	1.11882419164e-08
AMD	Age-related Macular Degeneration	AdvancedAMD_2015	ENSG00000121716	PILRB	Pituitary	5.57994227171	2.40598423647e-08
AMD	Age-related Macular Degeneration	AdvancedAMD_2015	ENSG00000243649	CFB	Pituitary	5.17147275292	2.32256142599e-07
AMD	Age-related Macular Degeneration	AdvancedAMD_2015	ENSG00000116785	CFHR3	Prostate	22.7517004315	1.38045133076405e-114
AMD	Age-related Macular Degeneration	AdvancedAMD_2015	ENSG00000138152	BTBD16	Prostate	9.13702356754	6.41947892705449e-20
AMD	Age-related Macular Degeneration	AdvancedAMD_2015	ENSG00000204308	RNF5	Prostate	-8.44738306394	2.97905003904182e-17
AMD	Age-related Macular Degeneration	AdvancedAMD_2015	ENSG00000232629	HLA-DQB2	Prostate	8.24238606125	1.68809845662496e-16
AMD	Age-related Macular Degeneration	AdvancedAMD_2015	ENSG00000196735	HLA-DQA1	Prostate	-7.33861257646	2.1581933772286e-13
AMD	Age-related Macular Degeneration	AdvancedAMD_2015	ENSG00000179344	HLA-DQB1	Prostate	-7.27270524343	3.5235862737981e-13
AMD	Age-related Macular Degeneration	AdvancedAMD_2015	ENSG00000204498	NFKBIL1	Prostate	-6.50989172179	7.52049942288925e-11
AMD	Age-related Macular Degeneration	AdvancedAMD_2015	ENSG00000204444	APOM	Prostate	-6.4139325118	1.4181300664754e-10
AMD	Age-related Macular Degeneration	AdvancedAMD_2015	ENSG00000085514	PILRA	Prostate	6.17836462236	6.47689922726673e-10
AMD	Age-related Macular Degeneration	AdvancedAMD_2015	ENSG00000244731	C4A	Prostate	-5.71898372714	1.07163056237488e-08
AMD	Age-related Macular Degeneration	AdvancedAMD_2015	ENSG00000121716	PILRB	Prostate	5.60672621528	2.06189430321877e-08
AMD	Age-related Macular Degeneration	AdvancedAMD_2015	ENSG00000000971	CFH	Skin_Not_Sun_Exposed_Suprapubic	-30.138691145	1.50890243801437e-199
AMD	Age-related Macular Degeneration	AdvancedAMD_2015	ENSG00000204351	SKIV2L	Skin_Not_Sun_Exposed_Suprapubic	-15.051394652	3.38032138230722e-51
AMD	Age-related Macular Degeneration	AdvancedAMD_2015	ENSG00000107679	PLEKHA1	Skin_Not_Sun_Exposed_Suprapubic	-14.8779884632	4.58065676651684e-50
AMD	Age-related Macular Degeneration	AdvancedAMD_2015	ENSG00000204387	C6orf48	Skin_Not_Sun_Exposed_Suprapubic	12.3387350024	5.60292511661437e-35
AMD	Age-related Macular Degeneration	AdvancedAMD_2015	ENSG00000204356	NELFE	Skin_Not_Sun_Exposed_Suprapubic	11.7565676201	6.53367715680167e-32
AMD	Age-related Macular Degeneration	AdvancedAMD_2015	ENSG00000204301	NOTCH4	Skin_Not_Sun_Exposed_Suprapubic	-11.4103179332	3.71369433744634e-30
AMD	Age-related Macular Degeneration	AdvancedAMD_2015	ENSG00000179344	HLA-DQB1	Skin_Not_Sun_Exposed_Suprapubic	-8.01369171888	1.11315523410968e-15
AMD	Age-related Macular Degeneration	AdvancedAMD_2015	ENSG00000204439	C6orf47	Skin_Not_Sun_Exposed_Suprapubic	-7.24648746726	4.27718736331848e-13
AMD	Age-related Macular Degeneration	AdvancedAMD_2015	ENSG00000196735	HLA-DQA1	Skin_Not_Sun_Exposed_Suprapubic	-7.01668799965	2.27189147524292e-12
AMD	Age-related Macular Degeneration	AdvancedAMD_2015	ENSG00000204257	HLA-DMA	Skin_Not_Sun_Exposed_Suprapubic	6.71917972291	1.82750393398534e-11
AMD	Age-related Macular Degeneration	AdvancedAMD_2015	ENSG00000137310	TCF19	Skin_Not_Sun_Exposed_Suprapubic	-6.66328680243	2.67770383555998e-11
AMD	Age-related Macular Degeneration	AdvancedAMD_2015	ENSG00000224389	C4B	Skin_Not_Sun_Exposed_Suprapubic	6.58829342068	4.4491072939194e-11
AMD	Age-related Macular Degeneration	AdvancedAMD_2015	ENSG00000204463	BAG6	Skin_Not_Sun_Exposed_Suprapubic	-6.0650799929	1.31887993464445e-09
AMD	Age-related Macular Degeneration	AdvancedAMD_2015	ENSG00000121716	PILRB	Skin_Not_Sun_Exposed_Suprapubic	5.94225765237	2.81123091537506e-09
AMD	Age-related Macular Degeneration	AdvancedAMD_2015	ENSG00000085514	PILRA	Skin_Not_Sun_Exposed_Suprapubic	5.77133893005	7.86441102721799e-09
AMD	Age-related Macular Degeneration	AdvancedAMD_2015	ENSG00000204424	LY6G6F	Skin_Not_Sun_Exposed_Suprapubic	-5.76607916053	8.11369604048466e-09
AMD	Age-related Macular Degeneration	AdvancedAMD_2015	ENSG00000125734	GPR108	Skin_Not_Sun_Exposed_Suprapubic	5.73320739575	9.85490075701877e-09
AMD	Age-related Macular Degeneration	AdvancedAMD_2015	ENSG00000166924	NYAP1	Skin_Not_Sun_Exposed_Suprapubic	-5.64502953488	1.65152894531591e-08
AMD	Age-related Macular Degeneration	AdvancedAMD_2015	ENSG00000204531	POU5F1	Skin_Not_Sun_Exposed_Suprapubic	-5.52154669107	3.36028492392055e-08
AMD	Age-related Macular Degeneration	AdvancedAMD_2015	ENSG00000135437	RDH5	Skin_Not_Sun_Exposed_Suprapubic	-5.42293754051	5.86274826868946e-08
AMD	Age-related Macular Degeneration	AdvancedAMD_2015	ENSG00000187908	DMBT1	Skin_Not_Sun_Exposed_Suprapubic	-5.39160030557	6.98329603584173e-08
AMD	Age-related Macular Degeneration	AdvancedAMD_2015	ENSG00000204574	ABCF1	Skin_Not_Sun_Exposed_Suprapubic	5.16775882218	2.36917753654439e-07
AMD	Age-related Macular Degeneration	AdvancedAMD_2015	ENSG00000177888	ZBTB41	Skin_Sun_Exposed_Lower_leg	22.5062733289	3.60315857292608e-112
AMD	Age-related Macular Degeneration	AdvancedAMD_2015	ENSG00000204351	SKIV2L	Skin_Sun_Exposed_Lower_leg	-20.2497646071	3.56941458807245e-91
AMD	Age-related Macular Degeneration	AdvancedAMD_2015	ENSG00000204356	NELFE	Skin_Sun_Exposed_Lower_leg	18.4701238782	3.59258878433143e-76
AMD	Age-related Macular Degeneration	AdvancedAMD_2015	ENSG00000107679	PLEKHA1	Skin_Sun_Exposed_Lower_leg	-16.0000667047	1.2763826116781e-57
AMD	Age-related Macular Degeneration	AdvancedAMD_2015	ENSG00000204410	MSH5	Skin_Sun_Exposed_Lower_leg	12.1472369751	5.93371832594304e-34
AMD	Age-related Macular Degeneration	AdvancedAMD_2015	ENSG00000204315	FKBPL	Skin_Sun_Exposed_Lower_leg	-12.0005492769	3.52946258557783e-33
AMD	Age-related Macular Degeneration	AdvancedAMD_2015	ENSG00000204385	SLC44A4	Skin_Sun_Exposed_Lower_leg	11.0262546688	2.8550904292755e-28
AMD	Age-related Macular Degeneration	AdvancedAMD_2015	ENSG00000204301	NOTCH4	Skin_Sun_Exposed_Lower_leg	-9.58424898422	9.31327208164054e-22
AMD	Age-related Macular Degeneration	AdvancedAMD_2015	ENSG00000196735	HLA-DQA1	Skin_Sun_Exposed_Lower_leg	-9.46981645452	2.80335849099347e-21
AMD	Age-related Macular Degeneration	AdvancedAMD_2015	ENSG00000179344	HLA-DQB1	Skin_Sun_Exposed_Lower_leg	-8.98177409999	2.66435416506403e-19
AMD	Age-related Macular Degeneration	AdvancedAMD_2015	ENSG00000243649	CFB	Skin_Sun_Exposed_Lower_leg	8.53150539213	1.44455479919606e-17
AMD	Age-related Macular Degeneration	AdvancedAMD_2015	ENSG00000204287	HLA-DRA	Skin_Sun_Exposed_Lower_leg	-7.47320859086	7.82626392563526e-14
AMD	Age-related Macular Degeneration	AdvancedAMD_2015	ENSG00000187908	DMBT1	Skin_Sun_Exposed_Lower_leg	-7.37243328831	1.67541440146713e-13
AMD	Age-related Macular Degeneration	AdvancedAMD_2015	ENSG00000204310	AGPAT1	Skin_Sun_Exposed_Lower_leg	-7.01977409533	2.22227255830919e-12
AMD	Age-related Macular Degeneration	AdvancedAMD_2015	ENSG00000204539	CDSN	Skin_Sun_Exposed_Lower_leg	6.76680306996	1.31659084724912e-11
AMD	Age-related Macular Degeneration	AdvancedAMD_2015	ENSG00000204304	PBX2	Skin_Sun_Exposed_Lower_leg	-6.46983291588	9.81113427799276e-11
AMD	Age-related Macular Degeneration	AdvancedAMD_2015	ENSG00000224389	C4B	Skin_Sun_Exposed_Lower_leg	6.41457357283	1.4121757965148e-10
AMD	Age-related Macular Degeneration	AdvancedAMD_2015	ENSG00000204371	EHMT2	Skin_Sun_Exposed_Lower_leg	-6.20171951496	5.58495500530879e-10
AMD	Age-related Macular Degeneration	AdvancedAMD_2015	ENSG00000204257	HLA-DMA	Skin_Sun_Exposed_Lower_leg	6.04549007988	1.48956516088392e-09
AMD	Age-related Macular Degeneration	AdvancedAMD_2015	ENSG00000204580	DDR1	Skin_Sun_Exposed_Lower_leg	-5.96698543678	2.41676970241373e-09
AMD	Age-related Macular Degeneration	AdvancedAMD_2015	ENSG00000121716	PILRB	Skin_Sun_Exposed_Lower_leg	5.93131889362	3.00510909964712e-09
AMD	Age-related Macular Degeneration	AdvancedAMD_2015	ENSG00000146834	MEPCE	Skin_Sun_Exposed_Lower_leg	-5.89109645842	3.83641525691019e-09
AMD	Age-related Macular Degeneration	AdvancedAMD_2015	ENSG00000204610	TRIM15	Skin_Sun_Exposed_Lower_leg	5.8564410755	4.72891262900333e-09
AMD	Age-related Macular Degeneration	AdvancedAMD_2015	ENSG00000085514	PILRA	Skin_Sun_Exposed_Lower_leg	5.82481771302	5.71749710431149e-09
AMD	Age-related Macular Degeneration	AdvancedAMD_2015	ENSG00000204564	C6orf136	Skin_Sun_Exposed_Lower_leg	5.7080536425	1.14275408132521e-08
AMD	Age-related Macular Degeneration	AdvancedAMD_2015	ENSG00000166924	NYAP1	Skin_Sun_Exposed_Lower_leg	-5.56498924312	2.62168582189202e-08
AMD	Age-related Macular Degeneration	AdvancedAMD_2015	ENSG00000231852	CYP21A2	Skin_Sun_Exposed_Lower_leg	5.53135360939	3.17768998948284e-08
AMD	Age-related Macular Degeneration	AdvancedAMD_2015	ENSG00000204420	C6orf25	Skin_Sun_Exposed_Lower_leg	5.34520074179	9.03169015429152e-08
AMD	Age-related Macular Degeneration	AdvancedAMD_2015	ENSG00000135437	RDH5	Skin_Sun_Exposed_Lower_leg	-5.31668506278	1.05674739174847e-07
AMD	Age-related Macular Degeneration	AdvancedAMD_2015	ENSG00000204531	POU5F1	Skin_Sun_Exposed_Lower_leg	-5.21166408812	1.87154200843512e-07
AMD	Age-related Macular Degeneration	AdvancedAMD_2015	ENSG00000116785	CFHR3	Small_Intestine_Terminal_Ileum	26.4420431919	4.50464206034e-154
AMD	Age-related Macular Degeneration	AdvancedAMD_2015	ENSG00000204351	SKIV2L	Small_Intestine_Terminal_Ileum	-12.2770088565	1.20366644118e-34
AMD	Age-related Macular Degeneration	AdvancedAMD_2015	ENSG00000179344	HLA-DQB1	Small_Intestine_Terminal_Ileum	-8.49632009946	1.95695854077e-17
AMD	Age-related Macular Degeneration	AdvancedAMD_2015	ENSG00000204438	GPANK1	Small_Intestine_Terminal_Ileum	-8.49016916686	2.06336527626e-17
AMD	Age-related Macular Degeneration	AdvancedAMD_2015	ENSG00000196735	HLA-DQA1	Small_Intestine_Terminal_Ileum	-8.14186815938	3.89224955709e-16
AMD	Age-related Macular Degeneration	AdvancedAMD_2015	ENSG00000232629	HLA-DQB2	Small_Intestine_Terminal_Ileum	7.47128826372	7.94134716144e-14
AMD	Age-related Macular Degeneration	AdvancedAMD_2015	ENSG00000085514	PILRA	Small_Intestine_Terminal_Ileum	6.11964230176	9.37856446068e-10
AMD	Age-related Macular Degeneration	AdvancedAMD_2015	ENSG00000121716	PILRB	Small_Intestine_Terminal_Ileum	6.11162125326	9.86240253127e-10
AMD	Age-related Macular Degeneration	AdvancedAMD_2015	ENSG00000204536	CCHCR1	Small_Intestine_Terminal_Ileum	5.45184731809	4.98492476415e-08
AMD	Age-related Macular Degeneration	AdvancedAMD_2015	ENSG00000196126	HLA-DRB1	Small_Intestine_Terminal_Ileum	-5.35339489008	8.63191856334e-08
AMD	Age-related Macular Degeneration	AdvancedAMD_2015	ENSG00000204644	ZFP57	Small_Intestine_Terminal_Ileum	5.18936347387	2.11014149467e-07
AMD	Age-related Macular Degeneration	AdvancedAMD_2015	ENSG00000205744	DENND1C	Small_Intestine_Terminal_Ileum	5.18344593234	2.17823394153e-07
AMD	Age-related Macular Degeneration	AdvancedAMD_2015	ENSG00000116785	CFHR3	Spleen	30.72523904	2.61960866824115e-207
AMD	Age-related Macular Degeneration	AdvancedAMD_2015	ENSG00000204351	SKIV2L	Spleen	-14.4311289688	3.29640778808428e-47
AMD	Age-related Macular Degeneration	AdvancedAMD_2015	ENSG00000204366	ZBTB12	Spleen	-9.70645809174	2.83000600924999e-22
AMD	Age-related Macular Degeneration	AdvancedAMD_2015	ENSG00000204428	LY6G5C	Spleen	-8.93178895246	4.19174568310168e-19
AMD	Age-related Macular Degeneration	AdvancedAMD_2015	ENSG00000179344	HLA-DQB1	Spleen	-8.29867009176	1.05283286143867e-16
AMD	Age-related Macular Degeneration	AdvancedAMD_2015	ENSG00000213722	DDAH2	Spleen	-7.70128271478	1.34707081571518e-14
AMD	Age-related Macular Degeneration	AdvancedAMD_2015	ENSG00000196735	HLA-DQA1	Spleen	-6.63973423187	3.14249250009113e-11
AMD	Age-related Macular Degeneration	AdvancedAMD_2015	ENSG00000119965	C10orf88	Spleen	-6.30630901138	2.85768221672328e-10
AMD	Age-related Macular Degeneration	AdvancedAMD_2015	ENSG00000232629	HLA-DQB2	Spleen	5.95319483693	2.62957933040883e-09
AMD	Age-related Macular Degeneration	AdvancedAMD_2015	ENSG00000213676	ATF6B	Spleen	5.84752827242	4.98931056949326e-09
AMD	Age-related Macular Degeneration	AdvancedAMD_2015	ENSG00000121716	PILRB	Spleen	5.66470958262	1.47273755812781e-08
AMD	Age-related Macular Degeneration	AdvancedAMD_2015	ENSG00000204536	CCHCR1	Spleen	5.63301973522	1.77081184902684e-08
AMD	Age-related Macular Degeneration	AdvancedAMD_2015	ENSG00000125734	GPR108	Spleen	5.35143975149	8.72571897878868e-08
AMD	Age-related Macular Degeneration	AdvancedAMD_2015	ENSG00000116785	CFHR3	Stomach	32.4936672468	1.3101864524897e-231
AMD	Age-related Macular Degeneration	AdvancedAMD_2015	ENSG00000204351	SKIV2L	Stomach	-17.3867652386	1.03937211177376e-67
AMD	Age-related Macular Degeneration	AdvancedAMD_2015	ENSG00000204308	RNF5	Stomach	-14.4487140443	2.55409976087478e-47
AMD	Age-related Macular Degeneration	AdvancedAMD_2015	ENSG00000151414	NEK7	Stomach	12.9239658506	3.29699749453049e-38
AMD	Age-related Macular Degeneration	AdvancedAMD_2015	ENSG00000204387	C6orf48	Stomach	10.0613492978	8.18684969878566e-24
AMD	Age-related Macular Degeneration	AdvancedAMD_2015	ENSG00000138152	BTBD16	Stomach	8.68945861712	3.64170715069488e-18
AMD	Age-related Macular Degeneration	AdvancedAMD_2015	ENSG00000179344	HLA-DQB1	Stomach	-8.25763313738	1.48589423211029e-16
AMD	Age-related Macular Degeneration	AdvancedAMD_2015	ENSG00000137310	TCF19	Stomach	-7.88956302366	3.03246461186906e-15
AMD	Age-related Macular Degeneration	AdvancedAMD_2015	ENSG00000232629	HLA-DQB2	Stomach	7.52408658182	5.30901565137048e-14
AMD	Age-related Macular Degeneration	AdvancedAMD_2015	ENSG00000196735	HLA-DQA1	Stomach	-7.5143706756	5.718534594597e-14
AMD	Age-related Macular Degeneration	AdvancedAMD_2015	ENSG00000204580	DDR1	Stomach	7.40718194219	1.29011414245018e-13
AMD	Age-related Macular Degeneration	AdvancedAMD_2015	ENSG00000204544	MUC21	Stomach	6.12981803374	8.7979639365593e-10
AMD	Age-related Macular Degeneration	AdvancedAMD_2015	ENSG00000121716	PILRB	Stomach	6.07512248682	1.23893116414426e-09
AMD	Age-related Macular Degeneration	AdvancedAMD_2015	ENSG00000204536	CCHCR1	Stomach	5.99780767834	1.99999183260121e-09
AMD	Age-related Macular Degeneration	AdvancedAMD_2015	ENSG00000085514	PILRA	Stomach	5.96597958244	2.43170692781558e-09
AMD	Age-related Macular Degeneration	AdvancedAMD_2015	ENSG00000244731	C4A	Stomach	-5.48105216298	4.22803789641517e-08
AMD	Age-related Macular Degeneration	AdvancedAMD_2015	ENSG00000204644	ZFP57	Stomach	5.30097727693	1.15184426141171e-07
AMD	Age-related Macular Degeneration	AdvancedAMD_2015	ENSG00000204351	SKIV2L	Testis	-18.6536303202	1.17987018046915e-77
AMD	Age-related Macular Degeneration	AdvancedAMD_2015	ENSG00000143278	F13B	Testis	12.6072718606	1.92543284971756e-36
AMD	Age-related Macular Degeneration	AdvancedAMD_2015	ENSG00000244414	CFHR1	Testis	11.6856050491	1.51000418512259e-31
AMD	Age-related Macular Degeneration	AdvancedAMD_2015	ENSG00000204444	APOM	Testis	-10.9051343619	1.08932221920351e-27
AMD	Age-related Macular Degeneration	AdvancedAMD_2015	ENSG00000204387	C6orf48	Testis	9.80229373246	1.10057574427808e-22
AMD	Age-related Macular Degeneration	AdvancedAMD_2015	ENSG00000179344	HLA-DQB1	Testis	-8.61007667296	7.30117267945066e-18
AMD	Age-related Macular Degeneration	AdvancedAMD_2015	ENSG00000196735	HLA-DQA1	Testis	-7.57797611373	3.5098699685921e-14
AMD	Age-related Macular Degeneration	AdvancedAMD_2015	ENSG00000224389	C4B	Testis	7.16465231479	7.79842195266043e-13
AMD	Age-related Macular Degeneration	AdvancedAMD_2015	ENSG00000204516	MICB	Testis	7.05226124923	1.76033293049239e-12
AMD	Age-related Macular Degeneration	AdvancedAMD_2015	ENSG00000204439	C6orf47	Testis	6.82801103592	8.60999646325245e-12
AMD	Age-related Macular Degeneration	AdvancedAMD_2015	ENSG00000231852	CYP21A2	Testis	6.79524905469	1.08125572716106e-11
AMD	Age-related Macular Degeneration	AdvancedAMD_2015	ENSG00000204388	HSPA1B	Testis	6.35653842277	2.06350845416944e-10
AMD	Age-related Macular Degeneration	AdvancedAMD_2015	ENSG00000204421	LY6G6C	Testis	6.0353265488	1.58641549523718e-09
AMD	Age-related Macular Degeneration	AdvancedAMD_2015	ENSG00000085514	PILRA	Testis	5.88286049131	4.03235802549066e-09
AMD	Age-related Macular Degeneration	AdvancedAMD_2015	ENSG00000125734	GPR108	Testis	5.77475209894	7.70664642318889e-09
AMD	Age-related Macular Degeneration	AdvancedAMD_2015	ENSG00000204301	NOTCH4	Testis	-5.65758822378	1.53514909233613e-08
AMD	Age-related Macular Degeneration	AdvancedAMD_2015	ENSG00000204438	GPANK1	Testis	5.62361717224	1.86999819836309e-08
AMD	Age-related Macular Degeneration	AdvancedAMD_2015	ENSG00000244731	C4A	Testis	-5.24818117359	1.53608196979379e-07
AMD	Age-related Macular Degeneration	AdvancedAMD_2015	ENSG00000107679	PLEKHA1	Thyroid	-18.2840484834	1.10881604939208e-74
AMD	Age-related Macular Degeneration	AdvancedAMD_2015	ENSG00000204351	SKIV2L	Thyroid	-15.518783281	2.58913871308302e-54
AMD	Age-related Macular Degeneration	AdvancedAMD_2015	ENSG00000213722	DDAH2	Thyroid	-13.8987113212	6.4492064236749e-44
AMD	Age-related Macular Degeneration	AdvancedAMD_2015	ENSG00000204396	VWA7	Thyroid	13.8822211623	8.11884775013237e-44
AMD	Age-related Macular Degeneration	AdvancedAMD_2015	ENSG00000204314	PRRT1	Thyroid	-12.7148958501	4.88760301153103e-37
AMD	Age-related Macular Degeneration	AdvancedAMD_2015	ENSG00000244731	C4A	Thyroid	-8.91971795886	4.67477191234759e-19
AMD	Age-related Macular Degeneration	AdvancedAMD_2015	ENSG00000179344	HLA-DQB1	Thyroid	-8.67689141414	4.06733107787699e-18
AMD	Age-related Macular Degeneration	AdvancedAMD_2015	ENSG00000204387	C6orf48	Thyroid	7.80928413522	5.75137106096871e-15
AMD	Age-related Macular Degeneration	AdvancedAMD_2015	ENSG00000196735	HLA-DQA1	Thyroid	-7.63965160922	2.17810295772111e-14
AMD	Age-related Macular Degeneration	AdvancedAMD_2015	ENSG00000232629	HLA-DQB2	Thyroid	7.43758274322	1.02544354284825e-13
AMD	Age-related Macular Degeneration	AdvancedAMD_2015	ENSG00000095574	IKZF5	Thyroid	-7.39401966798	1.42455327387664e-13
AMD	Age-related Macular Degeneration	AdvancedAMD_2015	ENSG00000204301	NOTCH4	Thyroid	-7.21039334368	5.57904810439633e-13
AMD	Age-related Macular Degeneration	AdvancedAMD_2015	ENSG00000135437	RDH5	Thyroid	-6.33220596215	2.4168056773562e-10
AMD	Age-related Macular Degeneration	AdvancedAMD_2015	ENSG00000232810	TNF	Thyroid	-6.3280818645	2.48227446645868e-10
AMD	Age-related Macular Degeneration	AdvancedAMD_2015	ENSG00000085514	PILRA	Thyroid	5.87078451717	4.33737723304006e-09
AMD	Age-related Macular Degeneration	AdvancedAMD_2015	ENSG00000121716	PILRB	Thyroid	5.86238496027	4.56265708659034e-09
AMD	Age-related Macular Degeneration	AdvancedAMD_2015	ENSG00000166925	TSC22D4	Thyroid	5.84948862807	4.93086591856949e-09
AMD	Age-related Macular Degeneration	AdvancedAMD_2015	ENSG00000125734	GPR108	Thyroid	5.38682880046	7.17116806544635e-08
AMD	Age-related Macular Degeneration	AdvancedAMD_2015	ENSG00000234745	HLA-B	Thyroid	5.35544896438	8.53442343090088e-08
AMD	Age-related Macular Degeneration	AdvancedAMD_2015	ENSG00000004142	POLDIP2	Thyroid	5.34800650557	8.8928269814708e-08
AMD	Age-related Macular Degeneration	AdvancedAMD_2015	ENSG00000204257	HLA-DMA	Thyroid	5.24559677679	1.55777263206529e-07
AMD	Age-related Macular Degeneration	AdvancedAMD_2015	ENSG00000204424	LY6G6F	Thyroid	-5.15819915799	2.49336330341925e-07
AMD	Age-related Macular Degeneration	AdvancedAMD_2015	ENSG00000204351	SKIV2L	Uterus	-18.5968634846	3.40665634289e-77
AMD	Age-related Macular Degeneration	AdvancedAMD_2015	ENSG00000204314	PRRT1	Uterus	-12.7174996594	4.72746511486e-37
AMD	Age-related Macular Degeneration	AdvancedAMD_2015	ENSG00000179344	HLA-DQB1	Uterus	-11.0410281975	2.42245112529e-28
AMD	Age-related Macular Degeneration	AdvancedAMD_2015	ENSG00000196735	HLA-DQA1	Uterus	-8.73140732263	2.5152307985e-18
AMD	Age-related Macular Degeneration	AdvancedAMD_2015	ENSG00000232629	HLA-DQB2	Uterus	6.86842552335	6.49143477203e-12
AMD	Age-related Macular Degeneration	AdvancedAMD_2015	ENSG00000204520	MICA	Uterus	-6.63235435417	3.30374274395e-11
AMD	Age-related Macular Degeneration	AdvancedAMD_2015	ENSG00000085514	PILRA	Uterus	5.4414631882	5.28447140287e-08
AMD	Age-related Macular Degeneration	AdvancedAMD_2015	ENSG00000204544	MUC21	Uterus	-5.24047540453	1.60163435157e-07
AMD	Age-related Macular Degeneration	AdvancedAMD_2015	ENSG00000107679	PLEKHA1	Vagina	-20.8502252021	1.51706894483e-96
AMD	Age-related Macular Degeneration	AdvancedAMD_2015	ENSG00000234745	HLA-B	Vagina	9.70167292709	2.96595045416e-22
AMD	Age-related Macular Degeneration	AdvancedAMD_2015	ENSG00000179344	HLA-DQB1	Vagina	-8.37746025006	5.40820216166e-17
AMD	Age-related Macular Degeneration	AdvancedAMD_2015	ENSG00000138152	BTBD16	Vagina	7.94256000012	1.98050499084e-15
AMD	Age-related Macular Degeneration	AdvancedAMD_2015	ENSG00000196735	HLA-DQA1	Vagina	-7.24059519547	4.46719902124e-13
AMD	Age-related Macular Degeneration	AdvancedAMD_2015	ENSG00000198563	DDX39B	Vagina	-6.40583038129	1.495531569e-10
AMD	Age-related Macular Degeneration	AdvancedAMD_2015	ENSG00000121716	PILRB	Vagina	5.75041269968	8.90258643881e-09
AMD	Age-related Macular Degeneration	AdvancedAMD_2015	ENSG00000204644	ZFP57	Vagina	5.24943441041	1.5256690838e-07
AMD	Age-related Macular Degeneration	AdvancedAMD_2015	ENSG00000204248	COL11A2	Vagina	5.2397557222	1.60789293544e-07
AMD	Age-related Macular Degeneration	AdvancedAMD_2015	ENSG00000214300	SPDYE3	Vagina	5.2256386269	1.73555031926e-07
AMD	Age-related Macular Degeneration	AdvancedAMD_2015	ENSG00000107679	PLEKHA1	Whole_Blood	-16.8224942386	1.66978259993134e-63
AMD	Age-related Macular Degeneration	AdvancedAMD_2015	ENSG00000204351	SKIV2L	Whole_Blood	-16.7725457067	3.87543438174513e-63
AMD	Age-related Macular Degeneration	AdvancedAMD_2015	ENSG00000204308	RNF5	Whole_Blood	12.1676148118	4.62397534003312e-34
AMD	Age-related Macular Degeneration	AdvancedAMD_2015	ENSG00000204387	C6orf48	Whole_Blood	9.18973847666	3.93797594183442e-20
AMD	Age-related Macular Degeneration	AdvancedAMD_2015	ENSG00000244731	C4A	Whole_Blood	-8.58021764604	9.46937968375958e-18
AMD	Age-related Macular Degeneration	AdvancedAMD_2015	ENSG00000179344	HLA-DQB1	Whole_Blood	-8.57305053939	1.00779250541034e-17
AMD	Age-related Macular Degeneration	AdvancedAMD_2015	ENSG00000204304	PBX2	Whole_Blood	8.44726471481	2.98207046697314e-17
AMD	Age-related Macular Degeneration	AdvancedAMD_2015	ENSG00000196735	HLA-DQA1	Whole_Blood	-7.31433820519	2.58652944660345e-13
AMD	Age-related Macular Degeneration	AdvancedAMD_2015	ENSG00000204580	DDR1	Whole_Blood	7.26109442147	3.83970784311196e-13
AMD	Age-related Macular Degeneration	AdvancedAMD_2015	ENSG00000124140	SLC12A5	Whole_Blood	-6.34847857202	2.17454718092522e-10
AMD	Age-related Macular Degeneration	AdvancedAMD_2015	ENSG00000123739	PLA2G12A	Whole_Blood	6.22036504745	4.95999522237153e-10
AMD	Age-related Macular Degeneration	AdvancedAMD_2015	ENSG00000232629	HLA-DQB2	Whole_Blood	6.05803675332	1.37792917262518e-09
AMD	Age-related Macular Degeneration	AdvancedAMD_2015	ENSG00000064687	ABCA7	Whole_Blood	-6.02520502573	1.68895384300719e-09
AMD	Age-related Macular Degeneration	AdvancedAMD_2015	ENSG00000050820	BCAR1	Whole_Blood	-6.0222144936	1.72046681721609e-09
AMD	Age-related Macular Degeneration	AdvancedAMD_2015	ENSG00000066279	ASPM	Whole_Blood	5.79106732663	6.99405317028068e-09
AMD	Age-related Macular Degeneration	AdvancedAMD_2015	ENSG00000121716	PILRB	Whole_Blood	5.75473062805	8.67800581152608e-09
AMD	Age-related Macular Degeneration	AdvancedAMD_2015	ENSG00000204536	CCHCR1	Whole_Blood	5.70437069545	1.16773698730298e-08
AMD	Age-related Macular Degeneration	AdvancedAMD_2015	ENSG00000244045	TMEM199	Whole_Blood	5.64807436891	1.62254989273259e-08
AMD	Age-related Macular Degeneration	AdvancedAMD_2015	ENSG00000109084	TMEM97	Whole_Blood	5.53821473307	3.05570465413009e-08
AMD	Age-related Macular Degeneration	AdvancedAMD_2015	ENSG00000135437	RDH5	Whole_Blood	-5.33647843991	9.4769134985119e-08
CARDIoGRAM_C4D	Coronary Artery Disease (additive model)	CARDIoGRAM_C4D_CAD_ADDITIVE	ENSG00000163596	ICA1L	Adipose_Subcutaneous	8.59497582584	8.32823281784e-18
CARDIoGRAM_C4D	Coronary Artery Disease (additive model)	CARDIoGRAM_C4D_CAD_ADDITIVE	ENSG00000144426	NBEAL1	Adipose_Subcutaneous	-7.94478620781	1.94525990088e-15
CARDIoGRAM_C4D	Coronary Artery Disease (additive model)	CARDIoGRAM_C4D_CAD_ADDITIVE	ENSG00000138380	CARF	Adipose_Subcutaneous	-7.51626977353	5.6361195295e-14
CARDIoGRAM_C4D	Coronary Artery Disease (additive model)	CARDIoGRAM_C4D_CAD_ADDITIVE	ENSG00000142039	CCDC97	Adipose_Subcutaneous	6.06655783397	1.30680682682e-09
CARDIoGRAM_C4D	Coronary Artery Disease (additive model)	CARDIoGRAM_C4D_CAD_ADDITIVE	ENSG00000173928	SWSAP1	Adipose_Subcutaneous	-5.93114685972	3.00825987664e-09
CARDIoGRAM_C4D	Coronary Artery Disease (additive model)	CARDIoGRAM_C4D_CAD_ADDITIVE	ENSG00000127616	SMARCA4	Adipose_Subcutaneous	5.48592636901	4.11308204817e-08
CARDIoGRAM_C4D	Coronary Artery Disease (additive model)	CARDIoGRAM_C4D_CAD_ADDITIVE	ENSG00000068745	IP6K2	Adipose_Subcutaneous	5.18648835219	2.14296420225e-07
CARDIoGRAM_C4D	Coronary Artery Disease (additive model)	CARDIoGRAM_C4D_CAD_ADDITIVE	ENSG00000144426	NBEAL1	Adipose_Visceral_Omentum	-6.40604770118	1.49340257982e-10
CARDIoGRAM_C4D	Coronary Artery Disease (additive model)	CARDIoGRAM_C4D_CAD_ADDITIVE	ENSG00000037042	TUBG2	Adipose_Visceral_Omentum	-5.16970658477	2.34461823147e-07
CARDIoGRAM_C4D	Coronary Artery Disease (additive model)	CARDIoGRAM_C4D_CAD_ADDITIVE	ENSG00000118526	TCF21	Adrenal_Gland	-6.71069788951	1.93695766076e-11
CARDIoGRAM_C4D	Coronary Artery Disease (additive model)	CARDIoGRAM_C4D_CAD_ADDITIVE	ENSG00000186063	AIDA	Adrenal_Gland	5.77813230243	7.55344040242e-09
CARDIoGRAM_C4D	Coronary Artery Disease (additive model)	CARDIoGRAM_C4D_CAD_ADDITIVE	ENSG00000112137	PHACTR1	Artery_Aorta	-13.2709450534	3.412497457e-40
CARDIoGRAM_C4D	Coronary Artery Disease (additive model)	CARDIoGRAM_C4D_CAD_ADDITIVE	ENSG00000138439	FAM117B	Artery_Aorta	-8.3119824859	9.41163189685e-17
CARDIoGRAM_C4D	Coronary Artery Disease (additive model)	CARDIoGRAM_C4D_CAD_ADDITIVE	ENSG00000144426	NBEAL1	Artery_Aorta	-8.21434326513	2.13328530737e-16
CARDIoGRAM_C4D	Coronary Artery Disease (additive model)	CARDIoGRAM_C4D_CAD_ADDITIVE	ENSG00000165757	KIAA1462	Artery_Aorta	6.52681314256	6.71837742945e-11
CARDIoGRAM_C4D	Coronary Artery Disease (additive model)	CARDIoGRAM_C4D_CAD_ADDITIVE	ENSG00000136378	ADAMTS7	Artery_Aorta	-5.74335820204	9.28170920614e-09
CARDIoGRAM_C4D	Coronary Artery Disease (additive model)	CARDIoGRAM_C4D_CAD_ADDITIVE	ENSG00000140564	FURIN	Artery_Aorta	5.68999416096	1.27043716046e-08
CARDIoGRAM_C4D	Coronary Artery Disease (additive model)	CARDIoGRAM_C4D_CAD_ADDITIVE	ENSG00000158186	MRAS	Artery_Aorta	5.42750483711	5.71473186428e-08
CARDIoGRAM_C4D	Coronary Artery Disease (additive model)	CARDIoGRAM_C4D_CAD_ADDITIVE	ENSG00000182511	FES	Artery_Aorta	-5.20489905626	1.94102087452e-07
CARDIoGRAM_C4D	Coronary Artery Disease (additive model)	CARDIoGRAM_C4D_CAD_ADDITIVE	ENSG00000112137	PHACTR1	Artery_Coronary	-11.102180811	1.22419758867e-28
CARDIoGRAM_C4D	Coronary Artery Disease (additive model)	CARDIoGRAM_C4D_CAD_ADDITIVE	ENSG00000144426	NBEAL1	Artery_Coronary	-7.95433996441	1.80088991179e-15
CARDIoGRAM_C4D	Coronary Artery Disease (additive model)	CARDIoGRAM_C4D_CAD_ADDITIVE	ENSG00000130158	DOCK6	Artery_Coronary	5.93797359956	2.88566495486e-09
CARDIoGRAM_C4D	Coronary Artery Disease (additive model)	CARDIoGRAM_C4D_CAD_ADDITIVE	ENSG00000158186	MRAS	Artery_Coronary	5.73853905106	9.54967453696e-09
CARDIoGRAM_C4D	Coronary Artery Disease (additive model)	CARDIoGRAM_C4D_CAD_ADDITIVE	ENSG00000112137	PHACTR1	Artery_Tibial	-11.0988096244	1.27125728289e-28
CARDIoGRAM_C4D	Coronary Artery Disease (additive model)	CARDIoGRAM_C4D_CAD_ADDITIVE	ENSG00000145979	TBC1D7	Artery_Tibial	-9.30834098871	1.29844551481e-20
CARDIoGRAM_C4D	Coronary Artery Disease (additive model)	CARDIoGRAM_C4D_CAD_ADDITIVE	ENSG00000144426	NBEAL1	Artery_Tibial	-7.87217711476	3.48522274635e-15
CARDIoGRAM_C4D	Coronary Artery Disease (additive model)	CARDIoGRAM_C4D_CAD_ADDITIVE	ENSG00000243927	MRPS6	Artery_Tibial	7.13656469013	9.56922820391e-13
CARDIoGRAM_C4D	Coronary Artery Disease (additive model)	CARDIoGRAM_C4D_CAD_ADDITIVE	ENSG00000136378	ADAMTS7	Artery_Tibial	-6.66753540234	2.60134725281e-11
CARDIoGRAM_C4D	Coronary Artery Disease (additive model)	CARDIoGRAM_C4D_CAD_ADDITIVE	ENSG00000165757	KIAA1462	Artery_Tibial	6.03270029532	1.6124229695e-09
CARDIoGRAM_C4D	Coronary Artery Disease (additive model)	CARDIoGRAM_C4D_CAD_ADDITIVE	ENSG00000070961	ATP2B1	Artery_Tibial	5.83014414284	5.53795178528e-09
CARDIoGRAM_C4D	Coronary Artery Disease (additive model)	CARDIoGRAM_C4D_CAD_ADDITIVE	ENSG00000158186	MRAS	Artery_Tibial	5.65578209959	1.55138188303e-08
CARDIoGRAM_C4D	Coronary Artery Disease (additive model)	CARDIoGRAM_C4D_CAD_ADDITIVE	ENSG00000138380	CARF	Artery_Tibial	-5.27121479469	1.35523754072e-07
CARDIoGRAM_C4D	Coronary Artery Disease (additive model)	CARDIoGRAM_C4D_CAD_ADDITIVE	ENSG00000183520	UTP11L	Artery_Tibial	-5.2427330647	1.58215351197e-07
CARDIoGRAM_C4D	Coronary Artery Disease (additive model)	CARDIoGRAM_C4D_CAD_ADDITIVE	ENSG00000177954	RPS27	Brain_Anterior_cingulate_cortex_BA24	5.78522416289	7.24156974006e-09
CARDIoGRAM_C4D	Coronary Artery Disease (additive model)	CARDIoGRAM_C4D_CAD_ADDITIVE	ENSG00000115486	GGCX	Brain_Cerebellar_Hemisphere	6.17031060285	6.81559718045e-10
CARDIoGRAM_C4D	Coronary Artery Disease (additive model)	CARDIoGRAM_C4D_CAD_ADDITIVE	ENSG00000142444	C19orf52	Brain_Cerebellum	7.16464920731	7.79859884057e-13
CARDIoGRAM_C4D	Coronary Artery Disease (additive model)	CARDIoGRAM_C4D_CAD_ADDITIVE	ENSG00000136378	ADAMTS7	Brain_Cerebellum	6.96912479943	3.18918704163e-12
CARDIoGRAM_C4D	Coronary Artery Disease (additive model)	CARDIoGRAM_C4D_CAD_ADDITIVE	ENSG00000186063	AIDA	Brain_Cerebellum	5.30824461919	1.1068603e-07
CARDIoGRAM_C4D	Coronary Artery Disease (additive model)	CARDIoGRAM_C4D_CAD_ADDITIVE	ENSG00000187783	TMEM72	Brain_Cerebellum	5.22743412844	1.71878603023e-07
CARDIoGRAM_C4D	Coronary Artery Disease (additive model)	CARDIoGRAM_C4D_CAD_ADDITIVE	ENSG00000134222	PSRC1	Brain_Cortex	-5.83179573386	5.48340209121e-09
CARDIoGRAM_C4D	Coronary Artery Disease (additive model)	CARDIoGRAM_C4D_CAD_ADDITIVE	ENSG00000154309	DISP1	Brain_Hypothalamus	6.92131984798	4.4745491481e-12
CARDIoGRAM_C4D	Coronary Artery Disease (additive model)	CARDIoGRAM_C4D_CAD_ADDITIVE	ENSG00000205670	SMIM11	Brain_Hypothalamus	5.47194132764	4.45132217777e-08
CARDIoGRAM_C4D	Coronary Artery Disease (additive model)	CARDIoGRAM_C4D_CAD_ADDITIVE	ENSG00000118640	VAMP8	Brain_Nucleus_accumbens_basal_ganglia	-5.94306373974	2.79743594309e-09
CARDIoGRAM_C4D	Coronary Artery Disease (additive model)	CARDIoGRAM_C4D_CAD_ADDITIVE	ENSG00000129351	ILF3	Brain_Nucleus_accumbens_basal_ganglia	-5.91130481005	3.39408293801e-09
CARDIoGRAM_C4D	Coronary Artery Disease (additive model)	CARDIoGRAM_C4D_CAD_ADDITIVE	ENSG00000138380	CARF	Breast_Mammary_Tissue	-6.6191395931	3.6129555681e-11
CARDIoGRAM_C4D	Coronary Artery Disease (additive model)	CARDIoGRAM_C4D_CAD_ADDITIVE	ENSG00000182511	FES	Breast_Mammary_Tissue	-5.33008761328	9.81653976482e-08
CARDIoGRAM_C4D	Coronary Artery Disease (additive model)	CARDIoGRAM_C4D_CAD_ADDITIVE	ENSG00000167202	TBC1D2B	Breast_Mammary_Tissue	5.2635331075	1.41313046048e-07
CARDIoGRAM_C4D	Coronary Artery Disease (additive model)	CARDIoGRAM_C4D_CAD_ADDITIVE	ENSG00000136378	ADAMTS7	Cells_EBV-transformed_lymphocytes	5.9543939063	2.61037398662e-09
CARDIoGRAM_C4D	Coronary Artery Disease (additive model)	CARDIoGRAM_C4D_CAD_ADDITIVE	ENSG00000115486	GGCX	Cells_EBV-transformed_lymphocytes	5.79712091041	6.74630535689e-09
CARDIoGRAM_C4D	Coronary Artery Disease (additive model)	CARDIoGRAM_C4D_CAD_ADDITIVE	ENSG00000138175	ARL3	Cells_EBV-transformed_lymphocytes	5.40530014038	6.46999584768e-08
CARDIoGRAM_C4D	Coronary Artery Disease (additive model)	CARDIoGRAM_C4D_CAD_ADDITIVE	ENSG00000163596	ICA1L	Cells_Transformed_fibroblasts	8.31117792104	9.47567271273e-17
CARDIoGRAM_C4D	Coronary Artery Disease (additive model)	CARDIoGRAM_C4D_CAD_ADDITIVE	ENSG00000138380	CARF	Cells_Transformed_fibroblasts	-6.94939899689	3.66845655321e-12
CARDIoGRAM_C4D	Coronary Artery Disease (additive model)	CARDIoGRAM_C4D_CAD_ADDITIVE	ENSG00000154305	MIA3	Cells_Transformed_fibroblasts	-5.77664455505	7.62050337688e-09
CARDIoGRAM_C4D	Coronary Artery Disease (additive model)	CARDIoGRAM_C4D_CAD_ADDITIVE	ENSG00000182511	FES	Cells_Transformed_fibroblasts	-5.6954459499	1.23049864048e-08
CARDIoGRAM_C4D	Coronary Artery Disease (additive model)	CARDIoGRAM_C4D_CAD_ADDITIVE	ENSG00000138175	ARL3	Cells_Transformed_fibroblasts	5.31506984452	1.06616424332e-07
CARDIoGRAM_C4D	Coronary Artery Disease (additive model)	CARDIoGRAM_C4D_CAD_ADDITIVE	ENSG00000118526	TCF21	Cells_Transformed_fibroblasts	-5.2274142927	1.71897037495e-07
CARDIoGRAM_C4D	Coronary Artery Disease (additive model)	CARDIoGRAM_C4D_CAD_ADDITIVE	ENSG00000182218	HHIPL1	Cells_Transformed_fibroblasts	-5.20618211009	1.92765475995e-07
CARDIoGRAM_C4D	Coronary Artery Disease (additive model)	CARDIoGRAM_C4D_CAD_ADDITIVE	ENSG00000138380	CARF	Colon_Sigmoid	-7.556707664	4.13399659477e-14
CARDIoGRAM_C4D	Coronary Artery Disease (additive model)	CARDIoGRAM_C4D_CAD_ADDITIVE	ENSG00000080573	COL5A3	Colon_Sigmoid	-5.63703775406	1.73000195484e-08
CARDIoGRAM_C4D	Coronary Artery Disease (additive model)	CARDIoGRAM_C4D_CAD_ADDITIVE	ENSG00000107862	GBF1	Colon_Sigmoid	-5.38271376491	7.33711627246e-08
CARDIoGRAM_C4D	Coronary Artery Disease (additive model)	CARDIoGRAM_C4D_CAD_ADDITIVE	ENSG00000160712	IL6R	Colon_Transverse	6.33889815557	2.31414138643e-10
CARDIoGRAM_C4D	Coronary Artery Disease (additive model)	CARDIoGRAM_C4D_CAD_ADDITIVE	ENSG00000107798	LIPA	Colon_Transverse	5.35170863216	8.71276077974e-08
CARDIoGRAM_C4D	Coronary Artery Disease (additive model)	CARDIoGRAM_C4D_CAD_ADDITIVE	ENSG00000065618	COL17A1	Colon_Transverse	-5.30179878728	1.1466718615e-07
CARDIoGRAM_C4D	Coronary Artery Disease (additive model)	CARDIoGRAM_C4D_CAD_ADDITIVE	ENSG00000204217	BMPR2	Esophagus_Gastroesophageal_Junction	5.66171580646	1.49866877438e-08
CARDIoGRAM_C4D	Coronary Artery Disease (additive model)	CARDIoGRAM_C4D_CAD_ADDITIVE	ENSG00000134222	PSRC1	Esophagus_Mucosa	-8.00419448349	1.20251211789e-15
CARDIoGRAM_C4D	Coronary Artery Disease (additive model)	CARDIoGRAM_C4D_CAD_ADDITIVE	ENSG00000143126	CELSR2	Esophagus_Mucosa	-7.47625669876	7.64695177035e-14
CARDIoGRAM_C4D	Coronary Artery Disease (additive model)	CARDIoGRAM_C4D_CAD_ADDITIVE	ENSG00000138380	CARF	Esophagus_Mucosa	-6.81141028765	9.66465599713e-12
CARDIoGRAM_C4D	Coronary Artery Disease (additive model)	CARDIoGRAM_C4D_CAD_ADDITIVE	ENSG00000118640	VAMP8	Esophagus_Mucosa	-6.23984188586	4.3801341333e-10
CARDIoGRAM_C4D	Coronary Artery Disease (additive model)	CARDIoGRAM_C4D_CAD_ADDITIVE	ENSG00000115486	GGCX	Esophagus_Mucosa	5.70563555328	1.15909769308e-08
CARDIoGRAM_C4D	Coronary Artery Disease (additive model)	CARDIoGRAM_C4D_CAD_ADDITIVE	ENSG00000140564	FURIN	Esophagus_Mucosa	5.36522316305	8.08491952153e-08
CARDIoGRAM_C4D	Coronary Artery Disease (additive model)	CARDIoGRAM_C4D_CAD_ADDITIVE	ENSG00000127616	SMARCA4	Esophagus_Muscularis	5.32775556279	9.94338159404e-08
CARDIoGRAM_C4D	Coronary Artery Disease (additive model)	CARDIoGRAM_C4D_CAD_ADDITIVE	ENSG00000134222	PSRC1	Liver	-8.89012606176	6.10396180121e-19
CARDIoGRAM_C4D	Coronary Artery Disease (additive model)	CARDIoGRAM_C4D_CAD_ADDITIVE	ENSG00000143126	CELSR2	Liver	-8.88648954161	6.30699871978e-19
CARDIoGRAM_C4D	Coronary Artery Disease (additive model)	CARDIoGRAM_C4D_CAD_ADDITIVE	ENSG00000134243	SORT1	Liver	-8.54506565223	1.28463224036e-17
CARDIoGRAM_C4D	Coronary Artery Disease (additive model)	CARDIoGRAM_C4D_CAD_ADDITIVE	ENSG00000107798	LIPA	Liver	5.40017131038	6.65772893251e-08
CARDIoGRAM_C4D	Coronary Artery Disease (additive model)	CARDIoGRAM_C4D_CAD_ADDITIVE	ENSG00000107798	LIPA	Lung	7.04627601671	1.8376955336e-12
CARDIoGRAM_C4D	Coronary Artery Disease (additive model)	CARDIoGRAM_C4D_CAD_ADDITIVE	ENSG00000115486	GGCX	Lung	6.20027924165	5.63630675766e-10
CARDIoGRAM_C4D	Coronary Artery Disease (additive model)	CARDIoGRAM_C4D_CAD_ADDITIVE	ENSG00000138380	CARF	Lung	-5.94388518141	2.78344602726e-09
CARDIoGRAM_C4D	Coronary Artery Disease (additive model)	CARDIoGRAM_C4D_CAD_ADDITIVE	ENSG00000134222	PSRC1	Lung	-5.72535310581	1.03218824524e-08
CARDIoGRAM_C4D	Coronary Artery Disease (additive model)	CARDIoGRAM_C4D_CAD_ADDITIVE	ENSG00000143126	CELSR2	Muscle_Skeletal	-9.25167302779	2.21005879504e-20
CARDIoGRAM_C4D	Coronary Artery Disease (additive model)	CARDIoGRAM_C4D_CAD_ADDITIVE	ENSG00000163596	ICA1L	Muscle_Skeletal	7.77206378203	7.72175474086e-15
CARDIoGRAM_C4D	Coronary Artery Disease (additive model)	CARDIoGRAM_C4D_CAD_ADDITIVE	ENSG00000118526	TCF21	Muscle_Skeletal	-6.60962907204	3.85284170831e-11
CARDIoGRAM_C4D	Coronary Artery Disease (additive model)	CARDIoGRAM_C4D_CAD_ADDITIVE	ENSG00000127616	SMARCA4	Muscle_Skeletal	5.5083777541	3.6215560241e-08
CARDIoGRAM_C4D	Coronary Artery Disease (additive model)	CARDIoGRAM_C4D_CAD_ADDITIVE	ENSG00000163596	ICA1L	Nerve_Tibial	8.58680182653	8.9423684978e-18
CARDIoGRAM_C4D	Coronary Artery Disease (additive model)	CARDIoGRAM_C4D_CAD_ADDITIVE	ENSG00000118526	TCF21	Nerve_Tibial	-6.85379908748	7.19140651236e-12
CARDIoGRAM_C4D	Coronary Artery Disease (additive model)	CARDIoGRAM_C4D_CAD_ADDITIVE	ENSG00000144426	NBEAL1	Nerve_Tibial	-6.18660455317	6.14739176906e-10
CARDIoGRAM_C4D	Coronary Artery Disease (additive model)	CARDIoGRAM_C4D_CAD_ADDITIVE	ENSG00000164116	GUCY1A3	Nerve_Tibial	-5.8140535344	6.09778990591e-09
CARDIoGRAM_C4D	Coronary Artery Disease (additive model)	CARDIoGRAM_C4D_CAD_ADDITIVE	ENSG00000169174	PCSK9	Nerve_Tibial	5.72432177285	1.03847761611e-08
CARDIoGRAM_C4D	Coronary Artery Disease (additive model)	CARDIoGRAM_C4D_CAD_ADDITIVE	ENSG00000138380	CARF	Nerve_Tibial	-5.701924067	1.18462599812e-08
CARDIoGRAM_C4D	Coronary Artery Disease (additive model)	CARDIoGRAM_C4D_CAD_ADDITIVE	ENSG00000127616	SMARCA4	Nerve_Tibial	5.35351017826	8.62641804646e-08
CARDIoGRAM_C4D	Coronary Artery Disease (additive model)	CARDIoGRAM_C4D_CAD_ADDITIVE	ENSG00000146477	SLC22A3	Nerve_Tibial	5.25800130495	1.45629486702e-07
CARDIoGRAM_C4D	Coronary Artery Disease (additive model)	CARDIoGRAM_C4D_CAD_ADDITIVE	ENSG00000163596	ICA1L	Pancreas	6.81168724292	9.64606397896e-12
CARDIoGRAM_C4D	Coronary Artery Disease (additive model)	CARDIoGRAM_C4D_CAD_ADDITIVE	ENSG00000138380	CARF	Pancreas	-6.62536430488	3.46392811196e-11
CARDIoGRAM_C4D	Coronary Artery Disease (additive model)	CARDIoGRAM_C4D_CAD_ADDITIVE	ENSG00000134222	PSRC1	Pancreas	-6.01964282706	1.74802356343e-09
CARDIoGRAM_C4D	Coronary Artery Disease (additive model)	CARDIoGRAM_C4D_CAD_ADDITIVE	ENSG00000107798	LIPA	Pancreas	5.75251215464	8.79269443281e-09
CARDIoGRAM_C4D	Coronary Artery Disease (additive model)	CARDIoGRAM_C4D_CAD_ADDITIVE	ENSG00000107954	NEURL	Pancreas	-5.61749121788	1.93750018657e-08
CARDIoGRAM_C4D	Coronary Artery Disease (additive model)	CARDIoGRAM_C4D_CAD_ADDITIVE	ENSG00000134222	PSRC1	Pituitary	-5.76182142317	8.32110141802e-09
CARDIoGRAM_C4D	Coronary Artery Disease (additive model)	CARDIoGRAM_C4D_CAD_ADDITIVE	ENSG00000163596	ICA1L	Skin_Not_Sun_Exposed_Suprapubic	7.70199756321	1.33955442519e-14
CARDIoGRAM_C4D	Coronary Artery Disease (additive model)	CARDIoGRAM_C4D_CAD_ADDITIVE	ENSG00000138380	CARF	Skin_Not_Sun_Exposed_Suprapubic	-7.53488500556	4.88765356009e-14
CARDIoGRAM_C4D	Coronary Artery Disease (additive model)	CARDIoGRAM_C4D_CAD_ADDITIVE	ENSG00000144426	NBEAL1	Skin_Not_Sun_Exposed_Suprapubic	-5.234097309	1.65793096889e-07
CARDIoGRAM_C4D	Coronary Artery Disease (additive model)	CARDIoGRAM_C4D_CAD_ADDITIVE	ENSG00000163596	ICA1L	Skin_Sun_Exposed_Lower_leg	6.81524037804	9.41062789863e-12
CARDIoGRAM_C4D	Coronary Artery Disease (additive model)	CARDIoGRAM_C4D_CAD_ADDITIVE	ENSG00000138380	CARF	Skin_Sun_Exposed_Lower_leg	-6.11491750332	9.66069268211e-10
CARDIoGRAM_C4D	Coronary Artery Disease (additive model)	CARDIoGRAM_C4D_CAD_ADDITIVE	ENSG00000118640	VAMP8	Skin_Sun_Exposed_Lower_leg	-5.2240004581	1.7509834516e-07
CARDIoGRAM_C4D	Coronary Artery Disease (additive model)	CARDIoGRAM_C4D_CAD_ADDITIVE	ENSG00000146477	SLC22A3	Skin_Sun_Exposed_Lower_leg	5.20679570979	1.92129412113e-07
CARDIoGRAM_C4D	Coronary Artery Disease (additive model)	CARDIoGRAM_C4D_CAD_ADDITIVE	ENSG00000183386	FHL3	Skin_Sun_Exposed_Lower_leg	-5.20030021606	1.98966883685e-07
CARDIoGRAM_C4D	Coronary Artery Disease (additive model)	CARDIoGRAM_C4D_CAD_ADDITIVE	ENSG00000151617	EDNRA	Skin_Sun_Exposed_Lower_leg	5.18558263541	2.15340576746e-07
CARDIoGRAM_C4D	Coronary Artery Disease (additive model)	CARDIoGRAM_C4D_CAD_ADDITIVE	ENSG00000134184	GSTM1	Small_Intestine_Terminal_Ileum	-7.77865457535	7.32999012262e-15
CARDIoGRAM_C4D	Coronary Artery Disease (additive model)	CARDIoGRAM_C4D_CAD_ADDITIVE	ENSG00000107798	LIPA	Spleen	5.9183443415	3.25198572996e-09
CARDIoGRAM_C4D	Coronary Artery Disease (additive model)	CARDIoGRAM_C4D_CAD_ADDITIVE	ENSG00000133789	SWAP70	Spleen	-5.72973837899	1.00585646235e-08
CARDIoGRAM_C4D	Coronary Artery Disease (additive model)	CARDIoGRAM_C4D_CAD_ADDITIVE	ENSG00000197520	FAM177B	Spleen	5.53701834622	3.07664334633e-08
CARDIoGRAM_C4D	Coronary Artery Disease (additive model)	CARDIoGRAM_C4D_CAD_ADDITIVE	ENSG00000142444	C19orf52	Stomach	5.59097505578	2.25798020581e-08
CARDIoGRAM_C4D	Coronary Artery Disease (additive model)	CARDIoGRAM_C4D_CAD_ADDITIVE	ENSG00000138380	CARF	Testis	-8.60903066091	7.36809425215e-18
CARDIoGRAM_C4D	Coronary Artery Disease (additive model)	CARDIoGRAM_C4D_CAD_ADDITIVE	ENSG00000076685	NT5C2	Testis	-5.89300143374	3.79243115529e-09
CARDIoGRAM_C4D	Coronary Artery Disease (additive model)	CARDIoGRAM_C4D_CAD_ADDITIVE	ENSG00000134222	PSRC1	Testis	-5.57841815163	2.42715632302e-08
CARDIoGRAM_C4D	Coronary Artery Disease (additive model)	CARDIoGRAM_C4D_CAD_ADDITIVE	ENSG00000138439	FAM117B	Thyroid	8.5919047441	8.55392924179e-18
CARDIoGRAM_C4D	Coronary Artery Disease (additive model)	CARDIoGRAM_C4D_CAD_ADDITIVE	ENSG00000163596	ICA1L	Thyroid	8.53125816045	1.44764578015e-17
CARDIoGRAM_C4D	Coronary Artery Disease (additive model)	CARDIoGRAM_C4D_CAD_ADDITIVE	ENSG00000166949	SMAD3	Thyroid	5.80232618511	6.54011760094e-09
CARDIoGRAM_C4D	Coronary Artery Disease (additive model)	CARDIoGRAM_C4D_CAD_ADDITIVE	ENSG00000103591	AAGAB	Thyroid	5.75704336166	8.55999286864e-09
CARDIoGRAM_C4D	Coronary Artery Disease (additive model)	CARDIoGRAM_C4D_CAD_ADDITIVE	ENSG00000158186	MRAS	Thyroid	-5.52435409507	3.30699918306e-08
CARDIoGRAM_C4D	Coronary Artery Disease (additive model)	CARDIoGRAM_C4D_CAD_ADDITIVE	ENSG00000138380	CARF	Thyroid	-5.50693771121	3.65129379477e-08
CARDIoGRAM_C4D	Coronary Artery Disease (additive model)	CARDIoGRAM_C4D_CAD_ADDITIVE	ENSG00000159210	SNF8	Thyroid	5.18150046001	2.20108046479e-07
CARDIoGRAM_C4D	Coronary Artery Disease (additive model)	CARDIoGRAM_C4D_CAD_ADDITIVE	ENSG00000107798	LIPA	Thyroid	5.16264751889	2.43481356599e-07
CARDIoGRAM_C4D	Coronary Artery Disease (additive model)	CARDIoGRAM_C4D_CAD_ADDITIVE	ENSG00000134222	PSRC1	Whole_Blood	-9.17478306562	4.52484607185e-20
CARDIoGRAM_C4D	Coronary Artery Disease (additive model)	CARDIoGRAM_C4D_CAD_ADDITIVE	ENSG00000107798	LIPA	Whole_Blood	7.6735853252	1.67254185217e-14
CARDIoGRAM_C4D	Coronary Artery Disease (additive model)	CARDIoGRAM_C4D_CAD_ADDITIVE	ENSG00000115486	GGCX	Whole_Blood	6.13775652934	8.36950010804e-10
CARDIoGRAM_C4D	Coronary Artery Disease (additive model)	CARDIoGRAM_C4D_CAD_ADDITIVE	ENSG00000160712	IL6R	Whole_Blood	5.83296717586	5.44502828404e-09
CARDIoGRAM_C4D	Coronary Artery Disease (additive model)	CARDIoGRAM_C4D_CAD_ADDITIVE	ENSG00000138380	CARF	Whole_Blood	-5.29161146736	1.21243256743e-07
CARDIoGRAM_C4D	Myocardial Infarction	CARDIoGRAM_C4D_MI_ADDITIVE	ENSG00000163596	ICA1L	Adipose_Subcutaneous	7.30570824721	2.75810048887e-13
CARDIoGRAM_C4D	Myocardial Infarction	CARDIoGRAM_C4D_MI_ADDITIVE	ENSG00000144426	NBEAL1	Adipose_Subcutaneous	-6.20366307978	5.51638195286e-10
CARDIoGRAM_C4D	Myocardial Infarction	CARDIoGRAM_C4D_MI_ADDITIVE	ENSG00000138380	CARF	Adipose_Subcutaneous	-6.19604212198	5.79006374684e-10
CARDIoGRAM_C4D	Myocardial Infarction	CARDIoGRAM_C4D_MI_ADDITIVE	ENSG00000142039	CCDC97	Adipose_Subcutaneous	5.73086607202	9.99191373672e-09
CARDIoGRAM_C4D	Myocardial Infarction	CARDIoGRAM_C4D_MI_ADDITIVE	ENSG00000164626	KCNK5	Adipose_Subcutaneous	-5.67064553423	1.42260463278e-08
CARDIoGRAM_C4D	Myocardial Infarction	CARDIoGRAM_C4D_MI_ADDITIVE	ENSG00000037042	TUBG2	Adipose_Visceral_Omentum	-5.59433257289	2.2147206993e-08
CARDIoGRAM_C4D	Myocardial Infarction	CARDIoGRAM_C4D_MI_ADDITIVE	ENSG00000144426	NBEAL1	Adipose_Visceral_Omentum	-5.2353364854	1.64684564062e-07
CARDIoGRAM_C4D	Myocardial Infarction	CARDIoGRAM_C4D_MI_ADDITIVE	ENSG00000107798	LIPA	Adrenal_Gland	5.24028416428	1.6032951349e-07
CARDIoGRAM_C4D	Myocardial Infarction	CARDIoGRAM_C4D_MI_ADDITIVE	ENSG00000118526	TCF21	Adrenal_Gland	-5.15420545657	2.54708562891e-07
CARDIoGRAM_C4D	Myocardial Infarction	CARDIoGRAM_C4D_MI_ADDITIVE	ENSG00000112137	PHACTR1	Artery_Aorta	-12.0157261723	2.93777483e-33
CARDIoGRAM_C4D	Myocardial Infarction	CARDIoGRAM_C4D_MI_ADDITIVE	ENSG00000138439	FAM117B	Artery_Aorta	-6.97990568353	2.95378293746e-12
CARDIoGRAM_C4D	Myocardial Infarction	CARDIoGRAM_C4D_MI_ADDITIVE	ENSG00000144426	NBEAL1	Artery_Aorta	-6.94532054734	3.77601942435e-12
CARDIoGRAM_C4D	Myocardial Infarction	CARDIoGRAM_C4D_MI_ADDITIVE	ENSG00000165757	KIAA1462	Artery_Aorta	5.96136503107	2.50139478673e-09
CARDIoGRAM_C4D	Myocardial Infarction	CARDIoGRAM_C4D_MI_ADDITIVE	ENSG00000140564	FURIN	Artery_Aorta	5.6727842814	1.40495101823e-08
CARDIoGRAM_C4D	Myocardial Infarction	CARDIoGRAM_C4D_MI_ADDITIVE	ENSG00000112137	PHACTR1	Artery_Coronary	-9.83500868139	7.9560745711e-23
CARDIoGRAM_C4D	Myocardial Infarction	CARDIoGRAM_C4D_MI_ADDITIVE	ENSG00000144426	NBEAL1	Artery_Coronary	-6.67629237545	2.45062834822e-11
CARDIoGRAM_C4D	Myocardial Infarction	CARDIoGRAM_C4D_MI_ADDITIVE	ENSG00000112137	PHACTR1	Artery_Tibial	-10.0931283549	5.925053559e-24
CARDIoGRAM_C4D	Myocardial Infarction	CARDIoGRAM_C4D_MI_ADDITIVE	ENSG00000145979	TBC1D7	Artery_Tibial	-8.09279271778	5.83120507971e-16
CARDIoGRAM_C4D	Myocardial Infarction	CARDIoGRAM_C4D_MI_ADDITIVE	ENSG00000144426	NBEAL1	Artery_Tibial	-6.61716647411	3.66149091623e-11
CARDIoGRAM_C4D	Myocardial Infarction	CARDIoGRAM_C4D_MI_ADDITIVE	ENSG00000243927	MRPS6	Artery_Tibial	6.29784196483	3.0181798583e-10
CARDIoGRAM_C4D	Myocardial Infarction	CARDIoGRAM_C4D_MI_ADDITIVE	ENSG00000070961	ATP2B1	Artery_Tibial	5.28491299441	1.25764515723e-07
CARDIoGRAM_C4D	Myocardial Infarction	CARDIoGRAM_C4D_MI_ADDITIVE	ENSG00000173064	HECTD4	Artery_Tibial	5.25690679573	1.46498510343e-07
CARDIoGRAM_C4D	Myocardial Infarction	CARDIoGRAM_C4D_MI_ADDITIVE	ENSG00000177954	RPS27	Brain_Anterior_cingulate_cortex_BA24	5.28929765082	1.22786936241e-07
CARDIoGRAM_C4D	Myocardial Infarction	CARDIoGRAM_C4D_MI_ADDITIVE	ENSG00000115486	GGCX	Brain_Cerebellar_Hemisphere	5.8830700889	4.02725278065e-09
CARDIoGRAM_C4D	Myocardial Infarction	CARDIoGRAM_C4D_MI_ADDITIVE	ENSG00000186063	AIDA	Brain_Cerebellum	5.39527263223	6.84195832629e-08
CARDIoGRAM_C4D	Myocardial Infarction	CARDIoGRAM_C4D_MI_ADDITIVE	ENSG00000115486	GGCX	Brain_Cortex	5.31966040889	1.03961117595e-07
CARDIoGRAM_C4D	Myocardial Infarction	CARDIoGRAM_C4D_MI_ADDITIVE	ENSG00000154309	DISP1	Brain_Hypothalamus	6.54526646529	5.93893968279e-11
CARDIoGRAM_C4D	Myocardial Infarction	CARDIoGRAM_C4D_MI_ADDITIVE	ENSG00000118640	VAMP8	Brain_Nucleus_accumbens_basal_ganglia	-5.49072058406	4.00297203546e-08
CARDIoGRAM_C4D	Myocardial Infarction	CARDIoGRAM_C4D_MI_ADDITIVE	ENSG00000138380	CARF	Breast_Mammary_Tissue	-5.59866948101	2.16003167918e-08
CARDIoGRAM_C4D	Myocardial Infarction	CARDIoGRAM_C4D_MI_ADDITIVE	ENSG00000182511	FES	Breast_Mammary_Tissue	-5.1775555437	2.24812024472e-07
CARDIoGRAM_C4D	Myocardial Infarction	CARDIoGRAM_C4D_MI_ADDITIVE	ENSG00000115486	GGCX	Cells_EBV-transformed_lymphocytes	5.78519313387	7.24290659881e-09
CARDIoGRAM_C4D	Myocardial Infarction	CARDIoGRAM_C4D_MI_ADDITIVE	ENSG00000163596	ICA1L	Cells_Transformed_fibroblasts	7.21206731096	5.51087188462e-13
CARDIoGRAM_C4D	Myocardial Infarction	CARDIoGRAM_C4D_MI_ADDITIVE	ENSG00000138380	CARF	Cells_Transformed_fibroblasts	-5.63655351349	1.73487141819e-08
CARDIoGRAM_C4D	Myocardial Infarction	CARDIoGRAM_C4D_MI_ADDITIVE	ENSG00000182511	FES	Cells_Transformed_fibroblasts	-5.55481087282	2.7791249809e-08
CARDIoGRAM_C4D	Myocardial Infarction	CARDIoGRAM_C4D_MI_ADDITIVE	ENSG00000148297	MED22	Cells_Transformed_fibroblasts	5.23319347996	1.66606184018e-07
CARDIoGRAM_C4D	Myocardial Infarction	CARDIoGRAM_C4D_MI_ADDITIVE	ENSG00000138380	CARF	Colon_Sigmoid	-6.20048370618	5.62898878266e-10
CARDIoGRAM_C4D	Myocardial Infarction	CARDIoGRAM_C4D_MI_ADDITIVE	ENSG00000160712	IL6R	Colon_Transverse	5.46263665483	4.69114151521e-08
CARDIoGRAM_C4D	Myocardial Infarction	CARDIoGRAM_C4D_MI_ADDITIVE	ENSG00000107798	LIPA	Colon_Transverse	5.36384858555	8.14672026644e-08
CARDIoGRAM_C4D	Myocardial Infarction	CARDIoGRAM_C4D_MI_ADDITIVE	ENSG00000134222	PSRC1	Esophagus_Mucosa	-6.38650540669	1.69719435851e-10
CARDIoGRAM_C4D	Myocardial Infarction	CARDIoGRAM_C4D_MI_ADDITIVE	ENSG00000143126	CELSR2	Esophagus_Mucosa	-5.8322321847	5.46907429003e-09
CARDIoGRAM_C4D	Myocardial Infarction	CARDIoGRAM_C4D_MI_ADDITIVE	ENSG00000118640	VAMP8	Esophagus_Mucosa	-5.70776591491	1.14468700045e-08
CARDIoGRAM_C4D	Myocardial Infarction	CARDIoGRAM_C4D_MI_ADDITIVE	ENSG00000115486	GGCX	Esophagus_Mucosa	5.36292674045	8.18842224958e-08
CARDIoGRAM_C4D	Myocardial Infarction	CARDIoGRAM_C4D_MI_ADDITIVE	ENSG00000138380	CARF	Esophagus_Mucosa	-5.29815112614	1.16981129459e-07
CARDIoGRAM_C4D	Myocardial Infarction	CARDIoGRAM_C4D_MI_ADDITIVE	ENSG00000107798	LIPA	Heart_Left_Ventricle	5.57452390857	2.48207717847e-08
CARDIoGRAM_C4D	Myocardial Infarction	CARDIoGRAM_C4D_MI_ADDITIVE	ENSG00000143126	CELSR2	Liver	-7.24592702016	4.2949134149e-13
CARDIoGRAM_C4D	Myocardial Infarction	CARDIoGRAM_C4D_MI_ADDITIVE	ENSG00000134222	PSRC1	Liver	-7.12852490658	1.01450243497e-12
CARDIoGRAM_C4D	Myocardial Infarction	CARDIoGRAM_C4D_MI_ADDITIVE	ENSG00000134243	SORT1	Liver	-6.9008245255	5.17015651952e-12
CARDIoGRAM_C4D	Myocardial Infarction	CARDIoGRAM_C4D_MI_ADDITIVE	ENSG00000107798	LIPA	Liver	5.92191689198	3.18210435989e-09
CARDIoGRAM_C4D	Myocardial Infarction	CARDIoGRAM_C4D_MI_ADDITIVE	ENSG00000107798	LIPA	Lung	7.35960314825	1.84457778525e-13
CARDIoGRAM_C4D	Myocardial Infarction	CARDIoGRAM_C4D_MI_ADDITIVE	ENSG00000115486	GGCX	Lung	5.85155612497	4.86994887416e-09
CARDIoGRAM_C4D	Myocardial Infarction	CARDIoGRAM_C4D_MI_ADDITIVE	ENSG00000143126	CELSR2	Muscle_Skeletal	-7.21998035659	5.19950844236e-13
CARDIoGRAM_C4D	Myocardial Infarction	CARDIoGRAM_C4D_MI_ADDITIVE	ENSG00000163596	ICA1L	Muscle_Skeletal	6.39715871583	1.58294766911e-10
CARDIoGRAM_C4D	Myocardial Infarction	CARDIoGRAM_C4D_MI_ADDITIVE	ENSG00000118526	TCF21	Muscle_Skeletal	-5.21179352922	1.8702363384e-07
CARDIoGRAM_C4D	Myocardial Infarction	CARDIoGRAM_C4D_MI_ADDITIVE	ENSG00000163596	ICA1L	Nerve_Tibial	7.32111962083	2.4591050525e-13
CARDIoGRAM_C4D	Myocardial Infarction	CARDIoGRAM_C4D_MI_ADDITIVE	ENSG00000118526	TCF21	Nerve_Tibial	-5.62147109067	1.89338186249e-08
CARDIoGRAM_C4D	Myocardial Infarction	CARDIoGRAM_C4D_MI_ADDITIVE	ENSG00000164116	GUCY1A3	Nerve_Tibial	-5.33537796585	9.53457368546e-08
CARDIoGRAM_C4D	Myocardial Infarction	CARDIoGRAM_C4D_MI_ADDITIVE	ENSG00000163596	ICA1L	Pancreas	6.4479970426	1.13337976182e-10
CARDIoGRAM_C4D	Myocardial Infarction	CARDIoGRAM_C4D_MI_ADDITIVE	ENSG00000107798	LIPA	Pancreas	6.08657355642	1.1535267448e-09
CARDIoGRAM_C4D	Myocardial Infarction	CARDIoGRAM_C4D_MI_ADDITIVE	ENSG00000138380	CARF	Pancreas	-5.28925960709	1.22812475611e-07
CARDIoGRAM_C4D	Myocardial Infarction	CARDIoGRAM_C4D_MI_ADDITIVE	ENSG00000163596	ICA1L	Skin_Not_Sun_Exposed_Suprapubic	6.5350359099	6.35942809754e-11
CARDIoGRAM_C4D	Myocardial Infarction	CARDIoGRAM_C4D_MI_ADDITIVE	ENSG00000138380	CARF	Skin_Not_Sun_Exposed_Suprapubic	-6.34485397054	2.2263652569e-10
CARDIoGRAM_C4D	Myocardial Infarction	CARDIoGRAM_C4D_MI_ADDITIVE	ENSG00000163596	ICA1L	Skin_Sun_Exposed_Lower_leg	5.93685749101	2.90536996076e-09
CARDIoGRAM_C4D	Myocardial Infarction	CARDIoGRAM_C4D_MI_ADDITIVE	ENSG00000134184	GSTM1	Small_Intestine_Terminal_Ileum	-6.54129934311	6.09866210502e-11
CARDIoGRAM_C4D	Myocardial Infarction	CARDIoGRAM_C4D_MI_ADDITIVE	ENSG00000107798	LIPA	Spleen	5.94366942179	2.78711400291e-09
CARDIoGRAM_C4D	Myocardial Infarction	CARDIoGRAM_C4D_MI_ADDITIVE	ENSG00000138380	CARF	Testis	-7.20433759301	5.83266949058e-13
CARDIoGRAM_C4D	Myocardial Infarction	CARDIoGRAM_C4D_MI_ADDITIVE	ENSG00000115486	GGCX	Testis	5.30066722817	1.15380225529e-07
CARDIoGRAM_C4D	Myocardial Infarction	CARDIoGRAM_C4D_MI_ADDITIVE	ENSG00000138439	FAM117B	Thyroid	7.29252299683	3.04203621226e-13
CARDIoGRAM_C4D	Myocardial Infarction	CARDIoGRAM_C4D_MI_ADDITIVE	ENSG00000163596	ICA1L	Thyroid	7.24169560375	4.43109495941e-13
CARDIoGRAM_C4D	Myocardial Infarction	CARDIoGRAM_C4D_MI_ADDITIVE	ENSG00000107798	LIPA	Thyroid	5.52391987216	3.3151870029e-08
CARDIoGRAM_C4D	Myocardial Infarction	CARDIoGRAM_C4D_MI_ADDITIVE	ENSG00000103591	AAGAB	Thyroid	5.26088666916	1.43362380853e-07
CARDIoGRAM_C4D	Myocardial Infarction	CARDIoGRAM_C4D_MI_ADDITIVE	ENSG00000107798	LIPA	Whole_Blood	7.75521191625	8.81960733219e-15
CARDIoGRAM_C4D	Myocardial Infarction	CARDIoGRAM_C4D_MI_ADDITIVE	ENSG00000134222	PSRC1	Whole_Blood	-7.07758975786	1.4668318693e-12
CARDIoGRAM_C4D	Myocardial Infarction	CARDIoGRAM_C4D_MI_ADDITIVE	ENSG00000115486	GGCX	Whole_Blood	6.09299784677	1.10815553466e-09
CARDIoGRAM_C4D	Myocardial Infarction	CARDIoGRAM_C4D_MI_ADDITIVE	ENSG00000160712	IL6R	Whole_Blood	5.2478840044	1.53856114949e-07
CKDGen	Chronic Kidney Disease	CKDGen_Chronic_Kidney_Disease	ENSG00000171763	SPATA5L1	Adipose_Subcutaneous	5.94912083485	2.6958657021e-09
CKDGen	Chronic Kidney Disease	CKDGen_Chronic_Kidney_Disease	ENSG00000137857	DUOX1	Adipose_Subcutaneous	-5.70593735736	1.15704549226e-08
CKDGen	Chronic Kidney Disease	CKDGen_Chronic_Kidney_Disease	ENSG00000140254	DUOXA1	Adipose_Subcutaneous	-5.44426785142	5.20188957056e-08
CKDGen	Chronic Kidney Disease	CKDGen_Chronic_Kidney_Disease	ENSG00000171763	SPATA5L1	Adrenal_Gland	5.8414544394	5.17470316663e-09
CKDGen	Chronic Kidney Disease	CKDGen_Chronic_Kidney_Disease	ENSG00000171763	SPATA5L1	Artery_Aorta	5.96530463722	2.44178043069e-09
CKDGen	Chronic Kidney Disease	CKDGen_Chronic_Kidney_Disease	ENSG00000171763	SPATA5L1	Artery_Tibial	6.04241358283	1.51825672811e-09
CKDGen	Chronic Kidney Disease	CKDGen_Chronic_Kidney_Disease	ENSG00000171766	GATM	Artery_Tibial	5.95798662294	2.55364414187e-09
CKDGen	Chronic Kidney Disease	CKDGen_Chronic_Kidney_Disease	ENSG00000169220	RGS14	Artery_Tibial	-5.2646160294	1.40482653862e-07
CKDGen	Chronic Kidney Disease	CKDGen_Chronic_Kidney_Disease	ENSG00000137857	DUOX1	Artery_Tibial	-5.24782285253	1.53907179822e-07
CKDGen	Chronic Kidney Disease	CKDGen_Chronic_Kidney_Disease	ENSG00000171763	SPATA5L1	Brain_Cerebellum	5.90792265315	3.46448602179e-09
CKDGen	Chronic Kidney Disease	CKDGen_Chronic_Kidney_Disease	ENSG00000030066	NUP160	Brain_Cortex	-5.80420753638	6.46711343873e-09
CKDGen	Chronic Kidney Disease	CKDGen_Chronic_Kidney_Disease	ENSG00000171763	SPATA5L1	Brain_Frontal_Cortex_BA9	6.01419600818	1.80781665386e-09
CKDGen	Chronic Kidney Disease	CKDGen_Chronic_Kidney_Disease	ENSG00000140263	SORD	Brain_Nucleus_accumbens_basal_ganglia	6.75846092275	1.39465252536e-11
CKDGen	Chronic Kidney Disease	CKDGen_Chronic_Kidney_Disease	ENSG00000183549	ACSM5	Breast_Mammary_Tissue	5.72345644526	1.04378335999e-08
CKDGen	Chronic Kidney Disease	CKDGen_Chronic_Kidney_Disease	ENSG00000171763	SPATA5L1	Cells_EBV-transformed_lymphocytes	5.96465962909	2.45144509902e-09
CKDGen	Chronic Kidney Disease	CKDGen_Chronic_Kidney_Disease	ENSG00000171763	SPATA5L1	Cells_Transformed_fibroblasts	5.97322939806	2.32602462102e-09
CKDGen	Chronic Kidney Disease	CKDGen_Chronic_Kidney_Disease	ENSG00000138606	SHF	Cells_Transformed_fibroblasts	-5.37169504166	7.79999400531e-08
CKDGen	Chronic Kidney Disease	CKDGen_Chronic_Kidney_Disease	ENSG00000171763	SPATA5L1	Colon_Sigmoid	5.37631039599	7.60276802727e-08
CKDGen	Chronic Kidney Disease	CKDGen_Chronic_Kidney_Disease	ENSG00000171763	SPATA5L1	Colon_Transverse	5.91723959278	3.27389617009e-09
CKDGen	Chronic Kidney Disease	CKDGen_Chronic_Kidney_Disease	ENSG00000030066	NUP160	Esophagus_Gastroesophageal_Junction	-5.53275253174	3.1524409427e-08
CKDGen	Chronic Kidney Disease	CKDGen_Chronic_Kidney_Disease	ENSG00000171763	SPATA5L1	Esophagus_Gastroesophageal_Junction	5.18585717107	2.1502355987e-07
CKDGen	Chronic Kidney Disease	CKDGen_Chronic_Kidney_Disease	ENSG00000167191	GPRC5B	Esophagus_Mucosa	7.10222933863	1.2276029054e-12
CKDGen	Chronic Kidney Disease	CKDGen_Chronic_Kidney_Disease	ENSG00000131183	SLC34A1	Esophagus_Mucosa	5.93488021152	2.94060117502e-09
CKDGen	Chronic Kidney Disease	CKDGen_Chronic_Kidney_Disease	ENSG00000171763	SPATA5L1	Esophagus_Mucosa	5.88915756866	3.88169216577e-09
CKDGen	Chronic Kidney Disease	CKDGen_Chronic_Kidney_Disease	ENSG00000171763	SPATA5L1	Esophagus_Muscularis	5.53895015709	3.04290223368e-08
CKDGen	Chronic Kidney Disease	CKDGen_Chronic_Kidney_Disease	ENSG00000171763	SPATA5L1	Heart_Atrial_Appendage	6.03931309226	1.54771674888e-09
CKDGen	Chronic Kidney Disease	CKDGen_Chronic_Kidney_Disease	ENSG00000171763	SPATA5L1	Heart_Left_Ventricle	6.08059706337	1.19735842788e-09
CKDGen	Chronic Kidney Disease	CKDGen_Chronic_Kidney_Disease	ENSG00000169220	RGS14	Heart_Left_Ventricle	-5.43632622273	5.43903343786e-08
CKDGen	Chronic Kidney Disease	CKDGen_Chronic_Kidney_Disease	ENSG00000171766	GATM	Lung	-6.51772344557	7.13824417768e-11
CKDGen	Chronic Kidney Disease	CKDGen_Chronic_Kidney_Disease	ENSG00000171763	SPATA5L1	Lung	5.87363206136	4.26349091733e-09
CKDGen	Chronic Kidney Disease	CKDGen_Chronic_Kidney_Disease	ENSG00000171766	GATM	Muscle_Skeletal	6.11530904745	9.63700162628e-10
CKDGen	Chronic Kidney Disease	CKDGen_Chronic_Kidney_Disease	ENSG00000171763	SPATA5L1	Muscle_Skeletal	5.94167630756	2.82122084905e-09
CKDGen	Chronic Kidney Disease	CKDGen_Chronic_Kidney_Disease	ENSG00000213347	MXD3	Muscle_Skeletal	-5.63950517557	1.70539526553e-08
CKDGen	Chronic Kidney Disease	CKDGen_Chronic_Kidney_Disease	ENSG00000138606	SHF	Muscle_Skeletal	-5.43037518329	5.62356996929e-08
CKDGen	Chronic Kidney Disease	CKDGen_Chronic_Kidney_Disease	ENSG00000166734	CASC4	Muscle_Skeletal	-5.37169504166	7.79999400531e-08
CKDGen	Chronic Kidney Disease	CKDGen_Chronic_Kidney_Disease	ENSG00000171763	SPATA5L1	Nerve_Tibial	5.95381086051	2.61969543301e-09
CKDGen	Chronic Kidney Disease	CKDGen_Chronic_Kidney_Disease	ENSG00000171766	GATM	Nerve_Tibial	-5.8658677196	4.46789898141e-09
CKDGen	Chronic Kidney Disease	CKDGen_Chronic_Kidney_Disease	ENSG00000137860	SLC28A2	Nerve_Tibial	-5.42331584196	5.85034854614e-08
CKDGen	Chronic Kidney Disease	CKDGen_Chronic_Kidney_Disease	ENSG00000171763	SPATA5L1	Pancreas	5.92426168678	3.13703571265e-09
CKDGen	Chronic Kidney Disease	CKDGen_Chronic_Kidney_Disease	ENSG00000171763	SPATA5L1	Prostate	5.9876147213	2.12940742208e-09
CKDGen	Chronic Kidney Disease	CKDGen_Chronic_Kidney_Disease	ENSG00000171763	SPATA5L1	Skin_Not_Sun_Exposed_Suprapubic	5.91959080093	3.22743613862e-09
CKDGen	Chronic Kidney Disease	CKDGen_Chronic_Kidney_Disease	ENSG00000131183	SLC34A1	Skin_Sun_Exposed_Lower_leg	5.92921591152	3.04384634046e-09
CKDGen	Chronic Kidney Disease	CKDGen_Chronic_Kidney_Disease	ENSG00000171766	GATM	Skin_Sun_Exposed_Lower_leg	-5.79071921076	7.00856598954e-09
CKDGen	Chronic Kidney Disease	CKDGen_Chronic_Kidney_Disease	ENSG00000171763	SPATA5L1	Skin_Sun_Exposed_Lower_leg	5.21651607775	1.8231975723e-07
CKDGen	Chronic Kidney Disease	CKDGen_Chronic_Kidney_Disease	ENSG00000171763	SPATA5L1	Small_Intestine_Terminal_Ileum	5.8596382637	4.63876523644e-09
CKDGen	Chronic Kidney Disease	CKDGen_Chronic_Kidney_Disease	ENSG00000171763	SPATA5L1	Stomach	5.8129803602	6.13702639688e-09
CKDGen	Chronic Kidney Disease	CKDGen_Chronic_Kidney_Disease	ENSG00000169220	RGS14	Stomach	-5.49604102542	3.88412185247e-08
CKDGen	Chronic Kidney Disease	CKDGen_Chronic_Kidney_Disease	ENSG00000169340	PDILT	Testis	-6.78916692397	1.12782889762e-11
CKDGen	Chronic Kidney Disease	CKDGen_Chronic_Kidney_Disease	ENSG00000171763	SPATA5L1	Testis	6.4820940578	9.04582149463e-11
CKDGen	Chronic Kidney Disease	CKDGen_Chronic_Kidney_Disease	ENSG00000185880	TRIM69	Testis	-5.86128616785	4.59295654541e-09
CKDGen	Chronic Kidney Disease	CKDGen_Chronic_Kidney_Disease	ENSG00000171766	GATM	Thyroid	-6.51739064897	7.15409380744e-11
CKDGen	Chronic Kidney Disease	CKDGen_Chronic_Kidney_Disease	ENSG00000171763	SPATA5L1	Thyroid	5.88346729549	4.01759512724e-09
CKDGen	Chronic Kidney Disease	CKDGen_Chronic_Kidney_Disease	ENSG00000025434	NR1H3	Thyroid	-5.23947176032	1.61036885787e-07
CKDGen	Chronic Kidney Disease	CKDGen_Chronic_Kidney_Disease	ENSG00000171766	GATM	Whole_Blood	-6.16312212619	7.13244551558e-10
CKDGen	Chronic Kidney Disease	CKDGen_Chronic_Kidney_Disease	ENSG00000171763	SPATA5L1	Whole_Blood	6.03879269228	1.55271574641e-09
CKDGen	Estimated Glomerular Filtration Rate based on Serum Creatinine (Overall)	CKDGen_eGFRcrea_Overall	ENSG00000171763	SPATA5L1	Adipose_Subcutaneous	-11.7016667968	1.24974313555e-31
CKDGen	Estimated Glomerular Filtration Rate based on Serum Creatinine (Overall)	CKDGen_eGFRcrea_Overall	ENSG00000137857	DUOX1	Adipose_Subcutaneous	11.4773988907	1.71358334568e-30
CKDGen	Estimated Glomerular Filtration Rate based on Serum Creatinine (Overall)	CKDGen_eGFRcrea_Overall	ENSG00000140254	DUOXA1	Adipose_Subcutaneous	10.1444169209	3.50867409935e-24
CKDGen	Estimated Glomerular Filtration Rate based on Serum Creatinine (Overall)	CKDGen_eGFRcrea_Overall	ENSG00000140279	DUOX2	Adipose_Subcutaneous	9.127522753	7.00845843499e-20
CKDGen	Estimated Glomerular Filtration Rate based on Serum Creatinine (Overall)	CKDGen_eGFRcrea_Overall	ENSG00000144035	NAT8	Adipose_Subcutaneous	9.08175066612	1.06842294552e-19
CKDGen	Estimated Glomerular Filtration Rate based on Serum Creatinine (Overall)	CKDGen_eGFRcrea_Overall	ENSG00000169220	RGS14	Adipose_Subcutaneous	8.03739017061	9.17720912464e-16
CKDGen	Estimated Glomerular Filtration Rate based on Serum Creatinine (Overall)	CKDGen_eGFRcrea_Overall	ENSG00000163749	CCDC158	Adipose_Subcutaneous	6.56793687062	5.10171599362e-11
CKDGen	Estimated Glomerular Filtration Rate based on Serum Creatinine (Overall)	CKDGen_eGFRcrea_Overall	ENSG00000116127	ALMS1	Adipose_Subcutaneous	6.46598973482	1.0063791008e-10
CKDGen	Estimated Glomerular Filtration Rate based on Serum Creatinine (Overall)	CKDGen_eGFRcrea_Overall	ENSG00000135211	TMEM60	Adipose_Subcutaneous	6.32078061116	2.60245282749e-10
CKDGen	Estimated Glomerular Filtration Rate based on Serum Creatinine (Overall)	CKDGen_eGFRcrea_Overall	ENSG00000101460	MAP1LC3A	Adipose_Subcutaneous	-6.24487227627	4.24146562632e-10
CKDGen	Estimated Glomerular Filtration Rate based on Serum Creatinine (Overall)	CKDGen_eGFRcrea_Overall	ENSG00000138606	SHF	Adipose_Subcutaneous	5.98963808359	2.1030850831e-09
CKDGen	Estimated Glomerular Filtration Rate based on Serum Creatinine (Overall)	CKDGen_eGFRcrea_Overall	ENSG00000140274	DUOXA2	Adipose_Subcutaneous	5.82478416799	5.71864560235e-09
CKDGen	Estimated Glomerular Filtration Rate based on Serum Creatinine (Overall)	CKDGen_eGFRcrea_Overall	ENSG00000078747	ITCH	Adipose_Subcutaneous	5.67097448823	1.41987543127e-08
CKDGen	Estimated Glomerular Filtration Rate based on Serum Creatinine (Overall)	CKDGen_eGFRcrea_Overall	ENSG00000198945	L3MBTL3	Adipose_Subcutaneous	-5.54614140158	2.92042675761e-08
CKDGen	Estimated Glomerular Filtration Rate based on Serum Creatinine (Overall)	CKDGen_eGFRcrea_Overall	ENSG00000213347	MXD3	Adipose_Subcutaneous	5.51396426739	3.50839859984e-08
CKDGen	Estimated Glomerular Filtration Rate based on Serum Creatinine (Overall)	CKDGen_eGFRcrea_Overall	ENSG00000021488	SLC7A9	Adipose_Subcutaneous	5.42245216245	5.87869498227e-08
CKDGen	Estimated Glomerular Filtration Rate based on Serum Creatinine (Overall)	CKDGen_eGFRcrea_Overall	ENSG00000173327	MAP3K11	Adipose_Subcutaneous	-5.32989529032	9.82694080448e-08
CKDGen	Estimated Glomerular Filtration Rate based on Serum Creatinine (Overall)	CKDGen_eGFRcrea_Overall	ENSG00000160867	FGFR4	Adipose_Subcutaneous	5.29343542347	1.20039642903e-07
CKDGen	Estimated Glomerular Filtration Rate based on Serum Creatinine (Overall)	CKDGen_eGFRcrea_Overall	ENSG00000171763	SPATA5L1	Adipose_Visceral_Omentum	-9.7606560647	1.66077337612e-22
CKDGen	Estimated Glomerular Filtration Rate based on Serum Creatinine (Overall)	CKDGen_eGFRcrea_Overall	ENSG00000163749	CCDC158	Adipose_Visceral_Omentum	8.20078428716	2.38823743251e-16
CKDGen	Estimated Glomerular Filtration Rate based on Serum Creatinine (Overall)	CKDGen_eGFRcrea_Overall	ENSG00000142494	SLC47A1	Adipose_Visceral_Omentum	6.68918809383	2.24412141328e-11
CKDGen	Estimated Glomerular Filtration Rate based on Serum Creatinine (Overall)	CKDGen_eGFRcrea_Overall	ENSG00000101460	MAP1LC3A	Adipose_Visceral_Omentum	-6.15419364245	7.54604387401e-10
CKDGen	Estimated Glomerular Filtration Rate based on Serum Creatinine (Overall)	CKDGen_eGFRcrea_Overall	ENSG00000116127	ALMS1	Adipose_Visceral_Omentum	5.79747999266	6.73188090856e-09
CKDGen	Estimated Glomerular Filtration Rate based on Serum Creatinine (Overall)	CKDGen_eGFRcrea_Overall	ENSG00000173327	MAP3K11	Adipose_Visceral_Omentum	-5.78406038783	7.29187462912e-09
CKDGen	Estimated Glomerular Filtration Rate based on Serum Creatinine (Overall)	CKDGen_eGFRcrea_Overall	ENSG00000182264	IZUMO1	Adipose_Visceral_Omentum	-5.56250445661	2.65930238042e-08
CKDGen	Estimated Glomerular Filtration Rate based on Serum Creatinine (Overall)	CKDGen_eGFRcrea_Overall	ENSG00000021488	SLC7A9	Adipose_Visceral_Omentum	5.52256090423	3.3409393303e-08
CKDGen	Estimated Glomerular Filtration Rate based on Serum Creatinine (Overall)	CKDGen_eGFRcrea_Overall	ENSG00000101000	PROCR	Adipose_Visceral_Omentum	5.49887510823	3.82221722497e-08
CKDGen	Estimated Glomerular Filtration Rate based on Serum Creatinine (Overall)	CKDGen_eGFRcrea_Overall	ENSG00000127947	PTPN12	Adipose_Visceral_Omentum	5.31817980568	1.04810467298e-07
CKDGen	Estimated Glomerular Filtration Rate based on Serum Creatinine (Overall)	CKDGen_eGFRcrea_Overall	ENSG00000171763	SPATA5L1	Adrenal_Gland	-11.0121493657	3.33940451138e-28
CKDGen	Estimated Glomerular Filtration Rate based on Serum Creatinine (Overall)	CKDGen_eGFRcrea_Overall	ENSG00000137860	SLC28A2	Adrenal_Gland	10.1051888024	5.23945506218e-24
CKDGen	Estimated Glomerular Filtration Rate based on Serum Creatinine (Overall)	CKDGen_eGFRcrea_Overall	ENSG00000171766	GATM	Adrenal_Gland	9.72404223228	2.38135826227e-22
CKDGen	Estimated Glomerular Filtration Rate based on Serum Creatinine (Overall)	CKDGen_eGFRcrea_Overall	ENSG00000169220	RGS14	Adrenal_Gland	7.80465682681	5.96636715078e-15
CKDGen	Estimated Glomerular Filtration Rate based on Serum Creatinine (Overall)	CKDGen_eGFRcrea_Overall	ENSG00000125686	MED1	Adrenal_Gland	6.10875256182	1.00412862529e-09
CKDGen	Estimated Glomerular Filtration Rate based on Serum Creatinine (Overall)	CKDGen_eGFRcrea_Overall	ENSG00000204147	ASAH2B	Adrenal_Gland	6.0196609332	1.74782805159e-09
CKDGen	Estimated Glomerular Filtration Rate based on Serum Creatinine (Overall)	CKDGen_eGFRcrea_Overall	ENSG00000182264	IZUMO1	Adrenal_Gland	-5.74580401023	9.14852248883e-09
CKDGen	Estimated Glomerular Filtration Rate based on Serum Creatinine (Overall)	CKDGen_eGFRcrea_Overall	ENSG00000171763	SPATA5L1	Artery_Aorta	-12.284531175	1.09679000858e-34
CKDGen	Estimated Glomerular Filtration Rate based on Serum Creatinine (Overall)	CKDGen_eGFRcrea_Overall	ENSG00000163749	CCDC158	Artery_Aorta	10.1574389939	3.07035446874e-24
CKDGen	Estimated Glomerular Filtration Rate based on Serum Creatinine (Overall)	CKDGen_eGFRcrea_Overall	ENSG00000169220	RGS14	Artery_Aorta	7.58109133009	3.42660268979e-14
CKDGen	Estimated Glomerular Filtration Rate based on Serum Creatinine (Overall)	CKDGen_eGFRcrea_Overall	ENSG00000107242	PIP5K1B	Artery_Aorta	7.34815207076	2.00965787139e-13
CKDGen	Estimated Glomerular Filtration Rate based on Serum Creatinine (Overall)	CKDGen_eGFRcrea_Overall	ENSG00000187866	FAM122A	Artery_Aorta	7.16337875262	7.87124822724e-13
CKDGen	Estimated Glomerular Filtration Rate based on Serum Creatinine (Overall)	CKDGen_eGFRcrea_Overall	ENSG00000161395	PGAP3	Artery_Aorta	6.56556081073	5.18373926618e-11
CKDGen	Estimated Glomerular Filtration Rate based on Serum Creatinine (Overall)	CKDGen_eGFRcrea_Overall	ENSG00000169223	LMAN2	Artery_Aorta	-6.07579140984	1.23377702405e-09
CKDGen	Estimated Glomerular Filtration Rate based on Serum Creatinine (Overall)	CKDGen_eGFRcrea_Overall	ENSG00000213347	MXD3	Artery_Aorta	5.93141061995	3.00343045845e-09
CKDGen	Estimated Glomerular Filtration Rate based on Serum Creatinine (Overall)	CKDGen_eGFRcrea_Overall	ENSG00000144035	NAT8	Artery_Aorta	5.92832815115	3.06034457344e-09
CKDGen	Estimated Glomerular Filtration Rate based on Serum Creatinine (Overall)	CKDGen_eGFRcrea_Overall	ENSG00000101460	MAP1LC3A	Artery_Aorta	-5.91738530614	3.27099803544e-09
CKDGen	Estimated Glomerular Filtration Rate based on Serum Creatinine (Overall)	CKDGen_eGFRcrea_Overall	ENSG00000021488	SLC7A9	Artery_Aorta	5.89258033489	3.80211147431e-09
CKDGen	Estimated Glomerular Filtration Rate based on Serum Creatinine (Overall)	CKDGen_eGFRcrea_Overall	ENSG00000135211	TMEM60	Artery_Aorta	5.84736153984	4.99431240251e-09
CKDGen	Estimated Glomerular Filtration Rate based on Serum Creatinine (Overall)	CKDGen_eGFRcrea_Overall	ENSG00000204147	ASAH2B	Artery_Aorta	5.74325208345	9.28753036582e-09
CKDGen	Estimated Glomerular Filtration Rate based on Serum Creatinine (Overall)	CKDGen_eGFRcrea_Overall	ENSG00000167258	CDK12	Artery_Aorta	-5.56243853228	2.66030749047e-08
CKDGen	Estimated Glomerular Filtration Rate based on Serum Creatinine (Overall)	CKDGen_eGFRcrea_Overall	ENSG00000169228	RAB24	Artery_Aorta	5.27939575251	1.29610593969e-07
CKDGen	Estimated Glomerular Filtration Rate based on Serum Creatinine (Overall)	CKDGen_eGFRcrea_Overall	ENSG00000144034	TPRKB	Artery_Aorta	-5.19687513677	2.02666390938e-07
CKDGen	Estimated Glomerular Filtration Rate based on Serum Creatinine (Overall)	CKDGen_eGFRcrea_Overall	ENSG00000171763	SPATA5L1	Artery_Coronary	-10.0388085462	1.02909615284e-23
CKDGen	Estimated Glomerular Filtration Rate based on Serum Creatinine (Overall)	CKDGen_eGFRcrea_Overall	ENSG00000140279	DUOX2	Artery_Coronary	6.2610367897	3.82426282154e-10
CKDGen	Estimated Glomerular Filtration Rate based on Serum Creatinine (Overall)	CKDGen_eGFRcrea_Overall	ENSG00000169220	RGS14	Artery_Coronary	5.89609653261	3.72201280074e-09
CKDGen	Estimated Glomerular Filtration Rate based on Serum Creatinine (Overall)	CKDGen_eGFRcrea_Overall	ENSG00000187866	FAM122A	Artery_Coronary	5.54811479023	2.88766272464e-08
CKDGen	Estimated Glomerular Filtration Rate based on Serum Creatinine (Overall)	CKDGen_eGFRcrea_Overall	ENSG00000127947	PTPN12	Artery_Coronary	5.46802801984	4.55069957349e-08
CKDGen	Estimated Glomerular Filtration Rate based on Serum Creatinine (Overall)	CKDGen_eGFRcrea_Overall	ENSG00000054282	SDCCAG8	Artery_Coronary	-5.26982146897	1.36556513394e-07
CKDGen	Estimated Glomerular Filtration Rate based on Serum Creatinine (Overall)	CKDGen_eGFRcrea_Overall	ENSG00000101460	MAP1LC3A	Artery_Coronary	-5.2088971225	1.89966400101e-07
CKDGen	Estimated Glomerular Filtration Rate based on Serum Creatinine (Overall)	CKDGen_eGFRcrea_Overall	ENSG00000171766	GATM	Artery_Tibial	-12.2856142296	1.08219924277e-34
CKDGen	Estimated Glomerular Filtration Rate based on Serum Creatinine (Overall)	CKDGen_eGFRcrea_Overall	ENSG00000171763	SPATA5L1	Artery_Tibial	-12.2006420604	3.08382659568e-34
CKDGen	Estimated Glomerular Filtration Rate based on Serum Creatinine (Overall)	CKDGen_eGFRcrea_Overall	ENSG00000137857	DUOX1	Artery_Tibial	10.3881199733	2.80834006568e-25
CKDGen	Estimated Glomerular Filtration Rate based on Serum Creatinine (Overall)	CKDGen_eGFRcrea_Overall	ENSG00000163749	CCDC158	Artery_Tibial	9.6838583482	3.53131672112e-22
CKDGen	Estimated Glomerular Filtration Rate based on Serum Creatinine (Overall)	CKDGen_eGFRcrea_Overall	ENSG00000144035	NAT8	Artery_Tibial	8.7643303632	1.87890105723e-18
CKDGen	Estimated Glomerular Filtration Rate based on Serum Creatinine (Overall)	CKDGen_eGFRcrea_Overall	ENSG00000140279	DUOX2	Artery_Tibial	8.26498934122	1.39707225756e-16
CKDGen	Estimated Glomerular Filtration Rate based on Serum Creatinine (Overall)	CKDGen_eGFRcrea_Overall	ENSG00000169220	RGS14	Artery_Tibial	8.16824538382	3.12906965635e-16
CKDGen	Estimated Glomerular Filtration Rate based on Serum Creatinine (Overall)	CKDGen_eGFRcrea_Overall	ENSG00000144034	TPRKB	Artery_Tibial	-7.99686279951	1.27629318209e-15
CKDGen	Estimated Glomerular Filtration Rate based on Serum Creatinine (Overall)	CKDGen_eGFRcrea_Overall	ENSG00000118804	FAM47E-STBD1	Artery_Tibial	-7.99215223399	1.32603151688e-15
CKDGen	Estimated Glomerular Filtration Rate based on Serum Creatinine (Overall)	CKDGen_eGFRcrea_Overall	ENSG00000107282	APBA1	Artery_Tibial	-6.87598706707	6.1562085563e-12
CKDGen	Estimated Glomerular Filtration Rate based on Serum Creatinine (Overall)	CKDGen_eGFRcrea_Overall	ENSG00000101460	MAP1LC3A	Artery_Tibial	-6.33269294821	2.40918715722e-10
CKDGen	Estimated Glomerular Filtration Rate based on Serum Creatinine (Overall)	CKDGen_eGFRcrea_Overall	ENSG00000142494	SLC47A1	Artery_Tibial	6.11085111244	9.91011891145e-10
CKDGen	Estimated Glomerular Filtration Rate based on Serum Creatinine (Overall)	CKDGen_eGFRcrea_Overall	ENSG00000021488	SLC7A9	Artery_Tibial	6.03613073845	1.57853378311e-09
CKDGen	Estimated Glomerular Filtration Rate based on Serum Creatinine (Overall)	CKDGen_eGFRcrea_Overall	ENSG00000131069	ACSS2	Artery_Tibial	-5.7015929959	1.186929527e-08
CKDGen	Estimated Glomerular Filtration Rate based on Serum Creatinine (Overall)	CKDGen_eGFRcrea_Overall	ENSG00000187866	FAM122A	Artery_Tibial	5.56997416839	2.54777105809e-08
CKDGen	Estimated Glomerular Filtration Rate based on Serum Creatinine (Overall)	CKDGen_eGFRcrea_Overall	ENSG00000145354	CISD2	Artery_Tibial	-5.52938433509	3.21356599795e-08
CKDGen	Estimated Glomerular Filtration Rate based on Serum Creatinine (Overall)	CKDGen_eGFRcrea_Overall	ENSG00000101464	PIGU	Artery_Tibial	-5.32388134935	1.01576175596e-07
CKDGen	Estimated Glomerular Filtration Rate based on Serum Creatinine (Overall)	CKDGen_eGFRcrea_Overall	ENSG00000103066	PLA2G15	Artery_Tibial	-5.19933748245	2.00000107311e-07
CKDGen	Estimated Glomerular Filtration Rate based on Serum Creatinine (Overall)	CKDGen_eGFRcrea_Overall	ENSG00000101460	MAP1LC3A	Brain_Anterior_cingulate_cortex_BA24	-6.11770811961	9.49307383191e-10
CKDGen	Estimated Glomerular Filtration Rate based on Serum Creatinine (Overall)	CKDGen_eGFRcrea_Overall	ENSG00000152219	ARL14EP	Brain_Anterior_cingulate_cortex_BA24	5.55934758836	2.70784941815e-08
CKDGen	Estimated Glomerular Filtration Rate based on Serum Creatinine (Overall)	CKDGen_eGFRcrea_Overall	ENSG00000196329	GIMAP5	Brain_Caudate_basal_ganglia	-6.98772103509	2.79387203947e-12
CKDGen	Estimated Glomerular Filtration Rate based on Serum Creatinine (Overall)	CKDGen_eGFRcrea_Overall	ENSG00000171763	SPATA5L1	Brain_Cerebellar_Hemisphere	-10.7323559481	7.1743343735e-27
CKDGen	Estimated Glomerular Filtration Rate based on Serum Creatinine (Overall)	CKDGen_eGFRcrea_Overall	ENSG00000172818	OVOL1	Brain_Cerebellar_Hemisphere	-6.26749322375	3.66906584584e-10
CKDGen	Estimated Glomerular Filtration Rate based on Serum Creatinine (Overall)	CKDGen_eGFRcrea_Overall	ENSG00000144035	NAT8	Brain_Cerebellar_Hemisphere	5.880148936	4.09897492636e-09
CKDGen	Estimated Glomerular Filtration Rate based on Serum Creatinine (Overall)	CKDGen_eGFRcrea_Overall	ENSG00000174628	IQCK	Brain_Cerebellar_Hemisphere	-5.46286452971	4.68512138515e-08
CKDGen	Estimated Glomerular Filtration Rate based on Serum Creatinine (Overall)	CKDGen_eGFRcrea_Overall	ENSG00000171763	SPATA5L1	Brain_Cerebellum	-12.1596170094	5.09972140856e-34
CKDGen	Estimated Glomerular Filtration Rate based on Serum Creatinine (Overall)	CKDGen_eGFRcrea_Overall	ENSG00000144035	NAT8	Brain_Cerebellum	8.22038466705	2.02851482055e-16
CKDGen	Estimated Glomerular Filtration Rate based on Serum Creatinine (Overall)	CKDGen_eGFRcrea_Overall	ENSG00000169220	RGS14	Brain_Cerebellum	6.77890850104	1.21087179865e-11
CKDGen	Estimated Glomerular Filtration Rate based on Serum Creatinine (Overall)	CKDGen_eGFRcrea_Overall	ENSG00000187257	RSBN1L	Brain_Cerebellum	-6.4771028506	9.35004631062e-11
CKDGen	Estimated Glomerular Filtration Rate based on Serum Creatinine (Overall)	CKDGen_eGFRcrea_Overall	ENSG00000172818	OVOL1	Brain_Cerebellum	-6.31162247392	2.76125152268e-10
CKDGen	Estimated Glomerular Filtration Rate based on Serum Creatinine (Overall)	CKDGen_eGFRcrea_Overall	ENSG00000101460	MAP1LC3A	Brain_Cerebellum	-6.25092666295	4.08024450319e-10
CKDGen	Estimated Glomerular Filtration Rate based on Serum Creatinine (Overall)	CKDGen_eGFRcrea_Overall	ENSG00000189157	FAM47E	Brain_Cerebellum	5.8441932866	5.09028972931e-09
CKDGen	Estimated Glomerular Filtration Rate based on Serum Creatinine (Overall)	CKDGen_eGFRcrea_Overall	ENSG00000100983	GSS	Brain_Cerebellum	-5.8431201421	5.12320403227e-09
CKDGen	Estimated Glomerular Filtration Rate based on Serum Creatinine (Overall)	CKDGen_eGFRcrea_Overall	ENSG00000061656	SPAG4	Brain_Cerebellum	-5.4340772284	5.50807230651e-08
CKDGen	Estimated Glomerular Filtration Rate based on Serum Creatinine (Overall)	CKDGen_eGFRcrea_Overall	ENSG00000137857	DUOX1	Brain_Cerebellum	-5.17813679285	2.24112882661e-07
CKDGen	Estimated Glomerular Filtration Rate based on Serum Creatinine (Overall)	CKDGen_eGFRcrea_Overall	ENSG00000121068	TBX2	Brain_Cortex	-9.41379480609	4.78540587682e-21
CKDGen	Estimated Glomerular Filtration Rate based on Serum Creatinine (Overall)	CKDGen_eGFRcrea_Overall	ENSG00000169220	RGS14	Brain_Cortex	7.99676671103	1.27728916626e-15
CKDGen	Estimated Glomerular Filtration Rate based on Serum Creatinine (Overall)	CKDGen_eGFRcrea_Overall	ENSG00000163749	CCDC158	Brain_Cortex	6.57979033409	4.71112124585e-11
CKDGen	Estimated Glomerular Filtration Rate based on Serum Creatinine (Overall)	CKDGen_eGFRcrea_Overall	ENSG00000144035	NAT8	Brain_Cortex	6.46515975748	1.01191844142e-10
CKDGen	Estimated Glomerular Filtration Rate based on Serum Creatinine (Overall)	CKDGen_eGFRcrea_Overall	ENSG00000113889	KNG1	Brain_Cortex	5.57905154668	2.41833574255e-08
CKDGen	Estimated Glomerular Filtration Rate based on Serum Creatinine (Overall)	CKDGen_eGFRcrea_Overall	ENSG00000127947	PTPN12	Brain_Cortex	5.524725914	3.30000366167e-08
CKDGen	Estimated Glomerular Filtration Rate based on Serum Creatinine (Overall)	CKDGen_eGFRcrea_Overall	ENSG00000188611	ASAH2	Brain_Cortex	-5.37839699189	7.51519596144e-08
CKDGen	Estimated Glomerular Filtration Rate based on Serum Creatinine (Overall)	CKDGen_eGFRcrea_Overall	ENSG00000101460	MAP1LC3A	Brain_Cortex	-5.31871596364	1.04502126888e-07
CKDGen	Estimated Glomerular Filtration Rate based on Serum Creatinine (Overall)	CKDGen_eGFRcrea_Overall	ENSG00000108349	CASC3	Brain_Cortex	5.2967935919	1.17853784085e-07
CKDGen	Estimated Glomerular Filtration Rate based on Serum Creatinine (Overall)	CKDGen_eGFRcrea_Overall	ENSG00000116771	AGMAT	Brain_Cortex	-5.21156755616	1.87251629821e-07
CKDGen	Estimated Glomerular Filtration Rate based on Serum Creatinine (Overall)	CKDGen_eGFRcrea_Overall	ENSG00000172818	OVOL1	Brain_Cortex	-5.15326617772	2.55988205499e-07
CKDGen	Estimated Glomerular Filtration Rate based on Serum Creatinine (Overall)	CKDGen_eGFRcrea_Overall	ENSG00000171763	SPATA5L1	Brain_Frontal_Cortex_BA9	-12.3039676872	8.62318770106e-35
CKDGen	Estimated Glomerular Filtration Rate based on Serum Creatinine (Overall)	CKDGen_eGFRcrea_Overall	ENSG00000169220	RGS14	Brain_Frontal_Cortex_BA9	7.55672473204	4.13345439858e-14
CKDGen	Estimated Glomerular Filtration Rate based on Serum Creatinine (Overall)	CKDGen_eGFRcrea_Overall	ENSG00000140263	SORD	Brain_Frontal_Cortex_BA9	-5.87768871581	4.16034304876e-09
CKDGen	Estimated Glomerular Filtration Rate based on Serum Creatinine (Overall)	CKDGen_eGFRcrea_Overall	ENSG00000116771	AGMAT	Brain_Frontal_Cortex_BA9	-5.56587753799	2.60836385346e-08
CKDGen	Estimated Glomerular Filtration Rate based on Serum Creatinine (Overall)	CKDGen_eGFRcrea_Overall	ENSG00000174807	CD248	Brain_Hippocampus	-5.84994789353	4.91727032118e-09
CKDGen	Estimated Glomerular Filtration Rate based on Serum Creatinine (Overall)	CKDGen_eGFRcrea_Overall	ENSG00000101460	MAP1LC3A	Brain_Hippocampus	-5.7116688251	1.11873637525e-08
CKDGen	Estimated Glomerular Filtration Rate based on Serum Creatinine (Overall)	CKDGen_eGFRcrea_Overall	ENSG00000204147	ASAH2B	Brain_Hippocampus	5.62344933379	1.87181680918e-08
CKDGen	Estimated Glomerular Filtration Rate based on Serum Creatinine (Overall)	CKDGen_eGFRcrea_Overall	ENSG00000213347	MXD3	Brain_Hippocampus	5.28620646268	1.24878944637e-07
CKDGen	Estimated Glomerular Filtration Rate based on Serum Creatinine (Overall)	CKDGen_eGFRcrea_Overall	ENSG00000213347	MXD3	Brain_Hypothalamus	5.28727732737	1.24150346534e-07
CKDGen	Estimated Glomerular Filtration Rate based on Serum Creatinine (Overall)	CKDGen_eGFRcrea_Overall	ENSG00000140263	SORD	Brain_Nucleus_accumbens_basal_ganglia	-11.3090020855	1.18428765188e-29
CKDGen	Estimated Glomerular Filtration Rate based on Serum Creatinine (Overall)	CKDGen_eGFRcrea_Overall	ENSG00000101460	MAP1LC3A	Brain_Nucleus_accumbens_basal_ganglia	-5.86538785354	4.48084038675e-09
CKDGen	Estimated Glomerular Filtration Rate based on Serum Creatinine (Overall)	CKDGen_eGFRcrea_Overall	ENSG00000172818	OVOL1	Brain_Nucleus_accumbens_basal_ganglia	-5.23036316766	1.69177358657e-07
CKDGen	Estimated Glomerular Filtration Rate based on Serum Creatinine (Overall)	CKDGen_eGFRcrea_Overall	ENSG00000121068	TBX2	Brain_Putamen_basal_ganglia	-7.23160450476	4.77320571942e-13
CKDGen	Estimated Glomerular Filtration Rate based on Serum Creatinine (Overall)	CKDGen_eGFRcrea_Overall	ENSG00000142494	SLC47A1	Brain_Putamen_basal_ganglia	-6.66515545062	2.64385364428e-11
CKDGen	Estimated Glomerular Filtration Rate based on Serum Creatinine (Overall)	CKDGen_eGFRcrea_Overall	ENSG00000062725	APPBP2	Brain_Putamen_basal_ganglia	5.55985450745	2.69999635298e-08
CKDGen	Estimated Glomerular Filtration Rate based on Serum Creatinine (Overall)	CKDGen_eGFRcrea_Overall	ENSG00000116127	ALMS1	Brain_Putamen_basal_ganglia	-5.48132899851	4.22142625028e-08
CKDGen	Estimated Glomerular Filtration Rate based on Serum Creatinine (Overall)	CKDGen_eGFRcrea_Overall	ENSG00000189157	FAM47E	Brain_Putamen_basal_ganglia	5.33840924606	9.3765621129e-08
CKDGen	Estimated Glomerular Filtration Rate based on Serum Creatinine (Overall)	CKDGen_eGFRcrea_Overall	ENSG00000198646	NCOA6	Brain_Putamen_basal_ganglia	-5.22703298382	1.72251781227e-07
CKDGen	Estimated Glomerular Filtration Rate based on Serum Creatinine (Overall)	CKDGen_eGFRcrea_Overall	ENSG00000171763	SPATA5L1	Breast_Mammary_Tissue	-11.2370444105	2.68212253946e-29
CKDGen	Estimated Glomerular Filtration Rate based on Serum Creatinine (Overall)	CKDGen_eGFRcrea_Overall	ENSG00000163749	CCDC158	Breast_Mammary_Tissue	7.53667670494	4.82099553787e-14
CKDGen	Estimated Glomerular Filtration Rate based on Serum Creatinine (Overall)	CKDGen_eGFRcrea_Overall	ENSG00000169220	RGS14	Breast_Mammary_Tissue	7.44272090641	9.86323273957e-14
CKDGen	Estimated Glomerular Filtration Rate based on Serum Creatinine (Overall)	CKDGen_eGFRcrea_Overall	ENSG00000183549	ACSM5	Breast_Mammary_Tissue	-7.30888654546	2.69365078063e-13
CKDGen	Estimated Glomerular Filtration Rate based on Serum Creatinine (Overall)	CKDGen_eGFRcrea_Overall	ENSG00000170832	USP32	Breast_Mammary_Tissue	-6.90403667031	5.054524302e-12
CKDGen	Estimated Glomerular Filtration Rate based on Serum Creatinine (Overall)	CKDGen_eGFRcrea_Overall	ENSG00000140279	DUOX2	Breast_Mammary_Tissue	6.76467220637	1.33611354123e-11
CKDGen	Estimated Glomerular Filtration Rate based on Serum Creatinine (Overall)	CKDGen_eGFRcrea_Overall	ENSG00000188611	ASAH2	Breast_Mammary_Tissue	-6.62989455691	3.35926748259e-11
CKDGen	Estimated Glomerular Filtration Rate based on Serum Creatinine (Overall)	CKDGen_eGFRcrea_Overall	ENSG00000101460	MAP1LC3A	Breast_Mammary_Tissue	-6.43695023296	1.21897878774e-10
CKDGen	Estimated Glomerular Filtration Rate based on Serum Creatinine (Overall)	CKDGen_eGFRcrea_Overall	ENSG00000173327	MAP3K11	Breast_Mammary_Tissue	-5.86150280035	4.58696739852e-09
CKDGen	Estimated Glomerular Filtration Rate based on Serum Creatinine (Overall)	CKDGen_eGFRcrea_Overall	ENSG00000101019	UQCC1	Breast_Mammary_Tissue	5.57215558785	2.51606558869e-08
CKDGen	Estimated Glomerular Filtration Rate based on Serum Creatinine (Overall)	CKDGen_eGFRcrea_Overall	ENSG00000021488	SLC7A9	Breast_Mammary_Tissue	5.49616865184	3.88131333336e-08
CKDGen	Estimated Glomerular Filtration Rate based on Serum Creatinine (Overall)	CKDGen_eGFRcrea_Overall	ENSG00000189157	FAM47E	Breast_Mammary_Tissue	5.26691955521	1.38731962444e-07
CKDGen	Estimated Glomerular Filtration Rate based on Serum Creatinine (Overall)	CKDGen_eGFRcrea_Overall	ENSG00000143702	CEP170	Breast_Mammary_Tissue	-5.20954458069	1.89304719514e-07
CKDGen	Estimated Glomerular Filtration Rate based on Serum Creatinine (Overall)	CKDGen_eGFRcrea_Overall	ENSG00000115947	ORC4	Breast_Mammary_Tissue	-5.17776212611	2.24563300637e-07
CKDGen	Estimated Glomerular Filtration Rate based on Serum Creatinine (Overall)	CKDGen_eGFRcrea_Overall	ENSG00000171763	SPATA5L1	Cells_EBV-transformed_lymphocytes	-12.3056997417	8.44017645556e-35
CKDGen	Estimated Glomerular Filtration Rate based on Serum Creatinine (Overall)	CKDGen_eGFRcrea_Overall	ENSG00000114978	MOB1A	Cells_EBV-transformed_lymphocytes	7.62216953835	2.49447104421e-14
CKDGen	Estimated Glomerular Filtration Rate based on Serum Creatinine (Overall)	CKDGen_eGFRcrea_Overall	ENSG00000054282	SDCCAG8	Cells_EBV-transformed_lymphocytes	-5.64962835987	1.60795081929e-08
CKDGen	Estimated Glomerular Filtration Rate based on Serum Creatinine (Overall)	CKDGen_eGFRcrea_Overall	ENSG00000204147	ASAH2B	Cells_EBV-transformed_lymphocytes	5.55307610521	2.80685796471e-08
CKDGen	Estimated Glomerular Filtration Rate based on Serum Creatinine (Overall)	CKDGen_eGFRcrea_Overall	ENSG00000171763	SPATA5L1	Cells_Transformed_fibroblasts	-11.9876588567	4.12396442956e-33
CKDGen	Estimated Glomerular Filtration Rate based on Serum Creatinine (Overall)	CKDGen_eGFRcrea_Overall	ENSG00000138606	SHF	Cells_Transformed_fibroblasts	10.7753639221	4.49999056221e-27
CKDGen	Estimated Glomerular Filtration Rate based on Serum Creatinine (Overall)	CKDGen_eGFRcrea_Overall	ENSG00000118804	FAM47E-STBD1	Cells_Transformed_fibroblasts	-8.03948481777	9.02169629852e-16
CKDGen	Estimated Glomerular Filtration Rate based on Serum Creatinine (Overall)	CKDGen_eGFRcrea_Overall	ENSG00000169220	RGS14	Cells_Transformed_fibroblasts	7.8754254897	3.39585201494e-15
CKDGen	Estimated Glomerular Filtration Rate based on Serum Creatinine (Overall)	CKDGen_eGFRcrea_Overall	ENSG00000116127	ALMS1	Cells_Transformed_fibroblasts	7.10901625143	1.16872986533e-12
CKDGen	Estimated Glomerular Filtration Rate based on Serum Creatinine (Overall)	CKDGen_eGFRcrea_Overall	ENSG00000142494	SLC47A1	Cells_Transformed_fibroblasts	6.75444303919	1.43384984253e-11
CKDGen	Estimated Glomerular Filtration Rate based on Serum Creatinine (Overall)	CKDGen_eGFRcrea_Overall	ENSG00000114126	TFDP2	Cells_Transformed_fibroblasts	-6.08334624224	1.17699789224e-09
CKDGen	Estimated Glomerular Filtration Rate based on Serum Creatinine (Overall)	CKDGen_eGFRcrea_Overall	ENSG00000135211	TMEM60	Cells_Transformed_fibroblasts	6.04467440257	1.49712031017e-09
CKDGen	Estimated Glomerular Filtration Rate based on Serum Creatinine (Overall)	CKDGen_eGFRcrea_Overall	ENSG00000204147	ASAH2B	Cells_Transformed_fibroblasts	6.02479196004	1.69327283776e-09
CKDGen	Estimated Glomerular Filtration Rate based on Serum Creatinine (Overall)	CKDGen_eGFRcrea_Overall	ENSG00000132906	CASP9	Cells_Transformed_fibroblasts	-5.84399677658	5.09630143989e-09
CKDGen	Estimated Glomerular Filtration Rate based on Serum Creatinine (Overall)	CKDGen_eGFRcrea_Overall	ENSG00000101460	MAP1LC3A	Cells_Transformed_fibroblasts	-5.73888736701	9.53005718142e-09
CKDGen	Estimated Glomerular Filtration Rate based on Serum Creatinine (Overall)	CKDGen_eGFRcrea_Overall	ENSG00000109323	MANBA	Cells_Transformed_fibroblasts	5.71324849037	1.10839643913e-08
CKDGen	Estimated Glomerular Filtration Rate based on Serum Creatinine (Overall)	CKDGen_eGFRcrea_Overall	ENSG00000131748	STARD3	Cells_Transformed_fibroblasts	5.45990144965	4.76398950946e-08
CKDGen	Estimated Glomerular Filtration Rate based on Serum Creatinine (Overall)	CKDGen_eGFRcrea_Overall	ENSG00000116771	AGMAT	Cells_Transformed_fibroblasts	-5.41805044039	6.025241962e-08
CKDGen	Estimated Glomerular Filtration Rate based on Serum Creatinine (Overall)	CKDGen_eGFRcrea_Overall	ENSG00000115947	ORC4	Cells_Transformed_fibroblasts	-5.31532681504	1.06466067104e-07
CKDGen	Estimated Glomerular Filtration Rate based on Serum Creatinine (Overall)	CKDGen_eGFRcrea_Overall	ENSG00000179912	R3HDM2	Cells_Transformed_fibroblasts	5.29148198914	1.21329140825e-07
CKDGen	Estimated Glomerular Filtration Rate based on Serum Creatinine (Overall)	CKDGen_eGFRcrea_Overall	ENSG00000185324	CDK10	Cells_Transformed_fibroblasts	5.17701881408	2.25459488157e-07
CKDGen	Estimated Glomerular Filtration Rate based on Serum Creatinine (Overall)	CKDGen_eGFRcrea_Overall	ENSG00000171763	SPATA5L1	Colon_Sigmoid	-10.6091318477	2.70248362331e-26
CKDGen	Estimated Glomerular Filtration Rate based on Serum Creatinine (Overall)	CKDGen_eGFRcrea_Overall	ENSG00000163749	CCDC158	Colon_Sigmoid	10.5484559248	5.16387218979e-26
CKDGen	Estimated Glomerular Filtration Rate based on Serum Creatinine (Overall)	CKDGen_eGFRcrea_Overall	ENSG00000169220	RGS14	Colon_Sigmoid	7.35399376009	1.92370717877e-13
CKDGen	Estimated Glomerular Filtration Rate based on Serum Creatinine (Overall)	CKDGen_eGFRcrea_Overall	ENSG00000142494	SLC47A1	Colon_Sigmoid	6.54251349758	6.04933738579e-11
CKDGen	Estimated Glomerular Filtration Rate based on Serum Creatinine (Overall)	CKDGen_eGFRcrea_Overall	ENSG00000118804	FAM47E-STBD1	Colon_Sigmoid	-6.41595706615	1.3994088451e-10
CKDGen	Estimated Glomerular Filtration Rate based on Serum Creatinine (Overall)	CKDGen_eGFRcrea_Overall	ENSG00000173327	MAP3K11	Colon_Sigmoid	-6.13111866769	8.72632828692e-10
CKDGen	Estimated Glomerular Filtration Rate based on Serum Creatinine (Overall)	CKDGen_eGFRcrea_Overall	ENSG00000171766	GATM	Colon_Sigmoid	-5.92468918999	3.12888604913e-09
CKDGen	Estimated Glomerular Filtration Rate based on Serum Creatinine (Overall)	CKDGen_eGFRcrea_Overall	ENSG00000101460	MAP1LC3A	Colon_Sigmoid	-5.73866587064	9.54252744539e-09
CKDGen	Estimated Glomerular Filtration Rate based on Serum Creatinine (Overall)	CKDGen_eGFRcrea_Overall	ENSG00000204147	ASAH2B	Colon_Sigmoid	5.7151806146	1.0958756502e-08
CKDGen	Estimated Glomerular Filtration Rate based on Serum Creatinine (Overall)	CKDGen_eGFRcrea_Overall	ENSG00000055955	ITIH4	Colon_Sigmoid	5.17237629136	2.3113552291e-07
CKDGen	Estimated Glomerular Filtration Rate based on Serum Creatinine (Overall)	CKDGen_eGFRcrea_Overall	ENSG00000171763	SPATA5L1	Colon_Transverse	-11.5382031623	8.46755263988e-31
CKDGen	Estimated Glomerular Filtration Rate based on Serum Creatinine (Overall)	CKDGen_eGFRcrea_Overall	ENSG00000137860	SLC28A2	Colon_Transverse	-8.39560934543	4.63484238398e-17
CKDGen	Estimated Glomerular Filtration Rate based on Serum Creatinine (Overall)	CKDGen_eGFRcrea_Overall	ENSG00000169220	RGS14	Colon_Transverse	7.75342617256	8.94458011042e-15
CKDGen	Estimated Glomerular Filtration Rate based on Serum Creatinine (Overall)	CKDGen_eGFRcrea_Overall	ENSG00000118804	FAM47E-STBD1	Colon_Transverse	-7.59223924777	3.14423773029e-14
CKDGen	Estimated Glomerular Filtration Rate based on Serum Creatinine (Overall)	CKDGen_eGFRcrea_Overall	ENSG00000144034	TPRKB	Colon_Transverse	-6.54048289115	6.13205123262e-11
CKDGen	Estimated Glomerular Filtration Rate based on Serum Creatinine (Overall)	CKDGen_eGFRcrea_Overall	ENSG00000161395	PGAP3	Colon_Transverse	5.8849782806	3.98106268829e-09
CKDGen	Estimated Glomerular Filtration Rate based on Serum Creatinine (Overall)	CKDGen_eGFRcrea_Overall	ENSG00000078814	MYH7B	Colon_Transverse	-5.6221259182	1.88621693938e-08
CKDGen	Estimated Glomerular Filtration Rate based on Serum Creatinine (Overall)	CKDGen_eGFRcrea_Overall	ENSG00000163749	CCDC158	Colon_Transverse	5.5228548215	3.33535322952e-08
CKDGen	Estimated Glomerular Filtration Rate based on Serum Creatinine (Overall)	CKDGen_eGFRcrea_Overall	ENSG00000204147	ASAH2B	Colon_Transverse	5.42301481437	5.86021336774e-08
CKDGen	Estimated Glomerular Filtration Rate based on Serum Creatinine (Overall)	CKDGen_eGFRcrea_Overall	ENSG00000101019	UQCC1	Colon_Transverse	5.20781217868	1.91080191208e-07
CKDGen	Estimated Glomerular Filtration Rate based on Serum Creatinine (Overall)	CKDGen_eGFRcrea_Overall	ENSG00000171763	SPATA5L1	Esophagus_Gastroesophageal_Junction	-10.6507418907	1.7298091068e-26
CKDGen	Estimated Glomerular Filtration Rate based on Serum Creatinine (Overall)	CKDGen_eGFRcrea_Overall	ENSG00000144035	NAT8	Esophagus_Gastroesophageal_Junction	8.9952367837	2.35723538741e-19
CKDGen	Estimated Glomerular Filtration Rate based on Serum Creatinine (Overall)	CKDGen_eGFRcrea_Overall	ENSG00000163749	CCDC158	Esophagus_Gastroesophageal_Junction	8.51924642074	1.60594820432e-17
CKDGen	Estimated Glomerular Filtration Rate based on Serum Creatinine (Overall)	CKDGen_eGFRcrea_Overall	ENSG00000142494	SLC47A1	Esophagus_Gastroesophageal_Junction	6.65706213111	2.79355118195e-11
CKDGen	Estimated Glomerular Filtration Rate based on Serum Creatinine (Overall)	CKDGen_eGFRcrea_Overall	ENSG00000118804	FAM47E-STBD1	Esophagus_Gastroesophageal_Junction	-6.48231712942	9.03245317542e-11
CKDGen	Estimated Glomerular Filtration Rate based on Serum Creatinine (Overall)	CKDGen_eGFRcrea_Overall	ENSG00000204147	ASAH2B	Esophagus_Gastroesophageal_Junction	5.5903861779	2.26565160095e-08
CKDGen	Estimated Glomerular Filtration Rate based on Serum Creatinine (Overall)	CKDGen_eGFRcrea_Overall	ENSG00000021488	SLC7A9	Esophagus_Gastroesophageal_Junction	5.52433600152	3.30733996771e-08
CKDGen	Estimated Glomerular Filtration Rate based on Serum Creatinine (Overall)	CKDGen_eGFRcrea_Overall	ENSG00000143457	GOLPH3L	Esophagus_Gastroesophageal_Junction	5.36129927317	8.26254996524e-08
CKDGen	Estimated Glomerular Filtration Rate based on Serum Creatinine (Overall)	CKDGen_eGFRcrea_Overall	ENSG00000101460	MAP1LC3A	Esophagus_Gastroesophageal_Junction	-5.35739036732	8.44325681295e-08
CKDGen	Estimated Glomerular Filtration Rate based on Serum Creatinine (Overall)	CKDGen_eGFRcrea_Overall	ENSG00000171763	SPATA5L1	Esophagus_Mucosa	-12.0524515591	1.88265844486e-33
CKDGen	Estimated Glomerular Filtration Rate based on Serum Creatinine (Overall)	CKDGen_eGFRcrea_Overall	ENSG00000171766	GATM	Esophagus_Mucosa	10.1041194722	5.29692549081e-24
CKDGen	Estimated Glomerular Filtration Rate based on Serum Creatinine (Overall)	CKDGen_eGFRcrea_Overall	ENSG00000131183	SLC34A1	Esophagus_Mucosa	-9.55278924491	1.26250540888e-21
CKDGen	Estimated Glomerular Filtration Rate based on Serum Creatinine (Overall)	CKDGen_eGFRcrea_Overall	ENSG00000167191	GPRC5B	Esophagus_Mucosa	-9.09590240132	9.38042111521e-20
CKDGen	Estimated Glomerular Filtration Rate based on Serum Creatinine (Overall)	CKDGen_eGFRcrea_Overall	ENSG00000169220	RGS14	Esophagus_Mucosa	8.32028570002	8.77515344036e-17
CKDGen	Estimated Glomerular Filtration Rate based on Serum Creatinine (Overall)	CKDGen_eGFRcrea_Overall	ENSG00000131187	F12	Esophagus_Mucosa	7.91870355606	2.39999784946e-15
CKDGen	Estimated Glomerular Filtration Rate based on Serum Creatinine (Overall)	CKDGen_eGFRcrea_Overall	ENSG00000116127	ALMS1	Esophagus_Mucosa	7.04630018416	1.83737654719e-12
CKDGen	Estimated Glomerular Filtration Rate based on Serum Creatinine (Overall)	CKDGen_eGFRcrea_Overall	ENSG00000142494	SLC47A1	Esophagus_Mucosa	6.78011312933	1.2008181563e-11
CKDGen	Estimated Glomerular Filtration Rate based on Serum Creatinine (Overall)	CKDGen_eGFRcrea_Overall	ENSG00000161395	PGAP3	Esophagus_Mucosa	6.76849038635	1.30133034102e-11
CKDGen	Estimated Glomerular Filtration Rate based on Serum Creatinine (Overall)	CKDGen_eGFRcrea_Overall	ENSG00000187866	FAM122A	Esophagus_Mucosa	-6.73929046901	1.59161935832e-11
CKDGen	Estimated Glomerular Filtration Rate based on Serum Creatinine (Overall)	CKDGen_eGFRcrea_Overall	ENSG00000118804	FAM47E-STBD1	Esophagus_Mucosa	-6.42863671023	1.28753426958e-10
CKDGen	Estimated Glomerular Filtration Rate based on Serum Creatinine (Overall)	CKDGen_eGFRcrea_Overall	ENSG00000131771	PPP1R1B	Esophagus_Mucosa	-6.1264086653	8.98847642251e-10
CKDGen	Estimated Glomerular Filtration Rate based on Serum Creatinine (Overall)	CKDGen_eGFRcrea_Overall	ENSG00000017373	SRCIN1	Esophagus_Mucosa	6.08173073714	1.18892112491e-09
CKDGen	Estimated Glomerular Filtration Rate based on Serum Creatinine (Overall)	CKDGen_eGFRcrea_Overall	ENSG00000125686	MED1	Esophagus_Mucosa	6.02415084839	1.69999759334e-09
CKDGen	Estimated Glomerular Filtration Rate based on Serum Creatinine (Overall)	CKDGen_eGFRcrea_Overall	ENSG00000021488	SLC7A9	Esophagus_Mucosa	5.91007698064	3.41947892299e-09
CKDGen	Estimated Glomerular Filtration Rate based on Serum Creatinine (Overall)	CKDGen_eGFRcrea_Overall	ENSG00000135211	TMEM60	Esophagus_Mucosa	5.81063326627	6.22369665045e-09
CKDGen	Estimated Glomerular Filtration Rate based on Serum Creatinine (Overall)	CKDGen_eGFRcrea_Overall	ENSG00000182264	IZUMO1	Esophagus_Mucosa	-5.79965340543	6.64521230729e-09
CKDGen	Estimated Glomerular Filtration Rate based on Serum Creatinine (Overall)	CKDGen_eGFRcrea_Overall	ENSG00000125998	FAM83C	Esophagus_Mucosa	5.53663551809	3.08337280158e-08
CKDGen	Estimated Glomerular Filtration Rate based on Serum Creatinine (Overall)	CKDGen_eGFRcrea_Overall	ENSG00000188611	ASAH2	Esophagus_Mucosa	-5.497980343	3.84165741801e-08
CKDGen	Estimated Glomerular Filtration Rate based on Serum Creatinine (Overall)	CKDGen_eGFRcrea_Overall	ENSG00000187446	CHP1	Esophagus_Mucosa	5.45804651659	4.8140155488e-08
CKDGen	Estimated Glomerular Filtration Rate based on Serum Creatinine (Overall)	CKDGen_eGFRcrea_Overall	ENSG00000173327	MAP3K11	Esophagus_Mucosa	-5.44594360511	5.15314627921e-08
CKDGen	Estimated Glomerular Filtration Rate based on Serum Creatinine (Overall)	CKDGen_eGFRcrea_Overall	ENSG00000054282	SDCCAG8	Esophagus_Mucosa	-5.41533187688	6.11751298823e-08
CKDGen	Estimated Glomerular Filtration Rate based on Serum Creatinine (Overall)	CKDGen_eGFRcrea_Overall	ENSG00000105538	RASIP1	Esophagus_Mucosa	-5.36541292175	8.07642374994e-08
CKDGen	Estimated Glomerular Filtration Rate based on Serum Creatinine (Overall)	CKDGen_eGFRcrea_Overall	ENSG00000204147	ASAH2B	Esophagus_Mucosa	5.17744137692	2.2494959468e-07
CKDGen	Estimated Glomerular Filtration Rate based on Serum Creatinine (Overall)	CKDGen_eGFRcrea_Overall	ENSG00000171763	SPATA5L1	Esophagus_Muscularis	-11.1503684311	7.13104878339e-29
CKDGen	Estimated Glomerular Filtration Rate based on Serum Creatinine (Overall)	CKDGen_eGFRcrea_Overall	ENSG00000108306	FBXL20	Esophagus_Muscularis	-6.43564204451	1.22952484196e-10
CKDGen	Estimated Glomerular Filtration Rate based on Serum Creatinine (Overall)	CKDGen_eGFRcrea_Overall	ENSG00000142494	SLC47A1	Esophagus_Muscularis	6.24854068644	4.1430530764e-10
CKDGen	Estimated Glomerular Filtration Rate based on Serum Creatinine (Overall)	CKDGen_eGFRcrea_Overall	ENSG00000021488	SLC7A9	Esophagus_Muscularis	5.2224673032	1.76554738883e-07
CKDGen	Estimated Glomerular Filtration Rate based on Serum Creatinine (Overall)	CKDGen_eGFRcrea_Overall	ENSG00000171763	SPATA5L1	Heart_Atrial_Appendage	-12.0630200331	1.65597200382e-33
CKDGen	Estimated Glomerular Filtration Rate based on Serum Creatinine (Overall)	CKDGen_eGFRcrea_Overall	ENSG00000171766	GATM	Heart_Atrial_Appendage	-9.39510874228	5.71587496621e-21
CKDGen	Estimated Glomerular Filtration Rate based on Serum Creatinine (Overall)	CKDGen_eGFRcrea_Overall	ENSG00000144035	NAT8	Heart_Atrial_Appendage	8.60073292402	7.92086167884e-18
CKDGen	Estimated Glomerular Filtration Rate based on Serum Creatinine (Overall)	CKDGen_eGFRcrea_Overall	ENSG00000163749	CCDC158	Heart_Atrial_Appendage	8.39029391052	4.84928309563e-17
CKDGen	Estimated Glomerular Filtration Rate based on Serum Creatinine (Overall)	CKDGen_eGFRcrea_Overall	ENSG00000169220	RGS14	Heart_Atrial_Appendage	7.76985358052	7.85769036383e-15
CKDGen	Estimated Glomerular Filtration Rate based on Serum Creatinine (Overall)	CKDGen_eGFRcrea_Overall	ENSG00000137767	SQRDL	Heart_Atrial_Appendage	7.75907705744	8.55496617286e-15
CKDGen	Estimated Glomerular Filtration Rate based on Serum Creatinine (Overall)	CKDGen_eGFRcrea_Overall	ENSG00000141744	PNMT	Heart_Atrial_Appendage	6.63550219282	3.23399560973e-11
CKDGen	Estimated Glomerular Filtration Rate based on Serum Creatinine (Overall)	CKDGen_eGFRcrea_Overall	ENSG00000213347	MXD3	Heart_Atrial_Appendage	6.46135677046	1.03768344881e-10
CKDGen	Estimated Glomerular Filtration Rate based on Serum Creatinine (Overall)	CKDGen_eGFRcrea_Overall	ENSG00000197136	PCNXL3	Heart_Atrial_Appendage	-6.39243161203	1.63268256596e-10
CKDGen	Estimated Glomerular Filtration Rate based on Serum Creatinine (Overall)	CKDGen_eGFRcrea_Overall	ENSG00000142494	SLC47A1	Heart_Atrial_Appendage	6.32724392296	2.49578669282e-10
CKDGen	Estimated Glomerular Filtration Rate based on Serum Creatinine (Overall)	CKDGen_eGFRcrea_Overall	ENSG00000101460	MAP1LC3A	Heart_Atrial_Appendage	-6.2661972886	3.6997154603e-10
CKDGen	Estimated Glomerular Filtration Rate based on Serum Creatinine (Overall)	CKDGen_eGFRcrea_Overall	ENSG00000147996	CBWD5	Heart_Atrial_Appendage	6.08024358749	1.20000106935e-09
CKDGen	Estimated Glomerular Filtration Rate based on Serum Creatinine (Overall)	CKDGen_eGFRcrea_Overall	ENSG00000173327	MAP3K11	Heart_Atrial_Appendage	-5.94324552842	2.79433402505e-09
CKDGen	Estimated Glomerular Filtration Rate based on Serum Creatinine (Overall)	CKDGen_eGFRcrea_Overall	ENSG00000182264	IZUMO1	Heart_Atrial_Appendage	-5.75847583927	8.48768123929e-09
CKDGen	Estimated Glomerular Filtration Rate based on Serum Creatinine (Overall)	CKDGen_eGFRcrea_Overall	ENSG00000161395	PGAP3	Heart_Atrial_Appendage	5.45473582144	4.90457064114e-08
CKDGen	Estimated Glomerular Filtration Rate based on Serum Creatinine (Overall)	CKDGen_eGFRcrea_Overall	ENSG00000176909	MAMSTR	Heart_Atrial_Appendage	-5.2547401279	1.48233627099e-07
CKDGen	Estimated Glomerular Filtration Rate based on Serum Creatinine (Overall)	CKDGen_eGFRcrea_Overall	ENSG00000121989	ACVR2A	Heart_Atrial_Appendage	-5.22518601494	1.73980116283e-07
CKDGen	Estimated Glomerular Filtration Rate based on Serum Creatinine (Overall)	CKDGen_eGFRcrea_Overall	ENSG00000171763	SPATA5L1	Heart_Left_Ventricle	-12.018648283	2.83572313377e-33
CKDGen	Estimated Glomerular Filtration Rate based on Serum Creatinine (Overall)	CKDGen_eGFRcrea_Overall	ENSG00000138755	CXCL9	Heart_Left_Ventricle	-8.1599320487	3.35213121153e-16
CKDGen	Estimated Glomerular Filtration Rate based on Serum Creatinine (Overall)	CKDGen_eGFRcrea_Overall	ENSG00000169220	RGS14	Heart_Left_Ventricle	8.14770281815	3.70902485715e-16
CKDGen	Estimated Glomerular Filtration Rate based on Serum Creatinine (Overall)	CKDGen_eGFRcrea_Overall	ENSG00000118804	FAM47E-STBD1	Heart_Left_Ventricle	-7.62941785436	2.35816134798e-14
CKDGen	Estimated Glomerular Filtration Rate based on Serum Creatinine (Overall)	CKDGen_eGFRcrea_Overall	ENSG00000146477	SLC22A3	Heart_Left_Ventricle	-7.04399601074	1.86803494684e-12
CKDGen	Estimated Glomerular Filtration Rate based on Serum Creatinine (Overall)	CKDGen_eGFRcrea_Overall	ENSG00000182264	IZUMO1	Heart_Left_Ventricle	-6.8655723362	6.6225196367e-12
CKDGen	Estimated Glomerular Filtration Rate based on Serum Creatinine (Overall)	CKDGen_eGFRcrea_Overall	ENSG00000131196	NFATC1	Heart_Left_Ventricle	5.73735763944	9.61650511633e-09
CKDGen	Estimated Glomerular Filtration Rate based on Serum Creatinine (Overall)	CKDGen_eGFRcrea_Overall	ENSG00000127947	PTPN12	Heart_Left_Ventricle	5.68993966084	1.27084270492e-08
CKDGen	Estimated Glomerular Filtration Rate based on Serum Creatinine (Overall)	CKDGen_eGFRcrea_Overall	ENSG00000204147	ASAH2B	Heart_Left_Ventricle	5.65658862671	1.54411261179e-08
CKDGen	Estimated Glomerular Filtration Rate based on Serum Creatinine (Overall)	CKDGen_eGFRcrea_Overall	ENSG00000176909	MAMSTR	Heart_Left_Ventricle	-5.57096544181	2.53331579142e-08
CKDGen	Estimated Glomerular Filtration Rate based on Serum Creatinine (Overall)	CKDGen_eGFRcrea_Overall	ENSG00000161395	PGAP3	Heart_Left_Ventricle	5.55856269822	2.72005248734e-08
CKDGen	Estimated Glomerular Filtration Rate based on Serum Creatinine (Overall)	CKDGen_eGFRcrea_Overall	ENSG00000101460	MAP1LC3A	Heart_Left_Ventricle	-5.53165818526	3.17217607012e-08
CKDGen	Estimated Glomerular Filtration Rate based on Serum Creatinine (Overall)	CKDGen_eGFRcrea_Overall	ENSG00000085231	TAF9	Heart_Left_Ventricle	5.19533543547	2.04351036402e-07
CKDGen	Estimated Glomerular Filtration Rate based on Serum Creatinine (Overall)	CKDGen_eGFRcrea_Overall	ENSG00000204147	ASAH2B	Liver	5.53351141102	3.13882552457e-08
CKDGen	Estimated Glomerular Filtration Rate based on Serum Creatinine (Overall)	CKDGen_eGFRcrea_Overall	ENSG00000171766	GATM	Lung	12.991121932	1.37397983628e-38
CKDGen	Estimated Glomerular Filtration Rate based on Serum Creatinine (Overall)	CKDGen_eGFRcrea_Overall	ENSG00000171763	SPATA5L1	Lung	-12.0764791012	1.40612862164e-33
CKDGen	Estimated Glomerular Filtration Rate based on Serum Creatinine (Overall)	CKDGen_eGFRcrea_Overall	ENSG00000163749	CCDC158	Lung	10.1412742353	3.62341910348e-24
CKDGen	Estimated Glomerular Filtration Rate based on Serum Creatinine (Overall)	CKDGen_eGFRcrea_Overall	ENSG00000118804	FAM47E-STBD1	Lung	7.61235848392	2.69138815536e-14
CKDGen	Estimated Glomerular Filtration Rate based on Serum Creatinine (Overall)	CKDGen_eGFRcrea_Overall	ENSG00000169220	RGS14	Lung	7.57379622725	3.62472829866e-14
CKDGen	Estimated Glomerular Filtration Rate based on Serum Creatinine (Overall)	CKDGen_eGFRcrea_Overall	ENSG00000189157	FAM47E	Lung	7.20138317303	5.96047847741e-13
CKDGen	Estimated Glomerular Filtration Rate based on Serum Creatinine (Overall)	CKDGen_eGFRcrea_Overall	ENSG00000204147	ASAH2B	Lung	6.41049810242	1.45044959648e-10
CKDGen	Estimated Glomerular Filtration Rate based on Serum Creatinine (Overall)	CKDGen_eGFRcrea_Overall	ENSG00000021488	SLC7A9	Lung	5.76727316307	8.05644129306e-09
CKDGen	Estimated Glomerular Filtration Rate based on Serum Creatinine (Overall)	CKDGen_eGFRcrea_Overall	ENSG00000182264	IZUMO1	Lung	-5.75448110296	8.69083258187e-09
CKDGen	Estimated Glomerular Filtration Rate based on Serum Creatinine (Overall)	CKDGen_eGFRcrea_Overall	ENSG00000135211	TMEM60	Lung	5.73482828649	9.76111870346e-09
CKDGen	Estimated Glomerular Filtration Rate based on Serum Creatinine (Overall)	CKDGen_eGFRcrea_Overall	ENSG00000101460	MAP1LC3A	Lung	-5.63417198575	1.75901412141e-08
CKDGen	Estimated Glomerular Filtration Rate based on Serum Creatinine (Overall)	CKDGen_eGFRcrea_Overall	ENSG00000115947	ORC4	Lung	-5.46451287927	4.64179680917e-08
CKDGen	Estimated Glomerular Filtration Rate based on Serum Creatinine (Overall)	CKDGen_eGFRcrea_Overall	ENSG00000171766	GATM	Muscle_Skeletal	-13.245159794	4.81256443041e-40
CKDGen	Estimated Glomerular Filtration Rate based on Serum Creatinine (Overall)	CKDGen_eGFRcrea_Overall	ENSG00000171763	SPATA5L1	Muscle_Skeletal	-11.2918719838	1.43937948791e-29
CKDGen	Estimated Glomerular Filtration Rate based on Serum Creatinine (Overall)	CKDGen_eGFRcrea_Overall	ENSG00000138606	SHF	Muscle_Skeletal	10.8685912026	1.62693567024e-27
CKDGen	Estimated Glomerular Filtration Rate based on Serum Creatinine (Overall)	CKDGen_eGFRcrea_Overall	ENSG00000166734	CASC4	Muscle_Skeletal	10.7753639221	4.49999056221e-27
CKDGen	Estimated Glomerular Filtration Rate based on Serum Creatinine (Overall)	CKDGen_eGFRcrea_Overall	ENSG00000118804	FAM47E-STBD1	Muscle_Skeletal	-8.34248683059	7.27442717671e-17
CKDGen	Estimated Glomerular Filtration Rate based on Serum Creatinine (Overall)	CKDGen_eGFRcrea_Overall	ENSG00000169220	RGS14	Muscle_Skeletal	8.22739442824	1.91329629601e-16
CKDGen	Estimated Glomerular Filtration Rate based on Serum Creatinine (Overall)	CKDGen_eGFRcrea_Overall	ENSG00000213347	MXD3	Muscle_Skeletal	6.5991974731	4.13389382441e-11
CKDGen	Estimated Glomerular Filtration Rate based on Serum Creatinine (Overall)	CKDGen_eGFRcrea_Overall	ENSG00000144034	TPRKB	Muscle_Skeletal	-6.42751962237	1.29702857692e-10
CKDGen	Estimated Glomerular Filtration Rate based on Serum Creatinine (Overall)	CKDGen_eGFRcrea_Overall	ENSG00000135211	TMEM60	Muscle_Skeletal	-6.14207637029	8.14496778166e-10
CKDGen	Estimated Glomerular Filtration Rate based on Serum Creatinine (Overall)	CKDGen_eGFRcrea_Overall	ENSG00000101460	MAP1LC3A	Muscle_Skeletal	-6.14176235399	8.16108942421e-10
CKDGen	Estimated Glomerular Filtration Rate based on Serum Creatinine (Overall)	CKDGen_eGFRcrea_Overall	ENSG00000131067	GGT7	Muscle_Skeletal	-6.05144746863	1.43550096765e-09
CKDGen	Estimated Glomerular Filtration Rate based on Serum Creatinine (Overall)	CKDGen_eGFRcrea_Overall	ENSG00000131069	ACSS2	Muscle_Skeletal	-5.90378026349	3.552652852e-09
CKDGen	Estimated Glomerular Filtration Rate based on Serum Creatinine (Overall)	CKDGen_eGFRcrea_Overall	ENSG00000148377	IDI2	Muscle_Skeletal	5.81472775134	6.0732646732e-09
CKDGen	Estimated Glomerular Filtration Rate based on Serum Creatinine (Overall)	CKDGen_eGFRcrea_Overall	ENSG00000131196	NFATC1	Muscle_Skeletal	5.58952426431	2.27692550172e-08
CKDGen	Estimated Glomerular Filtration Rate based on Serum Creatinine (Overall)	CKDGen_eGFRcrea_Overall	ENSG00000113761	ZNF346	Muscle_Skeletal	-5.35302977251	8.64936111166e-08
CKDGen	Estimated Glomerular Filtration Rate based on Serum Creatinine (Overall)	CKDGen_eGFRcrea_Overall	ENSG00000145354	CISD2	Muscle_Skeletal	-5.23778909982	1.62511614582e-07
CKDGen	Estimated Glomerular Filtration Rate based on Serum Creatinine (Overall)	CKDGen_eGFRcrea_Overall	ENSG00000182264	IZUMO1	Muscle_Skeletal	-5.19237330814	2.07630155401e-07
CKDGen	Estimated Glomerular Filtration Rate based on Serum Creatinine (Overall)	CKDGen_eGFRcrea_Overall	ENSG00000171763	SPATA5L1	Nerve_Tibial	-12.236730645	1.97842460629e-34
CKDGen	Estimated Glomerular Filtration Rate based on Serum Creatinine (Overall)	CKDGen_eGFRcrea_Overall	ENSG00000171766	GATM	Nerve_Tibial	11.255250289	2.18205756511e-29
CKDGen	Estimated Glomerular Filtration Rate based on Serum Creatinine (Overall)	CKDGen_eGFRcrea_Overall	ENSG00000137860	SLC28A2	Nerve_Tibial	11.0888803946	1.42054523854e-28
CKDGen	Estimated Glomerular Filtration Rate based on Serum Creatinine (Overall)	CKDGen_eGFRcrea_Overall	ENSG00000163749	CCDC158	Nerve_Tibial	10.4203877804	2.00135518147e-25
CKDGen	Estimated Glomerular Filtration Rate based on Serum Creatinine (Overall)	CKDGen_eGFRcrea_Overall	ENSG00000118804	FAM47E-STBD1	Nerve_Tibial	-9.32968988313	1.06181124605e-20
CKDGen	Estimated Glomerular Filtration Rate based on Serum Creatinine (Overall)	CKDGen_eGFRcrea_Overall	ENSG00000127947	PTPN12	Nerve_Tibial	7.35730745956	1.8765679076e-13
CKDGen	Estimated Glomerular Filtration Rate based on Serum Creatinine (Overall)	CKDGen_eGFRcrea_Overall	ENSG00000142494	SLC47A1	Nerve_Tibial	6.55913926974	5.41192411395e-11
CKDGen	Estimated Glomerular Filtration Rate based on Serum Creatinine (Overall)	CKDGen_eGFRcrea_Overall	ENSG00000135211	TMEM60	Nerve_Tibial	6.27133890907	3.57956517702e-10
CKDGen	Estimated Glomerular Filtration Rate based on Serum Creatinine (Overall)	CKDGen_eGFRcrea_Overall	ENSG00000161395	PGAP3	Nerve_Tibial	6.24614263904	4.20713001873e-10
CKDGen	Estimated Glomerular Filtration Rate based on Serum Creatinine (Overall)	CKDGen_eGFRcrea_Overall	ENSG00000141744	PNMT	Nerve_Tibial	6.05578830038	1.39731669575e-09
CKDGen	Estimated Glomerular Filtration Rate based on Serum Creatinine (Overall)	CKDGen_eGFRcrea_Overall	ENSG00000169220	RGS14	Nerve_Tibial	5.89419680052	3.76508231056e-09
CKDGen	Estimated Glomerular Filtration Rate based on Serum Creatinine (Overall)	CKDGen_eGFRcrea_Overall	ENSG00000042980	ADAM28	Nerve_Tibial	-5.84906103005	4.94355694291e-09
CKDGen	Estimated Glomerular Filtration Rate based on Serum Creatinine (Overall)	CKDGen_eGFRcrea_Overall	ENSG00000101460	MAP1LC3A	Nerve_Tibial	-5.82296808197	5.78115995019e-09
CKDGen	Estimated Glomerular Filtration Rate based on Serum Creatinine (Overall)	CKDGen_eGFRcrea_Overall	ENSG00000021488	SLC7A9	Nerve_Tibial	5.7758344259	7.65726455852e-09
CKDGen	Estimated Glomerular Filtration Rate based on Serum Creatinine (Overall)	CKDGen_eGFRcrea_Overall	ENSG00000141736	ERBB2	Nerve_Tibial	5.7602930262	8.39680359351e-09
CKDGen	Estimated Glomerular Filtration Rate based on Serum Creatinine (Overall)	CKDGen_eGFRcrea_Overall	ENSG00000140367	UBE2Q2	Nerve_Tibial	-5.7272261914	1.02086016538e-08
CKDGen	Estimated Glomerular Filtration Rate based on Serum Creatinine (Overall)	CKDGen_eGFRcrea_Overall	ENSG00000204147	ASAH2B	Nerve_Tibial	5.64034556839	1.69709219534e-08
CKDGen	Estimated Glomerular Filtration Rate based on Serum Creatinine (Overall)	CKDGen_eGFRcrea_Overall	ENSG00000054282	SDCCAG8	Nerve_Tibial	-5.54199880345	2.99038350543e-08
CKDGen	Estimated Glomerular Filtration Rate based on Serum Creatinine (Overall)	CKDGen_eGFRcrea_Overall	ENSG00000173327	MAP3K11	Nerve_Tibial	-5.5097059557	3.59433617882e-08
CKDGen	Estimated Glomerular Filtration Rate based on Serum Creatinine (Overall)	CKDGen_eGFRcrea_Overall	ENSG00000116127	ALMS1	Nerve_Tibial	5.44198660066	5.26896397199e-08
CKDGen	Estimated Glomerular Filtration Rate based on Serum Creatinine (Overall)	CKDGen_eGFRcrea_Overall	ENSG00000163131	CTSS	Nerve_Tibial	-5.3332235027	9.64844330615e-08
CKDGen	Estimated Glomerular Filtration Rate based on Serum Creatinine (Overall)	CKDGen_eGFRcrea_Overall	ENSG00000189157	FAM47E	Nerve_Tibial	5.26961153717	1.36712777247e-07
CKDGen	Estimated Glomerular Filtration Rate based on Serum Creatinine (Overall)	CKDGen_eGFRcrea_Overall	ENSG00000143702	CEP170	Nerve_Tibial	-5.20549557479	1.9347955837e-07
CKDGen	Estimated Glomerular Filtration Rate based on Serum Creatinine (Overall)	CKDGen_eGFRcrea_Overall	ENSG00000118804	FAM47E-STBD1	Ovary	-9.61968184079	6.60350968705e-22
CKDGen	Estimated Glomerular Filtration Rate based on Serum Creatinine (Overall)	CKDGen_eGFRcrea_Overall	ENSG00000142494	SLC47A1	Ovary	6.32646346908	2.50843650143e-10
CKDGen	Estimated Glomerular Filtration Rate based on Serum Creatinine (Overall)	CKDGen_eGFRcrea_Overall	ENSG00000171763	SPATA5L1	Pancreas	-11.2666483735	1.91730050175e-29
CKDGen	Estimated Glomerular Filtration Rate based on Serum Creatinine (Overall)	CKDGen_eGFRcrea_Overall	ENSG00000144035	NAT8	Pancreas	7.71559038709	1.20423482123e-14
CKDGen	Estimated Glomerular Filtration Rate based on Serum Creatinine (Overall)	CKDGen_eGFRcrea_Overall	ENSG00000116127	ALMS1	Pancreas	7.09938919755	1.25309463245e-12
CKDGen	Estimated Glomerular Filtration Rate based on Serum Creatinine (Overall)	CKDGen_eGFRcrea_Overall	ENSG00000169220	RGS14	Pancreas	7.0715777526	1.53181932906e-12
CKDGen	Estimated Glomerular Filtration Rate based on Serum Creatinine (Overall)	CKDGen_eGFRcrea_Overall	ENSG00000072134	EPN2	Pancreas	6.65156126022	2.90000099004e-11
CKDGen	Estimated Glomerular Filtration Rate based on Serum Creatinine (Overall)	CKDGen_eGFRcrea_Overall	ENSG00000135211	TMEM60	Pancreas	6.61352525701	3.75273934989e-11
CKDGen	Estimated Glomerular Filtration Rate based on Serum Creatinine (Overall)	CKDGen_eGFRcrea_Overall	ENSG00000144034	TPRKB	Pancreas	-6.47782400715	9.30547990687e-11
CKDGen	Estimated Glomerular Filtration Rate based on Serum Creatinine (Overall)	CKDGen_eGFRcrea_Overall	ENSG00000204147	ASAH2B	Pancreas	5.94268847905	2.80384974452e-09
CKDGen	Estimated Glomerular Filtration Rate based on Serum Creatinine (Overall)	CKDGen_eGFRcrea_Overall	ENSG00000189157	FAM47E	Pancreas	5.89217966368	3.81134452535e-09
CKDGen	Estimated Glomerular Filtration Rate based on Serum Creatinine (Overall)	CKDGen_eGFRcrea_Overall	ENSG00000101460	MAP1LC3A	Pancreas	-5.58145605048	2.38513328196e-08
CKDGen	Estimated Glomerular Filtration Rate based on Serum Creatinine (Overall)	CKDGen_eGFRcrea_Overall	ENSG00000121989	ACVR2A	Pancreas	-5.40484444514	6.4864660919e-08
CKDGen	Estimated Glomerular Filtration Rate based on Serum Creatinine (Overall)	CKDGen_eGFRcrea_Overall	ENSG00000188611	ASAH2	Pancreas	-5.33447258646	9.58226623878e-08
CKDGen	Estimated Glomerular Filtration Rate based on Serum Creatinine (Overall)	CKDGen_eGFRcrea_Overall	ENSG00000125995	ROMO1	Pancreas	5.15521036677	2.53346348451e-07
CKDGen	Estimated Glomerular Filtration Rate based on Serum Creatinine (Overall)	CKDGen_eGFRcrea_Overall	ENSG00000171766	GATM	Pituitary	8.01220051324	1.12673964827e-15
CKDGen	Estimated Glomerular Filtration Rate based on Serum Creatinine (Overall)	CKDGen_eGFRcrea_Overall	ENSG00000137860	SLC28A2	Pituitary	7.37559517062	1.6361247297e-13
CKDGen	Estimated Glomerular Filtration Rate based on Serum Creatinine (Overall)	CKDGen_eGFRcrea_Overall	ENSG00000169220	RGS14	Pituitary	6.76360505887	1.34599687889e-11
CKDGen	Estimated Glomerular Filtration Rate based on Serum Creatinine (Overall)	CKDGen_eGFRcrea_Overall	ENSG00000189157	FAM47E	Pituitary	6.61875955049	3.622254749e-11
CKDGen	Estimated Glomerular Filtration Rate based on Serum Creatinine (Overall)	CKDGen_eGFRcrea_Overall	ENSG00000135211	TMEM60	Pituitary	6.36237808312	1.98653707756e-10
CKDGen	Estimated Glomerular Filtration Rate based on Serum Creatinine (Overall)	CKDGen_eGFRcrea_Overall	ENSG00000163749	CCDC158	Pituitary	6.10716036906	1.014193226e-09
CKDGen	Estimated Glomerular Filtration Rate based on Serum Creatinine (Overall)	CKDGen_eGFRcrea_Overall	ENSG00000101460	MAP1LC3A	Pituitary	-5.56038306715	2.69183157318e-08
CKDGen	Estimated Glomerular Filtration Rate based on Serum Creatinine (Overall)	CKDGen_eGFRcrea_Overall	ENSG00000204147	ASAH2B	Pituitary	5.16369999644	2.4211563119e-07
CKDGen	Estimated Glomerular Filtration Rate based on Serum Creatinine (Overall)	CKDGen_eGFRcrea_Overall	ENSG00000171763	SPATA5L1	Prostate	-11.2962998387	1.3686398071e-29
CKDGen	Estimated Glomerular Filtration Rate based on Serum Creatinine (Overall)	CKDGen_eGFRcrea_Overall	ENSG00000144035	NAT8	Prostate	7.8062090815	5.89337822201e-15
CKDGen	Estimated Glomerular Filtration Rate based on Serum Creatinine (Overall)	CKDGen_eGFRcrea_Overall	ENSG00000189157	FAM47E	Prostate	6.80454003731	1.01372594101e-11
CKDGen	Estimated Glomerular Filtration Rate based on Serum Creatinine (Overall)	CKDGen_eGFRcrea_Overall	ENSG00000204147	ASAH2B	Prostate	6.06177848902	1.34624539734e-09
CKDGen	Estimated Glomerular Filtration Rate based on Serum Creatinine (Overall)	CKDGen_eGFRcrea_Overall	ENSG00000101460	MAP1LC3A	Prostate	-5.84362479628	5.10770012545e-09
CKDGen	Estimated Glomerular Filtration Rate based on Serum Creatinine (Overall)	CKDGen_eGFRcrea_Overall	ENSG00000088298	EDEM2	Prostate	5.81698269043	5.99193439097e-09
CKDGen	Estimated Glomerular Filtration Rate based on Serum Creatinine (Overall)	CKDGen_eGFRcrea_Overall	ENSG00000171763	SPATA5L1	Skin_Not_Sun_Exposed_Suprapubic	-10.424615408	1.91432218066e-25
CKDGen	Estimated Glomerular Filtration Rate based on Serum Creatinine (Overall)	CKDGen_eGFRcrea_Overall	ENSG00000144035	NAT8	Skin_Not_Sun_Exposed_Suprapubic	7.59169135425	3.15756427349e-14
CKDGen	Estimated Glomerular Filtration Rate based on Serum Creatinine (Overall)	CKDGen_eGFRcrea_Overall	ENSG00000169220	RGS14	Skin_Not_Sun_Exposed_Suprapubic	6.57509037148	4.86236265938e-11
CKDGen	Estimated Glomerular Filtration Rate based on Serum Creatinine (Overall)	CKDGen_eGFRcrea_Overall	ENSG00000143412	ANXA9	Skin_Not_Sun_Exposed_Suprapubic	-6.11839899405	9.45201633485e-10
CKDGen	Estimated Glomerular Filtration Rate based on Serum Creatinine (Overall)	CKDGen_eGFRcrea_Overall	ENSG00000021488	SLC7A9	Skin_Not_Sun_Exposed_Suprapubic	5.59672198818	2.18442570427e-08
CKDGen	Estimated Glomerular Filtration Rate based on Serum Creatinine (Overall)	CKDGen_eGFRcrea_Overall	ENSG00000173327	MAP3K11	Skin_Not_Sun_Exposed_Suprapubic	-5.46036988253	4.7514361735e-08
CKDGen	Estimated Glomerular Filtration Rate based on Serum Creatinine (Overall)	CKDGen_eGFRcrea_Overall	ENSG00000204147	ASAH2B	Skin_Not_Sun_Exposed_Suprapubic	5.35266383771	8.66687694081e-08
CKDGen	Estimated Glomerular Filtration Rate based on Serum Creatinine (Overall)	CKDGen_eGFRcrea_Overall	ENSG00000118804	FAM47E-STBD1	Skin_Not_Sun_Exposed_Suprapubic	-5.24013807289	1.60456495494e-07
CKDGen	Estimated Glomerular Filtration Rate based on Serum Creatinine (Overall)	CKDGen_eGFRcrea_Overall	ENSG00000138758	SEPT11	Skin_Not_Sun_Exposed_Suprapubic	5.23628595968	1.63840043516e-07
CKDGen	Estimated Glomerular Filtration Rate based on Serum Creatinine (Overall)	CKDGen_eGFRcrea_Overall	ENSG00000171766	GATM	Skin_Sun_Exposed_Lower_leg	11.6447834221	2.43940567255e-31
CKDGen	Estimated Glomerular Filtration Rate based on Serum Creatinine (Overall)	CKDGen_eGFRcrea_Overall	ENSG00000171763	SPATA5L1	Skin_Sun_Exposed_Lower_leg	-10.5871639584	3.4179043164e-26
CKDGen	Estimated Glomerular Filtration Rate based on Serum Creatinine (Overall)	CKDGen_eGFRcrea_Overall	ENSG00000131183	SLC34A1	Skin_Sun_Exposed_Lower_leg	-9.58182791441	9.53423600183e-22
CKDGen	Estimated Glomerular Filtration Rate based on Serum Creatinine (Overall)	CKDGen_eGFRcrea_Overall	ENSG00000144035	NAT8	Skin_Sun_Exposed_Lower_leg	8.77689578107	1.68048594824e-18
CKDGen	Estimated Glomerular Filtration Rate based on Serum Creatinine (Overall)	CKDGen_eGFRcrea_Overall	ENSG00000118804	FAM47E-STBD1	Skin_Sun_Exposed_Lower_leg	-7.978965896	1.47564336489e-15
CKDGen	Estimated Glomerular Filtration Rate based on Serum Creatinine (Overall)	CKDGen_eGFRcrea_Overall	ENSG00000169220	RGS14	Skin_Sun_Exposed_Lower_leg	7.45466177107	9.00986650619e-14
CKDGen	Estimated Glomerular Filtration Rate based on Serum Creatinine (Overall)	CKDGen_eGFRcrea_Overall	ENSG00000116127	ALMS1	Skin_Sun_Exposed_Lower_leg	7.12932808225	1.00860066203e-12
CKDGen	Estimated Glomerular Filtration Rate based on Serum Creatinine (Overall)	CKDGen_eGFRcrea_Overall	ENSG00000142494	SLC47A1	Skin_Sun_Exposed_Lower_leg	6.65334702019	2.86501591821e-11
CKDGen	Estimated Glomerular Filtration Rate based on Serum Creatinine (Overall)	CKDGen_eGFRcrea_Overall	ENSG00000021488	SLC7A9	Skin_Sun_Exposed_Lower_leg	6.60436769001	3.99217569029e-11
CKDGen	Estimated Glomerular Filtration Rate based on Serum Creatinine (Overall)	CKDGen_eGFRcrea_Overall	ENSG00000079785	DDX1	Skin_Sun_Exposed_Lower_leg	-6.22536085852	4.80448881803e-10
CKDGen	Estimated Glomerular Filtration Rate based on Serum Creatinine (Overall)	CKDGen_eGFRcrea_Overall	ENSG00000101460	MAP1LC3A	Skin_Sun_Exposed_Lower_leg	-6.15446061472	7.53334417916e-10
CKDGen	Estimated Glomerular Filtration Rate based on Serum Creatinine (Overall)	CKDGen_eGFRcrea_Overall	ENSG00000078747	ITCH	Skin_Sun_Exposed_Lower_leg	5.58095461112	2.3920206612e-08
CKDGen	Estimated Glomerular Filtration Rate based on Serum Creatinine (Overall)	CKDGen_eGFRcrea_Overall	ENSG00000204147	ASAH2B	Skin_Sun_Exposed_Lower_leg	5.57039854062	2.54157286811e-08
CKDGen	Estimated Glomerular Filtration Rate based on Serum Creatinine (Overall)	CKDGen_eGFRcrea_Overall	ENSG00000143412	ANXA9	Skin_Sun_Exposed_Lower_leg	-5.52364489159	3.32038227363e-08
CKDGen	Estimated Glomerular Filtration Rate based on Serum Creatinine (Overall)	CKDGen_eGFRcrea_Overall	ENSG00000135211	TMEM60	Skin_Sun_Exposed_Lower_leg	5.48139444332	4.21986470148e-08
CKDGen	Estimated Glomerular Filtration Rate based on Serum Creatinine (Overall)	CKDGen_eGFRcrea_Overall	ENSG00000213347	MXD3	Skin_Sun_Exposed_Lower_leg	5.39131232204	6.99449853521e-08
CKDGen	Estimated Glomerular Filtration Rate based on Serum Creatinine (Overall)	CKDGen_eGFRcrea_Overall	ENSG00000171763	SPATA5L1	Small_Intestine_Terminal_Ileum	-11.9509111291	6.42173094416e-33
CKDGen	Estimated Glomerular Filtration Rate based on Serum Creatinine (Overall)	CKDGen_eGFRcrea_Overall	ENSG00000108306	FBXL20	Small_Intestine_Terminal_Ileum	-7.879496248	3.28703566216e-15
CKDGen	Estimated Glomerular Filtration Rate based on Serum Creatinine (Overall)	CKDGen_eGFRcrea_Overall	ENSG00000169220	RGS14	Small_Intestine_Terminal_Ileum	7.04478478978	1.8574837013e-12
CKDGen	Estimated Glomerular Filtration Rate based on Serum Creatinine (Overall)	CKDGen_eGFRcrea_Overall	ENSG00000101460	MAP1LC3A	Small_Intestine_Terminal_Ileum	-5.7373951822	9.61437440518e-09
CKDGen	Estimated Glomerular Filtration Rate based on Serum Creatinine (Overall)	CKDGen_eGFRcrea_Overall	ENSG00000204147	ASAH2B	Small_Intestine_Terminal_Ileum	5.62378684528	1.86816145281e-08
CKDGen	Estimated Glomerular Filtration Rate based on Serum Creatinine (Overall)	CKDGen_eGFRcrea_Overall	ENSG00000078814	MYH7B	Small_Intestine_Terminal_Ileum	-5.33950556799	9.32004075709e-08
CKDGen	Estimated Glomerular Filtration Rate based on Serum Creatinine (Overall)	CKDGen_eGFRcrea_Overall	ENSG00000054282	SDCCAG8	Spleen	-6.28388153013	3.30222389289e-10
CKDGen	Estimated Glomerular Filtration Rate based on Serum Creatinine (Overall)	CKDGen_eGFRcrea_Overall	ENSG00000182264	IZUMO1	Spleen	-5.53675752018	3.08122666746e-08
CKDGen	Estimated Glomerular Filtration Rate based on Serum Creatinine (Overall)	CKDGen_eGFRcrea_Overall	ENSG00000173327	MAP3K11	Spleen	-5.24982075284	1.52247283333e-07
CKDGen	Estimated Glomerular Filtration Rate based on Serum Creatinine (Overall)	CKDGen_eGFRcrea_Overall	ENSG00000171763	SPATA5L1	Stomach	-11.8203323587	3.06469654296e-32
CKDGen	Estimated Glomerular Filtration Rate based on Serum Creatinine (Overall)	CKDGen_eGFRcrea_Overall	ENSG00000171766	GATM	Stomach	9.37078993687	7.19916844661e-21
CKDGen	Estimated Glomerular Filtration Rate based on Serum Creatinine (Overall)	CKDGen_eGFRcrea_Overall	ENSG00000169220	RGS14	Stomach	8.0200237136	1.05724752804e-15
CKDGen	Estimated Glomerular Filtration Rate based on Serum Creatinine (Overall)	CKDGen_eGFRcrea_Overall	ENSG00000118804	FAM47E-STBD1	Stomach	-7.20368098718	5.86083982471e-13
CKDGen	Estimated Glomerular Filtration Rate based on Serum Creatinine (Overall)	CKDGen_eGFRcrea_Overall	ENSG00000146094	DOK3	Stomach	-6.58222601302	4.63456341789e-11
CKDGen	Estimated Glomerular Filtration Rate based on Serum Creatinine (Overall)	CKDGen_eGFRcrea_Overall	ENSG00000144034	TPRKB	Stomach	-6.57952957314	4.71939039009e-11
CKDGen	Estimated Glomerular Filtration Rate based on Serum Creatinine (Overall)	CKDGen_eGFRcrea_Overall	ENSG00000109332	UBE2D3	Stomach	-5.87255454362	4.29130447649e-09
CKDGen	Estimated Glomerular Filtration Rate based on Serum Creatinine (Overall)	CKDGen_eGFRcrea_Overall	ENSG00000073605	GSDMB	Stomach	5.63080808143	1.79367231572e-08
CKDGen	Estimated Glomerular Filtration Rate based on Serum Creatinine (Overall)	CKDGen_eGFRcrea_Overall	ENSG00000105538	RASIP1	Stomach	-5.5118368793	3.55107958669e-08
CKDGen	Estimated Glomerular Filtration Rate based on Serum Creatinine (Overall)	CKDGen_eGFRcrea_Overall	ENSG00000101460	MAP1LC3A	Stomach	-5.36250201971	8.2077050481e-08
CKDGen	Estimated Glomerular Filtration Rate based on Serum Creatinine (Overall)	CKDGen_eGFRcrea_Overall	ENSG00000161395	PGAP3	Stomach	5.2640045249	1.40950977967e-07
CKDGen	Estimated Glomerular Filtration Rate based on Serum Creatinine (Overall)	CKDGen_eGFRcrea_Overall	ENSG00000159167	STC1	Stomach	-5.25004334758	1.52063422553e-07
CKDGen	Estimated Glomerular Filtration Rate based on Serum Creatinine (Overall)	CKDGen_eGFRcrea_Overall	ENSG00000185880	TRIM69	Testis	12.0059997296	3.30446423015e-33
CKDGen	Estimated Glomerular Filtration Rate based on Serum Creatinine (Overall)	CKDGen_eGFRcrea_Overall	ENSG00000171763	SPATA5L1	Testis	-11.5830594172	5.02211324905e-31
CKDGen	Estimated Glomerular Filtration Rate based on Serum Creatinine (Overall)	CKDGen_eGFRcrea_Overall	ENSG00000169340	PDILT	Testis	7.60659808126	2.81404690841e-14
CKDGen	Estimated Glomerular Filtration Rate based on Serum Creatinine (Overall)	CKDGen_eGFRcrea_Overall	ENSG00000169220	RGS14	Testis	7.03977371499	1.92552279799e-12
CKDGen	Estimated Glomerular Filtration Rate based on Serum Creatinine (Overall)	CKDGen_eGFRcrea_Overall	ENSG00000144034	TPRKB	Testis	-6.80263431079	1.02723169231e-11
CKDGen	Estimated Glomerular Filtration Rate based on Serum Creatinine (Overall)	CKDGen_eGFRcrea_Overall	ENSG00000143412	ANXA9	Testis	-6.56730920493	5.123259223e-11
CKDGen	Estimated Glomerular Filtration Rate based on Serum Creatinine (Overall)	CKDGen_eGFRcrea_Overall	ENSG00000166920	C15orf48	Testis	6.24939645608	4.12041795855e-10
CKDGen	Estimated Glomerular Filtration Rate based on Serum Creatinine (Overall)	CKDGen_eGFRcrea_Overall	ENSG00000107242	PIP5K1B	Testis	6.22453866311	4.82975037354e-10
CKDGen	Estimated Glomerular Filtration Rate based on Serum Creatinine (Overall)	CKDGen_eGFRcrea_Overall	ENSG00000109320	NFKB1	Testis	-5.97275752751	2.33276488276e-09
CKDGen	Estimated Glomerular Filtration Rate based on Serum Creatinine (Overall)	CKDGen_eGFRcrea_Overall	ENSG00000166415	WDR72	Testis	5.86838136506	4.40070107036e-09
CKDGen	Estimated Glomerular Filtration Rate based on Serum Creatinine (Overall)	CKDGen_eGFRcrea_Overall	ENSG00000109323	MANBA	Testis	-5.76845836639	7.99999706862e-09
CKDGen	Estimated Glomerular Filtration Rate based on Serum Creatinine (Overall)	CKDGen_eGFRcrea_Overall	ENSG00000115216	NRBP1	Testis	5.68429772723	1.31351279842e-08
CKDGen	Estimated Glomerular Filtration Rate based on Serum Creatinine (Overall)	CKDGen_eGFRcrea_Overall	ENSG00000101460	MAP1LC3A	Testis	-5.67744340787	1.3672273757e-08
CKDGen	Estimated Glomerular Filtration Rate based on Serum Creatinine (Overall)	CKDGen_eGFRcrea_Overall	ENSG00000105538	RASIP1	Testis	-5.41145363811	6.2515180643e-08
CKDGen	Estimated Glomerular Filtration Rate based on Serum Creatinine (Overall)	CKDGen_eGFRcrea_Overall	ENSG00000182264	IZUMO1	Testis	-5.37007104478	7.87056296864e-08
CKDGen	Estimated Glomerular Filtration Rate based on Serum Creatinine (Overall)	CKDGen_eGFRcrea_Overall	ENSG00000124074	ENKD1	Testis	-5.19026041031	2.10000176954e-07
CKDGen	Estimated Glomerular Filtration Rate based on Serum Creatinine (Overall)	CKDGen_eGFRcrea_Overall	ENSG00000171766	GATM	Thyroid	13.6875484956	1.20506785816e-42
CKDGen	Estimated Glomerular Filtration Rate based on Serum Creatinine (Overall)	CKDGen_eGFRcrea_Overall	ENSG00000171763	SPATA5L1	Thyroid	-12.0587980908	1.74308060153e-33
CKDGen	Estimated Glomerular Filtration Rate based on Serum Creatinine (Overall)	CKDGen_eGFRcrea_Overall	ENSG00000163749	CCDC158	Thyroid	10.9390433472	7.49869642791e-28
CKDGen	Estimated Glomerular Filtration Rate based on Serum Creatinine (Overall)	CKDGen_eGFRcrea_Overall	ENSG00000144035	NAT8	Thyroid	9.12099060589	7.44407501633e-20
CKDGen	Estimated Glomerular Filtration Rate based on Serum Creatinine (Overall)	CKDGen_eGFRcrea_Overall	ENSG00000137860	SLC28A2	Thyroid	9.07471392633	1.13976511082e-19
CKDGen	Estimated Glomerular Filtration Rate based on Serum Creatinine (Overall)	CKDGen_eGFRcrea_Overall	ENSG00000118804	FAM47E-STBD1	Thyroid	-8.60258301201	7.79417410209e-18
CKDGen	Estimated Glomerular Filtration Rate based on Serum Creatinine (Overall)	CKDGen_eGFRcrea_Overall	ENSG00000169220	RGS14	Thyroid	7.73659818307	1.0211213314e-14
CKDGen	Estimated Glomerular Filtration Rate based on Serum Creatinine (Overall)	CKDGen_eGFRcrea_Overall	ENSG00000189157	FAM47E	Thyroid	6.87943103612	6.00920800353e-12
CKDGen	Estimated Glomerular Filtration Rate based on Serum Creatinine (Overall)	CKDGen_eGFRcrea_Overall	ENSG00000172818	OVOL1	Thyroid	6.54061955812	6.12644974947e-11
CKDGen	Estimated Glomerular Filtration Rate based on Serum Creatinine (Overall)	CKDGen_eGFRcrea_Overall	ENSG00000010379	SLC6A13	Thyroid	-6.30783290729	2.82969461992e-10
CKDGen	Estimated Glomerular Filtration Rate based on Serum Creatinine (Overall)	CKDGen_eGFRcrea_Overall	ENSG00000144034	TPRKB	Thyroid	-6.25371658829	4.00798065984e-10
CKDGen	Estimated Glomerular Filtration Rate based on Serum Creatinine (Overall)	CKDGen_eGFRcrea_Overall	ENSG00000054282	SDCCAG8	Thyroid	-6.2057690854	5.44300508343e-10
CKDGen	Estimated Glomerular Filtration Rate based on Serum Creatinine (Overall)	CKDGen_eGFRcrea_Overall	ENSG00000197136	PCNXL3	Thyroid	-6.19110986031	5.97420503009e-10
CKDGen	Estimated Glomerular Filtration Rate based on Serum Creatinine (Overall)	CKDGen_eGFRcrea_Overall	ENSG00000204147	ASAH2B	Thyroid	6.01848732132	1.7605450035e-09
CKDGen	Estimated Glomerular Filtration Rate based on Serum Creatinine (Overall)	CKDGen_eGFRcrea_Overall	ENSG00000142494	SLC47A1	Thyroid	6.00297468322	1.93734836194e-09
CKDGen	Estimated Glomerular Filtration Rate based on Serum Creatinine (Overall)	CKDGen_eGFRcrea_Overall	ENSG00000101460	MAP1LC3A	Thyroid	-5.91046700533	3.41139180894e-09
CKDGen	Estimated Glomerular Filtration Rate based on Serum Creatinine (Overall)	CKDGen_eGFRcrea_Overall	ENSG00000116138	DNAJC16	Thyroid	-5.83746814728	5.30000228261e-09
CKDGen	Estimated Glomerular Filtration Rate based on Serum Creatinine (Overall)	CKDGen_eGFRcrea_Overall	ENSG00000078814	MYH7B	Thyroid	-5.74073754478	9.42650897613e-09
CKDGen	Estimated Glomerular Filtration Rate based on Serum Creatinine (Overall)	CKDGen_eGFRcrea_Overall	ENSG00000145354	CISD2	Thyroid	-5.72624027951	1.02680763354e-08
CKDGen	Estimated Glomerular Filtration Rate based on Serum Creatinine (Overall)	CKDGen_eGFRcrea_Overall	ENSG00000129757	CDKN1C	Thyroid	5.70468372531	1.16559310689e-08
CKDGen	Estimated Glomerular Filtration Rate based on Serum Creatinine (Overall)	CKDGen_eGFRcrea_Overall	ENSG00000115226	FNDC4	Thyroid	-5.68741895233	1.28973778524e-08
CKDGen	Estimated Glomerular Filtration Rate based on Serum Creatinine (Overall)	CKDGen_eGFRcrea_Overall	ENSG00000143412	ANXA9	Thyroid	-5.33189057224	9.71955053543e-08
CKDGen	Estimated Glomerular Filtration Rate based on Serum Creatinine (Overall)	CKDGen_eGFRcrea_Overall	ENSG00000173465	SSSCA1	Thyroid	-5.31384551866	1.0733562207e-07
CKDGen	Estimated Glomerular Filtration Rate based on Serum Creatinine (Overall)	CKDGen_eGFRcrea_Overall	ENSG00000161395	PGAP3	Thyroid	5.30634031701	1.11848052792e-07
CKDGen	Estimated Glomerular Filtration Rate based on Serum Creatinine (Overall)	CKDGen_eGFRcrea_Overall	ENSG00000173327	MAP3K11	Thyroid	-5.28878839377	1.23129235144e-07
CKDGen	Estimated Glomerular Filtration Rate based on Serum Creatinine (Overall)	CKDGen_eGFRcrea_Overall	ENSG00000146067	FAM193B	Thyroid	5.22558922979	1.73601375873e-07
CKDGen	Estimated Glomerular Filtration Rate based on Serum Creatinine (Overall)	CKDGen_eGFRcrea_Overall	ENSG00000170832	USP32	Uterus	-7.81957960129	5.30000385777e-15
CKDGen	Estimated Glomerular Filtration Rate based on Serum Creatinine (Overall)	CKDGen_eGFRcrea_Overall	ENSG00000104154	SLC30A4	Uterus	6.15706359563	7.41060964815e-10
CKDGen	Estimated Glomerular Filtration Rate based on Serum Creatinine (Overall)	CKDGen_eGFRcrea_Overall	ENSG00000101460	MAP1LC3A	Uterus	-6.0034567101	1.93160284399e-09
CKDGen	Estimated Glomerular Filtration Rate based on Serum Creatinine (Overall)	CKDGen_eGFRcrea_Overall	ENSG00000213347	MXD3	Uterus	5.699796857	1.19950277782e-08
CKDGen	Estimated Glomerular Filtration Rate based on Serum Creatinine (Overall)	CKDGen_eGFRcrea_Overall	ENSG00000171766	GATM	Whole_Blood	12.5718334799	3.01646198265e-36
CKDGen	Estimated Glomerular Filtration Rate based on Serum Creatinine (Overall)	CKDGen_eGFRcrea_Overall	ENSG00000171763	SPATA5L1	Whole_Blood	-12.3628884706	4.149729224e-35
CKDGen	Estimated Glomerular Filtration Rate based on Serum Creatinine (Overall)	CKDGen_eGFRcrea_Overall	ENSG00000116127	ALMS1	Whole_Blood	6.9873540526	2.80118719589e-12
CKDGen	Estimated Glomerular Filtration Rate based on Serum Creatinine (Overall)	CKDGen_eGFRcrea_Overall	ENSG00000167258	CDK12	Whole_Blood	6.87729454041	6.09999065644e-12
CKDGen	Estimated Glomerular Filtration Rate based on Serum Creatinine (Overall)	CKDGen_eGFRcrea_Overall	ENSG00000163131	CTSS	Whole_Blood	-6.8541372969	7.17441523724e-12
CKDGen	Estimated Glomerular Filtration Rate based on Serum Creatinine (Overall)	CKDGen_eGFRcrea_Overall	ENSG00000135211	TMEM60	Whole_Blood	5.79639360826	6.77561347589e-09
CKDGen	Estimated Glomerular Filtration Rate based on Serum Creatinine (Overall)	CKDGen_eGFRcrea_Overall	ENSG00000115216	NRBP1	Whole_Blood	5.70873793532	1.13816981804e-08
CKDGen	Estimated Glomerular Filtration Rate based on Serum Creatinine (Overall)	CKDGen_eGFRcrea_Overall	ENSG00000115947	ORC4	Whole_Blood	-5.384779371	7.25335636182e-08
CKDGen	Estimated Glomerular Filtration Rate based on Serum Creatinine (Overall)	CKDGen_eGFRcrea_Overall	ENSG00000054282	SDCCAG8	Whole_Blood	-5.22265098842	1.76379634764e-07
CKDGen	Estimated Glomerular Filtration Rate based on Serum Creatinine (Overall) (without Diabetes Mellitus)	CKDGen_eGFRcrea_nonDM	ENSG00000171763	SPATA5L1	Adipose_Subcutaneous	-12.3092115461	8.08087490785e-35
CKDGen	Estimated Glomerular Filtration Rate based on Serum Creatinine (Overall) (without Diabetes Mellitus)	CKDGen_eGFRcrea_nonDM	ENSG00000137857	DUOX1	Adipose_Subcutaneous	12.0974027398	1.09005626786e-33
CKDGen	Estimated Glomerular Filtration Rate based on Serum Creatinine (Overall) (without Diabetes Mellitus)	CKDGen_eGFRcrea_nonDM	ENSG00000140254	DUOXA1	Adipose_Subcutaneous	10.7096656564	9.169235951e-27
CKDGen	Estimated Glomerular Filtration Rate based on Serum Creatinine (Overall) (without Diabetes Mellitus)	CKDGen_eGFRcrea_nonDM	ENSG00000140279	DUOX2	Adipose_Subcutaneous	9.49622546016	2.17636244564e-21
CKDGen	Estimated Glomerular Filtration Rate based on Serum Creatinine (Overall) (without Diabetes Mellitus)	CKDGen_eGFRcrea_nonDM	ENSG00000144035	NAT8	Adipose_Subcutaneous	8.94253015026	3.80360000467e-19
CKDGen	Estimated Glomerular Filtration Rate based on Serum Creatinine (Overall) (without Diabetes Mellitus)	CKDGen_eGFRcrea_nonDM	ENSG00000169220	RGS14	Adipose_Subcutaneous	7.72201207077	1.14507546626e-14
CKDGen	Estimated Glomerular Filtration Rate based on Serum Creatinine (Overall) (without Diabetes Mellitus)	CKDGen_eGFRcrea_nonDM	ENSG00000101460	MAP1LC3A	Adipose_Subcutaneous	-6.44424523911	1.16177101565e-10
CKDGen	Estimated Glomerular Filtration Rate based on Serum Creatinine (Overall) (without Diabetes Mellitus)	CKDGen_eGFRcrea_nonDM	ENSG00000116127	ALMS1	Adipose_Subcutaneous	6.39398198598	1.61620478037e-10
CKDGen	Estimated Glomerular Filtration Rate based on Serum Creatinine (Overall) (without Diabetes Mellitus)	CKDGen_eGFRcrea_nonDM	ENSG00000163749	CCDC158	Adipose_Subcutaneous	6.25965795109	3.85822778685e-10
CKDGen	Estimated Glomerular Filtration Rate based on Serum Creatinine (Overall) (without Diabetes Mellitus)	CKDGen_eGFRcrea_nonDM	ENSG00000135211	TMEM60	Adipose_Subcutaneous	6.1517168333	7.66486402554e-10
CKDGen	Estimated Glomerular Filtration Rate based on Serum Creatinine (Overall) (without Diabetes Mellitus)	CKDGen_eGFRcrea_nonDM	ENSG00000078747	ITCH	Adipose_Subcutaneous	5.79165739504	6.96952017012e-09
CKDGen	Estimated Glomerular Filtration Rate based on Serum Creatinine (Overall) (without Diabetes Mellitus)	CKDGen_eGFRcrea_nonDM	ENSG00000158792	SPATA2L	Adipose_Subcutaneous	5.60153577464	2.12460926312e-08
CKDGen	Estimated Glomerular Filtration Rate based on Serum Creatinine (Overall) (without Diabetes Mellitus)	CKDGen_eGFRcrea_nonDM	ENSG00000140274	DUOXA2	Adipose_Subcutaneous	5.53810638861	3.05759514882e-08
CKDGen	Estimated Glomerular Filtration Rate based on Serum Creatinine (Overall) (without Diabetes Mellitus)	CKDGen_eGFRcrea_nonDM	ENSG00000138606	SHF	Adipose_Subcutaneous	5.52841345954	3.23139759622e-08
CKDGen	Estimated Glomerular Filtration Rate based on Serum Creatinine (Overall) (without Diabetes Mellitus)	CKDGen_eGFRcrea_nonDM	ENSG00000198945	L3MBTL3	Adipose_Subcutaneous	-5.48211434538	4.20272436919e-08
CKDGen	Estimated Glomerular Filtration Rate based on Serum Creatinine (Overall) (without Diabetes Mellitus)	CKDGen_eGFRcrea_nonDM	ENSG00000021488	SLC7A9	Adipose_Subcutaneous	5.38791573628	7.12794547201e-08
CKDGen	Estimated Glomerular Filtration Rate based on Serum Creatinine (Overall) (without Diabetes Mellitus)	CKDGen_eGFRcrea_nonDM	ENSG00000160867	FGFR4	Adipose_Subcutaneous	5.16604199371	2.39103093006e-07
CKDGen	Estimated Glomerular Filtration Rate based on Serum Creatinine (Overall) (without Diabetes Mellitus)	CKDGen_eGFRcrea_nonDM	ENSG00000171763	SPATA5L1	Adipose_Visceral_Omentum	-10.0498784888	9.19807674273e-24
CKDGen	Estimated Glomerular Filtration Rate based on Serum Creatinine (Overall) (without Diabetes Mellitus)	CKDGen_eGFRcrea_nonDM	ENSG00000163749	CCDC158	Adipose_Visceral_Omentum	7.56442307285	3.89589811284e-14
CKDGen	Estimated Glomerular Filtration Rate based on Serum Creatinine (Overall) (without Diabetes Mellitus)	CKDGen_eGFRcrea_nonDM	ENSG00000142494	SLC47A1	Adipose_Visceral_Omentum	7.31513635568	2.57120165861e-13
CKDGen	Estimated Glomerular Filtration Rate based on Serum Creatinine (Overall) (without Diabetes Mellitus)	CKDGen_eGFRcrea_nonDM	ENSG00000101460	MAP1LC3A	Adipose_Visceral_Omentum	-6.20673161159	5.40978696969e-10
CKDGen	Estimated Glomerular Filtration Rate based on Serum Creatinine (Overall) (without Diabetes Mellitus)	CKDGen_eGFRcrea_nonDM	ENSG00000101000	PROCR	Adipose_Visceral_Omentum	5.82193274285	5.81709598576e-09
CKDGen	Estimated Glomerular Filtration Rate based on Serum Creatinine (Overall) (without Diabetes Mellitus)	CKDGen_eGFRcrea_nonDM	ENSG00000116127	ALMS1	Adipose_Visceral_Omentum	5.78396900809	7.29583893196e-09
CKDGen	Estimated Glomerular Filtration Rate based on Serum Creatinine (Overall) (without Diabetes Mellitus)	CKDGen_eGFRcrea_nonDM	ENSG00000021488	SLC7A9	Adipose_Visceral_Omentum	5.74427992547	9.23129682344e-09
CKDGen	Estimated Glomerular Filtration Rate based on Serum Creatinine (Overall) (without Diabetes Mellitus)	CKDGen_eGFRcrea_nonDM	ENSG00000161395	PGAP3	Adipose_Visceral_Omentum	5.49121388659	3.99180577845e-08
CKDGen	Estimated Glomerular Filtration Rate based on Serum Creatinine (Overall) (without Diabetes Mellitus)	CKDGen_eGFRcrea_nonDM	ENSG00000127947	PTPN12	Adipose_Visceral_Omentum	5.2665555915	1.39007166048e-07
CKDGen	Estimated Glomerular Filtration Rate based on Serum Creatinine (Overall) (without Diabetes Mellitus)	CKDGen_eGFRcrea_nonDM	ENSG00000173327	MAP3K11	Adipose_Visceral_Omentum	-5.26139156191	1.42969198654e-07
CKDGen	Estimated Glomerular Filtration Rate based on Serum Creatinine (Overall) (without Diabetes Mellitus)	CKDGen_eGFRcrea_nonDM	ENSG00000163584	RPL22L1	Adipose_Visceral_Omentum	-5.23611634842	1.6399059831e-07
CKDGen	Estimated Glomerular Filtration Rate based on Serum Creatinine (Overall) (without Diabetes Mellitus)	CKDGen_eGFRcrea_nonDM	ENSG00000171763	SPATA5L1	Adrenal_Gland	-11.9173446766	9.61234783052e-33
CKDGen	Estimated Glomerular Filtration Rate based on Serum Creatinine (Overall) (without Diabetes Mellitus)	CKDGen_eGFRcrea_nonDM	ENSG00000137860	SLC28A2	Adrenal_Gland	10.4910060165	9.50113209025e-26
CKDGen	Estimated Glomerular Filtration Rate based on Serum Creatinine (Overall) (without Diabetes Mellitus)	CKDGen_eGFRcrea_nonDM	ENSG00000171766	GATM	Adrenal_Gland	10.3556212964	3.94616132407e-25
CKDGen	Estimated Glomerular Filtration Rate based on Serum Creatinine (Overall) (without Diabetes Mellitus)	CKDGen_eGFRcrea_nonDM	ENSG00000169220	RGS14	Adrenal_Gland	7.39541335493	1.40969055815e-13
CKDGen	Estimated Glomerular Filtration Rate based on Serum Creatinine (Overall) (without Diabetes Mellitus)	CKDGen_eGFRcrea_nonDM	ENSG00000125686	MED1	Adrenal_Gland	6.24131018208	4.33920790787e-10
CKDGen	Estimated Glomerular Filtration Rate based on Serum Creatinine (Overall) (without Diabetes Mellitus)	CKDGen_eGFRcrea_nonDM	ENSG00000204147	ASAH2B	Adrenal_Gland	6.19516681556	5.82233323497e-10
CKDGen	Estimated Glomerular Filtration Rate based on Serum Creatinine (Overall) (without Diabetes Mellitus)	CKDGen_eGFRcrea_nonDM	ENSG00000182264	IZUMO1	Adrenal_Gland	-5.52358543388	3.32150665974e-08
CKDGen	Estimated Glomerular Filtration Rate based on Serum Creatinine (Overall) (without Diabetes Mellitus)	CKDGen_eGFRcrea_nonDM	ENSG00000171763	SPATA5L1	Artery_Aorta	-12.6708433003	8.57871488359e-37
CKDGen	Estimated Glomerular Filtration Rate based on Serum Creatinine (Overall) (without Diabetes Mellitus)	CKDGen_eGFRcrea_nonDM	ENSG00000163749	CCDC158	Artery_Aorta	9.62374118626	6.34793898512e-22
CKDGen	Estimated Glomerular Filtration Rate based on Serum Creatinine (Overall) (without Diabetes Mellitus)	CKDGen_eGFRcrea_nonDM	ENSG00000107242	PIP5K1B	Artery_Aorta	7.28638179678	3.1838987906e-13
CKDGen	Estimated Glomerular Filtration Rate based on Serum Creatinine (Overall) (without Diabetes Mellitus)	CKDGen_eGFRcrea_nonDM	ENSG00000187866	FAM122A	Artery_Aorta	7.23427161645	4.68034231038e-13
CKDGen	Estimated Glomerular Filtration Rate based on Serum Creatinine (Overall) (without Diabetes Mellitus)	CKDGen_eGFRcrea_nonDM	ENSG00000169220	RGS14	Artery_Aorta	7.22828054041	4.89147477619e-13
CKDGen	Estimated Glomerular Filtration Rate based on Serum Creatinine (Overall) (without Diabetes Mellitus)	CKDGen_eGFRcrea_nonDM	ENSG00000161395	PGAP3	Artery_Aorta	6.77567954262	1.23822864099e-11
CKDGen	Estimated Glomerular Filtration Rate based on Serum Creatinine (Overall) (without Diabetes Mellitus)	CKDGen_eGFRcrea_nonDM	ENSG00000101460	MAP1LC3A	Artery_Aorta	-6.00226825277	1.94579875074e-09
CKDGen	Estimated Glomerular Filtration Rate based on Serum Creatinine (Overall) (without Diabetes Mellitus)	CKDGen_eGFRcrea_nonDM	ENSG00000021488	SLC7A9	Artery_Aorta	5.98814226746	2.12251369728e-09
CKDGen	Estimated Glomerular Filtration Rate based on Serum Creatinine (Overall) (without Diabetes Mellitus)	CKDGen_eGFRcrea_nonDM	ENSG00000144035	NAT8	Artery_Aorta	5.86885684142	4.38810113625e-09
CKDGen	Estimated Glomerular Filtration Rate based on Serum Creatinine (Overall) (without Diabetes Mellitus)	CKDGen_eGFRcrea_nonDM	ENSG00000204147	ASAH2B	Artery_Aorta	5.85506178606	4.7683271059e-09
CKDGen	Estimated Glomerular Filtration Rate based on Serum Creatinine (Overall) (without Diabetes Mellitus)	CKDGen_eGFRcrea_nonDM	ENSG00000167258	CDK12	Artery_Aorta	-5.78951620709	7.05894458505e-09
CKDGen	Estimated Glomerular Filtration Rate based on Serum Creatinine (Overall) (without Diabetes Mellitus)	CKDGen_eGFRcrea_nonDM	ENSG00000135211	TMEM60	Artery_Aorta	5.66983762932	1.42932914594e-08
CKDGen	Estimated Glomerular Filtration Rate based on Serum Creatinine (Overall) (without Diabetes Mellitus)	CKDGen_eGFRcrea_nonDM	ENSG00000213347	MXD3	Artery_Aorta	5.27302968185	1.34189850406e-07
CKDGen	Estimated Glomerular Filtration Rate based on Serum Creatinine (Overall) (without Diabetes Mellitus)	CKDGen_eGFRcrea_nonDM	ENSG00000169223	LMAN2	Artery_Aorta	-5.26308625111	1.41657080678e-07
CKDGen	Estimated Glomerular Filtration Rate based on Serum Creatinine (Overall) (without Diabetes Mellitus)	CKDGen_eGFRcrea_nonDM	ENSG00000171763	SPATA5L1	Artery_Coronary	-10.3750004007	3.22211031801e-25
CKDGen	Estimated Glomerular Filtration Rate based on Serum Creatinine (Overall) (without Diabetes Mellitus)	CKDGen_eGFRcrea_nonDM	ENSG00000140279	DUOX2	Artery_Coronary	5.72407223459	1.04000496087e-08
CKDGen	Estimated Glomerular Filtration Rate based on Serum Creatinine (Overall) (without Diabetes Mellitus)	CKDGen_eGFRcrea_nonDM	ENSG00000187866	FAM122A	Artery_Coronary	5.68678794696	1.29451031338e-08
CKDGen	Estimated Glomerular Filtration Rate based on Serum Creatinine (Overall) (without Diabetes Mellitus)	CKDGen_eGFRcrea_nonDM	ENSG00000169220	RGS14	Artery_Coronary	5.55435027373	2.78646234533e-08
CKDGen	Estimated Glomerular Filtration Rate based on Serum Creatinine (Overall) (without Diabetes Mellitus)	CKDGen_eGFRcrea_nonDM	ENSG00000127947	PTPN12	Artery_Coronary	5.36093053572	8.27943525214e-08
CKDGen	Estimated Glomerular Filtration Rate based on Serum Creatinine (Overall) (without Diabetes Mellitus)	CKDGen_eGFRcrea_nonDM	ENSG00000101460	MAP1LC3A	Artery_Coronary	-5.25075281469	1.51478842408e-07
CKDGen	Estimated Glomerular Filtration Rate based on Serum Creatinine (Overall) (without Diabetes Mellitus)	CKDGen_eGFRcrea_nonDM	ENSG00000171763	SPATA5L1	Artery_Tibial	-12.7207313599	4.53594633744e-37
CKDGen	Estimated Glomerular Filtration Rate based on Serum Creatinine (Overall) (without Diabetes Mellitus)	CKDGen_eGFRcrea_nonDM	ENSG00000171766	GATM	Artery_Tibial	-12.6883238646	6.863900369e-37
CKDGen	Estimated Glomerular Filtration Rate based on Serum Creatinine (Overall) (without Diabetes Mellitus)	CKDGen_eGFRcrea_nonDM	ENSG00000137857	DUOX1	Artery_Tibial	10.7850745847	4.04914730676e-27
CKDGen	Estimated Glomerular Filtration Rate based on Serum Creatinine (Overall) (without Diabetes Mellitus)	CKDGen_eGFRcrea_nonDM	ENSG00000163749	CCDC158	Artery_Tibial	9.18681854897	4.04631524344e-20
CKDGen	Estimated Glomerular Filtration Rate based on Serum Creatinine (Overall) (without Diabetes Mellitus)	CKDGen_eGFRcrea_nonDM	ENSG00000144035	NAT8	Artery_Tibial	8.64756628437	5.26093448164e-18
CKDGen	Estimated Glomerular Filtration Rate based on Serum Creatinine (Overall) (without Diabetes Mellitus)	CKDGen_eGFRcrea_nonDM	ENSG00000140279	DUOX2	Artery_Tibial	8.33092924102	8.02102626398e-17
CKDGen	Estimated Glomerular Filtration Rate based on Serum Creatinine (Overall) (without Diabetes Mellitus)	CKDGen_eGFRcrea_nonDM	ENSG00000169220	RGS14	Artery_Tibial	7.8438831322	4.36823663245e-15
CKDGen	Estimated Glomerular Filtration Rate based on Serum Creatinine (Overall) (without Diabetes Mellitus)	CKDGen_eGFRcrea_nonDM	ENSG00000118804	FAM47E-STBD1	Artery_Tibial	-7.60463160619	2.85716588409e-14
CKDGen	Estimated Glomerular Filtration Rate based on Serum Creatinine (Overall) (without Diabetes Mellitus)	CKDGen_eGFRcrea_nonDM	ENSG00000144034	TPRKB	Artery_Tibial	-7.57863854029	3.49199887654e-14
CKDGen	Estimated Glomerular Filtration Rate based on Serum Creatinine (Overall) (without Diabetes Mellitus)	CKDGen_eGFRcrea_nonDM	ENSG00000142494	SLC47A1	Artery_Tibial	6.87179213242	6.34002953143e-12
CKDGen	Estimated Glomerular Filtration Rate based on Serum Creatinine (Overall) (without Diabetes Mellitus)	CKDGen_eGFRcrea_nonDM	ENSG00000101460	MAP1LC3A	Artery_Tibial	-6.39508228908	1.60460916959e-10
CKDGen	Estimated Glomerular Filtration Rate based on Serum Creatinine (Overall) (without Diabetes Mellitus)	CKDGen_eGFRcrea_nonDM	ENSG00000021488	SLC7A9	Artery_Tibial	6.17149593619	6.7646870361e-10
CKDGen	Estimated Glomerular Filtration Rate based on Serum Creatinine (Overall) (without Diabetes Mellitus)	CKDGen_eGFRcrea_nonDM	ENSG00000107282	APBA1	Artery_Tibial	-6.14807874289	7.84270991988e-10
CKDGen	Estimated Glomerular Filtration Rate based on Serum Creatinine (Overall) (without Diabetes Mellitus)	CKDGen_eGFRcrea_nonDM	ENSG00000131069	ACSS2	Artery_Tibial	-5.99841564676	1.99251977112e-09
CKDGen	Estimated Glomerular Filtration Rate based on Serum Creatinine (Overall) (without Diabetes Mellitus)	CKDGen_eGFRcrea_nonDM	ENSG00000101464	PIGU	Artery_Tibial	-5.27721042841	1.31165238529e-07
CKDGen	Estimated Glomerular Filtration Rate based on Serum Creatinine (Overall) (without Diabetes Mellitus)	CKDGen_eGFRcrea_nonDM	ENSG00000145354	CISD2	Artery_Tibial	-5.19746735498	2.02022003419e-07
CKDGen	Estimated Glomerular Filtration Rate based on Serum Creatinine (Overall) (without Diabetes Mellitus)	CKDGen_eGFRcrea_nonDM	ENSG00000101460	MAP1LC3A	Brain_Anterior_cingulate_cortex_BA24	-6.14767327276	7.86277863323e-10
CKDGen	Estimated Glomerular Filtration Rate based on Serum Creatinine (Overall) (without Diabetes Mellitus)	CKDGen_eGFRcrea_nonDM	ENSG00000152219	ARL14EP	Brain_Anterior_cingulate_cortex_BA24	5.43307543465	5.53909772616e-08
CKDGen	Estimated Glomerular Filtration Rate based on Serum Creatinine (Overall) (without Diabetes Mellitus)	CKDGen_eGFRcrea_nonDM	ENSG00000196329	GIMAP5	Brain_Caudate_basal_ganglia	-6.9466000198	3.74194664817e-12
CKDGen	Estimated Glomerular Filtration Rate based on Serum Creatinine (Overall) (without Diabetes Mellitus)	CKDGen_eGFRcrea_nonDM	ENSG00000204147	ASAH2B	Brain_Caudate_basal_ganglia	5.28234170414	1.27543024881e-07
CKDGen	Estimated Glomerular Filtration Rate based on Serum Creatinine (Overall) (without Diabetes Mellitus)	CKDGen_eGFRcrea_nonDM	ENSG00000101460	MAP1LC3A	Brain_Caudate_basal_ganglia	-5.20185904821	1.97304846467e-07
CKDGen	Estimated Glomerular Filtration Rate based on Serum Creatinine (Overall) (without Diabetes Mellitus)	CKDGen_eGFRcrea_nonDM	ENSG00000171763	SPATA5L1	Brain_Cerebellar_Hemisphere	-11.268858847	1.86977468729e-29
CKDGen	Estimated Glomerular Filtration Rate based on Serum Creatinine (Overall) (without Diabetes Mellitus)	CKDGen_eGFRcrea_nonDM	ENSG00000144035	NAT8	Brain_Cerebellar_Hemisphere	5.8046038933	6.45183455556e-09
CKDGen	Estimated Glomerular Filtration Rate based on Serum Creatinine (Overall) (without Diabetes Mellitus)	CKDGen_eGFRcrea_nonDM	ENSG00000172818	OVOL1	Brain_Cerebellar_Hemisphere	-5.75364116481	8.73414496782e-09
CKDGen	Estimated Glomerular Filtration Rate based on Serum Creatinine (Overall) (without Diabetes Mellitus)	CKDGen_eGFRcrea_nonDM	ENSG00000101460	MAP1LC3A	Brain_Cerebellar_Hemisphere	-5.35541085168	8.53622267527e-08
CKDGen	Estimated Glomerular Filtration Rate based on Serum Creatinine (Overall) (without Diabetes Mellitus)	CKDGen_eGFRcrea_nonDM	ENSG00000171763	SPATA5L1	Brain_Cerebellum	-12.5626198441	3.38921594653e-36
CKDGen	Estimated Glomerular Filtration Rate based on Serum Creatinine (Overall) (without Diabetes Mellitus)	CKDGen_eGFRcrea_nonDM	ENSG00000144035	NAT8	Brain_Cerebellum	8.17147391768	3.04644373448e-16
CKDGen	Estimated Glomerular Filtration Rate based on Serum Creatinine (Overall) (without Diabetes Mellitus)	CKDGen_eGFRcrea_nonDM	ENSG00000169220	RGS14	Brain_Cerebellum	6.52499468455	6.80039457775e-11
CKDGen	Estimated Glomerular Filtration Rate based on Serum Creatinine (Overall) (without Diabetes Mellitus)	CKDGen_eGFRcrea_nonDM	ENSG00000101460	MAP1LC3A	Brain_Cerebellum	-6.32833335927	2.47823294671e-10
CKDGen	Estimated Glomerular Filtration Rate based on Serum Creatinine (Overall) (without Diabetes Mellitus)	CKDGen_eGFRcrea_nonDM	ENSG00000187257	RSBN1L	Brain_Cerebellum	-6.18369068888	6.26200088515e-10
CKDGen	Estimated Glomerular Filtration Rate based on Serum Creatinine (Overall) (without Diabetes Mellitus)	CKDGen_eGFRcrea_nonDM	ENSG00000172818	OVOL1	Brain_Cerebellum	-5.8741070664	4.25128558303e-09
CKDGen	Estimated Glomerular Filtration Rate based on Serum Creatinine (Overall) (without Diabetes Mellitus)	CKDGen_eGFRcrea_nonDM	ENSG00000100983	GSS	Brain_Cerebellum	-5.7591565398	8.45352790145e-09
CKDGen	Estimated Glomerular Filtration Rate based on Serum Creatinine (Overall) (without Diabetes Mellitus)	CKDGen_eGFRcrea_nonDM	ENSG00000189157	FAM47E	Brain_Cerebellum	5.73243028938	9.90017287304e-09
CKDGen	Estimated Glomerular Filtration Rate based on Serum Creatinine (Overall) (without Diabetes Mellitus)	CKDGen_eGFRcrea_nonDM	ENSG00000061656	SPAG4	Brain_Cerebellum	-5.6031875467	2.10445303265e-08
CKDGen	Estimated Glomerular Filtration Rate based on Serum Creatinine (Overall) (without Diabetes Mellitus)	CKDGen_eGFRcrea_nonDM	ENSG00000137857	DUOX1	Brain_Cerebellum	-5.30396655273	1.13313083338e-07
CKDGen	Estimated Glomerular Filtration Rate based on Serum Creatinine (Overall) (without Diabetes Mellitus)	CKDGen_eGFRcrea_nonDM	ENSG00000121068	TBX2	Brain_Cortex	-9.65062614291	4.88564975913e-22
CKDGen	Estimated Glomerular Filtration Rate based on Serum Creatinine (Overall) (without Diabetes Mellitus)	CKDGen_eGFRcrea_nonDM	ENSG00000169220	RGS14	Brain_Cortex	7.65171699632	1.98313309769e-14
CKDGen	Estimated Glomerular Filtration Rate based on Serum Creatinine (Overall) (without Diabetes Mellitus)	CKDGen_eGFRcrea_nonDM	ENSG00000144035	NAT8	Brain_Cortex	6.23053702069	4.64838962616e-10
CKDGen	Estimated Glomerular Filtration Rate based on Serum Creatinine (Overall) (without Diabetes Mellitus)	CKDGen_eGFRcrea_nonDM	ENSG00000163749	CCDC158	Brain_Cortex	5.93252488616	2.98311155564e-09
CKDGen	Estimated Glomerular Filtration Rate based on Serum Creatinine (Overall) (without Diabetes Mellitus)	CKDGen_eGFRcrea_nonDM	ENSG00000101460	MAP1LC3A	Brain_Cortex	-5.48807735832	4.06332121686e-08
CKDGen	Estimated Glomerular Filtration Rate based on Serum Creatinine (Overall) (without Diabetes Mellitus)	CKDGen_eGFRcrea_nonDM	ENSG00000127947	PTPN12	Brain_Cortex	5.4158449173	6.09999566634e-08
CKDGen	Estimated Glomerular Filtration Rate based on Serum Creatinine (Overall) (without Diabetes Mellitus)	CKDGen_eGFRcrea_nonDM	ENSG00000188611	ASAH2	Brain_Cortex	-5.32852313305	9.90145877285e-08
CKDGen	Estimated Glomerular Filtration Rate based on Serum Creatinine (Overall) (without Diabetes Mellitus)	CKDGen_eGFRcrea_nonDM	ENSG00000021488	SLC7A9	Brain_Cortex	5.30075759891	1.15323122127e-07
CKDGen	Estimated Glomerular Filtration Rate based on Serum Creatinine (Overall) (without Diabetes Mellitus)	CKDGen_eGFRcrea_nonDM	ENSG00000108349	CASC3	Brain_Cortex	5.26534461498	1.39926627338e-07
CKDGen	Estimated Glomerular Filtration Rate based on Serum Creatinine (Overall) (without Diabetes Mellitus)	CKDGen_eGFRcrea_nonDM	ENSG00000113889	KNG1	Brain_Cortex	5.19744276094	2.02048724527e-07
CKDGen	Estimated Glomerular Filtration Rate based on Serum Creatinine (Overall) (without Diabetes Mellitus)	CKDGen_eGFRcrea_nonDM	ENSG00000171763	SPATA5L1	Brain_Frontal_Cortex_BA9	-12.7393793658	3.5722521566e-37
CKDGen	Estimated Glomerular Filtration Rate based on Serum Creatinine (Overall) (without Diabetes Mellitus)	CKDGen_eGFRcrea_nonDM	ENSG00000169220	RGS14	Brain_Frontal_Cortex_BA9	7.25096745852	4.13805104772e-13
CKDGen	Estimated Glomerular Filtration Rate based on Serum Creatinine (Overall) (without Diabetes Mellitus)	CKDGen_eGFRcrea_nonDM	ENSG00000140263	SORD	Brain_Frontal_Cortex_BA9	-6.4695715536	9.82811830842e-11
CKDGen	Estimated Glomerular Filtration Rate based on Serum Creatinine (Overall) (without Diabetes Mellitus)	CKDGen_eGFRcrea_nonDM	ENSG00000116771	AGMAT	Brain_Frontal_Cortex_BA9	-5.50288778919	3.7362023494e-08
CKDGen	Estimated Glomerular Filtration Rate based on Serum Creatinine (Overall) (without Diabetes Mellitus)	CKDGen_eGFRcrea_nonDM	ENSG00000101460	MAP1LC3A	Brain_Hippocampus	-5.74082882244	9.42142888335e-09
CKDGen	Estimated Glomerular Filtration Rate based on Serum Creatinine (Overall) (without Diabetes Mellitus)	CKDGen_eGFRcrea_nonDM	ENSG00000204147	ASAH2B	Brain_Hippocampus	5.57402626818	2.48918176631e-08
CKDGen	Estimated Glomerular Filtration Rate based on Serum Creatinine (Overall) (without Diabetes Mellitus)	CKDGen_eGFRcrea_nonDM	ENSG00000174807	CD248	Brain_Hippocampus	-5.19999816481	1.99290494049e-07
CKDGen	Estimated Glomerular Filtration Rate based on Serum Creatinine (Overall) (without Diabetes Mellitus)	CKDGen_eGFRcrea_nonDM	ENSG00000140263	SORD	Brain_Nucleus_accumbens_basal_ganglia	-11.6658936989	1.90393259201e-31
CKDGen	Estimated Glomerular Filtration Rate based on Serum Creatinine (Overall) (without Diabetes Mellitus)	CKDGen_eGFRcrea_nonDM	ENSG00000101460	MAP1LC3A	Brain_Nucleus_accumbens_basal_ganglia	-5.88406778314	4.00303769659e-09
CKDGen	Estimated Glomerular Filtration Rate based on Serum Creatinine (Overall) (without Diabetes Mellitus)	CKDGen_eGFRcrea_nonDM	ENSG00000121068	TBX2	Brain_Putamen_basal_ganglia	-7.52584702627	5.23796374129e-14
CKDGen	Estimated Glomerular Filtration Rate based on Serum Creatinine (Overall) (without Diabetes Mellitus)	CKDGen_eGFRcrea_nonDM	ENSG00000142494	SLC47A1	Brain_Putamen_basal_ganglia	-7.15826182661	8.17063909385e-13
CKDGen	Estimated Glomerular Filtration Rate based on Serum Creatinine (Overall) (without Diabetes Mellitus)	CKDGen_eGFRcrea_nonDM	ENSG00000062725	APPBP2	Brain_Putamen_basal_ganglia	5.61200141907	1.99999797812e-08
CKDGen	Estimated Glomerular Filtration Rate based on Serum Creatinine (Overall) (without Diabetes Mellitus)	CKDGen_eGFRcrea_nonDM	ENSG00000198646	NCOA6	Brain_Putamen_basal_ganglia	-5.2814251887	1.28182822999e-07
CKDGen	Estimated Glomerular Filtration Rate based on Serum Creatinine (Overall) (without Diabetes Mellitus)	CKDGen_eGFRcrea_nonDM	ENSG00000116127	ALMS1	Brain_Putamen_basal_ganglia	-5.17068254205	2.3324050851e-07
CKDGen	Estimated Glomerular Filtration Rate based on Serum Creatinine (Overall) (without Diabetes Mellitus)	CKDGen_eGFRcrea_nonDM	ENSG00000171763	SPATA5L1	Breast_Mammary_Tissue	-11.6965863313	1.32684398948e-31
CKDGen	Estimated Glomerular Filtration Rate based on Serum Creatinine (Overall) (without Diabetes Mellitus)	CKDGen_eGFRcrea_nonDM	ENSG00000140279	DUOX2	Breast_Mammary_Tissue	7.29943799403	2.88972196779e-13
CKDGen	Estimated Glomerular Filtration Rate based on Serum Creatinine (Overall) (without Diabetes Mellitus)	CKDGen_eGFRcrea_nonDM	ENSG00000169220	RGS14	Breast_Mammary_Tissue	7.18991132217	6.48334169865e-13
CKDGen	Estimated Glomerular Filtration Rate based on Serum Creatinine (Overall) (without Diabetes Mellitus)	CKDGen_eGFRcrea_nonDM	ENSG00000183549	ACSM5	Breast_Mammary_Tissue	-7.10488896721	1.20419311095e-12
CKDGen	Estimated Glomerular Filtration Rate based on Serum Creatinine (Overall) (without Diabetes Mellitus)	CKDGen_eGFRcrea_nonDM	ENSG00000163749	CCDC158	Breast_Mammary_Tissue	7.05608924075	1.71253866811e-12
CKDGen	Estimated Glomerular Filtration Rate based on Serum Creatinine (Overall) (without Diabetes Mellitus)	CKDGen_eGFRcrea_nonDM	ENSG00000170832	USP32	Breast_Mammary_Tissue	-6.88349497262	5.84016600332e-12
CKDGen	Estimated Glomerular Filtration Rate based on Serum Creatinine (Overall) (without Diabetes Mellitus)	CKDGen_eGFRcrea_nonDM	ENSG00000101460	MAP1LC3A	Breast_Mammary_Tissue	-6.4908666456	8.53439977338e-11
CKDGen	Estimated Glomerular Filtration Rate based on Serum Creatinine (Overall) (without Diabetes Mellitus)	CKDGen_eGFRcrea_nonDM	ENSG00000188611	ASAH2	Breast_Mammary_Tissue	-6.36397293675	1.96600795592e-10
CKDGen	Estimated Glomerular Filtration Rate based on Serum Creatinine (Overall) (without Diabetes Mellitus)	CKDGen_eGFRcrea_nonDM	ENSG00000021488	SLC7A9	Breast_Mammary_Tissue	5.62165046211	1.89141661124e-08
CKDGen	Estimated Glomerular Filtration Rate based on Serum Creatinine (Overall) (without Diabetes Mellitus)	CKDGen_eGFRcrea_nonDM	ENSG00000101019	UQCC1	Breast_Mammary_Tissue	5.6135171272	1.98254968681e-08
CKDGen	Estimated Glomerular Filtration Rate based on Serum Creatinine (Overall) (without Diabetes Mellitus)	CKDGen_eGFRcrea_nonDM	ENSG00000078747	ITCH	Breast_Mammary_Tissue	5.49086616547	3.99967354927e-08
CKDGen	Estimated Glomerular Filtration Rate based on Serum Creatinine (Overall) (without Diabetes Mellitus)	CKDGen_eGFRcrea_nonDM	ENSG00000189157	FAM47E	Breast_Mammary_Tissue	5.18791243986	2.12664546634e-07
CKDGen	Estimated Glomerular Filtration Rate based on Serum Creatinine (Overall) (without Diabetes Mellitus)	CKDGen_eGFRcrea_nonDM	ENSG00000171763	SPATA5L1	Cells_EBV-transformed_lymphocytes	-12.7099074229	5.20960785741e-37
CKDGen	Estimated Glomerular Filtration Rate based on Serum Creatinine (Overall) (without Diabetes Mellitus)	CKDGen_eGFRcrea_nonDM	ENSG00000114978	MOB1A	Cells_EBV-transformed_lymphocytes	7.61096065918	2.72066043966e-14
CKDGen	Estimated Glomerular Filtration Rate based on Serum Creatinine (Overall) (without Diabetes Mellitus)	CKDGen_eGFRcrea_nonDM	ENSG00000204147	ASAH2B	Cells_EBV-transformed_lymphocytes	5.57353167983	2.49626233482e-08
CKDGen	Estimated Glomerular Filtration Rate based on Serum Creatinine (Overall) (without Diabetes Mellitus)	CKDGen_eGFRcrea_nonDM	ENSG00000171763	SPATA5L1	Cells_Transformed_fibroblasts	-12.3423653193	5.3558973411e-35
CKDGen	Estimated Glomerular Filtration Rate based on Serum Creatinine (Overall) (without Diabetes Mellitus)	CKDGen_eGFRcrea_nonDM	ENSG00000138606	SHF	Cells_Transformed_fibroblasts	10.9704637527	5.2999856841e-28
CKDGen	Estimated Glomerular Filtration Rate based on Serum Creatinine (Overall) (without Diabetes Mellitus)	CKDGen_eGFRcrea_nonDM	ENSG00000118804	FAM47E-STBD1	Cells_Transformed_fibroblasts	-7.74309929556	9.70222104233e-15
CKDGen	Estimated Glomerular Filtration Rate based on Serum Creatinine (Overall) (without Diabetes Mellitus)	CKDGen_eGFRcrea_nonDM	ENSG00000169220	RGS14	Cells_Transformed_fibroblasts	7.61731209307	2.59012562968e-14
CKDGen	Estimated Glomerular Filtration Rate based on Serum Creatinine (Overall) (without Diabetes Mellitus)	CKDGen_eGFRcrea_nonDM	ENSG00000142494	SLC47A1	Cells_Transformed_fibroblasts	7.49719268121	6.51991046395e-14
CKDGen	Estimated Glomerular Filtration Rate based on Serum Creatinine (Overall) (without Diabetes Mellitus)	CKDGen_eGFRcrea_nonDM	ENSG00000116127	ALMS1	Cells_Transformed_fibroblasts	7.02779482078	2.09823131291e-12
CKDGen	Estimated Glomerular Filtration Rate based on Serum Creatinine (Overall) (without Diabetes Mellitus)	CKDGen_eGFRcrea_nonDM	ENSG00000114126	TFDP2	Cells_Transformed_fibroblasts	-6.13924146977	8.29164475809e-10
CKDGen	Estimated Glomerular Filtration Rate based on Serum Creatinine (Overall) (without Diabetes Mellitus)	CKDGen_eGFRcrea_nonDM	ENSG00000204147	ASAH2B	Cells_Transformed_fibroblasts	6.04067669772	1.53469214296e-09
CKDGen	Estimated Glomerular Filtration Rate based on Serum Creatinine (Overall) (without Diabetes Mellitus)	CKDGen_eGFRcrea_nonDM	ENSG00000135211	TMEM60	Cells_Transformed_fibroblasts	5.91066483525	3.40729695019e-09
CKDGen	Estimated Glomerular Filtration Rate based on Serum Creatinine (Overall) (without Diabetes Mellitus)	CKDGen_eGFRcrea_nonDM	ENSG00000101460	MAP1LC3A	Cells_Transformed_fibroblasts	-5.70830636289	1.14105895305e-08
CKDGen	Estimated Glomerular Filtration Rate based on Serum Creatinine (Overall) (without Diabetes Mellitus)	CKDGen_eGFRcrea_nonDM	ENSG00000132906	CASP9	Cells_Transformed_fibroblasts	-5.65784974096	1.53281238658e-08
CKDGen	Estimated Glomerular Filtration Rate based on Serum Creatinine (Overall) (without Diabetes Mellitus)	CKDGen_eGFRcrea_nonDM	ENSG00000115947	ORC4	Cells_Transformed_fibroblasts	-5.6364550784	1.73586289581e-08
CKDGen	Estimated Glomerular Filtration Rate based on Serum Creatinine (Overall) (without Diabetes Mellitus)	CKDGen_eGFRcrea_nonDM	ENSG00000131748	STARD3	Cells_Transformed_fibroblasts	5.62511734946	1.85381907109e-08
CKDGen	Estimated Glomerular Filtration Rate based on Serum Creatinine (Overall) (without Diabetes Mellitus)	CKDGen_eGFRcrea_nonDM	ENSG00000109323	MANBA	Cells_Transformed_fibroblasts	5.42460925188	5.8081456607e-08
CKDGen	Estimated Glomerular Filtration Rate based on Serum Creatinine (Overall) (without Diabetes Mellitus)	CKDGen_eGFRcrea_nonDM	ENSG00000158792	SPATA2L	Cells_Transformed_fibroblasts	5.3733696839	7.72786615756e-08
CKDGen	Estimated Glomerular Filtration Rate based on Serum Creatinine (Overall) (without Diabetes Mellitus)	CKDGen_eGFRcrea_nonDM	ENSG00000185324	CDK10	Cells_Transformed_fibroblasts	5.20805245825	1.90832980048e-07
CKDGen	Estimated Glomerular Filtration Rate based on Serum Creatinine (Overall) (without Diabetes Mellitus)	CKDGen_eGFRcrea_nonDM	ENSG00000171763	SPATA5L1	Colon_Sigmoid	-11.2740737693	1.76223424398e-29
CKDGen	Estimated Glomerular Filtration Rate based on Serum Creatinine (Overall) (without Diabetes Mellitus)	CKDGen_eGFRcrea_nonDM	ENSG00000163749	CCDC158	Colon_Sigmoid	10.083935815	6.50663914641e-24
CKDGen	Estimated Glomerular Filtration Rate based on Serum Creatinine (Overall) (without Diabetes Mellitus)	CKDGen_eGFRcrea_nonDM	ENSG00000142494	SLC47A1	Colon_Sigmoid	7.22598752648	4.97473408943e-13
CKDGen	Estimated Glomerular Filtration Rate based on Serum Creatinine (Overall) (without Diabetes Mellitus)	CKDGen_eGFRcrea_nonDM	ENSG00000169220	RGS14	Colon_Sigmoid	6.99104272412	2.72850647186e-12
CKDGen	Estimated Glomerular Filtration Rate based on Serum Creatinine (Overall) (without Diabetes Mellitus)	CKDGen_eGFRcrea_nonDM	ENSG00000171766	GATM	Colon_Sigmoid	-6.2654555534	3.71737024983e-10
CKDGen	Estimated Glomerular Filtration Rate based on Serum Creatinine (Overall) (without Diabetes Mellitus)	CKDGen_eGFRcrea_nonDM	ENSG00000118804	FAM47E-STBD1	Colon_Sigmoid	-6.13851435549	8.32967865381e-10
CKDGen	Estimated Glomerular Filtration Rate based on Serum Creatinine (Overall) (without Diabetes Mellitus)	CKDGen_eGFRcrea_nonDM	ENSG00000101460	MAP1LC3A	Colon_Sigmoid	-5.78744851823	7.14635791006e-09
CKDGen	Estimated Glomerular Filtration Rate based on Serum Creatinine (Overall) (without Diabetes Mellitus)	CKDGen_eGFRcrea_nonDM	ENSG00000204147	ASAH2B	Colon_Sigmoid	5.71058346504	1.12589502802e-08
CKDGen	Estimated Glomerular Filtration Rate based on Serum Creatinine (Overall) (without Diabetes Mellitus)	CKDGen_eGFRcrea_nonDM	ENSG00000173327	MAP3K11	Colon_Sigmoid	-5.51478448477	3.49207614183e-08
CKDGen	Estimated Glomerular Filtration Rate based on Serum Creatinine (Overall) (without Diabetes Mellitus)	CKDGen_eGFRcrea_nonDM	ENSG00000055955	ITIH4	Colon_Sigmoid	5.21891325047	1.79976030367e-07
CKDGen	Estimated Glomerular Filtration Rate based on Serum Creatinine (Overall) (without Diabetes Mellitus)	CKDGen_eGFRcrea_nonDM	ENSG00000171763	SPATA5L1	Colon_Transverse	-12.1120761295	9.11572238303e-34
CKDGen	Estimated Glomerular Filtration Rate based on Serum Creatinine (Overall) (without Diabetes Mellitus)	CKDGen_eGFRcrea_nonDM	ENSG00000137860	SLC28A2	Colon_Transverse	-8.02281139795	1.03351973607e-15
CKDGen	Estimated Glomerular Filtration Rate based on Serum Creatinine (Overall) (without Diabetes Mellitus)	CKDGen_eGFRcrea_nonDM	ENSG00000169220	RGS14	Colon_Transverse	7.45194678485	9.19728260067e-14
CKDGen	Estimated Glomerular Filtration Rate based on Serum Creatinine (Overall) (without Diabetes Mellitus)	CKDGen_eGFRcrea_nonDM	ENSG00000118804	FAM47E-STBD1	Colon_Transverse	-7.35707371299	1.87985554942e-13
CKDGen	Estimated Glomerular Filtration Rate based on Serum Creatinine (Overall) (without Diabetes Mellitus)	CKDGen_eGFRcrea_nonDM	ENSG00000161395	PGAP3	Colon_Transverse	6.28371996277	3.30565935214e-10
CKDGen	Estimated Glomerular Filtration Rate based on Serum Creatinine (Overall) (without Diabetes Mellitus)	CKDGen_eGFRcrea_nonDM	ENSG00000144034	TPRKB	Colon_Transverse	-6.01576835892	1.79035434878e-09
CKDGen	Estimated Glomerular Filtration Rate based on Serum Creatinine (Overall) (without Diabetes Mellitus)	CKDGen_eGFRcrea_nonDM	ENSG00000101019	UQCC1	Colon_Transverse	5.83639889566	5.33411050831e-09
CKDGen	Estimated Glomerular Filtration Rate based on Serum Creatinine (Overall) (without Diabetes Mellitus)	CKDGen_eGFRcrea_nonDM	ENSG00000078814	MYH7B	Colon_Transverse	-5.58981218996	2.27315336707e-08
CKDGen	Estimated Glomerular Filtration Rate based on Serum Creatinine (Overall) (without Diabetes Mellitus)	CKDGen_eGFRcrea_nonDM	ENSG00000101460	MAP1LC3A	Colon_Transverse	-5.53718960855	3.07363746633e-08
CKDGen	Estimated Glomerular Filtration Rate based on Serum Creatinine (Overall) (without Diabetes Mellitus)	CKDGen_eGFRcrea_nonDM	ENSG00000204147	ASAH2B	Colon_Transverse	5.41621978412	6.08722690212e-08
CKDGen	Estimated Glomerular Filtration Rate based on Serum Creatinine (Overall) (without Diabetes Mellitus)	CKDGen_eGFRcrea_nonDM	ENSG00000163749	CCDC158	Colon_Transverse	5.32412829256	1.0143829832e-07
CKDGen	Estimated Glomerular Filtration Rate based on Serum Creatinine (Overall) (without Diabetes Mellitus)	CKDGen_eGFRcrea_nonDM	ENSG00000171763	SPATA5L1	Esophagus_Gastroesophageal_Junction	-11.119860707	1.00428665753e-28
CKDGen	Estimated Glomerular Filtration Rate based on Serum Creatinine (Overall) (without Diabetes Mellitus)	CKDGen_eGFRcrea_nonDM	ENSG00000144035	NAT8	Esophagus_Gastroesophageal_Junction	8.90174076195	5.49775541753e-19
CKDGen	Estimated Glomerular Filtration Rate based on Serum Creatinine (Overall) (without Diabetes Mellitus)	CKDGen_eGFRcrea_nonDM	ENSG00000163749	CCDC158	Esophagus_Gastroesophageal_Junction	8.28731679634	1.15831820459e-16
CKDGen	Estimated Glomerular Filtration Rate based on Serum Creatinine (Overall) (without Diabetes Mellitus)	CKDGen_eGFRcrea_nonDM	ENSG00000142494	SLC47A1	Esophagus_Gastroesophageal_Junction	7.33019470321	2.29818597696e-13
CKDGen	Estimated Glomerular Filtration Rate based on Serum Creatinine (Overall) (without Diabetes Mellitus)	CKDGen_eGFRcrea_nonDM	ENSG00000118804	FAM47E-STBD1	Esophagus_Gastroesophageal_Junction	-6.39998810681	1.55389054937e-10
CKDGen	Estimated Glomerular Filtration Rate based on Serum Creatinine (Overall) (without Diabetes Mellitus)	CKDGen_eGFRcrea_nonDM	ENSG00000021488	SLC7A9	Esophagus_Gastroesophageal_Junction	5.58575053271	2.32693064182e-08
CKDGen	Estimated Glomerular Filtration Rate based on Serum Creatinine (Overall) (without Diabetes Mellitus)	CKDGen_eGFRcrea_nonDM	ENSG00000204147	ASAH2B	Esophagus_Gastroesophageal_Junction	5.57118831817	2.53007666869e-08
CKDGen	Estimated Glomerular Filtration Rate based on Serum Creatinine (Overall) (without Diabetes Mellitus)	CKDGen_eGFRcrea_nonDM	ENSG00000101460	MAP1LC3A	Esophagus_Gastroesophageal_Junction	-5.4974595571	3.8530164265e-08
CKDGen	Estimated Glomerular Filtration Rate based on Serum Creatinine (Overall) (without Diabetes Mellitus)	CKDGen_eGFRcrea_nonDM	ENSG00000101464	PIGU	Esophagus_Gastroesophageal_Junction	-5.4372883063	5.40975650568e-08
CKDGen	Estimated Glomerular Filtration Rate based on Serum Creatinine (Overall) (without Diabetes Mellitus)	CKDGen_eGFRcrea_nonDM	ENSG00000143457	GOLPH3L	Esophagus_Gastroesophageal_Junction	5.37488003743	7.66336863711e-08
CKDGen	Estimated Glomerular Filtration Rate based on Serum Creatinine (Overall) (without Diabetes Mellitus)	CKDGen_eGFRcrea_nonDM	ENSG00000171763	SPATA5L1	Esophagus_Mucosa	-12.6372575056	1.31563226637e-36
CKDGen	Estimated Glomerular Filtration Rate based on Serum Creatinine (Overall) (without Diabetes Mellitus)	CKDGen_eGFRcrea_nonDM	ENSG00000171766	GATM	Esophagus_Mucosa	10.3181904689	5.83117493566e-25
CKDGen	Estimated Glomerular Filtration Rate based on Serum Creatinine (Overall) (without Diabetes Mellitus)	CKDGen_eGFRcrea_nonDM	ENSG00000131183	SLC34A1	Esophagus_Mucosa	-9.04360389643	1.51589799558e-19
CKDGen	Estimated Glomerular Filtration Rate based on Serum Creatinine (Overall) (without Diabetes Mellitus)	CKDGen_eGFRcrea_nonDM	ENSG00000167191	GPRC5B	Esophagus_Mucosa	-8.44408692223	3.06431127302e-17
CKDGen	Estimated Glomerular Filtration Rate based on Serum Creatinine (Overall) (without Diabetes Mellitus)	CKDGen_eGFRcrea_nonDM	ENSG00000169220	RGS14	Esophagus_Mucosa	7.99219871364	1.32553153824e-15
CKDGen	Estimated Glomerular Filtration Rate based on Serum Creatinine (Overall) (without Diabetes Mellitus)	CKDGen_eGFRcrea_nonDM	ENSG00000131187	F12	Esophagus_Mucosa	7.64435195923	2.10000263967e-14
CKDGen	Estimated Glomerular Filtration Rate based on Serum Creatinine (Overall) (without Diabetes Mellitus)	CKDGen_eGFRcrea_nonDM	ENSG00000142494	SLC47A1	Esophagus_Mucosa	7.36506517979	1.77060334604e-13
CKDGen	Estimated Glomerular Filtration Rate based on Serum Creatinine (Overall) (without Diabetes Mellitus)	CKDGen_eGFRcrea_nonDM	ENSG00000161395	PGAP3	Esophagus_Mucosa	7.10357565335	1.21569749933e-12
CKDGen	Estimated Glomerular Filtration Rate based on Serum Creatinine (Overall) (without Diabetes Mellitus)	CKDGen_eGFRcrea_nonDM	ENSG00000187866	FAM122A	Esophagus_Mucosa	-6.75288795668	1.44930865056e-11
CKDGen	Estimated Glomerular Filtration Rate based on Serum Creatinine (Overall) (without Diabetes Mellitus)	CKDGen_eGFRcrea_nonDM	ENSG00000116127	ALMS1	Esophagus_Mucosa	6.64877793515	2.95536485178e-11
CKDGen	Estimated Glomerular Filtration Rate based on Serum Creatinine (Overall) (without Diabetes Mellitus)	CKDGen_eGFRcrea_nonDM	ENSG00000125686	MED1	Esophagus_Mucosa	6.50060033798	8.00001090176e-11
CKDGen	Estimated Glomerular Filtration Rate based on Serum Creatinine (Overall) (without Diabetes Mellitus)	CKDGen_eGFRcrea_nonDM	ENSG00000017373	SRCIN1	Esophagus_Mucosa	6.33530271615	2.36875733393e-10
CKDGen	Estimated Glomerular Filtration Rate based on Serum Creatinine (Overall) (without Diabetes Mellitus)	CKDGen_eGFRcrea_nonDM	ENSG00000118804	FAM47E-STBD1	Esophagus_Mucosa	-6.18959565658	6.03187399853e-10
CKDGen	Estimated Glomerular Filtration Rate based on Serum Creatinine (Overall) (without Diabetes Mellitus)	CKDGen_eGFRcrea_nonDM	ENSG00000021488	SLC7A9	Esophagus_Mucosa	6.14250464872	8.12302996897e-10
CKDGen	Estimated Glomerular Filtration Rate based on Serum Creatinine (Overall) (without Diabetes Mellitus)	CKDGen_eGFRcrea_nonDM	ENSG00000131771	PPP1R1B	Esophagus_Mucosa	-6.12642123188	8.98776688021e-10
CKDGen	Estimated Glomerular Filtration Rate based on Serum Creatinine (Overall) (without Diabetes Mellitus)	CKDGen_eGFRcrea_nonDM	ENSG00000125998	FAM83C	Esophagus_Mucosa	5.79138287921	6.98092315874e-09
CKDGen	Estimated Glomerular Filtration Rate based on Serum Creatinine (Overall) (without Diabetes Mellitus)	CKDGen_eGFRcrea_nonDM	ENSG00000135211	TMEM60	Esophagus_Mucosa	5.57485528027	2.47735725341e-08
CKDGen	Estimated Glomerular Filtration Rate based on Serum Creatinine (Overall) (without Diabetes Mellitus)	CKDGen_eGFRcrea_nonDM	ENSG00000188611	ASAH2	Esophagus_Mucosa	-5.45706516541	4.84068737371e-08
CKDGen	Estimated Glomerular Filtration Rate based on Serum Creatinine (Overall) (without Diabetes Mellitus)	CKDGen_eGFRcrea_nonDM	ENSG00000182264	IZUMO1	Esophagus_Mucosa	-5.37615164332	7.60947100324e-08
CKDGen	Estimated Glomerular Filtration Rate based on Serum Creatinine (Overall) (without Diabetes Mellitus)	CKDGen_eGFRcrea_nonDM	ENSG00000187446	CHP1	Esophagus_Mucosa	5.31913002287	1.04264605532e-07
CKDGen	Estimated Glomerular Filtration Rate based on Serum Creatinine (Overall) (without Diabetes Mellitus)	CKDGen_eGFRcrea_nonDM	ENSG00000105538	RASIP1	Esophagus_Mucosa	-5.19657466288	2.02994093152e-07
CKDGen	Estimated Glomerular Filtration Rate based on Serum Creatinine (Overall) (without Diabetes Mellitus)	CKDGen_eGFRcrea_nonDM	ENSG00000171763	SPATA5L1	Esophagus_Muscularis	-11.4607479016	2.07713316129e-30
CKDGen	Estimated Glomerular Filtration Rate based on Serum Creatinine (Overall) (without Diabetes Mellitus)	CKDGen_eGFRcrea_nonDM	ENSG00000142494	SLC47A1	Esophagus_Muscularis	6.95804951903	3.45015954398e-12
CKDGen	Estimated Glomerular Filtration Rate based on Serum Creatinine (Overall) (without Diabetes Mellitus)	CKDGen_eGFRcrea_nonDM	ENSG00000108306	FBXL20	Esophagus_Muscularis	-6.71114901341	1.93097787346e-11
CKDGen	Estimated Glomerular Filtration Rate based on Serum Creatinine (Overall) (without Diabetes Mellitus)	CKDGen_eGFRcrea_nonDM	ENSG00000021488	SLC7A9	Esophagus_Muscularis	5.46867386494	4.53415160565e-08
CKDGen	Estimated Glomerular Filtration Rate based on Serum Creatinine (Overall) (without Diabetes Mellitus)	CKDGen_eGFRcrea_nonDM	ENSG00000171763	SPATA5L1	Heart_Atrial_Appendage	-12.5637394215	3.3415846402e-36
CKDGen	Estimated Glomerular Filtration Rate based on Serum Creatinine (Overall) (without Diabetes Mellitus)	CKDGen_eGFRcrea_nonDM	ENSG00000171766	GATM	Heart_Atrial_Appendage	-9.71338329104	2.64411621301e-22
CKDGen	Estimated Glomerular Filtration Rate based on Serum Creatinine (Overall) (without Diabetes Mellitus)	CKDGen_eGFRcrea_nonDM	ENSG00000137767	SQRDL	Heart_Atrial_Appendage	8.51265129478	1.70000729944e-17
CKDGen	Estimated Glomerular Filtration Rate based on Serum Creatinine (Overall) (without Diabetes Mellitus)	CKDGen_eGFRcrea_nonDM	ENSG00000144035	NAT8	Heart_Atrial_Appendage	8.49940904134	1.90558306111e-17
CKDGen	Estimated Glomerular Filtration Rate based on Serum Creatinine (Overall) (without Diabetes Mellitus)	CKDGen_eGFRcrea_nonDM	ENSG00000163749	CCDC158	Heart_Atrial_Appendage	7.83443882541	4.70941294099e-15
CKDGen	Estimated Glomerular Filtration Rate based on Serum Creatinine (Overall) (without Diabetes Mellitus)	CKDGen_eGFRcrea_nonDM	ENSG00000169220	RGS14	Heart_Atrial_Appendage	7.51097978272	5.86864562666e-14
CKDGen	Estimated Glomerular Filtration Rate based on Serum Creatinine (Overall) (without Diabetes Mellitus)	CKDGen_eGFRcrea_nonDM	ENSG00000142494	SLC47A1	Heart_Atrial_Appendage	7.03273022236	2.02530734288e-12
CKDGen	Estimated Glomerular Filtration Rate based on Serum Creatinine (Overall) (without Diabetes Mellitus)	CKDGen_eGFRcrea_nonDM	ENSG00000141744	PNMT	Heart_Atrial_Appendage	6.9247438076	4.36765217446e-12
CKDGen	Estimated Glomerular Filtration Rate based on Serum Creatinine (Overall) (without Diabetes Mellitus)	CKDGen_eGFRcrea_nonDM	ENSG00000101460	MAP1LC3A	Heart_Atrial_Appendage	-6.38708000154	1.69083193399e-10
CKDGen	Estimated Glomerular Filtration Rate based on Serum Creatinine (Overall) (without Diabetes Mellitus)	CKDGen_eGFRcrea_nonDM	ENSG00000147996	CBWD5	Heart_Atrial_Appendage	6.09417963028	1.10000087524e-09
CKDGen	Estimated Glomerular Filtration Rate based on Serum Creatinine (Overall) (without Diabetes Mellitus)	CKDGen_eGFRcrea_nonDM	ENSG00000213347	MXD3	Heart_Atrial_Appendage	6.04651176646	1.48015427376e-09
CKDGen	Estimated Glomerular Filtration Rate based on Serum Creatinine (Overall) (without Diabetes Mellitus)	CKDGen_eGFRcrea_nonDM	ENSG00000161395	PGAP3	Heart_Atrial_Appendage	5.7966979101	6.7633359787e-09
CKDGen	Estimated Glomerular Filtration Rate based on Serum Creatinine (Overall) (without Diabetes Mellitus)	CKDGen_eGFRcrea_nonDM	ENSG00000197136	PCNXL3	Heart_Atrial_Appendage	-5.56609068867	2.60517696857e-08
CKDGen	Estimated Glomerular Filtration Rate based on Serum Creatinine (Overall) (without Diabetes Mellitus)	CKDGen_eGFRcrea_nonDM	ENSG00000182264	IZUMO1	Heart_Atrial_Appendage	-5.33742737322	9.4274645642e-08
CKDGen	Estimated Glomerular Filtration Rate based on Serum Creatinine (Overall) (without Diabetes Mellitus)	CKDGen_eGFRcrea_nonDM	ENSG00000173327	MAP3K11	Heart_Atrial_Appendage	-5.22126415539	1.77705842603e-07
CKDGen	Estimated Glomerular Filtration Rate based on Serum Creatinine (Overall) (without Diabetes Mellitus)	CKDGen_eGFRcrea_nonDM	ENSG00000131069	ACSS2	Heart_Atrial_Appendage	-5.1846304684	2.16443584058e-07
CKDGen	Estimated Glomerular Filtration Rate based on Serum Creatinine (Overall) (without Diabetes Mellitus)	CKDGen_eGFRcrea_nonDM	ENSG00000171763	SPATA5L1	Heart_Left_Ventricle	-12.6988561755	6.00002279973e-37
CKDGen	Estimated Glomerular Filtration Rate based on Serum Creatinine (Overall) (without Diabetes Mellitus)	CKDGen_eGFRcrea_nonDM	ENSG00000169220	RGS14	Heart_Left_Ventricle	7.67307650313	1.67919267126e-14
CKDGen	Estimated Glomerular Filtration Rate based on Serum Creatinine (Overall) (without Diabetes Mellitus)	CKDGen_eGFRcrea_nonDM	ENSG00000146477	SLC22A3	Heart_Left_Ventricle	-7.57102417158	3.70293137916e-14
CKDGen	Estimated Glomerular Filtration Rate based on Serum Creatinine (Overall) (without Diabetes Mellitus)	CKDGen_eGFRcrea_nonDM	ENSG00000138755	CXCL9	Heart_Left_Ventricle	-7.50734222592	6.03398385423e-14
CKDGen	Estimated Glomerular Filtration Rate based on Serum Creatinine (Overall) (without Diabetes Mellitus)	CKDGen_eGFRcrea_nonDM	ENSG00000118804	FAM47E-STBD1	Heart_Left_Ventricle	-7.23294767488	4.7262153548e-13
CKDGen	Estimated Glomerular Filtration Rate based on Serum Creatinine (Overall) (without Diabetes Mellitus)	CKDGen_eGFRcrea_nonDM	ENSG00000182264	IZUMO1	Heart_Left_Ventricle	-6.60211815911	4.05324239564e-11
CKDGen	Estimated Glomerular Filtration Rate based on Serum Creatinine (Overall) (without Diabetes Mellitus)	CKDGen_eGFRcrea_nonDM	ENSG00000161395	PGAP3	Heart_Left_Ventricle	5.84014891537	5.21541827475e-09
CKDGen	Estimated Glomerular Filtration Rate based on Serum Creatinine (Overall) (without Diabetes Mellitus)	CKDGen_eGFRcrea_nonDM	ENSG00000131196	NFATC1	Heart_Left_Ventricle	5.82682426833	5.64920430198e-09
CKDGen	Estimated Glomerular Filtration Rate based on Serum Creatinine (Overall) (without Diabetes Mellitus)	CKDGen_eGFRcrea_nonDM	ENSG00000127947	PTPN12	Heart_Left_Ventricle	5.64030272005	1.69751458494e-08
CKDGen	Estimated Glomerular Filtration Rate based on Serum Creatinine (Overall) (without Diabetes Mellitus)	CKDGen_eGFRcrea_nonDM	ENSG00000204147	ASAH2B	Heart_Left_Ventricle	5.63757909595	1.72457400019e-08
CKDGen	Estimated Glomerular Filtration Rate based on Serum Creatinine (Overall) (without Diabetes Mellitus)	CKDGen_eGFRcrea_nonDM	ENSG00000101460	MAP1LC3A	Heart_Left_Ventricle	-5.56941139122	2.55601335816e-08
CKDGen	Estimated Glomerular Filtration Rate based on Serum Creatinine (Overall) (without Diabetes Mellitus)	CKDGen_eGFRcrea_nonDM	ENSG00000176909	MAMSTR	Heart_Left_Ventricle	-5.27596023646	1.32062724008e-07
CKDGen	Estimated Glomerular Filtration Rate based on Serum Creatinine (Overall) (without Diabetes Mellitus)	CKDGen_eGFRcrea_nonDM	ENSG00000204147	ASAH2B	Liver	5.42938695074	5.65479590796e-08
CKDGen	Estimated Glomerular Filtration Rate based on Serum Creatinine (Overall) (without Diabetes Mellitus)	CKDGen_eGFRcrea_nonDM	ENSG00000171766	GATM	Lung	13.0303322671	8.22487044513e-39
CKDGen	Estimated Glomerular Filtration Rate based on Serum Creatinine (Overall) (without Diabetes Mellitus)	CKDGen_eGFRcrea_nonDM	ENSG00000171763	SPATA5L1	Lung	-12.5482208971	4.06541636813e-36
CKDGen	Estimated Glomerular Filtration Rate based on Serum Creatinine (Overall) (without Diabetes Mellitus)	CKDGen_eGFRcrea_nonDM	ENSG00000163749	CCDC158	Lung	9.68845029366	3.37612313819e-22
CKDGen	Estimated Glomerular Filtration Rate based on Serum Creatinine (Overall) (without Diabetes Mellitus)	CKDGen_eGFRcrea_nonDM	ENSG00000118804	FAM47E-STBD1	Lung	7.42055824549	1.16627704247e-13
CKDGen	Estimated Glomerular Filtration Rate based on Serum Creatinine (Overall) (without Diabetes Mellitus)	CKDGen_eGFRcrea_nonDM	ENSG00000169220	RGS14	Lung	7.27066800691	3.57714104461e-13
CKDGen	Estimated Glomerular Filtration Rate based on Serum Creatinine (Overall) (without Diabetes Mellitus)	CKDGen_eGFRcrea_nonDM	ENSG00000189157	FAM47E	Lung	6.85776112349	6.99480921524e-12
CKDGen	Estimated Glomerular Filtration Rate based on Serum Creatinine (Overall) (without Diabetes Mellitus)	CKDGen_eGFRcrea_nonDM	ENSG00000204147	ASAH2B	Lung	6.38434593758	1.72131575349e-10
CKDGen	Estimated Glomerular Filtration Rate based on Serum Creatinine (Overall) (without Diabetes Mellitus)	CKDGen_eGFRcrea_nonDM	ENSG00000021488	SLC7A9	Lung	5.90366292494	3.5551818375e-09
CKDGen	Estimated Glomerular Filtration Rate based on Serum Creatinine (Overall) (without Diabetes Mellitus)	CKDGen_eGFRcrea_nonDM	ENSG00000101460	MAP1LC3A	Lung	-5.81315146698	6.13075412013e-09
CKDGen	Estimated Glomerular Filtration Rate based on Serum Creatinine (Overall) (without Diabetes Mellitus)	CKDGen_eGFRcrea_nonDM	ENSG00000135211	TMEM60	Lung	5.44104329427	5.29694380068e-08
CKDGen	Estimated Glomerular Filtration Rate based on Serum Creatinine (Overall) (without Diabetes Mellitus)	CKDGen_eGFRcrea_nonDM	ENSG00000115947	ORC4	Lung	-5.35306916161	8.64747775832e-08
CKDGen	Estimated Glomerular Filtration Rate based on Serum Creatinine (Overall) (without Diabetes Mellitus)	CKDGen_eGFRcrea_nonDM	ENSG00000121068	TBX2	Lung	-5.35303273244	8.64921957151e-08
CKDGen	Estimated Glomerular Filtration Rate based on Serum Creatinine (Overall) (without Diabetes Mellitus)	CKDGen_eGFRcrea_nonDM	ENSG00000182264	IZUMO1	Lung	-5.28939124464	1.2272412706e-07
CKDGen	Estimated Glomerular Filtration Rate based on Serum Creatinine (Overall) (without Diabetes Mellitus)	CKDGen_eGFRcrea_nonDM	ENSG00000171766	GATM	Muscle_Skeletal	-13.3188242386	1.7991862631e-40
CKDGen	Estimated Glomerular Filtration Rate based on Serum Creatinine (Overall) (without Diabetes Mellitus)	CKDGen_eGFRcrea_nonDM	ENSG00000171763	SPATA5L1	Muscle_Skeletal	-11.6299724527	2.90191206248e-31
CKDGen	Estimated Glomerular Filtration Rate based on Serum Creatinine (Overall) (without Diabetes Mellitus)	CKDGen_eGFRcrea_nonDM	ENSG00000138606	SHF	Muscle_Skeletal	11.3622521802	6.44610556369e-30
CKDGen	Estimated Glomerular Filtration Rate based on Serum Creatinine (Overall) (without Diabetes Mellitus)	CKDGen_eGFRcrea_nonDM	ENSG00000166734	CASC4	Muscle_Skeletal	10.9704637527	5.2999856841e-28
CKDGen	Estimated Glomerular Filtration Rate based on Serum Creatinine (Overall) (without Diabetes Mellitus)	CKDGen_eGFRcrea_nonDM	ENSG00000118804	FAM47E-STBD1	Muscle_Skeletal	-7.97909707118	1.47407616307e-15
CKDGen	Estimated Glomerular Filtration Rate based on Serum Creatinine (Overall) (without Diabetes Mellitus)	CKDGen_eGFRcrea_nonDM	ENSG00000169220	RGS14	Muscle_Skeletal	7.90961932432	2.58177135604e-15
CKDGen	Estimated Glomerular Filtration Rate based on Serum Creatinine (Overall) (without Diabetes Mellitus)	CKDGen_eGFRcrea_nonDM	ENSG00000131067	GGT7	Muscle_Skeletal	-6.29345012569	3.10486297564e-10
CKDGen	Estimated Glomerular Filtration Rate based on Serum Creatinine (Overall) (without Diabetes Mellitus)	CKDGen_eGFRcrea_nonDM	ENSG00000213347	MXD3	Muscle_Skeletal	6.17809385953	6.48801415884e-10
CKDGen	Estimated Glomerular Filtration Rate based on Serum Creatinine (Overall) (without Diabetes Mellitus)	CKDGen_eGFRcrea_nonDM	ENSG00000101460	MAP1LC3A	Muscle_Skeletal	-6.17685200318	6.53923176636e-10
CKDGen	Estimated Glomerular Filtration Rate based on Serum Creatinine (Overall) (without Diabetes Mellitus)	CKDGen_eGFRcrea_nonDM	ENSG00000131069	ACSS2	Muscle_Skeletal	-6.10080630345	1.05534734657e-09
CKDGen	Estimated Glomerular Filtration Rate based on Serum Creatinine (Overall) (without Diabetes Mellitus)	CKDGen_eGFRcrea_nonDM	ENSG00000131196	NFATC1	Muscle_Skeletal	6.08750800105	1.14681646824e-09
CKDGen	Estimated Glomerular Filtration Rate based on Serum Creatinine (Overall) (without Diabetes Mellitus)	CKDGen_eGFRcrea_nonDM	ENSG00000144034	TPRKB	Muscle_Skeletal	-6.00846437267	1.87288760092e-09
CKDGen	Estimated Glomerular Filtration Rate based on Serum Creatinine (Overall) (without Diabetes Mellitus)	CKDGen_eGFRcrea_nonDM	ENSG00000135211	TMEM60	Muscle_Skeletal	-5.94370989363	2.78642561156e-09
CKDGen	Estimated Glomerular Filtration Rate based on Serum Creatinine (Overall) (without Diabetes Mellitus)	CKDGen_eGFRcrea_nonDM	ENSG00000161395	PGAP3	Muscle_Skeletal	5.36851549411	7.93873720349e-08
CKDGen	Estimated Glomerular Filtration Rate based on Serum Creatinine (Overall) (without Diabetes Mellitus)	CKDGen_eGFRcrea_nonDM	ENSG00000148377	IDI2	Muscle_Skeletal	5.32604947512	1.00371802312e-07
CKDGen	Estimated Glomerular Filtration Rate based on Serum Creatinine (Overall) (without Diabetes Mellitus)	CKDGen_eGFRcrea_nonDM	ENSG00000011105	TSPAN9	Muscle_Skeletal	-5.22906542764	1.70369069002e-07
CKDGen	Estimated Glomerular Filtration Rate based on Serum Creatinine (Overall) (without Diabetes Mellitus)	CKDGen_eGFRcrea_nonDM	ENSG00000136603	SKIL	Muscle_Skeletal	-5.16638824184	2.38660794202e-07
CKDGen	Estimated Glomerular Filtration Rate based on Serum Creatinine (Overall) (without Diabetes Mellitus)	CKDGen_eGFRcrea_nonDM	ENSG00000171763	SPATA5L1	Nerve_Tibial	-12.6572132313	1.0205828329e-36
CKDGen	Estimated Glomerular Filtration Rate based on Serum Creatinine (Overall) (without Diabetes Mellitus)	CKDGen_eGFRcrea_nonDM	ENSG00000171766	GATM	Nerve_Tibial	11.7833608686	4.75582248436e-32
CKDGen	Estimated Glomerular Filtration Rate based on Serum Creatinine (Overall) (without Diabetes Mellitus)	CKDGen_eGFRcrea_nonDM	ENSG00000137860	SLC28A2	Nerve_Tibial	11.3480201039	7.58610250995e-30
CKDGen	Estimated Glomerular Filtration Rate based on Serum Creatinine (Overall) (without Diabetes Mellitus)	CKDGen_eGFRcrea_nonDM	ENSG00000163749	CCDC158	Nerve_Tibial	9.7800108493	1.37195837746e-22
CKDGen	Estimated Glomerular Filtration Rate based on Serum Creatinine (Overall) (without Diabetes Mellitus)	CKDGen_eGFRcrea_nonDM	ENSG00000118804	FAM47E-STBD1	Nerve_Tibial	-8.85567721919	8.31772531235e-19
CKDGen	Estimated Glomerular Filtration Rate based on Serum Creatinine (Overall) (without Diabetes Mellitus)	CKDGen_eGFRcrea_nonDM	ENSG00000142494	SLC47A1	Nerve_Tibial	7.15555533351	8.33348651732e-13
CKDGen	Estimated Glomerular Filtration Rate based on Serum Creatinine (Overall) (without Diabetes Mellitus)	CKDGen_eGFRcrea_nonDM	ENSG00000127947	PTPN12	Nerve_Tibial	7.08045135506	1.43685696735e-12
CKDGen	Estimated Glomerular Filtration Rate based on Serum Creatinine (Overall) (without Diabetes Mellitus)	CKDGen_eGFRcrea_nonDM	ENSG00000161395	PGAP3	Nerve_Tibial	6.76550059325	1.32849051095e-11
CKDGen	Estimated Glomerular Filtration Rate based on Serum Creatinine (Overall) (without Diabetes Mellitus)	CKDGen_eGFRcrea_nonDM	ENSG00000141744	PNMT	Nerve_Tibial	6.49560587856	8.26999004169e-11
CKDGen	Estimated Glomerular Filtration Rate based on Serum Creatinine (Overall) (without Diabetes Mellitus)	CKDGen_eGFRcrea_nonDM	ENSG00000141736	ERBB2	Nerve_Tibial	6.08434080399	1.16971559133e-09
CKDGen	Estimated Glomerular Filtration Rate based on Serum Creatinine (Overall) (without Diabetes Mellitus)	CKDGen_eGFRcrea_nonDM	ENSG00000042980	ADAM28	Nerve_Tibial	-6.03620866287	1.57777209166e-09
CKDGen	Estimated Glomerular Filtration Rate based on Serum Creatinine (Overall) (without Diabetes Mellitus)	CKDGen_eGFRcrea_nonDM	ENSG00000135211	TMEM60	Nerve_Tibial	5.99333817481	2.05576726807e-09
CKDGen	Estimated Glomerular Filtration Rate based on Serum Creatinine (Overall) (without Diabetes Mellitus)	CKDGen_eGFRcrea_nonDM	ENSG00000021488	SLC7A9	Nerve_Tibial	5.94051009704	2.84136556116e-09
CKDGen	Estimated Glomerular Filtration Rate based on Serum Creatinine (Overall) (without Diabetes Mellitus)	CKDGen_eGFRcrea_nonDM	ENSG00000204147	ASAH2B	Nerve_Tibial	5.8872573989	3.92656933087e-09
CKDGen	Estimated Glomerular Filtration Rate based on Serum Creatinine (Overall) (without Diabetes Mellitus)	CKDGen_eGFRcrea_nonDM	ENSG00000101460	MAP1LC3A	Nerve_Tibial	-5.81201135612	6.17266520854e-09
CKDGen	Estimated Glomerular Filtration Rate based on Serum Creatinine (Overall) (without Diabetes Mellitus)	CKDGen_eGFRcrea_nonDM	ENSG00000169220	RGS14	Nerve_Tibial	5.69242729142	1.25245938943e-08
CKDGen	Estimated Glomerular Filtration Rate based on Serum Creatinine (Overall) (without Diabetes Mellitus)	CKDGen_eGFRcrea_nonDM	ENSG00000116127	ALMS1	Nerve_Tibial	5.47314755077	4.42111698287e-08
CKDGen	Estimated Glomerular Filtration Rate based on Serum Creatinine (Overall) (without Diabetes Mellitus)	CKDGen_eGFRcrea_nonDM	ENSG00000140367	UBE2Q2	Nerve_Tibial	-5.37635532172	7.60087217722e-08
CKDGen	Estimated Glomerular Filtration Rate based on Serum Creatinine (Overall) (without Diabetes Mellitus)	CKDGen_eGFRcrea_nonDM	ENSG00000118804	FAM47E-STBD1	Ovary	-9.0664524793	1.22954998055e-19
CKDGen	Estimated Glomerular Filtration Rate based on Serum Creatinine (Overall) (without Diabetes Mellitus)	CKDGen_eGFRcrea_nonDM	ENSG00000142494	SLC47A1	Ovary	7.04358328906	1.87357920027e-12
CKDGen	Estimated Glomerular Filtration Rate based on Serum Creatinine (Overall) (without Diabetes Mellitus)	CKDGen_eGFRcrea_nonDM	ENSG00000171763	SPATA5L1	Pancreas	-11.8626638955	1.84994175565e-32
CKDGen	Estimated Glomerular Filtration Rate based on Serum Creatinine (Overall) (without Diabetes Mellitus)	CKDGen_eGFRcrea_nonDM	ENSG00000144035	NAT8	Pancreas	7.72861892751	1.08719587137e-14
CKDGen	Estimated Glomerular Filtration Rate based on Serum Creatinine (Overall) (without Diabetes Mellitus)	CKDGen_eGFRcrea_nonDM	ENSG00000072134	EPN2	Pancreas	7.31364059448	2.59999993695e-13
CKDGen	Estimated Glomerular Filtration Rate based on Serum Creatinine (Overall) (without Diabetes Mellitus)	CKDGen_eGFRcrea_nonDM	ENSG00000116127	ALMS1	Pancreas	7.03401586643	2.00672290186e-12
CKDGen	Estimated Glomerular Filtration Rate based on Serum Creatinine (Overall) (without Diabetes Mellitus)	CKDGen_eGFRcrea_nonDM	ENSG00000169220	RGS14	Pancreas	6.78383333414	1.17028329935e-11
CKDGen	Estimated Glomerular Filtration Rate based on Serum Creatinine (Overall) (without Diabetes Mellitus)	CKDGen_eGFRcrea_nonDM	ENSG00000135211	TMEM60	Pancreas	6.46047480518	1.04374970658e-10
CKDGen	Estimated Glomerular Filtration Rate based on Serum Creatinine (Overall) (without Diabetes Mellitus)	CKDGen_eGFRcrea_nonDM	ENSG00000144034	TPRKB	Pancreas	-5.96821055325	2.39869705411e-09
CKDGen	Estimated Glomerular Filtration Rate based on Serum Creatinine (Overall) (without Diabetes Mellitus)	CKDGen_eGFRcrea_nonDM	ENSG00000204147	ASAH2B	Pancreas	5.8899988837	3.86198227566e-09
CKDGen	Estimated Glomerular Filtration Rate based on Serum Creatinine (Overall) (without Diabetes Mellitus)	CKDGen_eGFRcrea_nonDM	ENSG00000189157	FAM47E	Pancreas	5.88684044957	3.93648396282e-09
CKDGen	Estimated Glomerular Filtration Rate based on Serum Creatinine (Overall) (without Diabetes Mellitus)	CKDGen_eGFRcrea_nonDM	ENSG00000101460	MAP1LC3A	Pancreas	-5.74379437786	9.2578199082e-09
CKDGen	Estimated Glomerular Filtration Rate based on Serum Creatinine (Overall) (without Diabetes Mellitus)	CKDGen_eGFRcrea_nonDM	ENSG00000125995	ROMO1	Pancreas	5.47015234701	4.49648898568e-08
CKDGen	Estimated Glomerular Filtration Rate based on Serum Creatinine (Overall) (without Diabetes Mellitus)	CKDGen_eGFRcrea_nonDM	ENSG00000174628	IQCK	Pancreas	-5.33689180208	9.45534239947e-08
CKDGen	Estimated Glomerular Filtration Rate based on Serum Creatinine (Overall) (without Diabetes Mellitus)	CKDGen_eGFRcrea_nonDM	ENSG00000188611	ASAH2	Pancreas	-5.2760687872	1.31984562888e-07
CKDGen	Estimated Glomerular Filtration Rate based on Serum Creatinine (Overall) (without Diabetes Mellitus)	CKDGen_eGFRcrea_nonDM	ENSG00000121989	ACVR2A	Pancreas	-5.18075908696	2.20984751752e-07
CKDGen	Estimated Glomerular Filtration Rate based on Serum Creatinine (Overall) (without Diabetes Mellitus)	CKDGen_eGFRcrea_nonDM	ENSG00000171766	GATM	Pituitary	8.39513300791	4.65367139254e-17
CKDGen	Estimated Glomerular Filtration Rate based on Serum Creatinine (Overall) (without Diabetes Mellitus)	CKDGen_eGFRcrea_nonDM	ENSG00000137860	SLC28A2	Pituitary	7.76911785891	7.90346035755e-15
CKDGen	Estimated Glomerular Filtration Rate based on Serum Creatinine (Overall) (without Diabetes Mellitus)	CKDGen_eGFRcrea_nonDM	ENSG00000169220	RGS14	Pituitary	6.44320120731	1.16979445257e-10
CKDGen	Estimated Glomerular Filtration Rate based on Serum Creatinine (Overall) (without Diabetes Mellitus)	CKDGen_eGFRcrea_nonDM	ENSG00000189157	FAM47E	Pituitary	6.43641901658	1.22325052127e-10
CKDGen	Estimated Glomerular Filtration Rate based on Serum Creatinine (Overall) (without Diabetes Mellitus)	CKDGen_eGFRcrea_nonDM	ENSG00000135211	TMEM60	Pituitary	6.07032424991	1.27652247339e-09
CKDGen	Estimated Glomerular Filtration Rate based on Serum Creatinine (Overall) (without Diabetes Mellitus)	CKDGen_eGFRcrea_nonDM	ENSG00000163749	CCDC158	Pituitary	5.97701020888	2.27269961859e-09
CKDGen	Estimated Glomerular Filtration Rate based on Serum Creatinine (Overall) (without Diabetes Mellitus)	CKDGen_eGFRcrea_nonDM	ENSG00000101460	MAP1LC3A	Pituitary	-5.58742306306	2.3046380471e-08
CKDGen	Estimated Glomerular Filtration Rate based on Serum Creatinine (Overall) (without Diabetes Mellitus)	CKDGen_eGFRcrea_nonDM	ENSG00000204147	ASAH2B	Pituitary	5.35785893577	8.42139490818e-08
CKDGen	Estimated Glomerular Filtration Rate based on Serum Creatinine (Overall) (without Diabetes Mellitus)	CKDGen_eGFRcrea_nonDM	ENSG00000171763	SPATA5L1	Prostate	-11.8954922502	1.24914319082e-32
CKDGen	Estimated Glomerular Filtration Rate based on Serum Creatinine (Overall) (without Diabetes Mellitus)	CKDGen_eGFRcrea_nonDM	ENSG00000144035	NAT8	Prostate	7.76546055816	8.13490776377e-15
CKDGen	Estimated Glomerular Filtration Rate based on Serum Creatinine (Overall) (without Diabetes Mellitus)	CKDGen_eGFRcrea_nonDM	ENSG00000189157	FAM47E	Prostate	6.48657873979	8.78073997784e-11
CKDGen	Estimated Glomerular Filtration Rate based on Serum Creatinine (Overall) (without Diabetes Mellitus)	CKDGen_eGFRcrea_nonDM	ENSG00000204147	ASAH2B	Prostate	6.13666823532	8.4270116024e-10
CKDGen	Estimated Glomerular Filtration Rate based on Serum Creatinine (Overall) (without Diabetes Mellitus)	CKDGen_eGFRcrea_nonDM	ENSG00000088298	EDEM2	Prostate	6.02170178803	1.72592672234e-09
CKDGen	Estimated Glomerular Filtration Rate based on Serum Creatinine (Overall) (without Diabetes Mellitus)	CKDGen_eGFRcrea_nonDM	ENSG00000101460	MAP1LC3A	Prostate	-5.83418422368	5.40543728062e-09
CKDGen	Estimated Glomerular Filtration Rate based on Serum Creatinine (Overall) (without Diabetes Mellitus)	CKDGen_eGFRcrea_nonDM	ENSG00000171763	SPATA5L1	Skin_Not_Sun_Exposed_Suprapubic	-10.9578350854	6.0939721998e-28
CKDGen	Estimated Glomerular Filtration Rate based on Serum Creatinine (Overall) (without Diabetes Mellitus)	CKDGen_eGFRcrea_nonDM	ENSG00000144035	NAT8	Skin_Not_Sun_Exposed_Suprapubic	7.65774473012	1.89226527378e-14
CKDGen	Estimated Glomerular Filtration Rate based on Serum Creatinine (Overall) (without Diabetes Mellitus)	CKDGen_eGFRcrea_nonDM	ENSG00000169220	RGS14	Skin_Not_Sun_Exposed_Suprapubic	6.41123188932	1.44348437879e-10
CKDGen	Estimated Glomerular Filtration Rate based on Serum Creatinine (Overall) (without Diabetes Mellitus)	CKDGen_eGFRcrea_nonDM	ENSG00000161395	PGAP3	Skin_Not_Sun_Exposed_Suprapubic	5.74525179539	9.17843005012e-09
CKDGen	Estimated Glomerular Filtration Rate based on Serum Creatinine (Overall) (without Diabetes Mellitus)	CKDGen_eGFRcrea_nonDM	ENSG00000021488	SLC7A9	Skin_Not_Sun_Exposed_Suprapubic	5.73148543354	9.95548998436e-09
CKDGen	Estimated Glomerular Filtration Rate based on Serum Creatinine (Overall) (without Diabetes Mellitus)	CKDGen_eGFRcrea_nonDM	ENSG00000143412	ANXA9	Skin_Not_Sun_Exposed_Suprapubic	-5.70703558959	1.14960751558e-08
CKDGen	Estimated Glomerular Filtration Rate based on Serum Creatinine (Overall) (without Diabetes Mellitus)	CKDGen_eGFRcrea_nonDM	ENSG00000118804	FAM47E-STBD1	Skin_Not_Sun_Exposed_Suprapubic	-5.53749433979	3.06829607381e-08
CKDGen	Estimated Glomerular Filtration Rate based on Serum Creatinine (Overall) (without Diabetes Mellitus)	CKDGen_eGFRcrea_nonDM	ENSG00000101000	PROCR	Skin_Not_Sun_Exposed_Suprapubic	5.26809118903	1.37849630103e-07
CKDGen	Estimated Glomerular Filtration Rate based on Serum Creatinine (Overall) (without Diabetes Mellitus)	CKDGen_eGFRcrea_nonDM	ENSG00000204147	ASAH2B	Skin_Not_Sun_Exposed_Suprapubic	5.21318744623	1.85623160105e-07
CKDGen	Estimated Glomerular Filtration Rate based on Serum Creatinine (Overall) (without Diabetes Mellitus)	CKDGen_eGFRcrea_nonDM	ENSG00000171766	GATM	Skin_Sun_Exposed_Lower_leg	12.1887295563	3.56942534746e-34
CKDGen	Estimated Glomerular Filtration Rate based on Serum Creatinine (Overall) (without Diabetes Mellitus)	CKDGen_eGFRcrea_nonDM	ENSG00000171763	SPATA5L1	Skin_Sun_Exposed_Lower_leg	-10.9348426343	7.85421294486e-28
CKDGen	Estimated Glomerular Filtration Rate based on Serum Creatinine (Overall) (without Diabetes Mellitus)	CKDGen_eGFRcrea_nonDM	ENSG00000131183	SLC34A1	Skin_Sun_Exposed_Lower_leg	-9.07100747627	1.17921557717e-19
CKDGen	Estimated Glomerular Filtration Rate based on Serum Creatinine (Overall) (without Diabetes Mellitus)	CKDGen_eGFRcrea_nonDM	ENSG00000144035	NAT8	Skin_Sun_Exposed_Lower_leg	8.70896431945	3.0666378089e-18
CKDGen	Estimated Glomerular Filtration Rate based on Serum Creatinine (Overall) (without Diabetes Mellitus)	CKDGen_eGFRcrea_nonDM	ENSG00000142494	SLC47A1	Skin_Sun_Exposed_Lower_leg	7.37328043776	1.66479769193e-13
CKDGen	Estimated Glomerular Filtration Rate based on Serum Creatinine (Overall) (without Diabetes Mellitus)	CKDGen_eGFRcrea_nonDM	ENSG00000118804	FAM47E-STBD1	Skin_Sun_Exposed_Lower_leg	-7.3382678961	2.16375741907e-13
CKDGen	Estimated Glomerular Filtration Rate based on Serum Creatinine (Overall) (without Diabetes Mellitus)	CKDGen_eGFRcrea_nonDM	ENSG00000169220	RGS14	Skin_Sun_Exposed_Lower_leg	6.95692560169	3.47778495106e-12
CKDGen	Estimated Glomerular Filtration Rate based on Serum Creatinine (Overall) (without Diabetes Mellitus)	CKDGen_eGFRcrea_nonDM	ENSG00000116127	ALMS1	Skin_Sun_Exposed_Lower_leg	6.95587455174	3.50381549318e-12
CKDGen	Estimated Glomerular Filtration Rate based on Serum Creatinine (Overall) (without Diabetes Mellitus)	CKDGen_eGFRcrea_nonDM	ENSG00000021488	SLC7A9	Skin_Sun_Exposed_Lower_leg	6.65084002087	2.91424913044e-11
CKDGen	Estimated Glomerular Filtration Rate based on Serum Creatinine (Overall) (without Diabetes Mellitus)	CKDGen_eGFRcrea_nonDM	ENSG00000101460	MAP1LC3A	Skin_Sun_Exposed_Lower_leg	-6.12889723954	8.84902537737e-10
CKDGen	Estimated Glomerular Filtration Rate based on Serum Creatinine (Overall) (without Diabetes Mellitus)	CKDGen_eGFRcrea_nonDM	ENSG00000079785	DDX1	Skin_Sun_Exposed_Lower_leg	-5.89549241333	3.73565673628e-09
CKDGen	Estimated Glomerular Filtration Rate based on Serum Creatinine (Overall) (without Diabetes Mellitus)	CKDGen_eGFRcrea_nonDM	ENSG00000078747	ITCH	Skin_Sun_Exposed_Lower_leg	5.59008809848	2.26954436151e-08
CKDGen	Estimated Glomerular Filtration Rate based on Serum Creatinine (Overall) (without Diabetes Mellitus)	CKDGen_eGFRcrea_nonDM	ENSG00000204147	ASAH2B	Skin_Sun_Exposed_Lower_leg	5.56900660024	2.56195782422e-08
CKDGen	Estimated Glomerular Filtration Rate based on Serum Creatinine (Overall) (without Diabetes Mellitus)	CKDGen_eGFRcrea_nonDM	ENSG00000161395	PGAP3	Skin_Sun_Exposed_Lower_leg	5.36371268047	8.15285532408e-08
CKDGen	Estimated Glomerular Filtration Rate based on Serum Creatinine (Overall) (without Diabetes Mellitus)	CKDGen_eGFRcrea_nonDM	ENSG00000101000	PROCR	Skin_Sun_Exposed_Lower_leg	5.35069774104	8.76157565262e-08
CKDGen	Estimated Glomerular Filtration Rate based on Serum Creatinine (Overall) (without Diabetes Mellitus)	CKDGen_eGFRcrea_nonDM	ENSG00000143412	ANXA9	Skin_Sun_Exposed_Lower_leg	-5.34200735661	9.19229235781e-08
CKDGen	Estimated Glomerular Filtration Rate based on Serum Creatinine (Overall) (without Diabetes Mellitus)	CKDGen_eGFRcrea_nonDM	ENSG00000131165	CHMP1A	Skin_Sun_Exposed_Lower_leg	5.32083904975	1.03289754957e-07
CKDGen	Estimated Glomerular Filtration Rate based on Serum Creatinine (Overall) (without Diabetes Mellitus)	CKDGen_eGFRcrea_nonDM	ENSG00000135211	TMEM60	Skin_Sun_Exposed_Lower_leg	5.21820690588	1.80663582958e-07
CKDGen	Estimated Glomerular Filtration Rate based on Serum Creatinine (Overall) (without Diabetes Mellitus)	CKDGen_eGFRcrea_nonDM	ENSG00000171763	SPATA5L1	Small_Intestine_Terminal_Ileum	-12.4579315819	1.26611998663e-35
CKDGen	Estimated Glomerular Filtration Rate based on Serum Creatinine (Overall) (without Diabetes Mellitus)	CKDGen_eGFRcrea_nonDM	ENSG00000108306	FBXL20	Small_Intestine_Terminal_Ileum	-8.11378281284	4.90678069881e-16
CKDGen	Estimated Glomerular Filtration Rate based on Serum Creatinine (Overall) (without Diabetes Mellitus)	CKDGen_eGFRcrea_nonDM	ENSG00000169220	RGS14	Small_Intestine_Terminal_Ileum	6.9746525751	3.06627611171e-12
CKDGen	Estimated Glomerular Filtration Rate based on Serum Creatinine (Overall) (without Diabetes Mellitus)	CKDGen_eGFRcrea_nonDM	ENSG00000101460	MAP1LC3A	Small_Intestine_Terminal_Ileum	-5.9395187516	2.85859979909e-09
CKDGen	Estimated Glomerular Filtration Rate based on Serum Creatinine (Overall) (without Diabetes Mellitus)	CKDGen_eGFRcrea_nonDM	ENSG00000078814	MYH7B	Small_Intestine_Terminal_Ileum	-5.56901015909	2.56190550313e-08
CKDGen	Estimated Glomerular Filtration Rate based on Serum Creatinine (Overall) (without Diabetes Mellitus)	CKDGen_eGFRcrea_nonDM	ENSG00000204147	ASAH2B	Small_Intestine_Terminal_Ileum	5.52863700411	3.22728337583e-08
CKDGen	Estimated Glomerular Filtration Rate based on Serum Creatinine (Overall) (without Diabetes Mellitus)	CKDGen_eGFRcrea_nonDM	ENSG00000054282	SDCCAG8	Spleen	-5.40292797503	6.55617900931e-08
CKDGen	Estimated Glomerular Filtration Rate based on Serum Creatinine (Overall) (without Diabetes Mellitus)	CKDGen_eGFRcrea_nonDM	ENSG00000171763	SPATA5L1	Stomach	-12.455485153	1.30555140991e-35
CKDGen	Estimated Glomerular Filtration Rate based on Serum Creatinine (Overall) (without Diabetes Mellitus)	CKDGen_eGFRcrea_nonDM	ENSG00000171766	GATM	Stomach	10.0720154603	7.34571168491e-24
CKDGen	Estimated Glomerular Filtration Rate based on Serum Creatinine (Overall) (without Diabetes Mellitus)	CKDGen_eGFRcrea_nonDM	ENSG00000169220	RGS14	Stomach	7.64449639913	2.0976467988e-14
CKDGen	Estimated Glomerular Filtration Rate based on Serum Creatinine (Overall) (without Diabetes Mellitus)	CKDGen_eGFRcrea_nonDM	ENSG00000118804	FAM47E-STBD1	Stomach	-6.92701533632	4.2981200417e-12
CKDGen	Estimated Glomerular Filtration Rate based on Serum Creatinine (Overall) (without Diabetes Mellitus)	CKDGen_eGFRcrea_nonDM	ENSG00000146094	DOK3	Stomach	-6.31413944549	2.71668899814e-10
CKDGen	Estimated Glomerular Filtration Rate based on Serum Creatinine (Overall) (without Diabetes Mellitus)	CKDGen_eGFRcrea_nonDM	ENSG00000144034	TPRKB	Stomach	-6.08166860778	1.18938201414e-09
CKDGen	Estimated Glomerular Filtration Rate based on Serum Creatinine (Overall) (without Diabetes Mellitus)	CKDGen_eGFRcrea_nonDM	ENSG00000073605	GSDMB	Stomach	5.90023737832	3.62978957987e-09
CKDGen	Estimated Glomerular Filtration Rate based on Serum Creatinine (Overall) (without Diabetes Mellitus)	CKDGen_eGFRcrea_nonDM	ENSG00000161395	PGAP3	Stomach	5.72259309394	1.0491032389e-08
CKDGen	Estimated Glomerular Filtration Rate based on Serum Creatinine (Overall) (without Diabetes Mellitus)	CKDGen_eGFRcrea_nonDM	ENSG00000109332	UBE2D3	Stomach	-5.56849795253	2.56944647865e-08
CKDGen	Estimated Glomerular Filtration Rate based on Serum Creatinine (Overall) (without Diabetes Mellitus)	CKDGen_eGFRcrea_nonDM	ENSG00000101460	MAP1LC3A	Stomach	-5.45152298035	4.99402667272e-08
CKDGen	Estimated Glomerular Filtration Rate based on Serum Creatinine (Overall) (without Diabetes Mellitus)	CKDGen_eGFRcrea_nonDM	ENSG00000159167	STC1	Stomach	-5.32770375025	9.94621765098e-08
CKDGen	Estimated Glomerular Filtration Rate based on Serum Creatinine (Overall) (without Diabetes Mellitus)	CKDGen_eGFRcrea_nonDM	ENSG00000185880	TRIM69	Testis	12.3806951091	3.32450897857e-35
CKDGen	Estimated Glomerular Filtration Rate based on Serum Creatinine (Overall) (without Diabetes Mellitus)	CKDGen_eGFRcrea_nonDM	ENSG00000171763	SPATA5L1	Testis	-11.9375731197	7.53909139363e-33
CKDGen	Estimated Glomerular Filtration Rate based on Serum Creatinine (Overall) (without Diabetes Mellitus)	CKDGen_eGFRcrea_nonDM	ENSG00000169340	PDILT	Testis	6.93457460592	4.07445337339e-12
CKDGen	Estimated Glomerular Filtration Rate based on Serum Creatinine (Overall) (without Diabetes Mellitus)	CKDGen_eGFRcrea_nonDM	ENSG00000169220	RGS14	Testis	6.79839170097	1.05793494615e-11
CKDGen	Estimated Glomerular Filtration Rate based on Serum Creatinine (Overall) (without Diabetes Mellitus)	CKDGen_eGFRcrea_nonDM	ENSG00000144034	TPRKB	Testis	-6.35333772669	2.10692435418e-10
CKDGen	Estimated Glomerular Filtration Rate based on Serum Creatinine (Overall) (without Diabetes Mellitus)	CKDGen_eGFRcrea_nonDM	ENSG00000107242	PIP5K1B	Testis	6.23491410815	4.52026039799e-10
CKDGen	Estimated Glomerular Filtration Rate based on Serum Creatinine (Overall) (without Diabetes Mellitus)	CKDGen_eGFRcrea_nonDM	ENSG00000143412	ANXA9	Testis	-6.11408271531	9.7113927562e-10
CKDGen	Estimated Glomerular Filtration Rate based on Serum Creatinine (Overall) (without Diabetes Mellitus)	CKDGen_eGFRcrea_nonDM	ENSG00000109320	NFKB1	Testis	-5.94941370496	2.69104674268e-09
CKDGen	Estimated Glomerular Filtration Rate based on Serum Creatinine (Overall) (without Diabetes Mellitus)	CKDGen_eGFRcrea_nonDM	ENSG00000101460	MAP1LC3A	Testis	-5.71865525025	1.07370388525e-08
CKDGen	Estimated Glomerular Filtration Rate based on Serum Creatinine (Overall) (without Diabetes Mellitus)	CKDGen_eGFRcrea_nonDM	ENSG00000109323	MANBA	Testis	-5.64005088806	1.69999915385e-08
CKDGen	Estimated Glomerular Filtration Rate based on Serum Creatinine (Overall) (without Diabetes Mellitus)	CKDGen_eGFRcrea_nonDM	ENSG00000166920	C15orf48	Testis	5.5245048454	3.30416118571e-08
CKDGen	Estimated Glomerular Filtration Rate based on Serum Creatinine (Overall) (without Diabetes Mellitus)	CKDGen_eGFRcrea_nonDM	ENSG00000066382	MPPED2	Testis	-5.42611617224	5.7593481218e-08
CKDGen	Estimated Glomerular Filtration Rate based on Serum Creatinine (Overall) (without Diabetes Mellitus)	CKDGen_eGFRcrea_nonDM	ENSG00000121068	TBX2	Testis	-5.38026469593	7.43763973477e-08
CKDGen	Estimated Glomerular Filtration Rate based on Serum Creatinine (Overall) (without Diabetes Mellitus)	CKDGen_eGFRcrea_nonDM	ENSG00000166415	WDR72	Testis	5.28637804633	1.24761924359e-07
CKDGen	Estimated Glomerular Filtration Rate based on Serum Creatinine (Overall) (without Diabetes Mellitus)	CKDGen_eGFRcrea_nonDM	ENSG00000182264	IZUMO1	Testis	-5.2827798557	1.27238254054e-07
CKDGen	Estimated Glomerular Filtration Rate based on Serum Creatinine (Overall) (without Diabetes Mellitus)	CKDGen_eGFRcrea_nonDM	ENSG00000105538	RASIP1	Testis	-5.17890392709	2.23193368837e-07
CKDGen	Estimated Glomerular Filtration Rate based on Serum Creatinine (Overall) (without Diabetes Mellitus)	CKDGen_eGFRcrea_nonDM	ENSG00000171766	GATM	Thyroid	13.8483855691	1.30103417869e-43
CKDGen	Estimated Glomerular Filtration Rate based on Serum Creatinine (Overall) (without Diabetes Mellitus)	CKDGen_eGFRcrea_nonDM	ENSG00000171763	SPATA5L1	Thyroid	-12.4884532336	8.63154282826e-36
CKDGen	Estimated Glomerular Filtration Rate based on Serum Creatinine (Overall) (without Diabetes Mellitus)	CKDGen_eGFRcrea_nonDM	ENSG00000163749	CCDC158	Thyroid	10.693249056	1.09467638553e-26
CKDGen	Estimated Glomerular Filtration Rate based on Serum Creatinine (Overall) (without Diabetes Mellitus)	CKDGen_eGFRcrea_nonDM	ENSG00000137860	SLC28A2	Thyroid	9.45159933045	3.33692526128e-21
CKDGen	Estimated Glomerular Filtration Rate based on Serum Creatinine (Overall) (without Diabetes Mellitus)	CKDGen_eGFRcrea_nonDM	ENSG00000144035	NAT8	Thyroid	8.87480568577	7.00556167356e-19
CKDGen	Estimated Glomerular Filtration Rate based on Serum Creatinine (Overall) (without Diabetes Mellitus)	CKDGen_eGFRcrea_nonDM	ENSG00000118804	FAM47E-STBD1	Thyroid	-8.22415825083	1.96566419836e-16
CKDGen	Estimated Glomerular Filtration Rate based on Serum Creatinine (Overall) (without Diabetes Mellitus)	CKDGen_eGFRcrea_nonDM	ENSG00000169220	RGS14	Thyroid	7.41020839644	1.26101103119e-13
CKDGen	Estimated Glomerular Filtration Rate based on Serum Creatinine (Overall) (without Diabetes Mellitus)	CKDGen_eGFRcrea_nonDM	ENSG00000010379	SLC6A13	Thyroid	-7.0186517246	2.24019404785e-12
CKDGen	Estimated Glomerular Filtration Rate based on Serum Creatinine (Overall) (without Diabetes Mellitus)	CKDGen_eGFRcrea_nonDM	ENSG00000142494	SLC47A1	Thyroid	6.79818736076	1.05943620725e-11
CKDGen	Estimated Glomerular Filtration Rate based on Serum Creatinine (Overall) (without Diabetes Mellitus)	CKDGen_eGFRcrea_nonDM	ENSG00000189157	FAM47E	Thyroid	6.50738320193	7.64711652507e-11
CKDGen	Estimated Glomerular Filtration Rate based on Serum Creatinine (Overall) (without Diabetes Mellitus)	CKDGen_eGFRcrea_nonDM	ENSG00000204147	ASAH2B	Thyroid	6.01424124967	1.80731189722e-09
CKDGen	Estimated Glomerular Filtration Rate based on Serum Creatinine (Overall) (without Diabetes Mellitus)	CKDGen_eGFRcrea_nonDM	ENSG00000101460	MAP1LC3A	Thyroid	-5.98315908993	2.18850818648e-09
CKDGen	Estimated Glomerular Filtration Rate based on Serum Creatinine (Overall) (without Diabetes Mellitus)	CKDGen_eGFRcrea_nonDM	ENSG00000115226	FNDC4	Thyroid	-5.83727904826	5.30601889742e-09
CKDGen	Estimated Glomerular Filtration Rate based on Serum Creatinine (Overall) (without Diabetes Mellitus)	CKDGen_eGFRcrea_nonDM	ENSG00000172818	OVOL1	Thyroid	5.83210352604	5.47329410442e-09
CKDGen	Estimated Glomerular Filtration Rate based on Serum Creatinine (Overall) (without Diabetes Mellitus)	CKDGen_eGFRcrea_nonDM	ENSG00000144034	TPRKB	Thyroid	-5.81466289634	6.07561965375e-09
CKDGen	Estimated Glomerular Filtration Rate based on Serum Creatinine (Overall) (without Diabetes Mellitus)	CKDGen_eGFRcrea_nonDM	ENSG00000078814	MYH7B	Thyroid	-5.79350508882	6.89323957011e-09
CKDGen	Estimated Glomerular Filtration Rate based on Serum Creatinine (Overall) (without Diabetes Mellitus)	CKDGen_eGFRcrea_nonDM	ENSG00000116138	DNAJC16	Thyroid	-5.73072910309	9.99998615329e-09
CKDGen	Estimated Glomerular Filtration Rate based on Serum Creatinine (Overall) (without Diabetes Mellitus)	CKDGen_eGFRcrea_nonDM	ENSG00000161395	PGAP3	Thyroid	5.70845500746	1.14006305747e-08
CKDGen	Estimated Glomerular Filtration Rate based on Serum Creatinine (Overall) (without Diabetes Mellitus)	CKDGen_eGFRcrea_nonDM	ENSG00000197136	PCNXL3	Thyroid	-5.69477826639	1.23532357903e-08
CKDGen	Estimated Glomerular Filtration Rate based on Serum Creatinine (Overall) (without Diabetes Mellitus)	CKDGen_eGFRcrea_nonDM	ENSG00000129757	CDKN1C	Thyroid	5.65649124885	1.54498852431e-08
CKDGen	Estimated Glomerular Filtration Rate based on Serum Creatinine (Overall) (without Diabetes Mellitus)	CKDGen_eGFRcrea_nonDM	ENSG00000054282	SDCCAG8	Thyroid	-5.43995129539	5.32951391917e-08
CKDGen	Estimated Glomerular Filtration Rate based on Serum Creatinine (Overall) (without Diabetes Mellitus)	CKDGen_eGFRcrea_nonDM	ENSG00000145354	CISD2	Thyroid	-5.37684956489	7.58004549151e-08
CKDGen	Estimated Glomerular Filtration Rate based on Serum Creatinine (Overall) (without Diabetes Mellitus)	CKDGen_eGFRcrea_nonDM	ENSG00000021488	SLC7A9	Thyroid	5.2216502926	1.77335620032e-07
CKDGen	Estimated Glomerular Filtration Rate based on Serum Creatinine (Overall) (without Diabetes Mellitus)	CKDGen_eGFRcrea_nonDM	ENSG00000260259	RP11-368I7.4	Thyroid	-5.16283301532	2.43240111995e-07
CKDGen	Estimated Glomerular Filtration Rate based on Serum Creatinine (Overall) (without Diabetes Mellitus)	CKDGen_eGFRcrea_nonDM	ENSG00000170832	USP32	Uterus	-8.00445175171	1.20000093269e-15
CKDGen	Estimated Glomerular Filtration Rate based on Serum Creatinine (Overall) (without Diabetes Mellitus)	CKDGen_eGFRcrea_nonDM	ENSG00000101460	MAP1LC3A	Uterus	-6.19445991221	5.84852232001e-10
CKDGen	Estimated Glomerular Filtration Rate based on Serum Creatinine (Overall) (without Diabetes Mellitus)	CKDGen_eGFRcrea_nonDM	ENSG00000104154	SLC30A4	Uterus	6.05073200675	1.44189141824e-09
CKDGen	Estimated Glomerular Filtration Rate based on Serum Creatinine (Overall) (without Diabetes Mellitus)	CKDGen_eGFRcrea_nonDM	ENSG00000171766	GATM	Whole_Blood	12.9877253852	1.4363270238e-38
CKDGen	Estimated Glomerular Filtration Rate based on Serum Creatinine (Overall) (without Diabetes Mellitus)	CKDGen_eGFRcrea_nonDM	ENSG00000171763	SPATA5L1	Whole_Blood	-12.5321103459	4.98191332417e-36
CKDGen	Estimated Glomerular Filtration Rate based on Serum Creatinine (Overall) (without Diabetes Mellitus)	CKDGen_eGFRcrea_nonDM	ENSG00000167258	CDK12	Whole_Blood	7.29896020889	2.90000060249e-13
CKDGen	Estimated Glomerular Filtration Rate based on Serum Creatinine (Overall) (without Diabetes Mellitus)	CKDGen_eGFRcrea_nonDM	ENSG00000116127	ALMS1	Whole_Blood	6.95867818425	3.43480117727e-12
CKDGen	Estimated Glomerular Filtration Rate based on Serum Creatinine (Overall) (without Diabetes Mellitus)	CKDGen_eGFRcrea_nonDM	ENSG00000163131	CTSS	Whole_Blood	-6.49422773358	8.34604180083e-11
CKDGen	Estimated Glomerular Filtration Rate based on Serum Creatinine (Overall) (without Diabetes Mellitus)	CKDGen_eGFRcrea_nonDM	ENSG00000135211	TMEM60	Whole_Blood	5.45949231061	4.77498015337e-08
CKDGen	Estimated Glomerular Filtration Rate based on Serum Creatinine (Overall) (without Diabetes Mellitus)	CKDGen_eGFRcrea_nonDM	ENSG00000115947	ORC4	Whole_Blood	-5.33085437305	9.77517837558e-08
DIAGRAM	Type 2 Diabetes	DIAGRAM_T2D_TRANS_ETHNIC	ENSG00000187553	CYP26C1	Adipose_Subcutaneous	-7.09646491031	1.27988423635e-12
DIAGRAM	Type 2 Diabetes	DIAGRAM_T2D_TRANS_ETHNIC	ENSG00000153814	JAZF1	Adipose_Subcutaneous	-6.73190326958	1.6745796147e-11
DIAGRAM	Type 2 Diabetes	DIAGRAM_T2D_TRANS_ETHNIC	ENSG00000153814	JAZF1	Adipose_Visceral_Omentum	-6.78576628644	1.15471952634e-11
DIAGRAM	Type 2 Diabetes	DIAGRAM_T2D_TRANS_ETHNIC	ENSG00000147889	CDKN2A	Adrenal_Gland	-5.46152441592	4.72063307208e-08
DIAGRAM	Type 2 Diabetes	DIAGRAM_T2D_TRANS_ETHNIC	ENSG00000148737	TCF7L2	Artery_Aorta	-9.64877517437	4.97463241567e-22
DIAGRAM	Type 2 Diabetes	DIAGRAM_T2D_TRANS_ETHNIC	ENSG00000153814	JAZF1	Artery_Aorta	-5.43403323916	5.50943110535e-08
DIAGRAM	Type 2 Diabetes	DIAGRAM_T2D_TRANS_ETHNIC	ENSG00000153814	JAZF1	Artery_Tibial	-6.65218277722	2.88777758375e-11
DIAGRAM	Type 2 Diabetes	DIAGRAM_T2D_TRANS_ETHNIC	ENSG00000166965	RCCD1	Brain_Cortex	5.18311546056	2.18209859113e-07
DIAGRAM	Type 2 Diabetes	DIAGRAM_T2D_TRANS_ETHNIC	ENSG00000188211	NCR3LG1	Breast_Mammary_Tissue	-5.21753405058	1.81320898267e-07
DIAGRAM	Type 2 Diabetes	DIAGRAM_T2D_TRANS_ETHNIC	ENSG00000119927	GPAM	Breast_Mammary_Tissue	-5.1650708092	2.40347917981e-07
DIAGRAM	Type 2 Diabetes	DIAGRAM_T2D_TRANS_ETHNIC	ENSG00000152804	HHEX	Cells_Transformed_fibroblasts	-6.78545222905	1.15723439056e-11
DIAGRAM	Type 2 Diabetes	DIAGRAM_T2D_TRANS_ETHNIC	ENSG00000198924	DCLRE1A	Cells_Transformed_fibroblasts	6.76274867943	1.35397995354e-11
DIAGRAM	Type 2 Diabetes	DIAGRAM_T2D_TRANS_ETHNIC	ENSG00000153814	JAZF1	Cells_Transformed_fibroblasts	-6.36268633622	1.98255295295e-10
DIAGRAM	Type 2 Diabetes	DIAGRAM_T2D_TRANS_ETHNIC	ENSG00000153814	JAZF1	Muscle_Skeletal	-6.85908291841	6.93040059958e-12
DIAGRAM	Type 2 Diabetes	DIAGRAM_T2D_TRANS_ETHNIC	ENSG00000109501	WFS1	Nerve_Tibial	5.35814618867	8.40801971817e-08
DIAGRAM	Type 2 Diabetes	DIAGRAM_T2D_TRANS_ETHNIC	ENSG00000166965	RCCD1	Nerve_Tibial	5.25007291992	1.52039012299e-07
DIAGRAM	Type 2 Diabetes	DIAGRAM_T2D_TRANS_ETHNIC	ENSG00000153814	JAZF1	Pancreas	-6.44469567712	1.15832601063e-10
DIAGRAM	Type 2 Diabetes	DIAGRAM_T2D_TRANS_ETHNIC	ENSG00000140382	HMG20A	Pituitary	5.50270343101	3.74011273068e-08
DIAGRAM	Type 2 Diabetes	DIAGRAM_T2D_TRANS_ETHNIC	ENSG00000109501	WFS1	Skin_Sun_Exposed_Lower_leg	5.40314149069	6.54837644683e-08
DIAGRAM	Type 2 Diabetes	DIAGRAM_T2D_TRANS_ETHNIC	ENSG00000164938	TP53INP1	Skin_Sun_Exposed_Lower_leg	-5.29644952465	1.18075957119e-07
DIAGRAM	Type 2 Diabetes	DIAGRAM_T2D_TRANS_ETHNIC	ENSG00000206503	HLA-A	Skin_Sun_Exposed_Lower_leg	5.179878695	2.22030235895e-07
DIAGRAM	Type 2 Diabetes	DIAGRAM_T2D_TRANS_ETHNIC	ENSG00000166965	RCCD1	Stomach	5.27347952911	1.3386119149e-07
DIAGRAM	Type 2 Diabetes	DIAGRAM_T2D_TRANS_ETHNIC	ENSG00000184056	VPS33B	Testis	-5.39104783252	7.00480245632e-08
DIAGRAM	Type 2 Diabetes	DIAGRAM_T2D_TRANS_ETHNIC	ENSG00000164938	TP53INP1	Testis	-5.34746538697	8.91944618919e-08
DIAGRAM	Type 2 Diabetes	DIAGRAM_T2D_TRANS_ETHNIC	ENSG00000198924	DCLRE1A	Thyroid	-7.66516012641	1.78608228612e-14
DIAGRAM	Type 2 Diabetes	DIAGRAM_T2D_TRANS_ETHNIC	ENSG00000073792	IGF2BP2	Thyroid	6.80084835388	1.0400485648e-11
DIAGRAM	Type 2 Diabetes	DIAGRAM_T2D_TRANS_ETHNIC	ENSG00000109501	WFS1	Thyroid	5.20457199143	1.94444234911e-07
DIAGRAM	Type 2 Diabetes	DIAGRAM_T2D_TRANS_ETHNIC	ENSG00000172201	ID4	Vagina	-6.75089317682	1.46937757655e-11
DIAGRAM	Type 2 Diabetes	DIAGRAM_T2D_TRANS_ETHNIC	ENSG00000183049	CAMK1D	Whole_Blood	5.41318272071	6.19142527512e-08
EAGLE	Eczema	EAGLE_Eczema	ENSG00000113520	IL4	Adipose_Subcutaneous	-5.81736107307	5.97839123929e-09
EAGLE	Eczema	EAGLE_Eczema	ENSG00000143374	TARS2	Adipose_Subcutaneous	5.67457208035	1.39035765684e-08
EAGLE	Eczema	EAGLE_Eczema	ENSG00000143631	FLG	Adipose_Subcutaneous	-5.17883203578	2.23279385217e-07
EAGLE	Eczema	EAGLE_Eczema	ENSG00000173327	MAP3K11	Adipose_Visceral_Omentum	6.11853669009	9.44385401353e-10
EAGLE	Eczema	EAGLE_Eczema	ENSG00000143631	FLG	Adrenal_Gland	-5.24295824229	1.58022311972e-07
EAGLE	Eczema	EAGLE_Eczema	ENSG00000143375	CGN	Artery_Aorta	-6.3094536346	2.80022237804e-10
EAGLE	Eczema	EAGLE_Eczema	ENSG00000159516	SPRR2G	Artery_Aorta	5.35710174391	8.45675039678e-08
EAGLE	Eczema	EAGLE_Eczema	ENSG00000143382	ADAMTSL4	Artery_Aorta	-5.21153774372	1.872817292e-07
EAGLE	Eczema	EAGLE_Eczema	ENSG00000143631	FLG	Artery_Coronary	-5.75298078647	8.76834542816e-09
EAGLE	Eczema	EAGLE_Eczema	ENSG00000143631	FLG	Artery_Tibial	-5.2116203235	1.87198366076e-07
EAGLE	Eczema	EAGLE_Eczema	ENSG00000143631	FLG	Brain_Anterior_cingulate_cortex_BA24	-6.58043754624	4.69065832444e-11
EAGLE	Eczema	EAGLE_Eczema	ENSG00000172818	OVOL1	Brain_Cerebellar_Hemisphere	6.26329745598	3.76920638585e-10
EAGLE	Eczema	EAGLE_Eczema	ENSG00000172818	OVOL1	Brain_Cerebellum	6.57547099785	4.84993965617e-11
EAGLE	Eczema	EAGLE_Eczema	ENSG00000172818	OVOL1	Brain_Cortex	5.84327313903	5.11849885429e-09
EAGLE	Eczema	EAGLE_Eczema	ENSG00000204463	BAG6	Brain_Frontal_Cortex_BA9	5.24425125352	1.56918246274e-07
EAGLE	Eczema	EAGLE_Eczema	ENSG00000174807	CD248	Brain_Hippocampus	6.10733276991	1.01309871114e-09
EAGLE	Eczema	EAGLE_Eczema	ENSG00000115604	IL18R1	Brain_Hippocampus	5.31374725315	1.07393548649e-07
EAGLE	Eczema	EAGLE_Eczema	ENSG00000143416	SELENBP1	Brain_Hypothalamus	-5.99984240856	1.97509120994e-09
EAGLE	Eczema	EAGLE_Eczema	ENSG00000143631	FLG	Brain_Hypothalamus	-5.62924013427	1.81005252786e-08
EAGLE	Eczema	EAGLE_Eczema	ENSG00000204793	FOXD4L6	Brain_Nucleus_accumbens_basal_ganglia	5.88231089574	4.04577465701e-09
EAGLE	Eczema	EAGLE_Eczema	ENSG00000173327	MAP3K11	Brain_Nucleus_accumbens_basal_ganglia	5.34963143668	8.81335332053e-08
EAGLE	Eczema	EAGLE_Eczema	ENSG00000204463	BAG6	Breast_Mammary_Tissue	5.52104078583	3.36997538056e-08
EAGLE	Eczema	EAGLE_Eczema	ENSG00000188015	S100A3	Breast_Mammary_Tissue	-5.3249502096	1.00980696088e-07
EAGLE	Eczema	EAGLE_Eczema	ENSG00000172818	OVOL1	Cells_EBV-transformed_lymphocytes	-8.41225989966	4.02185502071e-17
EAGLE	Eczema	EAGLE_Eczema	ENSG00000254470	AP5B1	Cells_EBV-transformed_lymphocytes	-5.59522949578	2.20330125413e-08
EAGLE	Eczema	EAGLE_Eczema	ENSG00000213445	SIPA1	Cells_Transformed_fibroblasts	6.15732424427	7.39842765081e-10
EAGLE	Eczema	EAGLE_Eczema	ENSG00000143367	TUFT1	Cells_Transformed_fibroblasts	5.73929137811	9.50735210865e-09
EAGLE	Eczema	EAGLE_Eczema	ENSG00000196407	THEM5	Colon_Sigmoid	-6.97851965005	2.98306499377e-12
EAGLE	Eczema	EAGLE_Eczema	ENSG00000186844	LCE1A	Colon_Sigmoid	-6.75679552123	1.41077068379e-11
EAGLE	Eczema	EAGLE_Eczema	ENSG00000173327	MAP3K11	Colon_Sigmoid	6.01486627931	1.80035251751e-09
EAGLE	Eczema	EAGLE_Eczema	ENSG00000143631	FLG	Colon_Sigmoid	-5.76179638187	8.32233636102e-09
EAGLE	Eczema	EAGLE_Eczema	ENSG00000155282	RP11-195B21.3	Colon_Transverse	-9.78954798615	1.24852779426e-22
EAGLE	Eczema	EAGLE_Eczema	ENSG00000143520	FLG2	Colon_Transverse	-6.47556717881	9.44564499082e-11
EAGLE	Eczema	EAGLE_Eczema	ENSG00000217128	FNIP1	Esophagus_Gastroesophageal_Junction	6.67866368532	2.41130804729e-11
EAGLE	Eczema	EAGLE_Eczema	ENSG00000143631	FLG	Esophagus_Gastroesophageal_Junction	-5.56244570313	2.66019814289e-08
EAGLE	Eczema	EAGLE_Eczema	ENSG00000143631	FLG	Esophagus_Muscularis	-5.57113549205	2.53084404148e-08
EAGLE	Eczema	EAGLE_Eczema	ENSG00000143631	FLG	Heart_Atrial_Appendage	-7.15494446377	8.37068037199e-13
EAGLE	Eczema	EAGLE_Eczema	ENSG00000163141	BNIPL	Heart_Atrial_Appendage	5.85444950032	4.78592601573e-09
EAGLE	Eczema	EAGLE_Eczema	ENSG00000173327	MAP3K11	Heart_Atrial_Appendage	5.6685437987	1.44016258092e-08
EAGLE	Eczema	EAGLE_Eczema	ENSG00000213171	LINGO4	Heart_Atrial_Appendage	5.50736698413	3.6424043575e-08
EAGLE	Eczema	EAGLE_Eczema	ENSG00000133895	MEN1	Heart_Left_Ventricle	-7.68412733591	1.54043390556e-14
EAGLE	Eczema	EAGLE_Eczema	ENSG00000115604	IL18R1	Heart_Left_Ventricle	5.55864703538	2.71873870187e-08
EAGLE	Eczema	EAGLE_Eczema	ENSG00000143631	FLG	Lung	-6.74929785114	1.48562334669e-11
EAGLE	Eczema	EAGLE_Eczema	ENSG00000115604	IL18R1	Lung	6.3824356848	1.7429323651e-10
EAGLE	Eczema	EAGLE_Eczema	ENSG00000115607	IL18RAP	Lung	-5.48186328122	4.2086943399e-08
EAGLE	Eczema	EAGLE_Eczema	ENSG00000143631	FLG	Muscle_Skeletal	-7.7988987684	6.24497345278e-15
EAGLE	Eczema	EAGLE_Eczema	ENSG00000204308	RNF5	Muscle_Skeletal	5.17610544617	2.26565439433e-07
EAGLE	Eczema	EAGLE_Eczema	ENSG00000113520	IL4	Nerve_Tibial	-6.59561079309	4.23508623944e-11
EAGLE	Eczema	EAGLE_Eczema	ENSG00000143631	FLG	Ovary	-7.18467919542	6.73651744777e-13
EAGLE	Eczema	EAGLE_Eczema	ENSG00000143436	MRPL9	Pancreas	6.83760512282	8.05279948708e-12
EAGLE	Eczema	EAGLE_Eczema	ENSG00000213171	LINGO4	Pancreas	5.22322314161	1.75835285789e-07
EAGLE	Eczema	EAGLE_Eczema	ENSG00000113520	IL4	Pituitary	-6.32542676851	2.52533650177e-10
EAGLE	Eczema	EAGLE_Eczema	ENSG00000203784	LELP1	Skin_Not_Sun_Exposed_Suprapubic	5.71498507035	1.09713656179e-08
EAGLE	Eczema	EAGLE_Eczema	ENSG00000143536	CRNN	Skin_Not_Sun_Exposed_Suprapubic	5.64211100884	1.67977733184e-08
EAGLE	Eczema	EAGLE_Eczema	ENSG00000143374	TARS2	Skin_Not_Sun_Exposed_Suprapubic	5.37397424739	7.70198627206e-08
EAGLE	Eczema	EAGLE_Eczema	ENSG00000113520	IL4	Skin_Sun_Exposed_Lower_leg	-6.23044865712	4.65101242905e-10
EAGLE	Eczema	EAGLE_Eczema	ENSG00000143450	OAZ3	Skin_Sun_Exposed_Lower_leg	-5.79806911841	6.70828049007e-09
EAGLE	Eczema	EAGLE_Eczema	ENSG00000113522	RAD50	Skin_Sun_Exposed_Lower_leg	-5.41950291859	5.9764974442e-08
EAGLE	Eczema	EAGLE_Eczema	ENSG00000196774	ANKRD20A1	Skin_Sun_Exposed_Lower_leg	-5.41907142768	5.99093804928e-08
EAGLE	Eczema	EAGLE_Eczema	ENSG00000143631	FLG	Stomach	-7.21997187099	5.19983290087e-13
EAGLE	Eczema	EAGLE_Eczema	ENSG00000175573	C11orf68	Stomach	5.22906157575	1.70372618235e-07
EAGLE	Eczema	EAGLE_Eczema	ENSG00000172818	OVOL1	Thyroid	-6.56842587476	5.0849934538e-11
EAGLE	Eczema	EAGLE_Eczema	ENSG00000254470	AP5B1	Thyroid	-5.53864614149	3.04818828093e-08
EAGLE	Eczema	EAGLE_Eczema	ENSG00000159352	PSMD4	Thyroid	5.36849517413	7.93963152862e-08
EAGLE	Eczema	EAGLE_Eczema	ENSG00000115607	IL18RAP	Whole_Blood	-5.70277721474	1.17870996356e-08
EAGLE	Eczema	EAGLE_Eczema	ENSG00000101246	ARFRP1	Whole_Blood	-5.28201337862	1.2777186534e-07
EGG	Birth Length	EGG_BL	ENSG00000160685	ZBTB7B	Adipose_Subcutaneous	-5.22021160999	1.78718805723e-07
EGG	Birth Length	EGG_BL	ENSG00000163257	DCAF16	Artery_Coronary	5.19626502645	2.03332323952e-07
EGG	Birth Length	EGG_BL	ENSG00000163257	DCAF16	Artery_Tibial	5.22269304005	1.7633957126e-07
EGG	Birth Length	EGG_BL	ENSG00000160685	ZBTB7B	Brain_Hippocampus	-5.35606686007	8.50530466586e-08
EGG	Birth Length	EGG_BL	ENSG00000163257	DCAF16	Breast_Mammary_Tissue	5.17090322467	2.32965199188e-07
EGG	Birth Length	EGG_BL	ENSG00000163257	DCAF16	Thyroid	5.41595086263	6.09638431381e-08
EGG	Body Mass Index Standard Deviation Score	EGG_BMI_HapMapImputed	ENSG00000138031	ADCY3	Adipose_Subcutaneous	7.65301089159	1.9632727681e-14
EGG	Body Mass Index Standard Deviation Score	EGG_BMI_HapMapImputed	ENSG00000138092	CENPO	Adipose_Subcutaneous	6.80330898318	1.02243030035e-11
EGG	Body Mass Index Standard Deviation Score	EGG_BMI_HapMapImputed	ENSG00000135451	TROAP	Adipose_Subcutaneous	5.51415583864	3.50457969083e-08
EGG	Body Mass Index Standard Deviation Score	EGG_BMI_HapMapImputed	ENSG00000138092	CENPO	Adipose_Visceral_Omentum	5.6730945455	1.4024077821e-08
EGG	Body Mass Index Standard Deviation Score	EGG_BMI_HapMapImputed	ENSG00000184924	PTRHD1	Adrenal_Gland	7.04568112426	1.84556467403e-12
EGG	Body Mass Index Standard Deviation Score	EGG_BMI_HapMapImputed	ENSG00000084710	EFR3B	Adrenal_Gland	6.09112186447	1.12122156238e-09
EGG	Body Mass Index Standard Deviation Score	EGG_BMI_HapMapImputed	ENSG00000084676	NCOA1	Adrenal_Gland	5.28591534603	1.25077729552e-07
EGG	Body Mass Index Standard Deviation Score	EGG_BMI_HapMapImputed	ENSG00000134285	FKBP11	Artery_Aorta	5.46947949107	4.51359145426e-08
EGG	Body Mass Index Standard Deviation Score	EGG_BMI_HapMapImputed	ENSG00000135406	PRPH	Artery_Aorta	-5.22652995722	1.72720845715e-07
EGG	Body Mass Index Standard Deviation Score	EGG_BMI_HapMapImputed	ENSG00000161791	FMNL3	Artery_Coronary	6.95430660248	3.54300310654e-12
EGG	Body Mass Index Standard Deviation Score	EGG_BMI_HapMapImputed	ENSG00000138031	ADCY3	Artery_Tibial	7.66556233079	1.78049371282e-14
EGG	Body Mass Index Standard Deviation Score	EGG_BMI_HapMapImputed	ENSG00000138092	CENPO	Artery_Tibial	7.00170890101	2.52859043021e-12
EGG	Body Mass Index Standard Deviation Score	EGG_BMI_HapMapImputed	ENSG00000167552	TUBA1A	Brain_Anterior_cingulate_cortex_BA24	6.45629119873	1.07300052134e-10
EGG	Body Mass Index Standard Deviation Score	EGG_BMI_HapMapImputed	ENSG00000138031	ADCY3	Brain_Anterior_cingulate_cortex_BA24	-6.21662057343	5.07976080194e-10
EGG	Body Mass Index Standard Deviation Score	EGG_BMI_HapMapImputed	ENSG00000134285	FKBP11	Brain_Anterior_cingulate_cortex_BA24	5.49039428255	4.0103747413e-08
EGG	Body Mass Index Standard Deviation Score	EGG_BMI_HapMapImputed	ENSG00000138092	CENPO	Brain_Anterior_cingulate_cortex_BA24	-5.39778672234	6.74680005946e-08
EGG	Body Mass Index Standard Deviation Score	EGG_BMI_HapMapImputed	ENSG00000119772	DNMT3A	Brain_Cerebellar_Hemisphere	7.24345397949	4.37399706797e-13
EGG	Body Mass Index Standard Deviation Score	EGG_BMI_HapMapImputed	ENSG00000138031	ADCY3	Brain_Frontal_Cortex_BA9	-8.53227418394	1.43498463607e-17
EGG	Body Mass Index Standard Deviation Score	EGG_BMI_HapMapImputed	ENSG00000138031	ADCY3	Cells_EBV-transformed_lymphocytes	-6.50450907948	7.79475088789e-11
EGG	Body Mass Index Standard Deviation Score	EGG_BMI_HapMapImputed	ENSG00000138031	ADCY3	Colon_Transverse	8.13694981229	4.05360652432e-16
EGG	Body Mass Index Standard Deviation Score	EGG_BMI_HapMapImputed	ENSG00000176732	PFN4	Colon_Transverse	5.96112223532	2.5051147992e-09
EGG	Body Mass Index Standard Deviation Score	EGG_BMI_HapMapImputed	ENSG00000167553	TUBA1C	Esophagus_Mucosa	-6.03653224711	1.57461296785e-09
EGG	Body Mass Index Standard Deviation Score	EGG_BMI_HapMapImputed	ENSG00000135519	KCNH3	Esophagus_Muscularis	-5.70887711616	1.1372395974e-08
EGG	Body Mass Index Standard Deviation Score	EGG_BMI_HapMapImputed	ENSG00000084710	EFR3B	Heart_Atrial_Appendage	-6.7244814465	1.76218870766e-11
EGG	Body Mass Index Standard Deviation Score	EGG_BMI_HapMapImputed	ENSG00000138031	ADCY3	Lung	6.74593071327	1.52049169679e-11
EGG	Body Mass Index Standard Deviation Score	EGG_BMI_HapMapImputed	ENSG00000161798	AQP5	Lung	-6.46816176833	9.92022683446e-11
EGG	Body Mass Index Standard Deviation Score	EGG_BMI_HapMapImputed	ENSG00000138092	CENPO	Lung	5.79347360281	6.89453261903e-09
EGG	Body Mass Index Standard Deviation Score	EGG_BMI_HapMapImputed	ENSG00000167566	NCKAP5L	Lung	-5.30084579521	1.15267419074e-07
EGG	Body Mass Index Standard Deviation Score	EGG_BMI_HapMapImputed	ENSG00000138092	CENPO	Nerve_Tibial	-9.99226155915	1.64778672278e-23
EGG	Body Mass Index Standard Deviation Score	EGG_BMI_HapMapImputed	ENSG00000138031	ADCY3	Nerve_Tibial	-9.24078339632	2.4469902712e-20
EGG	Body Mass Index Standard Deviation Score	EGG_BMI_HapMapImputed	ENSG00000138031	ADCY3	Skin_Not_Sun_Exposed_Suprapubic	-6.39495066579	1.6059919972e-10
EGG	Body Mass Index Standard Deviation Score	EGG_BMI_HapMapImputed	ENSG00000187778	MCRS1	Skin_Not_Sun_Exposed_Suprapubic	-5.47963666916	4.26200127416e-08
[truncated: 22,473 more rows]
