# Supplementary material for: Integrating predicted transcriptome from multiple tissues improves association detection
Source: PLoS Genet. 2019 Jan 22;15(1):e1007889. doi: 10.1371/journal.pgen.1007889 (PMC6358100; doi:10.1371/journal.pgen.1007889)
Supplement: S8 Dataset — Columns are: trait: UK Biobank trait name and code; n_flagged: number of significant genes with best individual model p-value >10−4; n_significant: number of Bonferroni-significant genes; percent: percentage of n_flagged to n_significant. MultiXcan significance was computed with condition number 30 and the individual model effects’ significance obtained from PrediXcan. (TXT) [file pgen.1007889.s009.txt]

trait	n_predixcan_modest	n_multixcan_significant	percent
UKB_Standing_height	378	5749	6.58
UKB_Basal_metabolic_rate	279	3131	8.91
UKB_Impedance_of_whole_body	235	2680	8.77
UKB_Whole_body_water_mass	230	2618	8.79
UKB_Trunk_predicted_mass	224	2478	9.04
UKB_Impedance_of_leg_left	219	2325	9.42
UKB_Impedance_of_arm_left	209	2227	9.38
UKB_Impedance_of_arm_right	209	2284	9.15
UKB_Impedance_of_leg_right	208	2325	8.95
UKB_BMI	187	1963	9.53
UKB_Sitting_height	187	1980	9.44
UKB_Weight	171	1920	8.91
UKB_Arm_predicted_mass_left	166	1715	9.68
UKB_Body_fat_percentage	164	1755	9.34
UKB_Arm_fat_percentage_right	160	1589	10.07
UKB_Leg_fat_percentage_right	160	1552	10.31
UKB_Arm_fat_percentage_left	159	1573	10.11
UKB_Leg_predicted_mass_right	159	1714	9.28
UKB_Trunk_fat_percentage	155	1683	9.21
UKB_Arm_predicted_mass_right	152	1755	8.66
UKB_Leg_fat_percentage_left	144	1560	9.23
UKB_Leg_predicted_mass_left	142	1478	9.61
UKB_Diastolic_blood_pressure_automated_reading	141	1706	8.26
UKB_Systolic_blood_pressure_automated_reading	128	1425	8.98
UKB_Heel_bone_mineral_density	101	1262	8.00
UKB_Heel_bone_mineral_density_T_score_automated	96	1250	7.68
UKB_Hypertension	81	794	10.20
UKB_Waist_circumference	80	965	8.29
UKB_Hand_grip_strength_left	79	622	12.70
UKB_Hand_grip_strength_right	76	633	12.01
UKB_Pulse_rate	74	1064	6.95
UKB_Age_when_periods_started_menarche	61	597	10.22
UKB_Hip_circumference	57	652	8.74
UKB_Age_first_had_sexual_intercourse	55	512	10.74
UKB_Heel_bone_mineral_density_BMD_T_score_automated_right	45	546	8.24
UKB_Heel_bone_mineral_density_right	44	539	8.16
UKB_Heel_bone_mineral_density_BMD_T_score_automated_left	42	506	8.30
UKB_Heel_bone_mineral_density_left	40	506	7.91
UKB_Time_spent_watching_television	36	436	8.26
UKB_Corneal_resistance_factor_right	28	286	9.79
UKB_Birth_weight	27	277	9.75
UKB_Mean_time_to_correctly_identify_matches	23	158	14.56
UKB_Time_spend_outdoors_in_summer	21	202	10.40
UKB_Corneal_resistance_factor_left	17	233	7.30
UKB_High_cholesterol	17	251	6.77
UKB_Asthma	16	354	4.52
UKB_Fluid_intelligence_score	16	249	6.43
UKB_Age_hay_fever_rhinitis_or_eczema_diagnosed	14	120	11.67
UKB_Age_of_mother_at_first_birth	14	93	15.05
UKB_Bread_intake	14	53	26.42
UKB_Fresh_fruit_intake	14	134	10.45
UKB_Neuroticism_score	14	230	6.09
UKB_Water_intake	13	168	7.74
UKB_Age_asthma_diagnosed	12	111	10.81
UKB_Corneal_hysteresis_left	11	128	8.59
UKB_Intra_ocular_pressure_Goldmann_correlated_left	11	133	8.27
UKB_Tea_intake	11	164	6.71
UKB_Birth_weigth_of_first_child	10	125	8.00
UKB_Corneal_hysteresis_right	10	158	6.33
UKB_Sleep_duration	10	99	10.10
UKB_Lifetime_number_of_sexual_partners	9	137	6.57
UKB_Number_of_incorrect_matches_in_round	9	82	10.98
UKB_Diabetes	7	117	5.98
UKB_Eczema_aka_dermatitis	7	97	7.22
UKB_Gout	7	49	14.29
UKB_Intra_ocular_pressure_Goldmann_correlated_right	7	144	4.86
UKB_Multiple_sclerosis	7	100	7.00
UKB_Hypothyroidism_or_myxoedema	6	259	2.32
UKB_Hayfever_aka_allergic_rhinitis	5	55	9.09
UKB_Intra_ocular_pressure_corneal_compensated_right	5	71	7.04
UKB_Sarcoidosis	5	124	4.03
UKB_Systemic_lupus_erythematosis_aka_SLE	5	40	12.50
UKB_Duration_of_walks	4	27	14.81
UKB_Psoriasis	4	169	2.37
UKB_Age_diabetes_diagnosed	3	109	2.75
UKB_Ankylosing_spondylitis	3	101	2.97
UKB_Hyperthyroidism_aka_thyrotoxicosis	3	156	1.92
UKB_Intra_ocular_pressure_corneal_compensated_left	3	72	4.17
UKB_Malabsorption_or_coeliac_disease	3	240	1.25
UKB_Time_spent_outdoors_in_winter	3	23	13.04
UKB_Age_high_blood_pressure_diagnosed	2	12	16.67
UKB_Age_started_smoking_in_former_smokers	2	2	100.00
UKB_Cooked_vegetable_intake	2	25	8.00
UKB_Deep_venous_thrombosis_aka_DVT	2	27	7.41
UKB_Number_of_cigarettes_previously_smoked_daily	2	46	4.35
UKB_Polymyalgia_rheumatica	2	19	10.53
UKB_Rheumatoid_arthritis	2	98	2.04
UKB_Sjogrens_syndrome_or_Sicca_syndrome	2	33	6.06
UKB_Cholelithiasis_aka_gall_stones	1	8	12.50
UKB_Duration_of_moderate_activity	1	8	12.50
UKB_Forced_expiratory_volume_in_1_second_Best_measure	1	7	14.29
UKB_Fracture_fibula	1	1	100.00
UKB_logMAR_final_left	1	12	8.33
UKB_logMAR_final_right	1	6	16.67
UKB_Migraine	1	11	9.09
UKB_Myocardial_infarction_aka_heart_attack	1	7	14.29
UKB_Number_of_cigarettes_currently_smoked_daily_current_smokers	1	24	4.17
UKB_Psychological_or_psychiatric_problem	1	11	9.09
UKB_Pulmonary_embolism_with_or_without_DVT	1	7	14.29
UKB_Pulse_wave_arterial_stiffness_index	1	2	50.00
UKB_Salad_or_raw_vegetable_intake	1	32	3.12
UKB_Townsend_deprivation_index_at_recruitment	1	4	25.00
UKB_Type_1_diabetes	1	94	1.06
UKB_Ulcerative_colitis	1	20	5.00
UKB_Acne_aka_acne_vulgaris	0	0	NaN
UKB_Age_started_smoking_in_current_smokers	0	0	NaN
UKB_Alcohol_dependency	0	0	NaN
UKB_Allergy_or_anaphylactic_reaction_to_drug	0	0	NaN
UKB_Allergy_or_anaphylactic_reaction_to_food	0	0	NaN
UKB_Angina	0	5	0.00
UKB_Anorexia_or_bulimia_or_other_eating_disorder	0	1	0.00
UKB_Anxiety_or_panic_attacks	0	0	NaN
UKB_Appendicitis	0	0	NaN
UKB_Arthritis_NOS	0	0	NaN
UKB_Back_pain	0	0	NaN
UKB_Bacterial_infection	0	0	NaN
UKB_Benign_breast_lump	0	0	NaN
UKB_Benign_prostatic_hypertrophy	0	0	NaN
UKB_Breast_cysts	0	0	NaN
UKB_Bronchiectasis	0	1	0.00
UKB_Carpal_tunnel_syndrome	0	1	0.00
UKB_Cataract	0	0	NaN
UKB_Cellulitis	0	0	NaN
UKB_Cerebrovascular_disease	0	0	NaN
UKB_Cervical_spondylosis	0	0	NaN
UKB_Chickenpox	0	0	NaN
UKB_Chronic_fatigue_syndrome	0	0	NaN
UKB_Chronic_obstructive_airways_disease	0	0	NaN
UKB_Chronic_sinusitis	0	0	NaN
UKB_Clotting_disorder_or_excessive_bleeding	0	3	0.00
UKB_Depression	0	0	NaN
UKB_Diabetic_eye_disease	0	0	NaN
UKB_Disc_degeneration	0	0	NaN
UKB_Diverticular_disease_or_diverticulitis	0	0	NaN
UKB_Dry_eyes	0	0	NaN
UKB_Duodenal_ulcer	0	0	NaN
UKB_Duration_of_vigorous_activity	0	1	0.00
UKB_Emphysema_or_chronic_bronchitis	0	1	0.00
UKB_Endometriosis	0	0	NaN
UKB_Enlarged_prostate	0	0	NaN
UKB_Epilepsy	0	0	NaN
UKB_Eye_or_eyelid_problem	0	1	0.00
UKB_Female_infertility	0	0	NaN
UKB_Fibromyalgia	0	0	NaN
UKB_Forced_vital_capacity_Best_measure	0	3	0.00
UKB_Fracture	0	0	NaN
UKB_Fracture_foot	0	0	NaN
UKB_Fracture_head_and_neck	0	0	NaN
UKB_Fracture_pelvis_and_lower_limb	0	0	NaN
UKB_Fracture_rib	0	0	NaN
UKB_Fracture_tibia	0	0	NaN
UKB_Fracture_upper_arm_or_humerus_or_elbow	0	0	NaN
UKB_Fracture_upper_limb_and_shoulder	0	0	NaN
UKB_Fracture_vertebra_or_crush_fracture_or_vertebral_collapse	0	0	NaN
UKB_Fracture_wrist_or_colles_fracture	0	0	NaN
UKB_Gastro-oesophageal_reflux_or_gastric_reflux	0	0	NaN
UKB_Glaucoma	0	4	0.00
UKB_Haemorrhoids_aka_piles	0	0	NaN
UKB_Headaches_without_migraine	0	0	NaN
UKB_Head_injury	0	0	NaN
UKB_Helicobacter_pylori	0	0	NaN
UKB_Hepatitis	0	0	NaN
UKB_Herpes_simplex	0	0	NaN
UKB_Hiatus_hernia	0	2	0.00
UKB_HIV_or_AIDS	0	0	NaN
UKB_Inguinal_hernia	0	0	NaN
UKB_Iron_deficiency_anaemia	0	0	NaN
UKB_Irritable_bowel_syndrome	0	0	NaN
UKB_Joint_pain	0	0	NaN
UKB_Kidney_stone_or_ureter_stone_or_bladder_stone	0	0	NaN
UKB_Malaria	0	0	NaN
UKB_Mania_or_bipolar_disorder_or_manic_depression	0	0	NaN
UKB_Maximum_digits_remembered_correctly	0	2	0.00
UKB_Measles_aka_morbillivirus	0	0	NaN
UKB_Menieres_disease	0	0	NaN
UKB_Meningitis	0	0	NaN
UKB_Menorrhagia_with_unknown_cause	0	0	NaN
UKB_Miscarriage	0	0	NaN
UKB_Mumps_aka_epidemic_parotitis	0	0	NaN
UKB_Muscle_or_soft_tissue_injuries	0	0	NaN
UKB_Nasal_polyps	0	4	0.00
UKB_Nervous_breakdown	0	0	NaN
UKB_Oesophagitis_or_barretts_oesophagus	0	0	NaN
UKB_Osteoarthritis	0	2	0.00
UKB_Osteopenia	0	0	NaN
UKB_Osteoporosis	0	1	0.00
UKB_Ovarian_cyst_or_cysts	0	0	NaN
UKB_Parkinsons_disease	0	0	NaN
UKB_Peripheral_nerve_disorder	0	0	NaN
UKB_Peripheral_vascular_disease	0	0	NaN
UKB_Peritonitis	0	0	NaN
UKB_Pernicious_anaemia	0	0	NaN
UKB_Pleurisy	0	0	NaN
UKB_Pneumonia	0	0	NaN
UKB_Pneumothorax	0	1	0.00
UKB_Prolapsed_disc_or_slipped_disc	0	1	0.00
UKB_Raynauds_phenomenon	0	0	NaN
UKB_Retinal_detachment	0	0	NaN
UKB_Retinal_problem	0	0	NaN
UKB_Rosacea	0	0	NaN
UKB_Rubella_aka_german_measles	0	0	NaN
UKB_Scarlet_fever_aka_scarlatina	0	0	NaN
UKB_Schizophrenia	0	0	NaN
UKB_Sciatica	0	0	NaN
UKB_Sleep_apnoea	0	0	NaN
UKB_Speech_reception_threshold_estimate_right	0	0	NaN
UKB_Speech_reception_threshold_SRT_estimate_right	0	0	NaN
UKB_Spine_arthritis_or_spondylitis	0	0	NaN
UKB_Stomach_ulcers	0	0	NaN
UKB_Stress	0	0	NaN
UKB_Tinnitus	0	0	NaN
UKB_Tonsiltis	0	0	NaN
UKB_Trapped_nerve_or_compressed_nerve	0	0	NaN
UKB_Tuberculosis	0	0	NaN
UKB_Type_2_diabetes	0	2	0.00
UKB_Urinary_frequency_or_incontinence	0	0	NaN
UKB_Urinary_tract_infection_or_kidney_infection	0	0	NaN
UKB_Uterine_fibroids	0	0	NaN
UKB_Uterine_polyps	0	0	NaN
UKB_Vaginal_or_uterine_prolapse	0	0	NaN
UKB_Viral_infection	0	0	NaN
UKB_Whooping_cough_aka_pertussis	0	0	NaN
