# Supplementary material for: Integrating predicted transcriptome from multiple tissues improves association detection
Source: PLoS Genet. 2019 Jan 22;15(1):e1007889. doi: 10.1371/journal.pgen.1007889 (PMC6358100; doi:10.1371/journal.pgen.1007889)
Supplement: S9 Dataset — Columns are: gene: gene’s ensemble id; pvalue: significance achieved;method: a label specifying that either MulTiXcan, S-MulTiXcan with naive covariance from predicted expression, or S-MulTiXcan with correction for missing SNPs was ran. (TXT) [file pgen.1007889.s010.txt]

gene	pvalue	method
ENSG00000204394.8	7.78287650501041e-157	MultiXcan
ENSG00000204427.7	7.78287650501041e-157	MultiXcan
ENSG00000204305.9	7.7828765050343e-157	MultiXcan
ENSG00000204290.6	7.78287650511836e-157	MultiXcan
ENSG00000204314.6	2.72083347525556e-155	MultiXcan
ENSG00000232629.4	1.76447999056189e-145	MultiXcan
ENSG00000179344.12	6.28687915207495e-145	MultiXcan
ENSG00000196126.6	9.315231533887e-144	MultiXcan
ENSG00000204388.5	1.40320205311492e-143	MultiXcan
ENSG00000237541.3	4.02152914356106e-142	MultiXcan
ENSG00000196735.7	4.70904970553507e-141	MultiXcan
ENSG00000204709.4	3.24858487798037e-17	MultiXcan
ENSG00000112812.11	3.52819971839003e-16	MultiXcan
ENSG00000158691.10	5.60857361487588e-16	MultiXcan
ENSG00000184348.2	1.42938139312398e-15	MultiXcan
ENSG00000189298.9	1.49118175778896e-15	MultiXcan
ENSG00000197935.6	2.02265619107477e-15	MultiXcan
ENSG00000231389.3	4.54409391618944e-15	MultiXcan
ENSG00000096654.11	1.22402026128247e-14	MultiXcan
ENSG00000197238.3	1.92858864931044e-14	MultiXcan
ENSG00000137185.7	2.01141940794115e-14	MultiXcan
ENSG00000204267.9	7.03114311863048e-14	MultiXcan
ENSG00000203813.4	1.14496253754438e-13	MultiXcan
ENSG00000241106.2	3.44083970340046e-13	MultiXcan
ENSG00000197279.3	9.74622249244357e-13	MultiXcan
ENSG00000116793.11	1.20966501552e-12	MultiXcan
ENSG00000168394.9	2.19126982337738e-12	MultiXcan
ENSG00000124635.7	3.13486467177617e-12	MultiXcan
ENSG00000096433.6	6.12119183262433e-12	MultiXcan
ENSG00000223865.6	1.04884844490843e-11	MultiXcan
ENSG00000197914.2	1.06391453121184e-11	MultiXcan
ENSG00000111801.11	1.92421399491445e-11	MultiXcan
ENSG00000197153.3	2.22123420109177e-11	MultiXcan
ENSG00000240065.3	2.33794783701537e-11	MultiXcan
ENSG00000204713.6	3.35159269664619e-11	MultiXcan
ENSG00000198315.6	4.57054260892786e-11	MultiXcan
ENSG00000231925.7	4.68563636001265e-11	MultiXcan
ENSG00000223501.4	6.33587449001794e-11	MultiXcan
ENSG00000124508.12	1.18003471441165e-10	MultiXcan
ENSG00000234745.5	1.35159611181709e-10	MultiXcan
ENSG00000204525.10	1.35159611182129e-10	MultiXcan
ENSG00000204348.5	1.35159611182396e-10	MultiXcan
ENSG00000204560.5	1.35159611182396e-10	MultiXcan
ENSG00000166278.10	1.35159611182396e-10	MultiXcan
ENSG00000204580.7	1.35159611182396e-10	MultiXcan
ENSG00000204592.5	1.35159611182396e-10	MultiXcan
ENSG00000204538.3	1.35159611182396e-10	MultiXcan
ENSG00000137312.10	1.35159611182396e-10	MultiXcan
ENSG00000206344.6	1.35159611182396e-10	MultiXcan
ENSG00000213676.6	1.35159611182507e-10	MultiXcan
ENSG00000204536.9	1.35159611182507e-10	MultiXcan
ENSG00000204564.7	1.35159611182507e-10	MultiXcan
ENSG00000204344.10	1.35159611182507e-10	MultiXcan
ENSG00000137404.10	1.35159611182507e-10	MultiXcan
ENSG00000231852.2	1.35159611182507e-10	MultiXcan
ENSG00000198563.9	1.35159611182507e-10	MultiXcan
ENSG00000204520.8	1.35159611182507e-10	MultiXcan
ENSG00000243649.4	1.35159611182507e-10	MultiXcan
ENSG00000204351.7	1.35159611182507e-10	MultiXcan
ENSG00000204315.3	1.35159611182583e-10	MultiXcan
ENSG00000137411.12	1.35159611182583e-10	MultiXcan
ENSG00000146112.7	1.35159611182583e-10	MultiXcan
ENSG00000204438.6	1.35159611182583e-10	MultiXcan
ENSG00000213654.5	1.35159611182583e-10	MultiXcan
ENSG00000204574.8	1.35159611182583e-10	MultiXcan
ENSG00000213780.6	1.35159611182583e-10	MultiXcan
ENSG00000137310.7	1.35159611182583e-10	MultiXcan
ENSG00000204540.6	1.35159611182623e-10	MultiXcan
ENSG00000204420.4	1.35159611182623e-10	MultiXcan
ENSG00000244731.3	1.35159611182623e-10	MultiXcan
ENSG00000204516.5	1.35159611182623e-10	MultiXcan
ENSG00000204463.8	1.35159611182623e-10	MultiXcan
ENSG00000204428.8	1.35159611182623e-10	MultiXcan
ENSG00000213722.4	1.35159611182623e-10	MultiXcan
ENSG00000204531.11	1.35159611182623e-10	MultiXcan
ENSG00000204356.7	1.35159611182623e-10	MultiXcan
ENSG00000137331.11	1.35159611183565e-10	MultiXcan
ENSG00000204482.6	1.35159611183682e-10	MultiXcan
ENSG00000204544.5	1.35159611184733e-10	MultiXcan
ENSG00000235863.2	1.41101804896429e-10	MultiXcan
ENSG00000196812.4	1.83329851697911e-10	MultiXcan
ENSG00000187626.7	2.50561198324757e-10	MultiXcan
ENSG00000236104.2	4.47978870703294e-10	MultiXcan
ENSG00000196532.4	6.51378999445052e-10	MultiXcan
ENSG00000233822.3	6.92241096984817e-10	MultiXcan
ENSG00000204257.10	7.83450631211132e-10	MultiXcan
ENSG00000134262.8	7.85701428781802e-10	MultiXcan
ENSG00000204209.6	1.14630823151311e-09	MultiXcan
ENSG00000112763.11	1.15467160010544e-09	MultiXcan
ENSG00000137338.4	1.25597241714527e-09	MultiXcan
ENSG00000235109.3	1.32268187305282e-09	MultiXcan
ENSG00000182611.3	1.42277098248543e-09	MultiXcan
ENSG00000187987.5	2.62486312856308e-09	MultiXcan
ENSG00000196747.3	2.9895960853862e-09	MultiXcan
ENSG00000197728.5	4.03573753973963e-09	MultiXcan
ENSG00000204252.8	5.18091495645809e-09	MultiXcan
ENSG00000227057.3	5.26708994275976e-09	MultiXcan
ENSG00000213588.4	6.11520895212123e-09	MultiXcan
ENSG00000124693.2	7.86250702683193e-09	MultiXcan
ENSG00000118655.4	9.06197052832518e-09	MultiXcan
ENSG00000135404.7	1.09914841452424e-08	MultiXcan
ENSG00000181315.6	1.60397724085728e-08	MultiXcan
ENSG00000198502.5	1.70567005177448e-08	MultiXcan
ENSG00000232040.2	1.95840470746349e-08	MultiXcan
ENSG00000204248.6	1.97882945646099e-08	MultiXcan
ENSG00000204287.9	3.52232453023535e-08	MultiXcan
ENSG00000204228.3	6.90481442610825e-08	MultiXcan
ENSG00000231500.2	8.77433576610896e-08	MultiXcan
ENSG00000186470.9	9.03063509008945e-08	MultiXcan
ENSG00000197903.6	1.10978046906185e-07	MultiXcan
ENSG00000111249.9	2.67015074474077e-07	MultiXcan
ENSG00000187837.2	3.53654070835759e-07	MultiXcan
ENSG00000112514.11	5.82939999302536e-07	MultiXcan
ENSG00000135423.8	7.08647817618976e-07	MultiXcan
ENSG00000139531.8	7.74402188207136e-07	MultiXcan
ENSG00000182952.4	8.25010364870927e-07	MultiXcan
ENSG00000168298.4	8.81802074467372e-07	MultiXcan
ENSG00000197697.3	9.47326043770461e-07	MultiXcan
ENSG00000158406.2	9.53856648169948e-07	MultiXcan
ENSG00000189134.3	1.89515780954074e-06	MultiXcan
ENSG00000026950.12	2.12842340709725e-06	MultiXcan
ENSG00000135482.2	2.81848676002462e-06	MultiXcan
ENSG00000010704.14	3.3857771057935e-06	MultiXcan
ENSG00000112473.12	3.82991516310398e-06	MultiXcan
ENSG00000081026.14	6.34403368980104e-06	MultiXcan
ENSG00000089022.9	7.80416744062185e-06	MultiXcan
ENSG00000180573.8	8.86735447325705e-06	MultiXcan
ENSG00000242574.4	9.75358637613985e-06	MultiXcan
ENSG00000198270.8	1.1027562195269e-05	MultiXcan
ENSG00000196850.4	1.24893654959851e-05	MultiXcan
ENSG00000089234.11	1.28502021873208e-05	MultiXcan
ENSG00000176422.10	1.88893791796185e-05	MultiXcan
ENSG00000112343.8	1.98136238666544e-05	MultiXcan
ENSG00000111275.8	2.06868515672694e-05	MultiXcan
ENSG00000116752.5	2.4514703906467e-05	MultiXcan
ENSG00000124557.8	2.5306944882917e-05	MultiXcan
ENSG00000189067.8	2.65243506612112e-05	MultiXcan
ENSG00000198324.10	2.89262284886615e-05	MultiXcan
ENSG00000184293.3	2.9450802079829e-05	MultiXcan
ENSG00000081019.9	3.09864182096891e-05	MultiXcan
ENSG00000197283.8	3.23090444918397e-05	MultiXcan
ENSG00000196966.3	3.26853783585876e-05	MultiXcan
ENSG00000163349.17	3.40640780323383e-05	MultiXcan
ENSG00000198339.3	4.10974874389003e-05	MultiXcan
ENSG00000116774.7	4.16368281315309e-05	MultiXcan
ENSG00000173064.6	4.23636344709676e-05	MultiXcan
ENSG00000158373.7	4.4260046572326e-05	MultiXcan
ENSG00000123411.10	4.48780678074923e-05	MultiXcan
ENSG00000188987.2	5.58685393110855e-05	MultiXcan
ENSG00000184357.3	5.73480038751289e-05	MultiXcan
ENSG00000038532.10	6.37605969126498e-05	MultiXcan
ENSG00000139645.9	6.63916736749546e-05	MultiXcan
ENSG00000237441.5	6.80797271739559e-05	MultiXcan
ENSG00000111540.11	7.64570328437241e-05	MultiXcan
ENSG00000168274.3	8.07694956024749e-05	MultiXcan
ENSG00000124657.1	8.41996865371893e-05	MultiXcan
ENSG00000198799.7	8.84332910093602e-05	MultiXcan
ENSG00000100116.12	0.000100772730076236	MultiXcan
ENSG00000186298.7	0.000115497745232745	MultiXcan
ENSG00000111245.10	0.00012109075726472	MultiXcan
ENSG00000123843.8	0.000124452421493363	MultiXcan
ENSG00000155380.7	0.00012483126727915	MultiXcan
ENSG00000141736.9	0.00012787045876475	MultiXcan
ENSG00000111237.14	0.000140169913888423	MultiXcan
ENSG00000135437.5	0.000142596238719994	MultiXcan
ENSG00000144061.8	0.000159238563161191	MultiXcan
ENSG00000163599.10	0.000161723375616983	MultiXcan
ENSG00000185338.4	0.000164559521452546	MultiXcan
ENSG00000179528.11	0.000168435188513132	MultiXcan
ENSG00000170525.14	0.000169481871712143	MultiXcan
ENSG00000139547.6	0.000172527119225839	MultiXcan
ENSG00000115274.10	0.000214328379078916	MultiXcan
ENSG00000135414.5	0.000214479468862761	MultiXcan
ENSG00000124613.4	0.000220149290478063	MultiXcan
ENSG00000111913.11	0.000227021581640424	MultiXcan
ENSG00000119915.4	0.000244022546008344	MultiXcan
ENSG00000158553.3	0.000257421405710201	MultiXcan
ENSG00000100055.16	0.000284722357963276	MultiXcan
ENSG00000175643.7	0.000303877739092885	MultiXcan
ENSG00000157184.5	0.000314658788697958	MultiXcan
ENSG00000171792.6	0.000343292185217369	MultiXcan
ENSG00000173848.14	0.000349364953834145	MultiXcan
ENSG00000182827.8	0.000359640684198372	MultiXcan
ENSG00000079739.11	0.000365327730268849	MultiXcan
ENSG00000010438.12	0.000371820241971183	MultiXcan
ENSG00000198626.11	0.0004584630019881	MultiXcan
ENSG00000153066.8	0.000466516194800318	MultiXcan
ENSG00000187486.5	0.000468609321255036	MultiXcan
ENSG00000179295.11	0.000537811307792108	MultiXcan
ENSG00000078098.9	0.000544152814810529	MultiXcan
ENSG00000153060.3	0.000544791891599606	MultiXcan
ENSG00000198931.6	0.00055486088924159	MultiXcan
ENSG00000188687.11	0.000557435592202396	MultiXcan
ENSG00000166896.3	0.000559663609576237	MultiXcan
ENSG00000141753.5	0.000566048536841053	MultiXcan
ENSG00000175354.14	0.000569291236405704	MultiXcan
ENSG00000204231.6	0.0005897977544461	MultiXcan
ENSG00000143768.7	0.000594803955606429	MultiXcan
ENSG00000108953.12	0.000598480649979075	MultiXcan
ENSG00000105767.2	0.000624822623497451	MultiXcan
ENSG00000082293.8	0.000656289821364183	MultiXcan
ENSG00000197912.9	0.000661973981355153	MultiXcan
ENSG00000184602.5	0.000673311709465983	MultiXcan
ENSG00000197483.8	0.000690005509507131	MultiXcan
ENSG00000145741.11	0.000700729429227	MultiXcan
ENSG00000138688.11	0.000723751547549115	MultiXcan
ENSG00000196975.10	0.000725353037818688	MultiXcan
ENSG00000144063.3	0.000763974045625909	MultiXcan
ENSG00000068097.10	0.000785183372808295	MultiXcan
ENSG00000197776.3	0.000816833063908142	MultiXcan
ENSG00000106328.8	0.000826968231115811	MultiXcan
ENSG00000165819.7	0.000837002963868166	MultiXcan
ENSG00000196139.7	0.000867996572806044	MultiXcan
ENSG00000106701.7	0.000922476371028339	MultiXcan
ENSG00000110944.4	0.000942596673974246	MultiXcan
ENSG00000184937.8	0.000942680106483842	MultiXcan
ENSG00000237412.2	0.000959436438732172	MultiXcan
ENSG00000132388.8	0.000994235457530612	MultiXcan
ENSG00000153094.17	0.0010061995205016	MultiXcan
ENSG00000166033.7	0.00104526976399698	MultiXcan
ENSG00000151348.9	0.00107555102594865	MultiXcan
ENSG00000088726.11	0.00108476635031719	MultiXcan
ENSG00000120137.6	0.00112688102088677	MultiXcan
ENSG00000145819.11	0.00114359484617417	MultiXcan
ENSG00000144560.9	0.00124166213464522	MultiXcan
ENSG00000137266.10	0.00125118089180746	MultiXcan
ENSG00000163586.5	0.00125385308721427	MultiXcan
ENSG00000204256.8	0.00138759666765814	MultiXcan
ENSG00000143819.8	0.0014147837675649	MultiXcan
ENSG00000134283.13	0.00143044623691964	MultiXcan
ENSG00000047315.10	0.0014565090185436	MultiXcan
ENSG00000221829.5	0.00145838383278513	MultiXcan
ENSG00000165588.12	0.00153662825132294	MultiXcan
ENSG00000110172.7	0.00153675849197209	MultiXcan
ENSG00000204920.6	0.00161677128792026	MultiXcan
ENSG00000168495.8	0.00165487569225078	MultiXcan
ENSG00000125869.5	0.00166011118268884	MultiXcan
ENSG00000179933.4	0.00168026124305549	MultiXcan
ENSG00000094796.4	0.00168583674189835	MultiXcan
ENSG00000154556.13	0.00178438500418394	MultiXcan
ENSG00000157227.8	0.0018119376641101	MultiXcan
ENSG00000221986.2	0.00185794186282787	MultiXcan
ENSG00000204264.4	0.00185965246536226	MultiXcan
ENSG00000122735.11	0.00189107153151313	MultiXcan
ENSG00000166529.10	0.00191688273038131	MultiXcan
ENSG00000155660.6	0.00198661237122072	MultiXcan
ENSG00000110777.7	0.00199568457099511	MultiXcan
ENSG00000076513.12	0.00200679604967271	MultiXcan
ENSG00000124568.6	0.00204125808689648	MultiXcan
ENSG00000196182.6	0.00206747877118129	MultiXcan
ENSG00000175161.9	0.00210039223893155	MultiXcan
ENSG00000133466.9	0.00215905073209857	MultiXcan
ENSG00000105483.12	0.0022086552387478	MultiXcan
ENSG00000213977.3	0.00221129254421032	MultiXcan
ENSG00000053702.10	0.00221850837655632	MultiXcan
ENSG00000180628.10	0.00225831601347797	MultiXcan
ENSG00000116117.13	0.0023132958849755	MultiXcan
ENSG00000115271.6	0.00236975513675287	MultiXcan
ENSG00000162951.6	0.00242982682575423	MultiXcan
ENSG00000129993.10	0.00243494143289878	MultiXcan
ENSG00000111300.5	0.00252302902851691	MultiXcan
ENSG00000188211.4	0.00252562424665802	MultiXcan
ENSG00000147601.9	0.0025300938016146	MultiXcan
ENSG00000163794.6	0.00253461102579431	MultiXcan
ENSG00000144504.11	0.00254257481495051	MultiXcan
ENSG00000008018.8	0.00259528888662944	MultiXcan
ENSG00000268171.1	0.00262159949825689	MultiXcan
ENSG00000170162.9	0.00262287727614709	MultiXcan
ENSG00000146676.5	0.00266185477435568	MultiXcan
ENSG00000197459.2	0.00267316934877452	MultiXcan
ENSG00000186026.6	0.00267954958040328	MultiXcan
ENSG00000099937.6	0.00268568820688119	MultiXcan
ENSG00000149925.12	0.00272027364060124	MultiXcan
ENSG00000116213.11	0.00272673791918533	MultiXcan
ENSG00000178125.10	0.00272983004166095	MultiXcan
ENSG00000134452.15	0.00276770339128682	MultiXcan
ENSG00000112584.9	0.00278714976588461	MultiXcan
ENSG00000176920.10	0.00280096101657781	MultiXcan
ENSG00000075975.11	0.00281348444018675	MultiXcan
ENSG00000073584.14	0.0028315439040342	MultiXcan
ENSG00000077549.13	0.00284139620286339	MultiXcan
ENSG00000169592.10	0.00286704810405796	MultiXcan
ENSG00000018699.7	0.00287327400121124	MultiXcan
ENSG00000164674.11	0.00288271629702144	MultiXcan
ENSG00000221838.5	0.00291965712651517	MultiXcan
ENSG00000179562.2	0.00296206343613362	MultiXcan
ENSG00000165084.11	0.00296307140172687	MultiXcan
ENSG00000005448.12	0.00297285374914437	MultiXcan
ENSG00000178852.11	0.00299476084839876	MultiXcan
ENSG00000181908.4	0.00304600422826978	MultiXcan
ENSG00000167916.4	0.00305772259322846	MultiXcan
ENSG00000180596.7	0.003083806544231	MultiXcan
ENSG00000119771.10	0.00317790301890267	MultiXcan
ENSG00000048462.6	0.0031885540036487	MultiXcan
ENSG00000174177.8	0.00319292530889424	MultiXcan
ENSG00000196689.6	0.00323992376577417	MultiXcan
ENSG00000006016.6	0.00326488881532857	MultiXcan
ENSG00000162772.12	0.0032793745674196	MultiXcan
ENSG00000197409.6	0.00328944444461816	MultiXcan
ENSG00000225950.3	0.00331803489951623	MultiXcan
ENSG00000185674.5	0.00332893987319406	MultiXcan
ENSG00000115275.7	0.00340235549818054	MultiXcan
ENSG00000166292.7	0.00341614958642967	MultiXcan
ENSG00000170091.6	0.00346848378262073	MultiXcan
ENSG00000183668.13	0.00349101331187138	MultiXcan
ENSG00000186160.4	0.0035142742908544	MultiXcan
ENSG00000103335.15	0.00351643726727011	MultiXcan
ENSG00000203691.2	0.00352334690736182	MultiXcan
ENSG00000060138.8	0.00353487765321897	MultiXcan
ENSG00000121807.5	0.00361399577878147	MultiXcan
ENSG00000138741.6	0.00361422732934898	MultiXcan
ENSG00000109184.10	0.00365385118787575	MultiXcan
ENSG00000121957.8	0.00366422718618387	MultiXcan
ENSG00000068489.8	0.003716870619105	MultiXcan
ENSG00000203705.6	0.0037204542644658	MultiXcan
ENSG00000170037.9	0.0037510015230593	MultiXcan
ENSG00000131748.11	0.00377938097599157	MultiXcan
ENSG00000173262.7	0.00378103000483073	MultiXcan
ENSG00000150045.7	0.00381428784571932	MultiXcan
ENSG00000153208.12	0.00383072731329021	MultiXcan
ENSG00000103035.6	0.00385331925531133	MultiXcan
ENSG00000111252.6	0.00386639201786327	MultiXcan
ENSG00000204227.4	0.00401600130598895	MultiXcan
ENSG00000125818.13	0.00404313282569257	MultiXcan
ENSG00000060140.4	0.00407263743909551	MultiXcan
ENSG00000125755.14	0.00407382988789025	MultiXcan
ENSG00000174196.5	0.00409973485593154	MultiXcan
ENSG00000185955.4	0.00421847810203153	MultiXcan
ENSG00000164970.10	0.00424183826756562	MultiXcan
ENSG00000156381.4	0.0042547548074704	MultiXcan
ENSG00000123427.11	0.00425537872310112	MultiXcan
ENSG00000196859.3	0.00426651323403737	MultiXcan
ENSG00000198690.5	0.00428594748411677	MultiXcan
ENSG00000170074.15	0.00431020981437478	MultiXcan
ENSG00000115325.9	0.00435555910145305	MultiXcan
ENSG00000188452.9	0.00437161186670286	MultiXcan
ENSG00000166847.5	0.00438114668474889	MultiXcan
ENSG00000149182.10	0.00444394929203703	MultiXcan
ENSG00000225526.4	0.00448286280913222	MultiXcan
ENSG00000139154.10	0.00449042754016372	MultiXcan
ENSG00000090104.7	0.00454000735323587	MultiXcan
ENSG00000115145.5	0.00454542761070382	MultiXcan
ENSG00000109919.5	0.00458548326841465	MultiXcan
ENSG00000132854.14	0.00460880569628364	MultiXcan
ENSG00000259803.2	0.00461291556794921	MultiXcan
ENSG00000163453.7	0.00462367300230089	MultiXcan
ENSG00000135502.12	0.00463426941352829	MultiXcan
ENSG00000100319.11	0.00466687429969621	MultiXcan
ENSG00000165006.9	0.00469394194321399	MultiXcan
ENSG00000137817.12	0.00474360606542491	MultiXcan
ENSG00000116977.14	0.00476362706189344	MultiXcan
ENSG00000122304.6	0.00479544797118673	MultiXcan
ENSG00000170325.10	0.00485165617814567	MultiXcan
ENSG00000156171.10	0.00489055038408887	MultiXcan
ENSG00000118156.8	0.00490262636099464	MultiXcan
ENSG00000134569.5	0.00490384921969954	MultiXcan
ENSG00000197272.2	0.00492111738886267	MultiXcan
ENSG00000130309.6	0.00493727509131759	MultiXcan
ENSG00000187821.4	0.00497019764654766	MultiXcan
ENSG00000111231.4	0.00498125054346294	MultiXcan
ENSG00000010165.15	0.00499086269428628	MultiXcan
ENSG00000130382.7	0.00504522833957789	MultiXcan
ENSG00000170515.9	0.00514285838642859	MultiXcan
ENSG00000168843.9	0.00519745552254207	MultiXcan
ENSG00000137309.15	0.00525767702385571	MultiXcan
ENSG00000197846.3	0.00527700781748851	MultiXcan
ENSG00000100483.9	0.00541071629888575	MultiXcan
ENSG00000155366.12	0.00545974707394213	MultiXcan
ENSG00000169313.9	0.00551286538217513	MultiXcan
ENSG00000135148.7	0.00551359394546385	MultiXcan
ENSG00000105755.3	0.00558174147656598	MultiXcan
ENSG00000158747.9	0.00558900329895489	MultiXcan
ENSG00000167721.6	0.00566305447054112	MultiXcan
ENSG00000100865.10	0.00568769441959838	MultiXcan
ENSG00000087299.7	0.00572374284208024	MultiXcan
ENSG00000143742.8	0.00576534874746072	MultiXcan
ENSG00000134398.8	0.0058315474194784	MultiXcan
ENSG00000184719.7	0.00584875574843198	MultiXcan
ENSG00000167508.6	0.00585086979760943	MultiXcan
ENSG00000132915.6	0.00587898967155891	MultiXcan
ENSG00000184344.3	0.00590889800570876	MultiXcan
ENSG00000146826.10	0.00608951260618171	MultiXcan
ENSG00000180011.6	0.00615588510163545	MultiXcan
ENSG00000124356.11	0.00617287069537155	MultiXcan
ENSG00000120800.4	0.00620890146497215	MultiXcan
ENSG00000121680.11	0.00629444561126452	MultiXcan
ENSG00000213619.5	0.00634481663393663	MultiXcan
ENSG00000144711.9	0.00637877663112244	MultiXcan
ENSG00000111885.5	0.00638982589744494	MultiXcan
ENSG00000125089.12	0.00643364046684035	MultiXcan
ENSG00000188322.4	0.00643369739888723	MultiXcan
ENSG00000023892.9	0.00644863110069293	MultiXcan
ENSG00000124116.14	0.00646925244722161	MultiXcan
ENSG00000139351.10	0.00653038522684372	MultiXcan
ENSG00000111271.10	0.0065394642163394	MultiXcan
ENSG00000122986.9	0.00654822123894074	MultiXcan
ENSG00000108298.5	0.0065498082032562	MultiXcan
ENSG00000052723.7	0.00656068604876976	MultiXcan
ENSG00000158480.6	0.00657521870987752	MultiXcan
ENSG00000163659.8	0.00658613054451228	MultiXcan
ENSG00000198832.6	0.00669973696754441	MultiXcan
ENSG00000132964.7	0.00670946172938805	MultiXcan
ENSG00000172538.6	0.0067157883488989	MultiXcan
ENSG00000007216.10	0.00675034021290859	MultiXcan
ENSG00000118985.10	0.00675049168252515	MultiXcan
ENSG00000131323.10	0.00676756673220408	MultiXcan
ENSG00000092054.12	0.00682538434564961	MultiXcan
ENSG00000101079.16	0.0068429765328924	MultiXcan
ENSG00000150394.9	0.00685620816263112	MultiXcan
ENSG00000205106.2	0.00686909991667523	MultiXcan
ENSG00000079691.15	0.00687636977031737	MultiXcan
ENSG00000196510.8	0.00687852247657965	MultiXcan
ENSG00000181072.7	0.00689026564665989	MultiXcan
ENSG00000150076.18	0.00689764032331882	MultiXcan
ENSG00000079277.15	0.00696169506925146	MultiXcan
ENSG00000198056.9	0.00696203119933734	MultiXcan
ENSG00000112511.13	0.00708164470432736	MultiXcan
ENSG00000171860.4	0.00710275090460388	MultiXcan
ENSG00000257218.1	0.00710299766535218	MultiXcan
ENSG00000150750.6	0.00714657613243634	MultiXcan
ENSG00000134243.7	0.00714918295887039	MultiXcan
ENSG00000107882.7	0.00716088887075081	MultiXcan
ENSG00000152763.12	0.00721510720958794	MultiXcan
ENSG00000108344.10	0.00730228983815353	MultiXcan
ENSG00000268942.1	0.00734205179077809	MultiXcan
ENSG00000131944.5	0.00736857237714338	MultiXcan
ENSG00000116748.15	0.00737588896775272	MultiXcan
ENSG00000166897.10	0.00740478843334441	MultiXcan
ENSG00000131747.10	0.00750008946004373	MultiXcan
ENSG00000214900.4	0.00751096958047577	MultiXcan
ENSG00000198961.5	0.00752256996357485	MultiXcan
ENSG00000204852.11	0.0077424280033235	MultiXcan
ENSG00000120053.9	0.00779251912141445	MultiXcan
ENSG00000165782.6	0.00779908384770894	MultiXcan
ENSG00000255221.2	0.00782953450914202	MultiXcan
ENSG00000198286.5	0.00788192765221911	MultiXcan
ENSG00000138376.6	0.00792678168011926	MultiXcan
ENSG00000100567.8	0.00793377581564404	MultiXcan
ENSG00000113643.4	0.00795167462077139	MultiXcan
ENSG00000092621.7	0.00801333307462638	MultiXcan
ENSG00000108963.13	0.00802918083476841	MultiXcan
ENSG00000125375.10	0.008066698937721	MultiXcan
ENSG00000166575.12	0.00814941588452448	MultiXcan
ENSG00000118900.10	0.00817031369278019	MultiXcan
ENSG00000159882.8	0.0081798111713416	MultiXcan
ENSG00000107104.14	0.0082110026453551	MultiXcan
ENSG00000110700.2	0.00821323403687329	MultiXcan
ENSG00000135541.16	0.0082188808839435	MultiXcan
ENSG00000173391.4	0.00822240928230759	MultiXcan
ENSG00000157613.6	0.00823630730490154	MultiXcan
ENSG00000160862.8	0.008276440177645	MultiXcan
ENSG00000154839.5	0.00831317141954401	MultiXcan
ENSG00000104231.6	0.00831527138621015	MultiXcan
ENSG00000171396.10	0.0083644129142346	MultiXcan
ENSG00000100522.4	0.00836827222638808	MultiXcan
ENSG00000129472.8	0.00839679779355168	MultiXcan
ENSG00000221882.2	0.00843310968059046	MultiXcan
ENSG00000115761.11	0.00845595175392977	MultiXcan
ENSG00000125388.15	0.00847048538036658	MultiXcan
ENSG00000196337.6	0.00858487531081932	MultiXcan
ENSG00000162998.4	0.00860636314580603	MultiXcan
ENSG00000177200.11	0.00862257564083351	MultiXcan
ENSG00000179271.1	0.00863175618454146	MultiXcan
ENSG00000213741.4	0.00864145200861693	MultiXcan
ENSG00000104856.9	0.00869199290301041	MultiXcan
ENSG00000130363.7	0.00869237750402269	MultiXcan
ENSG00000240654.2	0.00873248139992493	MultiXcan
ENSG00000126882.8	0.008742493538394	MultiXcan
ENSG00000112200.12	0.00874520333900348	MultiXcan
ENSG00000165915.9	0.00874681598944849	MultiXcan
ENSG00000196296.9	0.00877298739864435	MultiXcan
ENSG00000099917.13	0.0087815643610184	MultiXcan
ENSG00000134215.11	0.00881367928556891	MultiXcan
ENSG00000174945.9	0.00884743446004011	MultiXcan
ENSG00000157823.12	0.00888220517032145	MultiXcan
ENSG00000120055.5	0.00893371483131819	MultiXcan
ENSG00000100813.10	0.00899912873902782	MultiXcan
ENSG00000197548.8	0.00902337498359554	MultiXcan
ENSG00000130338.8	0.00902431316325581	MultiXcan
ENSG00000181092.5	0.00905482567387689	MultiXcan
ENSG00000085511.15	0.00908755973699715	MultiXcan
ENSG00000075292.14	0.00917421791629775	MultiXcan
ENSG00000131771.9	0.00921552254752232	MultiXcan
ENSG00000100360.10	0.00925906173370543	MultiXcan
ENSG00000203965.8	0.00927850564729043	MultiXcan
ENSG00000106483.7	0.00932136834383959	MultiXcan
ENSG00000217555.8	0.00935001661174406	MultiXcan
ENSG00000213417.2	0.00935619218927234	MultiXcan
ENSG00000109536.7	0.00935916102086256	MultiXcan
ENSG00000124614.9	0.00938641571660359	MultiXcan
ENSG00000170242.13	0.00940225700697106	MultiXcan
ENSG00000188761.7	0.00942622310300174	MultiXcan
ENSG00000105607.8	0.00943047331374925	MultiXcan
ENSG00000161896.6	0.00945805049634572	MultiXcan
ENSG00000214300.6	0.00956721257681614	MultiXcan
ENSG00000149782.7	0.0095684711538196	MultiXcan
ENSG00000172969.3	0.00957326415421268	MultiXcan
ENSG00000166881.5	0.00964274034200757	MultiXcan
ENSG00000185294.5	0.00964889666910953	MultiXcan
ENSG00000066697.10	0.00968202507935314	MultiXcan
ENSG00000137145.16	0.00986058923558275	MultiXcan
ENSG00000167766.14	0.00988405341176888	MultiXcan
ENSG00000168490.9	0.00989554691768042	MultiXcan
ENSG00000134183.7	0.00994244331036176	MultiXcan
ENSG00000087087.14	0.00994428946784025	MultiXcan
ENSG00000198917.7	0.01001198619043	MultiXcan
ENSG00000166126.6	0.0100207107077341	MultiXcan
ENSG00000167244.13	0.0100640348975203	MultiXcan
ENSG00000117697.10	0.0100694521991965	MultiXcan
ENSG00000159322.13	0.0100697173685238	MultiXcan
ENSG00000130147.11	0.0101067489929429	MultiXcan
ENSG00000124562.5	0.0101675275590084	MultiXcan
ENSG00000159625.10	0.0102493804664679	MultiXcan
ENSG00000135776.4	0.0102593024339505	MultiXcan
ENSG00000140937.9	0.0103424373352174	MultiXcan
ENSG00000164877.14	0.0103554447726739	MultiXcan
ENSG00000197635.5	0.0103633530615229	MultiXcan
ENSG00000101782.10	0.0103969317688286	MultiXcan
ENSG00000167778.4	0.0104227385533077	MultiXcan
ENSG00000135506.11	0.0104570107561168	MultiXcan
ENSG00000108272.9	0.0104665800487926	MultiXcan
ENSG00000197442.8	0.01046664069006	MultiXcan
ENSG00000117318.8	0.0104765320358802	MultiXcan
ENSG00000183617.4	0.0105390222480252	MultiXcan
ENSG00000166068.8	0.0105927423051238	MultiXcan
ENSG00000087903.8	0.0106275306228075	MultiXcan
ENSG00000163344.5	0.0106655927565101	MultiXcan
ENSG00000170681.6	0.010721378419996	MultiXcan
ENSG00000188895.7	0.0107649865841149	MultiXcan
ENSG00000132881.7	0.0107712352677812	MultiXcan
ENSG00000135838.9	0.0107840435523985	MultiXcan
ENSG00000167065.9	0.0107842287628434	MultiXcan
ENSG00000196460.8	0.0108870956544234	MultiXcan
ENSG00000150681.5	0.0108954765478311	MultiXcan
ENSG00000196091.8	0.0109385741848512	MultiXcan
ENSG00000165527.5	0.0109937815226365	MultiXcan
ENSG00000172461.6	0.0110633054998136	MultiXcan
ENSG00000171119.2	0.0110647487376565	MultiXcan
ENSG00000128652.7	0.0110838125249425	MultiXcan
ENSG00000162852.9	0.0110929625111498	MultiXcan
ENSG00000101203.12	0.0111171350838009	MultiXcan
ENSG00000163737.3	0.0111258208906672	MultiXcan
ENSG00000143845.10	0.0111549171787922	MultiXcan
ENSG00000004059.6	0.0112489634291849	MultiXcan
ENSG00000075188.4	0.0112596593405383	MultiXcan
ENSG00000143333.6	0.0112998510738997	MultiXcan
ENSG00000151748.10	0.0113365499173771	MultiXcan
ENSG00000117533.10	0.0113831249886496	MultiXcan
ENSG00000135744.7	0.0113996394174876	MultiXcan
ENSG00000134982.12	0.0114058305335197	MultiXcan
ENSG00000071994.6	0.0114188761097071	MultiXcan
ENSG00000156671.8	0.0115137954725941	MultiXcan
ENSG00000136870.6	0.0115638863639207	MultiXcan
ENSG00000169217.4	0.0115983407425879	MultiXcan
ENSG00000073605.14	0.0115992697932227	MultiXcan
ENSG00000198597.4	0.0116336446860593	MultiXcan
ENSG00000147869.4	0.0116359964258388	MultiXcan
ENSG00000126883.12	0.0116567097574605	MultiXcan
ENSG00000214290.3	0.0116877145829004	MultiXcan
ENSG00000196796.4	0.0117208488676736	MultiXcan
ENSG00000143294.10	0.0117806777021699	MultiXcan
ENSG00000106689.6	0.0117887358289485	MultiXcan
ENSG00000115539.9	0.0118648035668866	MultiXcan
ENSG00000163374.15	0.0119167912899637	MultiXcan
ENSG00000180287.12	0.0119453921714773	MultiXcan
ENSG00000108342.8	0.0119561507143699	MultiXcan
ENSG00000141371.8	0.0120098940649484	MultiXcan
ENSG00000104783.7	0.012013064096588	MultiXcan
ENSG00000168710.13	0.0120697758815017	MultiXcan
ENSG00000205937.7	0.0120810647903935	MultiXcan
ENSG00000136274.8	0.0121561966766779	MultiXcan
ENSG00000155850.7	0.0121876311245739	MultiXcan
ENSG00000165501.12	0.012232321683476	MultiXcan
ENSG00000122203.10	0.0122488161046372	MultiXcan
ENSG00000068912.9	0.0122532387020568	MultiXcan
ENSG00000111087.5	0.0122982972912484	MultiXcan
ENSG00000103313.7	0.0123393286645094	MultiXcan
ENSG00000143603.14	0.0123626862519721	MultiXcan
ENSG00000079332.10	0.0123645705302688	MultiXcan
ENSG00000217702.1	0.0123965090229927	MultiXcan
ENSG00000203943.4	0.0124218814550663	MultiXcan
ENSG00000132170.15	0.012428938956351	MultiXcan
ENSG00000158402.14	0.0124364381604217	MultiXcan
ENSG00000204335.3	0.0125098233821365	MultiXcan
ENSG00000184402.10	0.0125482031162302	MultiXcan
ENSG00000135622.8	0.0126045463353701	MultiXcan
ENSG00000115282.15	0.0126314580157058	MultiXcan
ENSG00000156928.4	0.0126798817196626	MultiXcan
ENSG00000247121.2	0.012699976753297	MultiXcan
ENSG00000124383.4	0.0127723196037907	MultiXcan
ENSG00000103544.10	0.0127739699671971	MultiXcan
ENSG00000167716.14	0.0128003739704623	MultiXcan
ENSG00000083844.6	0.0128064406107887	MultiXcan
ENSG00000119408.12	0.0128076780952025	MultiXcan
ENSG00000219626.4	0.0129094136891381	MultiXcan
ENSG00000165832.4	0.0129597317943376	MultiXcan
ENSG00000063169.6	0.0129620852049351	MultiXcan
ENSG00000122299.7	0.0130049912438734	MultiXcan
ENSG00000176681.10	0.0130215327476254	MultiXcan
ENSG00000180053.6	0.0130657793021443	MultiXcan
ENSG00000143815.10	0.0131321960578835	MultiXcan
ENSG00000204842.10	0.0131887771003839	MultiXcan
ENSG00000178726.6	0.0132448756196507	MultiXcan
ENSG00000006607.9	0.0132885867860046	MultiXcan
ENSG00000204220.5	0.0133300716938943	MultiXcan
ENSG00000087301.4	0.0133832587487529	MultiXcan
ENSG00000002834.13	0.0133890547681035	MultiXcan
ENSG00000116030.12	0.0133951919231287	MultiXcan
ENSG00000130751.5	0.0134471838576436	MultiXcan
ENSG00000131378.9	0.0134712680200601	MultiXcan
ENSG00000061492.7	0.0135638448350672	MultiXcan
ENSG00000186638.11	0.0135981248654973	MultiXcan
ENSG00000124003.9	0.0136296074081848	MultiXcan
ENSG00000166546.9	0.0137419776686731	MultiXcan
ENSG00000149527.13	0.0137697979846262	MultiXcan
ENSG00000166979.8	0.0139058591654965	MultiXcan
ENSG00000069122.14	0.0139447848850051	MultiXcan
ENSG00000148602.5	0.0139462404437118	MultiXcan
ENSG00000149179.9	0.0140353060334131	MultiXcan
ENSG00000198189.6	0.0140905540698428	MultiXcan
ENSG00000100479.8	0.0141002294462273	MultiXcan
ENSG00000180083.6	0.0141293421047514	MultiXcan
ENSG00000184371.9	0.0141610047051462	MultiXcan
ENSG00000129484.9	0.0142109839769483	MultiXcan
ENSG00000115970.14	0.0142667611207626	MultiXcan
ENSG00000119684.11	0.0142753198676167	MultiXcan
ENSG00000205018.2	0.0142903106476508	MultiXcan
ENSG00000166716.5	0.0143181542645468	MultiXcan
ENSG00000169129.10	0.0144294416001533	MultiXcan
ENSG00000178999.8	0.0144547369420897	MultiXcan
ENSG00000117691.5	0.014551506348666	MultiXcan
ENSG00000163462.13	0.0145575431757073	MultiXcan
ENSG00000101624.6	0.0145678548578583	MultiXcan
ENSG00000179918.15	0.0145989462437304	MultiXcan
ENSG00000172197.9	0.0146042259142814	MultiXcan
ENSG00000152332.11	0.0146062929792037	MultiXcan
ENSG00000106351.8	0.0146526840992022	MultiXcan
ENSG00000077454.11	0.0147024722992111	MultiXcan
ENSG00000164466.8	0.0148100620259865	MultiXcan
ENSG00000128342.4	0.0148290059415811	MultiXcan
ENSG00000105443.9	0.01484745799955	MultiXcan
ENSG00000115593.10	0.0148841737897398	MultiXcan
ENSG00000183891.5	0.0149000700746602	MultiXcan
ENSG00000069869.11	0.0149285539431101	MultiXcan
ENSG00000159248.4	0.014931603510761	MultiXcan
ENSG00000171492.10	0.0150151124705556	MultiXcan
ENSG00000144218.14	0.0150279279164786	MultiXcan
ENSG00000066279.12	0.0150487663082843	MultiXcan
ENSG00000138823.8	0.0150739397128236	MultiXcan
ENSG00000198374.3	0.0151072526966445	MultiXcan
ENSG00000164404.4	0.0151284709099003	MultiXcan
ENSG00000164074.10	0.0151526620723247	MultiXcan
ENSG00000175216.10	0.0151527371883072	MultiXcan
ENSG00000204022.5	0.0151881450883081	MultiXcan
ENSG00000156110.9	0.0151925371421642	MultiXcan
ENSG00000102879.11	0.0153074555452354	MultiXcan
ENSG00000064886.9	0.0153506615793183	MultiXcan
ENSG00000172247.3	0.0153758791811144	MultiXcan
ENSG00000087008.11	0.0153823902325317	MultiXcan
ENSG00000114942.9	0.0154030048652204	MultiXcan
ENSG00000267060.1	0.0154073880962101	MultiXcan
ENSG00000125492.5	0.0154236245265536	MultiXcan
ENSG00000273045.1	0.015432084361059	MultiXcan
ENSG00000247626.3	0.015548610116821	MultiXcan
ENSG00000108389.5	0.0156167825371809	MultiXcan
ENSG00000083093.5	0.0156493158136581	MultiXcan
ENSG00000149735.2	0.0157351523506071	MultiXcan
ENSG00000197696.5	0.0157405111003127	MultiXcan
ENSG00000237649.3	0.0157441710445043	MultiXcan
ENSG00000129437.5	0.0158224067864565	MultiXcan
ENSG00000152661.7	0.0158228803515766	MultiXcan
ENSG00000102595.14	0.0158762731165935	MultiXcan
ENSG00000128815.13	0.0159156798366964	MultiXcan
ENSG00000143067.4	0.0159263767920603	MultiXcan
ENSG00000140600.12	0.0159588468612866	MultiXcan
ENSG00000139579.8	0.0159717329033022	MultiXcan
ENSG00000086589.7	0.01597193980682	MultiXcan
ENSG00000231738.6	0.0159781637228373	MultiXcan
ENSG00000162959.9	0.0159970644254707	MultiXcan
ENSG00000254858.5	0.0160318914206712	MultiXcan
ENSG00000187566.3	0.016061909296181	MultiXcan
ENSG00000102878.11	0.016107316600933	MultiXcan
ENSG00000150048.6	0.0161580798248259	MultiXcan
ENSG00000156873.11	0.0162146911598621	MultiXcan
ENSG00000079263.14	0.016290418819883	MultiXcan
ENSG00000167945.1	0.0163177734182979	MultiXcan
ENSG00000157870.10	0.0163534731954047	MultiXcan
ENSG00000174437.12	0.0164035789804931	MultiXcan
ENSG00000145626.7	0.0164268077451331	MultiXcan
ENSG00000111199.6	0.0164410520932857	MultiXcan
ENSG00000172575.7	0.016466663116907	MultiXcan
ENSG00000138071.9	0.0164780319377567	MultiXcan
ENSG00000137364.4	0.0165360130765862	MultiXcan
ENSG00000178127.8	0.0165407851321162	MultiXcan
ENSG00000093144.14	0.0165642732773029	MultiXcan
ENSG00000176715.11	0.0165867767012161	MultiXcan
ENSG00000142686.7	0.0165900687662348	MultiXcan
ENSG00000131389.12	0.0166211967707231	MultiXcan
ENSG00000164733.16	0.0166491300030589	MultiXcan
ENSG00000168487.13	0.0166960177116343	MultiXcan
ENSG00000100485.7	0.0167148451368574	MultiXcan
ENSG00000027001.7	0.0167237839001212	MultiXcan
ENSG00000137259.2	0.0167557881883441	MultiXcan
ENSG00000010295.15	0.0168337032934786	MultiXcan
ENSG00000169203.12	0.0168470870829493	MultiXcan
ENSG00000137601.11	0.0168884240767169	MultiXcan
ENSG00000154781.11	0.0169084425269107	MultiXcan
ENSG00000229474.2	0.0169729741266208	MultiXcan
ENSG00000074416.9	0.0169903809494156	MultiXcan
ENSG00000123297.12	0.0171188630950734	MultiXcan
ENSG00000165516.6	0.0171253919692716	MultiXcan
ENSG00000167613.11	0.0171636421621735	MultiXcan
ENSG00000187045.12	0.0171712944615796	MultiXcan
ENSG00000111229.11	0.0172003915544387	MultiXcan
ENSG00000139193.3	0.0172213867930345	MultiXcan
ENSG00000268324.1	0.0172478400910749	MultiXcan
ENSG00000167447.8	0.0172912071569049	MultiXcan
ENSG00000106261.12	0.0173930639989675	MultiXcan
ENSG00000197093.6	0.0173970227489702	MultiXcan
ENSG00000140848.12	0.0174039979664366	MultiXcan
ENSG00000198523.5	0.0174108319744328	MultiXcan
ENSG00000183814.11	0.0174317946833269	MultiXcan
ENSG00000100156.6	0.0176592616896018	MultiXcan
ENSG00000099960.8	0.0176771831888263	MultiXcan
ENSG00000182591.4	0.0177184950170642	MultiXcan
ENSG00000176909.7	0.0177250936643275	MultiXcan
ENSG00000113312.6	0.0178191493265957	MultiXcan
ENSG00000148965.4	0.0178398610148048	MultiXcan
ENSG00000122482.16	0.0179298772582552	MultiXcan
ENSG00000115073.6	0.0179600543195847	MultiXcan
ENSG00000124214.15	0.0180280007659977	MultiXcan
ENSG00000238083.3	0.0181649247769906	MultiXcan
ENSG00000125246.11	0.0182067194512486	MultiXcan
ENSG00000131374.10	0.0184733401683497	MultiXcan
ENSG00000115421.8	0.0185489792027613	MultiXcan
ENSG00000253379.1	0.0185971976042008	MultiXcan
ENSG00000116819.6	0.0186514828756037	MultiXcan
ENSG00000189403.10	0.0186557032145348	MultiXcan
ENSG00000137720.3	0.0186613629154789	MultiXcan
ENSG00000182379.9	0.0186826048030189	MultiXcan
ENSG00000162733.12	0.0186837438420613	MultiXcan
ENSG00000083544.9	0.0186933712277699	MultiXcan
ENSG00000240771.2	0.0187806513503726	MultiXcan
ENSG00000090238.7	0.0187862123195052	MultiXcan
ENSG00000110077.10	0.0188094989578249	MultiXcan
ENSG00000239779.2	0.0188239483858277	MultiXcan
ENSG00000184786.4	0.0188419659897005	MultiXcan
ENSG00000204130.8	0.0188851586536726	MultiXcan
ENSG00000114738.6	0.0188872003763317	MultiXcan
ENSG00000174527.5	0.0189038269401477	MultiXcan
ENSG00000117154.7	0.0190522503944948	MultiXcan
ENSG00000203963.7	0.0190863636821252	MultiXcan
ENSG00000153933.5	0.0191064627374218	MultiXcan
ENSG00000170959.10	0.0191118125786034	MultiXcan
ENSG00000198393.3	0.0191362081409917	MultiXcan
ENSG00000196839.8	0.0191609066006064	MultiXcan
ENSG00000100889.7	0.0191861262371483	MultiXcan
ENSG00000117036.7	0.019199177716904	MultiXcan
ENSG00000174130.8	0.0192276688293844	MultiXcan
ENSG00000105656.8	0.0192415814623722	MultiXcan
ENSG00000168938.5	0.0192599985162334	MultiXcan
ENSG00000162924.9	0.0192764057083653	MultiXcan
ENSG00000084092.6	0.0192824392573079	MultiXcan
ENSG00000154721.10	0.0194057248484917	MultiXcan
ENSG00000090615.8	0.0194163673388327	MultiXcan
ENSG00000143977.9	0.0194457055421743	MultiXcan
ENSG00000168675.14	0.0195535762021293	MultiXcan
ENSG00000122592.6	0.0195653348827269	MultiXcan
ENSG00000165702.8	0.0195812991573514	MultiXcan
ENSG00000110696.5	0.0196009569678305	MultiXcan
ENSG00000119862.8	0.0196075624521909	MultiXcan
ENSG00000065183.11	0.0196119388493125	MultiXcan
ENSG00000259658.3	0.0197087691945596	MultiXcan
ENSG00000099985.3	0.0197165236500088	MultiXcan
ENSG00000197122.7	0.0197759573715176	MultiXcan
ENSG00000100097.7	0.0197912894334672	MultiXcan
ENSG00000184060.6	0.0199468261128674	MultiXcan
ENSG00000185324.17	0.0199735625982307	MultiXcan
ENSG00000155890.3	0.0201155549096556	MultiXcan
ENSG00000163817.11	0.0201237119554905	MultiXcan
ENSG00000165533.14	0.0201338181203598	MultiXcan
ENSG00000197102.6	0.0201577615276125	MultiXcan
ENSG00000142224.11	0.0201736683833908	MultiXcan
ENSG00000065361.10	0.0201966003240888	MultiXcan
ENSG00000035681.3	0.0202009584822869	MultiXcan
ENSG00000006194.6	0.0203012026131149	MultiXcan
ENSG00000198722.8	0.0203256610339567	MultiXcan
ENSG00000225940.1	0.020371205564962	MultiXcan
ENSG00000132963.7	0.0204207364915192	MultiXcan
ENSG00000172594.8	0.0204297074956578	MultiXcan
ENSG00000097046.8	0.0204385847873431	MultiXcan
ENSG00000119919.9	0.0204757943065342	MultiXcan
ENSG00000177519.3	0.0206525765054431	MultiXcan
ENSG00000112309.6	0.0206657537674993	MultiXcan
ENSG00000213937.3	0.0206711088705903	MultiXcan
ENSG00000174165.3	0.0207112895599981	MultiXcan
ENSG00000139436.16	0.0207341745092937	MultiXcan
ENSG00000260259.1	0.0207392699184892	MultiXcan
ENSG00000166965.8	0.020752652870385	MultiXcan
ENSG00000170745.7	0.0207718630432028	MultiXcan
ENSG00000105968.14	0.0207818889621272	MultiXcan
ENSG00000104524.9	0.0207963608785668	MultiXcan
ENSG00000204941.9	0.0208164676976236	MultiXcan
ENSG00000258947.2	0.0208358896021355	MultiXcan
ENSG00000168994.9	0.020851011387852	MultiXcan
ENSG00000159763.3	0.020972068987295	MultiXcan
ENSG00000163017.9	0.0209845185694415	MultiXcan
ENSG00000167487.7	0.0209908985048977	MultiXcan
ENSG00000187990.4	0.0209982034600241	MultiXcan
ENSG00000162777.12	0.0210359078258531	MultiXcan
ENSG00000152315.4	0.0210494416759216	MultiXcan
ENSG00000105373.14	0.0210818838699202	MultiXcan
ENSG00000173156.2	0.021090613296356	MultiXcan
ENSG00000123444.9	0.0211462027046442	MultiXcan
ENSG00000186198.3	0.0211477482135205	MultiXcan
ENSG00000256977.6	0.02115108624245	MultiXcan
ENSG00000146109.3	0.0212185217507241	MultiXcan
ENSG00000143851.11	0.0212659540398301	MultiXcan
ENSG00000185130.4	0.021286805179399	MultiXcan
ENSG00000196778.2	0.021301271312613	MultiXcan
ENSG00000141738.9	0.0213118668964901	MultiXcan
ENSG00000134207.10	0.0213434472217504	MultiXcan
ENSG00000198610.6	0.0214481079937486	MultiXcan
ENSG00000092871.12	0.0215279554783096	MultiXcan
ENSG00000075399.8	0.0215285178457822	MultiXcan
ENSG00000135424.11	0.021552738660256	MultiXcan
ENSG00000198046.7	0.0216452769288698	MultiXcan
ENSG00000145860.7	0.0216476199818101	MultiXcan
ENSG00000145242.9	0.0216982735587221	MultiXcan
ENSG00000167861.11	0.0217092883612478	MultiXcan
ENSG00000189325.6	0.0218345290296697	MultiXcan
ENSG00000166526.12	0.0218934921568141	MultiXcan
ENSG00000071127.12	0.0218942984137521	MultiXcan
ENSG00000103534.12	0.0220339072962814	MultiXcan
ENSG00000198570.5	0.0221171917190618	MultiXcan
ENSG00000171496.2	0.0221570282529001	MultiXcan
ENSG00000156639.7	0.0221687369869779	MultiXcan
ENSG00000173208.3	0.0221792554515578	MultiXcan
ENSG00000185669.5	0.0221888486075847	MultiXcan
ENSG00000136881.7	0.0221899576234399	MultiXcan
ENSG00000089248.6	0.0221932411276771	MultiXcan
ENSG00000104848.1	0.0222720619154381	MultiXcan
ENSG00000135960.5	0.0222777389005788	MultiXcan
ENSG00000171812.6	0.0223026226901252	MultiXcan
ENSG00000188573.7	0.0223605343073036	MultiXcan
ENSG00000167461.7	0.0224660786453254	MultiXcan
ENSG00000123810.3	0.0226052927263225	MultiXcan
ENSG00000007171.12	0.02264572925848	MultiXcan
ENSG00000153404.9	0.0226593254421781	MultiXcan
ENSG00000125730.12	0.0227164488782907	MultiXcan
ENSG00000128595.12	0.0227191064296271	MultiXcan
ENSG00000137288.5	0.0227729442599479	MultiXcan
ENSG00000105552.10	0.0227794416142354	MultiXcan
ENSG00000149646.8	0.022788905579099	MultiXcan
ENSG00000066923.13	0.0227896477632664	MultiXcan
ENSG00000116489.8	0.0229171536683554	MultiXcan
ENSG00000205363.4	0.0230419572325602	MultiXcan
ENSG00000166987.10	0.0230572980902085	MultiXcan
ENSG00000160050.10	0.0230797645704233	MultiXcan
ENSG00000150093.14	0.0231230640969034	MultiXcan
ENSG00000155324.5	0.0231350829515944	MultiXcan
ENSG00000173432.6	0.0232978504862731	MultiXcan
ENSG00000261052.1	0.0233517091434181	MultiXcan
ENSG00000186086.12	0.0234355209941689	MultiXcan
ENSG00000204889.6	0.0234454922717028	MultiXcan
ENSG00000152954.7	0.0234944429745772	MultiXcan
ENSG00000172350.5	0.0235337259723105	MultiXcan
ENSG00000134697.8	0.0236261776564614	MultiXcan
ENSG00000119866.16	0.0236927398520714	MultiXcan
ENSG00000124564.13	0.0238043063370078	MultiXcan
ENSG00000176293.15	0.0238185647948667	MultiXcan
ENSG00000183019.3	0.0238728279028484	MultiXcan
ENSG00000116652.5	0.0238925687690962	MultiXcan
ENSG00000165506.10	0.0239117007195474	MultiXcan
ENSG00000158717.6	0.0239594160592614	MultiXcan
ENSG00000138764.9	0.0239769536536499	MultiXcan
ENSG00000181027.6	0.0239800783769604	MultiXcan
ENSG00000124787.9	0.024155182717641	MultiXcan
ENSG00000172500.8	0.0241585211147369	MultiXcan
ENSG00000182132.8	0.024177085519644	MultiXcan
ENSG00000139304.8	0.0242769628844578	MultiXcan
ENSG00000173404.3	0.0242822044352932	MultiXcan
ENSG00000127804.8	0.0243930230961703	MultiXcan
ENSG00000167815.7	0.0244072992205156	MultiXcan
ENSG00000165471.6	0.0244081804148132	MultiXcan
ENSG00000047365.7	0.0244325485574515	MultiXcan
ENSG00000167548.10	0.024488603861806	MultiXcan
ENSG00000125247.11	0.0245188098327397	MultiXcan
ENSG00000165097.9	0.0245193955600775	MultiXcan
ENSG00000121653.7	0.0245256694988792	MultiXcan
ENSG00000221819.2	0.0245759650132843	MultiXcan
ENSG00000123472.8	0.0246891837770181	MultiXcan
ENSG00000241186.3	0.0247148778094725	MultiXcan
ENSG00000172315.5	0.0247773153070073	MultiXcan
ENSG00000175387.11	0.0248348015875766	MultiXcan
ENSG00000101280.6	0.0249258728655916	MultiXcan
ENSG00000234906.4	0.0249542394209779	MultiXcan
ENSG00000101752.7	0.0249756450491736	MultiXcan
ENSG00000113742.8	0.0250539198456948	MultiXcan
ENSG00000197165.6	0.0251148004282509	MultiXcan
ENSG00000116668.8	0.0251281262299962	MultiXcan
ENSG00000111832.8	0.0251808306840709	MultiXcan
ENSG00000125810.9	0.025197216591034	MultiXcan
ENSG00000157212.14	0.0252085946147409	MultiXcan
ENSG00000179085.7	0.0252702830555309	MultiXcan
ENSG00000076382.12	0.0253586809475405	MultiXcan
ENSG00000079459.8	0.0254325633478695	MultiXcan
ENSG00000213085.5	0.0254524852974622	MultiXcan
ENSG00000213347.6	0.0254758627759489	MultiXcan
ENSG00000126787.8	0.0256106894146575	MultiXcan
ENSG00000122641.9	0.0257111973234339	MultiXcan
ENSG00000099899.10	0.0257421190336665	MultiXcan
ENSG00000163486.8	0.0257803455765606	MultiXcan
ENSG00000175197.6	0.0258793704811199	MultiXcan
ENSG00000213699.4	0.0258882939868186	MultiXcan
ENSG00000067533.5	0.0259382936537062	MultiXcan
ENSG00000162877.8	0.0259909103038913	MultiXcan
ENSG00000148337.15	0.0260123392656488	MultiXcan
ENSG00000171858.13	0.0261116712240408	MultiXcan
ENSG00000241697.3	0.0261125581057043	MultiXcan
ENSG00000153162.8	0.0261739579016183	MultiXcan
ENSG00000114107.4	0.0262530226532612	MultiXcan
ENSG00000168913.6	0.0263688218369372	MultiXcan
ENSG00000180104.11	0.0263817727747523	MultiXcan
ENSG00000147883.9	0.0264644902303331	MultiXcan
ENSG00000214940.4	0.0265618250572713	MultiXcan
ENSG00000188848.11	0.0265760884428468	MultiXcan
ENSG00000155465.14	0.0266154038879595	MultiXcan
ENSG00000253831.1	0.0266256642647621	MultiXcan
ENSG00000177084.12	0.0266635036659423	MultiXcan
ENSG00000172020.8	0.0266676391316369	MultiXcan
ENSG00000127774.6	0.0266780005483486	MultiXcan
ENSG00000181562.2	0.0267013404813483	MultiXcan
ENSG00000127325.14	0.0267290304788655	MultiXcan
ENSG00000258847.1	0.0267319127219621	MultiXcan
ENSG00000126070.14	0.0267646860810382	MultiXcan
ENSG00000101333.12	0.0268064612642945	MultiXcan
ENSG00000123737.8	0.026829837509583	MultiXcan
ENSG00000130544.7	0.0268436444313963	MultiXcan
ENSG00000261652.2	0.0269519655430381	MultiXcan
ENSG00000174842.12	0.0269723636949757	MultiXcan
ENSG00000152578.8	0.0270308329252133	MultiXcan
ENSG00000154175.12	0.0270858991691845	MultiXcan
ENSG00000134815.14	0.0271073938009204	MultiXcan
ENSG00000196502.7	0.0272005455718206	MultiXcan
ENSG00000254206.1	0.0272403107118237	MultiXcan
ENSG00000118518.11	0.0273314018599899	MultiXcan
ENSG00000105383.10	0.0273618063199192	MultiXcan
ENSG00000164972.8	0.0273800362763401	MultiXcan
ENSG00000174194.11	0.0274236372031253	MultiXcan
ENSG00000263002.3	0.0274288223530439	MultiXcan
ENSG00000178922.12	0.0274862085805027	MultiXcan
ENSG00000138468.11	0.0274878494007517	MultiXcan
ENSG00000176531.6	0.0275326950663819	MultiXcan
ENSG00000169359.9	0.0275592200485807	MultiXcan
ENSG00000100083.14	0.0276062111268205	MultiXcan
ENSG00000166889.13	0.0276844456006139	MultiXcan
ENSG00000214842.5	0.0276931909903124	MultiXcan
ENSG00000081087.10	0.0277111413673969	MultiXcan
ENSG00000139826.5	0.0277273862020776	MultiXcan
ENSG00000256797.1	0.0277427849495808	MultiXcan
ENSG00000184611.7	0.0277704532552523	MultiXcan
ENSG00000077044.5	0.0277977651386326	MultiXcan
ENSG00000005156.7	0.0277978387348974	MultiXcan
ENSG00000165689.12	0.0278072916540392	MultiXcan
ENSG00000143363.11	0.0278376330956796	MultiXcan
ENSG00000170085.13	0.0278872361860934	MultiXcan
ENSG00000198551.5	0.027925806162333	MultiXcan
ENSG00000136631.8	0.0279278396423274	MultiXcan
ENSG00000116830.7	0.0280063014649482	MultiXcan
ENSG00000124532.10	0.0280110395797946	MultiXcan
ENSG00000138111.10	0.028120971859556	MultiXcan
ENSG00000213024.6	0.028122743811105	MultiXcan
ENSG00000196570.2	0.0281271124068519	MultiXcan
ENSG00000068976.9	0.0281601401807395	MultiXcan
ENSG00000005243.5	0.0281953094904758	MultiXcan
ENSG00000119522.11	0.0282545298848923	MultiXcan
ENSG00000179902.8	0.0282659272166904	MultiXcan
ENSG00000144834.8	0.0283056963544497	MultiXcan
ENSG00000150760.8	0.0283592316133088	MultiXcan
ENSG00000104814.8	0.0283792190782453	MultiXcan
ENSG00000172346.10	0.0283912317450405	MultiXcan
ENSG00000143006.7	0.0284070492040946	MultiXcan
ENSG00000214193.5	0.0284289898901358	MultiXcan
ENSG00000143554.9	0.0285119720926482	MultiXcan
ENSG00000135549.10	0.0285266402675373	MultiXcan
ENSG00000106178.2	0.0285359494418811	MultiXcan
ENSG00000132906.13	0.0285392495817934	MultiXcan
ENSG00000143258.11	0.0285508041471527	MultiXcan
ENSG00000215251.3	0.0285577805405534	MultiXcan
ENSG00000204533.2	0.0286077577240204	MultiXcan
ENSG00000136634.5	0.0287937275684902	MultiXcan
ENSG00000166886.8	0.0290112935940866	MultiXcan
ENSG00000145934.11	0.0291293612639198	MultiXcan
ENSG00000163041.5	0.0291442586644384	MultiXcan
ENSG00000177000.6	0.0291528597870895	MultiXcan
ENSG00000074276.6	0.0291754294033532	MultiXcan
ENSG00000112294.8	0.0292022143624113	MultiXcan
ENSG00000087086.9	0.0292300269417157	MultiXcan
ENSG00000104522.11	0.029242766818903	MultiXcan
ENSG00000102796.6	0.0292703160739428	MultiXcan
ENSG00000006007.7	0.0292977704285473	MultiXcan
ENSG00000175416.8	0.0293456525941771	MultiXcan
ENSG00000213066.7	0.0294072533319589	MultiXcan
ENSG00000183160.8	0.0294429056835444	MultiXcan
ENSG00000117228.9	0.0294811673747734	MultiXcan
ENSG00000138031.10	0.0296352943941787	MultiXcan
ENSG00000107341.4	0.0296593435040703	MultiXcan
ENSG00000172551.6	0.0297597518710751	MultiXcan
ENSG00000170439.5	0.0297626121860354	MultiXcan
ENSG00000146425.6	0.0297667192445467	MultiXcan
ENSG00000125735.6	0.0297779379210377	MultiXcan
ENSG00000206562.7	0.0298235210755165	MultiXcan
ENSG00000196666.3	0.0298849047073626	MultiXcan
ENSG00000196967.6	0.0298873087910106	MultiXcan
ENSG00000173914.7	0.029921900253623	MultiXcan
ENSG00000176956.8	0.0300562495596208	MultiXcan
ENSG00000172365.2	0.0301125151707104	MultiXcan
ENSG00000116678.14	0.0301271701075632	MultiXcan
ENSG00000163239.8	0.0303483489908567	MultiXcan
ENSG00000091527.11	0.0303965433284177	MultiXcan
ENSG00000226321.3	0.0304450682220778	MultiXcan
ENSG00000164902.9	0.0305494961604579	MultiXcan
ENSG00000117280.8	0.0305975868687751	MultiXcan
ENSG00000249109.1	0.0306414588137243	MultiXcan
ENSG00000143479.11	0.0306863152881233	MultiXcan
ENSG00000113739.6	0.0307184160532991	MultiXcan
ENSG00000144810.11	0.0307937846705954	MultiXcan
ENSG00000146192.10	0.0308058861898978	MultiXcan
ENSG00000101342.5	0.0308220214184017	MultiXcan
ENSG00000174876.12	0.0309040911994967	MultiXcan
ENSG00000183421.7	0.0309209032603135	MultiXcan
ENSG00000162889.6	0.0309232404641516	MultiXcan
ENSG00000139168.3	0.0309803352986195	MultiXcan
ENSG00000196167.5	0.0310910636107034	MultiXcan
ENSG00000146834.9	0.0311110256486032	MultiXcan
ENSG00000163032.7	0.0311714145117429	MultiXcan
ENSG00000175213.2	0.0312470511047134	MultiXcan
ENSG00000176678.4	0.0312686243325726	MultiXcan
ENSG00000002822.11	0.0313310294376909	MultiXcan
ENSG00000123684.8	0.0313778865990429	MultiXcan
ENSG00000121848.9	0.0313958727955468	MultiXcan
ENSG00000172139.10	0.0314399904989499	MultiXcan
ENSG00000169957.8	0.0314511358395187	MultiXcan
ENSG00000146070.12	0.0314646020931805	MultiXcan
ENSG00000171195.6	0.0314864781454003	MultiXcan
ENSG00000136451.4	0.0314878324445146	MultiXcan
ENSG00000033050.3	0.0314917564928059	MultiXcan
ENSG00000196993.4	0.0315605611474436	MultiXcan
ENSG00000179477.5	0.0316177679709585	MultiXcan
ENSG00000160712.8	0.0316766092187371	MultiXcan
ENSG00000122591.7	0.0316829401806122	MultiXcan
ENSG00000173221.9	0.031698502068729	MultiXcan
ENSG00000178075.15	0.0317155734260791	MultiXcan
ENSG00000217455.4	0.0317204486889862	MultiXcan
ENSG00000141084.6	0.0317400713404706	MultiXcan
ENSG00000111817.12	0.0317916260093689	MultiXcan
ENSG00000256162.2	0.0318119611981564	MultiXcan
ENSG00000151117.4	0.0318212924044636	MultiXcan
ENSG00000166455.9	0.0318593465495776	MultiXcan
ENSG00000163848.14	0.0318652536809052	MultiXcan
ENSG00000113905.4	0.0318789659612017	MultiXcan
ENSG00000143761.9	0.0319104361892712	MultiXcan
ENSG00000127328.17	0.0320513298725661	MultiXcan
ENSG00000182685.3	0.0320821529697191	MultiXcan
ENSG00000103404.10	0.0321002351781527	MultiXcan
ENSG00000182931.5	0.0321258261956005	MultiXcan
ENSG00000178694.5	0.0321532295080603	MultiXcan
ENSG00000204683.6	0.0323336944792741	MultiXcan
ENSG00000250571.2	0.0323347799197418	MultiXcan
ENSG00000139266.5	0.03240537917593	MultiXcan
ENSG00000186868.11	0.0324132629943643	MultiXcan
ENSG00000146674.10	0.0324887833433216	MultiXcan
ENSG00000001461.12	0.0325164399620902	MultiXcan
ENSG00000178971.9	0.0325793342149913	MultiXcan
ENSG00000114638.3	0.0325804330737624	MultiXcan
ENSG00000087253.7	0.0326581877341977	MultiXcan
ENSG00000182718.12	0.0327163152150431	MultiXcan
ENSG00000176444.14	0.0327435131716791	MultiXcan
ENSG00000167515.6	0.0327591629693502	MultiXcan
ENSG00000175497.12	0.0328468073042169	MultiXcan
ENSG00000100138.9	0.0329304022409679	MultiXcan
ENSG00000155792.5	0.0329499913605722	MultiXcan
ENSG00000130511.11	0.0329636290432889	MultiXcan
ENSG00000133641.13	0.0329827756828426	MultiXcan
ENSG00000132155.7	0.0330225093043444	MultiXcan
ENSG00000172954.9	0.033062599168794	MultiXcan
ENSG00000165682.10	0.0330947210065239	MultiXcan
ENSG00000197982.12	0.0331467335908936	MultiXcan
ENSG00000064961.14	0.0331645933848033	MultiXcan
ENSG00000188690.8	0.0332568798168046	MultiXcan
ENSG00000257365.3	0.0333008986145366	MultiXcan
ENSG00000131845.10	0.0333666670934519	MultiXcan
ENSG00000128311.9	0.0334459022198524	MultiXcan
ENSG00000213973.4	0.0334466119594199	MultiXcan
ENSG00000162894.7	0.033508200270524	MultiXcan
ENSG00000163873.5	0.0335232320256013	MultiXcan
ENSG00000115977.14	0.0335696525715728	MultiXcan
ENSG00000128563.9	0.0336113317006693	MultiXcan
ENSG00000184164.10	0.0337655924402682	MultiXcan
ENSG00000167910.3	0.0338691098328451	MultiXcan
ENSG00000162438.7	0.0339053736697352	MultiXcan
ENSG00000165457.9	0.0339902102768354	MultiXcan
ENSG00000142623.8	0.0340334553614627	MultiXcan
ENSG00000139438.5	0.0340376033789109	MultiXcan
ENSG00000167207.7	0.0341481713608172	MultiXcan
ENSG00000272325.1	0.0341668600346061	MultiXcan
ENSG00000172031.6	0.034202113505072	MultiXcan
ENSG00000101194.13	0.0342181387370625	MultiXcan
ENSG00000123407.3	0.034238037323797	MultiXcan
ENSG00000022840.11	0.0342847124340725	MultiXcan
ENSG00000182247.5	0.0342928230758014	MultiXcan
ENSG00000197619.9	0.0343192282449472	MultiXcan
ENSG00000136319.7	0.034424953071454	MultiXcan
ENSG00000135845.5	0.0344436971840766	MultiXcan
ENSG00000173567.10	0.0344494376587142	MultiXcan
ENSG00000231122.3	0.0344900527677977	MultiXcan
ENSG00000173113.2	0.0344931079178766	MultiXcan
ENSG00000140873.11	0.0345043907806952	MultiXcan
ENSG00000180530.5	0.0345335788778067	MultiXcan
ENSG00000077312.4	0.034654516127016	MultiXcan
ENSG00000163346.12	0.0346642964973399	MultiXcan
ENSG00000136986.5	0.0346818845198095	MultiXcan
ENSG00000159871.10	0.0347350202256812	MultiXcan
ENSG00000138107.7	0.0347920159069328	MultiXcan
ENSG00000243716.6	0.0349709179106569	MultiXcan
ENSG00000183018.4	0.0349762773381133	MultiXcan
ENSG00000121570.8	0.035125058570301	MultiXcan
ENSG00000172789.3	0.0352018977239697	MultiXcan
ENSG00000136877.10	0.0352830552298696	MultiXcan
ENSG00000021300.9	0.0353122621580288	MultiXcan
ENSG00000104899.4	0.0353862046605233	MultiXcan
ENSG00000162769.8	0.0354164513616605	MultiXcan
ENSG00000156675.11	0.0354319111406751	MultiXcan
ENSG00000129515.14	0.0354654405181244	MultiXcan
ENSG00000175220.7	0.0355168756036823	MultiXcan
ENSG00000168634.4	0.035518953872592	MultiXcan
ENSG00000167323.5	0.0355812921998899	MultiXcan
ENSG00000007341.14	0.0355947240461125	MultiXcan
ENSG00000166676.10	0.0356205393919465	MultiXcan
ENSG00000185220.7	0.035720192928945	MultiXcan
ENSG00000105516.6	0.0357287302887233	MultiXcan
ENSG00000168216.6	0.0357577128505803	MultiXcan
ENSG00000116473.10	0.0357651648223611	MultiXcan
ENSG00000185798.6	0.035926616813059	MultiXcan
ENSG00000198835.3	0.0360322895699096	MultiXcan
ENSG00000155367.11	0.0361177707820478	MultiXcan
ENSG00000162458.8	0.0361216811322424	MultiXcan
ENSG00000254685.2	0.0362834727112106	MultiXcan
ENSG00000130734.5	0.0362887408131536	MultiXcan
ENSG00000163386.16	0.0364604842501256	MultiXcan
ENSG00000130775.11	0.0364714534711669	MultiXcan
ENSG00000163291.10	0.0364775411263865	MultiXcan
ENSG00000101193.6	0.0364875738315808	MultiXcan
ENSG00000104907.8	0.0365008738249583	MultiXcan
ENSG00000058085.10	0.0365326580018787	MultiXcan
ENSG00000189367.10	0.0365402400405455	MultiXcan
ENSG00000108443.9	0.0365707149572181	MultiXcan
ENSG00000134508.8	0.036574361239753	MultiXcan
ENSG00000137094.10	0.0366039752120151	MultiXcan
ENSG00000101365.16	0.0366330108522149	MultiXcan
ENSG00000124766.4	0.0367744058371004	MultiXcan
ENSG00000109618.7	0.0368565692739887	MultiXcan
ENSG00000182389.14	0.0368780065918815	MultiXcan
ENSG00000187741.10	0.0369680613536346	MultiXcan
ENSG00000176125.3	0.0369794978339696	MultiXcan
ENSG00000124160.7	0.0370611894345293	MultiXcan
ENSG00000173933.15	0.0370834164473535	MultiXcan
ENSG00000167653.4	0.0371309700428968	MultiXcan
ENSG00000163382.7	0.0371640161048262	MultiXcan
ENSG00000116176.6	0.037231868184337	MultiXcan
ENSG00000143842.10	0.0372912022018162	MultiXcan
ENSG00000141480.13	0.0373004128080935	MultiXcan
ENSG00000204370.4	0.0373078223537605	MultiXcan
ENSG00000062370.12	0.0373715875387107	MultiXcan
ENSG00000162526.6	0.0373803547403466	MultiXcan
ENSG00000040531.10	0.037391617814732	MultiXcan
ENSG00000121289.13	0.0374654537227748	MultiXcan
ENSG00000185591.5	0.0375216242611844	MultiXcan
ENSG00000122756.10	0.0375877327856956	MultiXcan
ENSG00000230055.2	0.0376872062174838	MultiXcan
ENSG00000198890.6	0.0377622817489055	MultiXcan
ENSG00000168769.8	0.0379483644023896	MultiXcan
ENSG00000196569.7	0.0379713553266419	MultiXcan
ENSG00000166183.11	0.0380218318039814	MultiXcan
ENSG00000178719.12	0.0380837694512536	MultiXcan
ENSG00000083454.17	0.0382354404959354	MultiXcan
ENSG00000088356.4	0.03826202796253	MultiXcan
ENSG00000100060.13	0.0384342174554322	MultiXcan
ENSG00000143799.8	0.0384490487463825	MultiXcan
ENSG00000182871.10	0.0384659945544202	MultiXcan
ENSG00000103061.7	0.0384730347273103	MultiXcan
ENSG00000104901.2	0.0385083827492158	MultiXcan
ENSG00000162191.9	0.0385243906270567	MultiXcan
ENSG00000165912.11	0.0385592589332373	MultiXcan
ENSG00000100439.6	0.0385919114889041	MultiXcan
ENSG00000197852.8	0.0387139550362385	MultiXcan
ENSG00000130176.3	0.0387188354824142	MultiXcan
ENSG00000081721.7	0.0388482475961274	MultiXcan
ENSG00000127980.11	0.0389922970513716	MultiXcan
ENSG00000172322.9	0.0390928234822425	MultiXcan
ENSG00000157445.10	0.0391320128793392	MultiXcan
ENSG00000182578.9	0.0391886096555757	MultiXcan
ENSG00000106536.15	0.0391892606045713	MultiXcan
ENSG00000245017.2	0.0392402138009535	MultiXcan
ENSG00000150361.7	0.0392471687866245	MultiXcan
ENSG00000112175.6	0.0393834853512681	MultiXcan
ENSG00000173626.5	0.0393849290039256	MultiXcan
ENSG00000167264.13	0.0393926298686936	MultiXcan
ENSG00000069020.14	0.0396767293249316	MultiXcan
ENSG00000145826.4	0.0398583823810464	MultiXcan
ENSG00000164509.9	0.0399454582384843	MultiXcan
ENSG00000175548.4	0.0400630017559633	MultiXcan
ENSG00000196832.3	0.0401493635358159	MultiXcan
ENSG00000175536.6	0.0401508123367505	MultiXcan
ENSG00000179950.9	0.0402390122469718	MultiXcan
ENSG00000124215.12	0.0402754267520985	MultiXcan
ENSG00000141750.6	0.0402897058267796	MultiXcan
ENSG00000134321.7	0.0403362139259158	MultiXcan
ENSG00000108106.9	0.0403385902980733	MultiXcan
ENSG00000167770.7	0.0403688786455241	MultiXcan
ENSG00000157510.9	0.0404606342475426	MultiXcan
ENSG00000123552.13	0.0405411548661726	MultiXcan
ENSG00000124126.9	0.0405420989348432	MultiXcan
ENSG00000169122.7	0.0405890412117838	MultiXcan
ENSG00000214102.3	0.040735863194922	MultiXcan
ENSG00000171148.9	0.0407533022155993	MultiXcan
ENSG00000182600.5	0.0407617402834285	MultiXcan
ENSG00000119446.9	0.0407632639589599	MultiXcan
ENSG00000101654.13	0.0407874202649706	MultiXcan
ENSG00000110514.14	0.0408651586921537	MultiXcan
ENSG00000173653.3	0.0408758041075065	MultiXcan
ENSG00000152102.13	0.0408842179418375	MultiXcan
ENSG00000135763.5	0.0408998132293452	MultiXcan
ENSG00000156650.8	0.0410368461990772	MultiXcan
ENSG00000125733.13	0.0410409731405595	MultiXcan
ENSG00000110375.2	0.0411199568613202	MultiXcan
ENSG00000025434.14	0.0411216656537755	MultiXcan
ENSG00000160194.13	0.0411296215677467	MultiXcan
ENSG00000197106.6	0.0411313328390251	MultiXcan
ENSG00000198518.5	0.0411748751353578	MultiXcan
ENSG00000129351.13	0.0411875313517305	MultiXcan
ENSG00000170608.2	0.0413253256066898	MultiXcan
ENSG00000114933.11	0.041374031736972	MultiXcan
ENSG00000153982.6	0.0414715854880262	MultiXcan
ENSG00000173894.6	0.0415106479893458	MultiXcan
ENSG00000050730.11	0.0415168281922675	MultiXcan
ENSG00000134343.8	0.0415394074254836	MultiXcan
ENSG00000110665.7	0.0415555675109958	MultiXcan
ENSG00000023330.10	0.0416532006179539	MultiXcan
ENSG00000124228.10	0.0416928400060209	MultiXcan
ENSG00000188389.6	0.0417231900765593	MultiXcan
ENSG00000160446.14	0.0417465524557214	MultiXcan
ENSG00000100401.15	0.0417790298070024	MultiXcan
ENSG00000119772.12	0.0417793476631121	MultiXcan
ENSG00000187848.8	0.0417990543167451	MultiXcan
ENSG00000130772.9	0.0419008322338415	MultiXcan
ENSG00000138623.5	0.0419157063652968	MultiXcan
ENSG00000169181.8	0.0419248779183699	MultiXcan
ENSG00000142233.7	0.0419471906163667	MultiXcan
ENSG00000128641.13	0.0420282434945122	MultiXcan
ENSG00000185561.8	0.0420681249364416	MultiXcan
ENSG00000121211.3	0.0422159413459152	MultiXcan
ENSG00000116771.5	0.0422269691561055	MultiXcan
ENSG00000161850.2	0.0423498040053435	MultiXcan
ENSG00000156973.9	0.0423998164826305	MultiXcan
ENSG00000183038.9	0.0424778792273217	MultiXcan
ENSG00000196867.3	0.0425175125117074	MultiXcan
ENSG00000106392.6	0.0425282941088581	MultiXcan
ENSG00000166869.2	0.0425622338462568	MultiXcan
ENSG00000100379.13	0.0425622887674144	MultiXcan
ENSG00000163519.9	0.0425802023493526	MultiXcan
ENSG00000116353.11	0.042605004646591	MultiXcan
ENSG00000136541.10	0.0426739499625945	MultiXcan
ENSG00000213445.4	0.0427348449461931	MultiXcan
ENSG00000145730.16	0.0427372454385113	MultiXcan
ENSG00000154451.10	0.0427864637984324	MultiXcan
ENSG00000106123.7	0.0428060739918715	MultiXcan
ENSG00000090470.10	0.0428204728165529	MultiXcan
ENSG00000104883.3	0.0428558821361257	MultiXcan
ENSG00000189362.7	0.0429217830834966	MultiXcan
ENSG00000121390.13	0.0429481229685789	MultiXcan
ENSG00000099940.7	0.0430591136278886	MultiXcan
ENSG00000111450.9	0.0431234819698754	MultiXcan
ENSG00000139437.13	0.0431604950304569	MultiXcan
ENSG00000103018.12	0.0431779969347427	MultiXcan
ENSG00000110852.4	0.0431927499425536	MultiXcan
ENSG00000120314.14	0.0431972480922921	MultiXcan
ENSG00000161395.8	0.0433573889406494	MultiXcan
ENSG00000141759.10	0.0434239561552261	MultiXcan
ENSG00000006715.11	0.0434810043891347	MultiXcan
ENSG00000181585.3	0.0435227902610506	MultiXcan
ENSG00000203760.4	0.0435476210301806	MultiXcan
ENSG00000196411.5	0.0435676118495237	MultiXcan
ENSG00000205307.6	0.0435853712770558	MultiXcan
ENSG00000205593.7	0.0436012408481762	MultiXcan
ENSG00000203805.6	0.0436774968272125	MultiXcan
ENSG00000257727.1	0.0436797454851809	MultiXcan
ENSG00000171862.5	0.0437340346668516	MultiXcan
ENSG00000174599.4	0.0437685009110579	MultiXcan
ENSG00000163444.7	0.0437960924781409	MultiXcan
ENSG00000221909.2	0.0437988670787333	MultiXcan
ENSG00000172543.3	0.0438058143257873	MultiXcan
ENSG00000135926.8	0.0438231410414198	MultiXcan
ENSG00000176623.7	0.0438938107254331	MultiXcan
ENSG00000159556.5	0.0439255316533182	MultiXcan
ENSG00000111879.14	0.0439697998648247	MultiXcan
ENSG00000183347.13	0.0440023319971417	MultiXcan
ENSG00000137727.8	0.044002786564578	MultiXcan
ENSG00000234465.6	0.0440837201282469	MultiXcan
ENSG00000078114.14	0.0441523146977254	MultiXcan
ENSG00000128617.2	0.0441762907260251	MultiXcan
ENSG00000129566.8	0.0441830851158504	MultiXcan
ENSG00000155846.12	0.0442144753537417	MultiXcan
ENSG00000171345.9	0.0442384023503255	MultiXcan
ENSG00000049130.9	0.0443455626879579	MultiXcan
ENSG00000143337.14	0.0443463190396733	MultiXcan
ENSG00000146066.2	0.0443750297279956	MultiXcan
ENSG00000131470.10	0.044391249990017	MultiXcan
ENSG00000225830.6	0.0444746013370447	MultiXcan
ENSG00000163545.7	0.0445175693405954	MultiXcan
ENSG00000005513.9	0.0445802693540391	MultiXcan
ENSG00000156304.10	0.0447386939640223	MultiXcan
ENSG00000213626.7	0.0447483595647364	MultiXcan
ENSG00000066027.7	0.0447696983278985	MultiXcan
ENSG00000213420.3	0.0448888293048145	MultiXcan
ENSG00000183048.7	0.0449342445924697	MultiXcan
ENSG00000180016.2	0.0449824496422582	MultiXcan
ENSG00000183889.8	0.0449890646621255	MultiXcan
ENSG00000117000.8	0.0451362916165174	MultiXcan
ENSG00000188086.8	0.0451992293498498	MultiXcan
ENSG00000184492.5	0.0452141643663135	MultiXcan
ENSG00000116574.4	0.0453029494798712	MultiXcan
ENSG00000155893.7	0.0453851653060963	MultiXcan
ENSG00000125885.9	0.0454138649671367	MultiXcan
ENSG00000157734.9	0.0454480742125104	MultiXcan
ENSG00000115128.6	0.0455183402074569	MultiXcan
ENSG00000166508.13	0.0455284137167371	MultiXcan
ENSG00000186230.6	0.0455503695276305	MultiXcan
ENSG00000182230.7	0.0456071464635263	MultiXcan
ENSG00000186867.6	0.0456935224571491	MultiXcan
ENSG00000206172.4	0.0457097653427168	MultiXcan
ENSG00000172270.14	0.0458235533105326	MultiXcan
ENSG00000173992.4	0.0458255751505925	MultiXcan
ENSG00000122778.5	0.0458714360376147	MultiXcan
ENSG00000128309.12	0.0459496416643798	MultiXcan
ENSG00000186130.4	0.0459604307343389	MultiXcan
ENSG00000213030.4	0.045990915753489	MultiXcan
ENSG00000036054.8	0.0461161593908526	MultiXcan
ENSG00000168614.13	0.0461211298040567	MultiXcan
ENSG00000185829.11	0.0461649873603192	MultiXcan
ENSG00000168090.5	0.0461790861498023	MultiXcan
ENSG00000168393.8	0.046261379676996	MultiXcan
ENSG00000152778.7	0.0462763092168798	MultiXcan
ENSG00000144028.10	0.0462790018337742	MultiXcan
ENSG00000057608.12	0.0463267804766715	MultiXcan
ENSG00000091106.14	0.0463501694916227	MultiXcan
ENSG00000035720.3	0.0464041004755236	MultiXcan
ENSG00000144857.10	0.0464237188178636	MultiXcan
ENSG00000132341.7	0.0465944041150449	MultiXcan
ENSG00000123243.10	0.0467246872947695	MultiXcan
ENSG00000186329.5	0.0467260843371182	MultiXcan
ENSG00000198826.6	0.0467880328423272	MultiXcan
ENSG00000136158.6	0.0467960131574979	MultiXcan
ENSG00000160218.8	0.0468985545388834	MultiXcan
ENSG00000153064.7	0.0469455827999916	MultiXcan
ENSG00000174483.15	0.0470056680224954	MultiXcan
ENSG00000099817.7	0.0470156962089924	MultiXcan
ENSG00000215045.4	0.0470369223945752	MultiXcan
ENSG00000182183.10	0.0471169856899428	MultiXcan
ENSG00000100934.10	0.0472252191342254	MultiXcan
ENSG00000099904.11	0.047228759971677	MultiXcan
ENSG00000135823.9	0.0472849071013878	MultiXcan
ENSG00000100348.5	0.0472898023312377	MultiXcan
ENSG00000197647.7	0.0473891833390642	MultiXcan
ENSG00000104852.10	0.0474351403482937	MultiXcan
ENSG00000175582.15	0.0474612100503527	MultiXcan
ENSG00000141002.14	0.0474699079560164	MultiXcan
ENSG00000179776.13	0.0474741541747274	MultiXcan
ENSG00000135899.12	0.0474980451410198	MultiXcan
ENSG00000133962.3	0.0475202170890988	MultiXcan
ENSG00000136261.10	0.0475736328009953	MultiXcan
ENSG00000134072.6	0.0476932603112737	MultiXcan
ENSG00000135205.10	0.0477586300500657	MultiXcan
ENSG00000119888.6	0.0477989512904581	MultiXcan
ENSG00000120727.8	0.0478420993389647	MultiXcan
ENSG00000225614.2	0.0478702250912022	MultiXcan
ENSG00000083642.14	0.0479195756375495	MultiXcan
ENSG00000082269.12	0.0479623647834208	MultiXcan
ENSG00000129473.5	0.0479664394349179	MultiXcan
ENSG00000161609.5	0.0480120806982467	MultiXcan
ENSG00000221983.3	0.0480615655662806	MultiXcan
ENSG00000153157.8	0.048083026721533	MultiXcan
ENSG00000171206.9	0.0481174273597274	MultiXcan
ENSG00000112972.10	0.048127636121432	MultiXcan
ENSG00000025800.9	0.0481395764000106	MultiXcan
ENSG00000112053.9	0.0481775360333549	MultiXcan
ENSG00000108771.8	0.0482247741533652	MultiXcan
ENSG00000101440.5	0.0482315124422972	MultiXcan
ENSG00000158158.7	0.0482512410252986	MultiXcan
ENSG00000163964.9	0.0483773061460029	MultiXcan
ENSG00000251283.1	0.0483779987435344	MultiXcan
ENSG00000135801.5	0.0484147732583889	MultiXcan
ENSG00000181195.6	0.048485795808471	MultiXcan
ENSG00000133895.10	0.0484871957086938	MultiXcan
ENSG00000105641.3	0.0484888459297248	MultiXcan
ENSG00000196189.8	0.0485988098940945	MultiXcan
ENSG00000112706.7	0.0486302264319904	MultiXcan
ENSG00000213996.8	0.0487322835334997	MultiXcan
ENSG00000213648.6	0.0487538004991203	MultiXcan
ENSG00000131386.13	0.0487671966299744	MultiXcan
ENSG00000197705.5	0.0487962422052746	MultiXcan
ENSG00000147614.3	0.0487975192769114	MultiXcan
ENSG00000126457.16	0.0488642448059548	MultiXcan
ENSG00000100410.3	0.0488927612248102	MultiXcan
ENSG00000115677.12	0.0489640931549379	MultiXcan
ENSG00000162302.8	0.0490395212398263	MultiXcan
ENSG00000184825.4	0.0490543814646151	MultiXcan
ENSG00000157315.4	0.0490660599212124	MultiXcan
ENSG00000154611.10	0.0491030583742472	MultiXcan
ENSG00000129355.6	0.0491726191353667	MultiXcan
ENSG00000080824.14	0.049178941404805	MultiXcan
ENSG00000112531.12	0.0492328929629532	MultiXcan
ENSG00000138640.10	0.0493189515464132	MultiXcan
ENSG00000083838.11	0.0493362848661265	MultiXcan
ENSG00000073598.5	0.0493455476245482	MultiXcan
ENSG00000152433.10	0.0494135161371626	MultiXcan
ENSG00000138036.14	0.0494792517045113	MultiXcan
ENSG00000151882.7	0.0495385382628399	MultiXcan
ENSG00000156299.8	0.049615880407018	MultiXcan
ENSG00000197951.4	0.0496554199375917	MultiXcan
ENSG00000111641.6	0.049696360360602	MultiXcan
ENSG00000131467.6	0.0497497394810809	MultiXcan
ENSG00000062716.6	0.0497677154453812	MultiXcan
ENSG00000123106.6	0.0498696240210496	MultiXcan
ENSG00000070214.11	0.0499416357932483	MultiXcan
ENSG00000109814.7	0.0499559665289192	MultiXcan
ENSG00000167074.10	0.0499634377776772	MultiXcan
ENSG00000248801.3	0.0500297009346041	MultiXcan
ENSG00000003056.3	0.0500390130350313	MultiXcan
ENSG00000149636.11	0.0500498743254358	MultiXcan
ENSG00000091490.6	0.0500628577930117	MultiXcan
ENSG00000136811.12	0.0500743716852936	MultiXcan
ENSG00000110031.8	0.0500931321162335	MultiXcan
ENSG00000132912.8	0.0501925329245783	MultiXcan
ENSG00000139410.10	0.0502223710751139	MultiXcan
ENSG00000176381.4	0.050270528469811	MultiXcan
ENSG00000167862.5	0.0503289309773614	MultiXcan
ENSG00000107099.11	0.0503854968612374	MultiXcan
ENSG00000116212.10	0.0504457579459397	MultiXcan
ENSG00000160801.9	0.0504558275034413	MultiXcan
ENSG00000172613.3	0.050491697892526	MultiXcan
ENSG00000176946.7	0.0505575018925263	MultiXcan
ENSG00000174343.5	0.0506587472838386	MultiXcan
ENSG00000110243.7	0.0507747346965524	MultiXcan
ENSG00000100320.18	0.0507992564643493	MultiXcan
ENSG00000225968.4	0.051086716114398	MultiXcan
ENSG00000160791.12	0.0511136008002977	MultiXcan
ENSG00000143847.11	0.0511190234590473	MultiXcan
ENSG00000121314.2	0.0511288715345254	MultiXcan
ENSG00000153071.10	0.0511821470627421	MultiXcan
ENSG00000197016.7	0.0512109449728097	MultiXcan
ENSG00000073910.15	0.0512248763339458	MultiXcan
ENSG00000184436.7	0.0512709069437482	MultiXcan
ENSG00000104312.6	0.0512718296741242	MultiXcan
ENSG00000080345.13	0.0513732754005012	MultiXcan
ENSG00000177576.6	0.0515241784828158	MultiXcan
ENSG00000171298.8	0.0515628124348871	MultiXcan
ENSG00000054690.9	0.0515845365327231	MultiXcan
ENSG00000162704.11	0.0515862413525576	MultiXcan
ENSG00000149115.9	0.0516171238629945	MultiXcan
ENSG00000116337.11	0.0516383676001835	MultiXcan
ENSG00000171282.9	0.0516383841049657	MultiXcan
ENSG00000249034.1	0.0517205996850889	MultiXcan
ENSG00000130545.11	0.0518074408731613	MultiXcan
ENSG00000182572.2	0.0518664505573586	MultiXcan
ENSG00000120215.5	0.0518746577409691	MultiXcan
ENSG00000143515.12	0.0519389500079782	MultiXcan
ENSG00000152382.5	0.0520201456657012	MultiXcan
ENSG00000213160.5	0.0520541078745736	MultiXcan
ENSG00000132681.12	0.0521290866270625	MultiXcan
ENSG00000003756.12	0.0522093186911136	MultiXcan
ENSG00000024422.7	0.0522254310941392	MultiXcan
ENSG00000139291.9	0.0522986502710061	MultiXcan
ENSG00000080823.17	0.0523233462370154	MultiXcan
ENSG00000182004.8	0.0524292963382418	MultiXcan
ENSG00000175344.12	0.0525176813133224	MultiXcan
ENSG00000181963.5	0.0526623802696512	MultiXcan
ENSG00000136928.4	0.0527071498498114	MultiXcan
ENSG00000072182.8	0.0527183361481503	MultiXcan
ENSG00000154429.6	0.052821459019507	MultiXcan
ENSG00000159792.5	0.0529166493266929	MultiXcan
ENSG00000152443.8	0.0529184013252606	MultiXcan
ENSG00000054938.11	0.0530091945947155	MultiXcan
ENSG00000150456.6	0.0530924757840214	MultiXcan
ENSG00000137804.8	0.0531277571482761	MultiXcan
ENSG00000102890.10	0.0531677504925825	MultiXcan
ENSG00000179058.5	0.0532424097489776	MultiXcan
ENSG00000184040.7	0.0532686725829971	MultiXcan
ENSG00000162290.12	0.0532856677007448	MultiXcan
ENSG00000037897.12	0.0533288558351075	MultiXcan
ENSG00000173457.6	0.0533442886955709	MultiXcan
ENSG00000134490.9	0.0533821608590092	MultiXcan
ENSG00000117862.7	0.0533929269873429	MultiXcan
ENSG00000019995.6	0.0534276144804226	MultiXcan
ENSG00000186642.11	0.0535304669667283	MultiXcan
ENSG00000079215.9	0.0535792276113122	MultiXcan
ENSG00000168061.9	0.0535822720809158	MultiXcan
ENSG00000116871.11	0.0535973676912152	MultiXcan
ENSG00000154328.11	0.0536017281747812	MultiXcan
ENSG00000131931.4	0.053705926491102	MultiXcan
ENSG00000139116.13	0.0537060181200495	MultiXcan
ENSG00000125772.8	0.0537101733240165	MultiXcan
ENSG00000197905.4	0.0537152206753144	MultiXcan
ENSG00000162746.10	0.0537675583137709	MultiXcan
ENSG00000119630.9	0.0537692116971847	MultiXcan
ENSG00000181004.5	0.0537941402178494	MultiXcan
ENSG00000165271.12	0.053873180345186	MultiXcan
ENSG00000103152.7	0.0538903377989288	MultiXcan
ENSG00000132600.12	0.053916148919231	MultiXcan
ENSG00000058272.11	0.0539452600048807	MultiXcan
ENSG00000162378.8	0.0539726231508926	MultiXcan
ENSG00000095303.10	0.0539853977336706	MultiXcan
ENSG00000166250.7	0.0540522976311508	MultiXcan
ENSG00000188710.1	0.054073272740915	MultiXcan
ENSG00000166997.3	0.0541168706297944	MultiXcan
ENSG00000133063.11	0.0541743343495686	MultiXcan
ENSG00000064042.13	0.054201711030842	MultiXcan
ENSG00000145990.6	0.0542037212096617	MultiXcan
ENSG00000166788.5	0.0542605672502511	MultiXcan
ENSG00000180592.12	0.0544120071092907	MultiXcan
ENSG00000247077.2	0.0544306852962059	MultiXcan
ENSG00000169981.6	0.0544476342644823	MultiXcan
ENSG00000196208.9	0.0544890213968378	MultiXcan
ENSG00000087269.11	0.0544916478856132	MultiXcan
ENSG00000197024.4	0.0547394081366579	MultiXcan
ENSG00000170178.5	0.0548165212028856	MultiXcan
ENSG00000131165.10	0.0548695855039879	MultiXcan
ENSG00000162650.11	0.0548835084176073	MultiXcan
ENSG00000141401.7	0.0549658140191319	MultiXcan
ENSG00000171368.10	0.0552502971894842	MultiXcan
ENSG00000184792.11	0.0552734112322525	MultiXcan
ENSG00000176692.4	0.0553670265330387	MultiXcan
ENSG00000242612.2	0.0553799659995379	MultiXcan
ENSG00000123636.13	0.0553951724995584	MultiXcan
ENSG00000129625.8	0.0554701129916143	MultiXcan
ENSG00000090339.4	0.0554865084480764	MultiXcan
ENSG00000162882.10	0.0554924352913483	MultiXcan
ENSG00000085415.11	0.0555018336892847	MultiXcan
ENSG00000132530.12	0.0555452694567019	MultiXcan
ENSG00000170500.8	0.0556396893247013	MultiXcan
ENSG00000176953.6	0.0557737395550142	MultiXcan
ENSG00000261934.1	0.0558180980880713	MultiXcan
ENSG00000166828.2	0.0558381605074299	MultiXcan
ENSG00000108947.4	0.0558925540443661	MultiXcan
ENSG00000128294.11	0.0559653474680116	MultiXcan
ENSG00000257242.2	0.0560060096565797	MultiXcan
ENSG00000163877.9	0.0560515754676745	MultiXcan
ENSG00000138678.6	0.0561290011159808	MultiXcan
ENSG00000204843.8	0.056264599424527	MultiXcan
ENSG00000115685.10	0.0562930898001461	MultiXcan
ENSG00000114770.12	0.0563137208826447	MultiXcan
ENSG00000164976.8	0.0563239185942238	MultiXcan
ENSG00000143595.8	0.0564356266269141	MultiXcan
ENSG00000121940.11	0.0564439963792774	MultiXcan
ENSG00000117523.11	0.0564915639125189	MultiXcan
ENSG00000188282.8	0.0565261243205675	MultiXcan
ENSG00000099949.14	0.0565692488294384	MultiXcan
ENSG00000167797.3	0.0566828776989113	MultiXcan
ENSG00000180304.10	0.0566909768281246	MultiXcan
ENSG00000134242.11	0.0567827897263135	MultiXcan
ENSG00000110330.4	0.0568238486513269	MultiXcan
ENSG00000214376.5	0.0568301659612682	MultiXcan
ENSG00000080603.12	0.0568676852140345	MultiXcan
ENSG00000213380.9	0.0569540420206049	MultiXcan
ENSG00000169519.15	0.0569617909166571	MultiXcan
ENSG00000143127.8	0.0569766936817957	MultiXcan
ENSG00000253506.1	0.0570263871403503	MultiXcan
ENSG00000013364.14	0.0570280539560751	MultiXcan
ENSG00000137100.11	0.0570619214277389	MultiXcan
ENSG00000164885.8	0.0571083470381116	MultiXcan
ENSG00000030066.9	0.0571123904125821	MultiXcan
ENSG00000198521.7	0.0572239177368483	MultiXcan
ENSG00000172071.7	0.0572304391742389	MultiXcan
ENSG00000175449.9	0.0572766555943083	MultiXcan
ENSG00000213057.4	0.0572965752127468	MultiXcan
ENSG00000143630.5	0.0573401750605283	MultiXcan
ENSG00000115808.7	0.0573552063070503	MultiXcan
ENSG00000166106.2	0.0573567261975558	MultiXcan
ENSG00000103319.7	0.0573685067725123	MultiXcan
ENSG00000145975.9	0.0574752765242031	MultiXcan
ENSG00000167969.8	0.0575652662175515	MultiXcan
ENSG00000161558.6	0.0576045935589848	MultiXcan
ENSG00000144840.4	0.0577587997810073	MultiXcan
ENSG00000173269.9	0.0578404467996601	MultiXcan
ENSG00000111481.5	0.0578521630601169	MultiXcan
ENSG00000198130.10	0.057909669372566	MultiXcan
ENSG00000172260.9	0.0579230330113832	MultiXcan
ENSG00000215749.8	0.0580184023209242	MultiXcan
ENSG00000085382.7	0.0580748760382718	MultiXcan
ENSG00000187068.2	0.0580827162990103	MultiXcan
ENSG00000114349.5	0.0581415113145711	MultiXcan
ENSG00000116299.12	0.0581881228497978	MultiXcan
ENSG00000079257.3	0.0581917521456612	MultiXcan
ENSG00000105479.11	0.0583298603011888	MultiXcan
ENSG00000117069.10	0.0583406110618665	MultiXcan
ENSG00000172955.13	0.058347948481275	MultiXcan
ENSG00000186832.4	0.0583722206332073	MultiXcan
ENSG00000214338.6	0.0583745276428206	MultiXcan
ENSG00000162383.7	0.0583914974980953	MultiXcan
ENSG00000157077.10	0.0584115437738002	MultiXcan
ENSG00000185745.8	0.0584470913241904	MultiXcan
ENSG00000197921.5	0.058482236195427	MultiXcan
ENSG00000188100.8	0.0585092197857214	MultiXcan
ENSG00000241468.3	0.058593974740766	MultiXcan
ENSG00000176148.11	0.0586007916424463	MultiXcan
ENSG00000155130.5	0.0586192098260652	MultiXcan
ENSG00000089505.13	0.058668082072121	MultiXcan
ENSG00000137193.9	0.0587519301060689	MultiXcan
ENSG00000184922.9	0.0587765035581424	MultiXcan
ENSG00000109321.6	0.058842795616679	MultiXcan
ENSG00000140505.6	0.0589603877667656	MultiXcan
ENSG00000122729.14	0.0590359745982299	MultiXcan
ENSG00000187753.8	0.0591348194649118	MultiXcan
ENSG00000165983.10	0.0591352193340866	MultiXcan
ENSG00000145920.10	0.0592172603692509	MultiXcan
ENSG00000153560.7	0.059276154491421	MultiXcan
ENSG00000106268.11	0.0593710650072742	MultiXcan
ENSG00000198440.5	0.0593897313196146	MultiXcan
ENSG00000157353.12	0.059458429199586	MultiXcan
ENSG00000183963.14	0.0595657610425677	MultiXcan
ENSG00000179057.9	0.0595867959033813	MultiXcan
ENSG00000109046.10	0.0596161297726352	MultiXcan
ENSG00000256771.2	0.0597290568395748	MultiXcan
ENSG00000048405.5	0.0598144936257147	MultiXcan
ENSG00000170035.11	0.0598335135993857	MultiXcan
ENSG00000134548.5	0.0598564441356945	MultiXcan
ENSG00000135686.8	0.0598740067287243	MultiXcan
ENSG00000129696.8	0.0598747626825758	MultiXcan
ENSG00000184613.6	0.0599720526743522	MultiXcan
ENSG00000040487.8	0.0600211718206571	MultiXcan
ENSG00000116698.16	0.0600364288302335	MultiXcan
ENSG00000105887.10	0.0600763846882211	MultiXcan
ENSG00000163961.4	0.0601130633153236	MultiXcan
ENSG00000110092.3	0.0601193302359747	MultiXcan
ENSG00000107959.11	0.0601374803327159	MultiXcan
ENSG00000119782.9	0.0601456715568952	MultiXcan
ENSG00000123685.4	0.0601978650072085	MultiXcan
ENSG00000169245.4	0.0602218670582159	MultiXcan
ENSG00000197403.2	0.0602601432082022	MultiXcan
ENSG00000160221.12	0.0603386272713624	MultiXcan
ENSG00000132437.13	0.0604252742863322	MultiXcan
ENSG00000215187.5	0.0604366788627599	MultiXcan
ENSG00000095564.9	0.0606547402270441	MultiXcan
ENSG00000010322.11	0.0607101410544707	MultiXcan
ENSG00000181638.13	0.0607327439650905	MultiXcan
ENSG00000168484.8	0.0607778207770978	MultiXcan
ENSG00000114383.5	0.0607907391568814	MultiXcan
ENSG00000187175.5	0.0607998239280009	MultiXcan
ENSG00000166351.6	0.0609150204945034	MultiXcan
ENSG00000143641.8	0.0609207318936183	MultiXcan
ENSG00000169612.3	0.061015640734928	MultiXcan
ENSG00000162267.8	0.0610266915104761	MultiXcan
ENSG00000197681.8	0.0611988420895769	MultiXcan
ENSG00000162980.12	0.0611990614644888	MultiXcan
ENSG00000156599.6	0.0611993188194501	MultiXcan
ENSG00000101004.10	0.0612706229669186	MultiXcan
ENSG00000115137.7	0.0613705115225648	MultiXcan
ENSG00000113194.8	0.0614244575994604	MultiXcan
ENSG00000154845.11	0.061453361936322	MultiXcan
ENSG00000129347.15	0.0615151367088158	MultiXcan
ENSG00000172301.6	0.0616773120315576	MultiXcan
ENSG00000101247.13	0.0617470516615369	MultiXcan
ENSG00000035687.9	0.0618702128514132	MultiXcan
ENSG00000124067.12	0.0620754898138592	MultiXcan
ENSG00000158815.6	0.0621846621708	MultiXcan
ENSG00000125734.9	0.0622186246993153	MultiXcan
ENSG00000160870.8	0.0624754292581244	MultiXcan
ENSG00000183473.5	0.0625322798206075	MultiXcan
ENSG00000196341.2	0.0626099257922757	MultiXcan
ENSG00000184557.3	0.0626135168779843	MultiXcan
ENSG00000165525.13	0.0626844308090016	MultiXcan
ENSG00000106404.9	0.0627648235234133	MultiXcan
ENSG00000127951.5	0.0627785509755256	MultiXcan
ENSG00000137198.5	0.0628027387979661	MultiXcan
ENSG00000164056.6	0.0630067364726163	MultiXcan
ENSG00000084093.11	0.0630366695234305	MultiXcan
ENSG00000105737.5	0.0630743764508143	MultiXcan
ENSG00000183379.4	0.0630839746833178	MultiXcan
ENSG00000110717.6	0.0630877939469793	MultiXcan
ENSG00000039523.13	0.0631680856087086	MultiXcan
ENSG00000050767.11	0.063184733864803	MultiXcan
ENSG00000116584.13	0.0632040549985781	MultiXcan
ENSG00000188001.5	0.0632420514996731	MultiXcan
ENSG00000196187.7	0.0632874453266464	MultiXcan
ENSG00000080822.12	0.0632980357870858	MultiXcan
ENSG00000131873.5	0.0633045123154096	MultiXcan
ENSG00000172167.3	0.0633192938305046	MultiXcan
ENSG00000267127.2	0.0634091803841838	MultiXcan
ENSG00000171604.7	0.063426642302555	MultiXcan
ENSG00000224153.2	0.0635000967728498	MultiXcan
ENSG00000124882.3	0.0635615096379571	MultiXcan
ENSG00000173175.10	0.0635859590843553	MultiXcan
ENSG00000140307.6	0.0636384099423878	MultiXcan
ENSG00000105717.9	0.0637189699440354	MultiXcan
ENSG00000138834.8	0.0637309414084268	MultiXcan
ENSG00000171566.7	0.0637403037064025	MultiXcan
ENSG00000112293.10	0.0637615251549235	MultiXcan
ENSG00000178386.8	0.06381792729743	MultiXcan
ENSG00000143543.10	0.0638880832114692	MultiXcan
ENSG00000149926.9	0.0640184284112269	MultiXcan
ENSG00000172568.4	0.0640199194875426	MultiXcan
ENSG00000142949.12	0.0640262035865219	MultiXcan
ENSG00000164251.4	0.0641556924344799	MultiXcan
ENSG00000168610.10	0.0641740746778107	MultiXcan
ENSG00000110497.10	0.0643886257738516	MultiXcan
ENSG00000137710.10	0.0644063263528859	MultiXcan
ENSG00000114019.10	0.0645316098364118	MultiXcan
ENSG00000162664.12	0.0645780616869658	MultiXcan
ENSG00000155275.14	0.0645881960953552	MultiXcan
ENSG00000167195.7	0.0646095589731844	MultiXcan
ENSG00000121310.12	0.0647411388073365	MultiXcan
ENSG00000124198.8	0.0648230681986107	MultiXcan
ENSG00000007264.9	0.064899225401551	MultiXcan
ENSG00000178462.7	0.0649273372691405	MultiXcan
ENSG00000104059.4	0.0649447105335843	MultiXcan
ENSG00000189051.5	0.0649564828441866	MultiXcan
ENSG00000132837.10	0.0650387439973281	MultiXcan
ENSG00000141385.5	0.0650405710272272	MultiXcan
ENSG00000214562.9	0.0650514589608941	MultiXcan
ENSG00000188636.3	0.0650780541852506	MultiXcan
ENSG00000178150.4	0.0650913042852408	MultiXcan
ENSG00000079308.12	0.0651277890976455	MultiXcan
ENSG00000125899.6	0.0651400617809573	MultiXcan
ENSG00000170456.10	0.0652470182456784	MultiXcan
ENSG00000177082.8	0.0652926589828989	MultiXcan
ENSG00000167526.9	0.0653980323073114	MultiXcan
ENSG00000183145.4	0.0654038144385634	MultiXcan
ENSG00000167414.4	0.0654817097839731	MultiXcan
ENSG00000100503.19	0.0655078250273203	MultiXcan
ENSG00000087302.4	0.065530933678587	MultiXcan
ENSG00000149177.8	0.0655364844533582	MultiXcan
ENSG00000186047.9	0.0656250072117718	MultiXcan
ENSG00000111877.13	0.0656340676951082	MultiXcan
ENSG00000145386.5	0.0656688096378591	MultiXcan
ENSG00000005421.4	0.0657131421234779	MultiXcan
ENSG00000167202.7	0.065755140924525	MultiXcan
ENSG00000157869.10	0.065792354444213	MultiXcan
ENSG00000120899.13	0.0658014663654607	MultiXcan
ENSG00000010327.6	0.0658212481408142	MultiXcan
ENSG00000163207.5	0.0658317164079864	MultiXcan
ENSG00000166558.6	0.0658574527007266	MultiXcan
ENSG00000138750.10	0.065867728860173	MultiXcan
ENSG00000185479.5	0.0658957535708999	MultiXcan
ENSG00000133056.9	0.0659317436665063	MultiXcan
ENSG00000172361.5	0.0659357409950047	MultiXcan
ENSG00000169683.3	0.0660104504028549	MultiXcan
ENSG00000206044.3	0.0660570723333439	MultiXcan
ENSG00000158715.5	0.0661543198863634	MultiXcan
ENSG00000116032.5	0.0661752281202291	MultiXcan
ENSG00000188603.12	0.0661945656795791	MultiXcan
ENSG00000135451.8	0.0662364741133106	MultiXcan
ENSG00000229644.4	0.0662707776374911	MultiXcan
ENSG00000204677.6	0.0664346731075318	MultiXcan
ENSG00000185630.14	0.0664375183535037	MultiXcan
ENSG00000173335.4	0.0664968997273443	MultiXcan
ENSG00000101000.4	0.0665535858544662	MultiXcan
ENSG00000105404.6	0.0665625959929346	MultiXcan
ENSG00000133193.8	0.0667550525317813	MultiXcan
ENSG00000068001.9	0.0667947585600674	MultiXcan
ENSG00000185477.4	0.0668167465846448	MultiXcan
ENSG00000175193.8	0.0668473985811707	MultiXcan
ENSG00000179583.13	0.066855476859326	MultiXcan
ENSG00000109471.4	0.0669353886381298	MultiXcan
ENSG00000074935.9	0.0669408388362189	MultiXcan
ENSG00000110046.8	0.0669444208641726	MultiXcan
ENSG00000174837.10	0.0669950708657921	MultiXcan
ENSG00000138050.10	0.0670198335797893	MultiXcan
ENSG00000140905.5	0.0670861906198594	MultiXcan
ENSG00000174326.7	0.0672558605884515	MultiXcan
ENSG00000198729.4	0.0672990460770114	MultiXcan
ENSG00000147687.12	0.0673290791842442	MultiXcan
ENSG00000149187.13	0.0673355040475676	MultiXcan
ENSG00000120235.3	0.0673812295006532	MultiXcan
ENSG00000157873.13	0.0674663097457682	MultiXcan
ENSG00000131051.16	0.0675055401341697	MultiXcan
ENSG00000047932.9	0.0675189789670263	MultiXcan
ENSG00000110042.3	0.0676602806449731	MultiXcan
ENSG00000167257.6	0.0677959994525074	MultiXcan
ENSG00000113657.8	0.0678138237049428	MultiXcan
ENSG00000110104.7	0.0678162734262166	MultiXcan
ENSG00000131187.5	0.0678304480475486	MultiXcan
ENSG00000137714.2	0.0678718144798535	MultiXcan
ENSG00000203995.5	0.0678779714435944	MultiXcan
ENSG00000204449.2	0.0678839329528373	MultiXcan
ENSG00000269430.1	0.0679234056142471	MultiXcan
ENSG00000229415.5	0.0680314104496451	MultiXcan
ENSG00000130770.13	0.0682073387248459	MultiXcan
ENSG00000092094.6	0.0682131855109915	MultiXcan
ENSG00000138821.8	0.0682574295008883	MultiXcan
ENSG00000106384.6	0.0682746574294379	MultiXcan
ENSG00000102981.5	0.0682925253523976	MultiXcan
ENSG00000183463.5	0.0683099153999218	MultiXcan
ENSG00000131013.3	0.0684199991484347	MultiXcan
ENSG00000163982.5	0.0684245573158976	MultiXcan
ENSG00000155903.7	0.068678141803803	MultiXcan
ENSG00000090487.6	0.0687149540504355	MultiXcan
ENSG00000011105.7	0.0687523042601133	MultiXcan
ENSG00000164309.10	0.0687815284590434	MultiXcan
ENSG00000164038.10	0.0687893566519529	MultiXcan
ENSG00000144406.14	0.0688235286943871	MultiXcan
ENSG00000168071.17	0.0688610705934491	MultiXcan
ENSG00000105251.6	0.068877467613056	MultiXcan
ENSG00000122194.14	0.0688847915756358	MultiXcan
ENSG00000147655.6	0.0689041154908633	MultiXcan
ENSG00000105088.4	0.0691600765798387	MultiXcan
ENSG00000022976.11	0.0691652620387033	MultiXcan
ENSG00000235376.5	0.0692446498263951	MultiXcan
ENSG00000141179.9	0.0693191184349953	MultiXcan
ENSG00000197157.6	0.0693362541387322	MultiXcan
ENSG00000139946.5	0.0693716155940929	MultiXcan
ENSG00000109220.6	0.0694843622348967	MultiXcan
ENSG00000128228.4	0.0694848701231503	MultiXcan
ENSG00000144868.9	0.0695112128606176	MultiXcan
ENSG00000092758.11	0.069573410793003	MultiXcan
ENSG00000197771.8	0.0696903577789061	MultiXcan
ENSG00000164129.7	0.069691320373584	MultiXcan
ENSG00000179151.7	0.0697170673229037	MultiXcan
ENSG00000078487.13	0.0697687250498754	MultiXcan
ENSG00000142765.13	0.0697727455345875	MultiXcan
ENSG00000115657.8	0.0697767037099265	MultiXcan
ENSG00000175224.12	0.0697902793983442	MultiXcan
ENSG00000116885.14	0.0698201736006306	MultiXcan
ENSG00000103024.3	0.0699843520697138	MultiXcan
ENSG00000198752.5	0.0699985613424681	MultiXcan
ENSG00000132563.11	0.070035740289455	MultiXcan
ENSG00000183780.8	0.0700904149642549	MultiXcan
ENSG00000196911.5	0.0700948721366016	MultiXcan
ENSG00000105726.12	0.0701766101458459	MultiXcan
ENSG00000121897.9	0.0702857177451058	MultiXcan
ENSG00000186480.8	0.0705410585883292	MultiXcan
ENSG00000233232.2	0.07054428033177	MultiXcan
ENSG00000128045.5	0.0706058871637242	MultiXcan
ENSG00000173338.8	0.0706406608745462	MultiXcan
ENSG00000076067.7	0.0707127411138421	MultiXcan
ENSG00000171163.11	0.0707463328353623	MultiXcan
ENSG00000164161.5	0.0707812737546256	MultiXcan
ENSG00000164749.7	0.0707910418727511	MultiXcan
ENSG00000173093.8	0.0708198839060313	MultiXcan
ENSG00000120539.10	0.0708289111359469	MultiXcan
ENSG00000103274.6	0.0710247248635631	MultiXcan
ENSG00000183496.5	0.0710585749153311	MultiXcan
ENSG00000176732.6	0.0710794726976911	MultiXcan
ENSG00000136235.11	0.0711091982878262	MultiXcan
ENSG00000110108.5	0.0711362157544406	MultiXcan
ENSG00000198805.7	0.0711657661761184	MultiXcan
ENSG00000185761.6	0.0711946748445845	MultiXcan
ENSG00000070366.9	0.0712037959013792	MultiXcan
ENSG00000179240.4	0.0712825123909449	MultiXcan
ENSG00000205220.7	0.0712885251781163	MultiXcan
ENSG00000185559.9	0.0713354903932142	MultiXcan
ENSG00000159289.6	0.0713624796030611	MultiXcan
ENSG00000099995.14	0.0713643799538045	MultiXcan
ENSG00000165806.15	0.0714554434260069	MultiXcan
ENSG00000113360.12	0.071460451720834	MultiXcan
ENSG00000111445.9	0.0714788521283696	MultiXcan
ENSG00000115392.7	0.0714981712252973	MultiXcan
ENSG00000115464.10	0.0715351221139158	MultiXcan
ENSG00000179958.4	0.0715615914850843	MultiXcan
ENSG00000214814.2	0.071571024849423	MultiXcan
ENSG00000170485.12	0.0717551014645885	MultiXcan
ENSG00000101546.8	0.071836484557395	MultiXcan
ENSG00000112697.11	0.0719214056567713	MultiXcan
ENSG00000100632.6	0.071932783123289	MultiXcan
ENSG00000161618.5	0.0719407800559343	MultiXcan
ENSG00000151778.6	0.0720042517815903	MultiXcan
ENSG00000136280.11	0.0720659659688299	MultiXcan
ENSG00000140105.13	0.0721165324307446	MultiXcan
ENSG00000175390.8	0.0721229409169815	MultiXcan
ENSG00000150637.4	0.0721503410402199	MultiXcan
ENSG00000138101.14	0.0721625707587823	MultiXcan
ENSG00000165410.10	0.0721749230125775	MultiXcan
ENSG00000007376.3	0.0722054461964608	MultiXcan
ENSG00000166797.6	0.0722325137830895	MultiXcan
ENSG00000162591.11	0.0722963002995351	MultiXcan
ENSG00000175414.6	0.0723658611008162	MultiXcan
ENSG00000178586.4	0.0723854429059038	MultiXcan
ENSG00000149534.4	0.0725760668177539	MultiXcan
ENSG00000188305.4	0.0726153508520311	MultiXcan
ENSG00000161958.6	0.0726522581751871	MultiXcan
ENSG00000141696.8	0.0727229529253536	MultiXcan
ENSG00000141458.8	0.0727332510285535	MultiXcan
ENSG00000203908.3	0.0728159186356263	MultiXcan
ENSG00000135452.5	0.0729425520957813	MultiXcan
ENSG00000162407.8	0.0730330512598623	MultiXcan
ENSG00000169241.13	0.0730483125764044	MultiXcan
ENSG00000108387.10	0.0732243978975984	MultiXcan
ENSG00000163293.7	0.0732519223927034	MultiXcan
ENSG00000142168.10	0.0732829678159537	MultiXcan
ENSG00000147813.11	0.0732832809749147	MultiXcan
ENSG00000141720.7	0.0733257118292301	MultiXcan
ENSG00000113721.9	0.0733535254635937	MultiXcan
ENSG00000104043.10	0.0735538736848857	MultiXcan
ENSG00000138744.10	0.073605676563869	MultiXcan
ENSG00000166170.9	0.0738258923681042	MultiXcan
ENSG00000198569.5	0.0739061536872891	MultiXcan
ENSG00000123154.7	0.0739860836061805	MultiXcan
ENSG00000180185.7	0.0740702421277321	MultiXcan
ENSG00000139668.7	0.0740819622908698	MultiXcan
ENSG00000101457.8	0.0741802001080797	MultiXcan
ENSG00000182851.2	0.0742566087286399	MultiXcan
ENSG00000038219.8	0.0742814659706746	MultiXcan
ENSG00000197213.5	0.0743245813068736	MultiXcan
ENSG00000048162.15	0.0743567969189268	MultiXcan
ENSG00000101353.10	0.0744231784186974	MultiXcan
ENSG00000132386.6	0.0744878036632411	MultiXcan
ENSG00000116266.6	0.0745046687901565	MultiXcan
ENSG00000168282.4	0.0745381029341788	MultiXcan
ENSG00000131697.13	0.0745719351730357	MultiXcan
ENSG00000106348.12	0.0745765687214706	MultiXcan
ENSG00000144048.6	0.0746115197781917	MultiXcan
ENSG00000123892.7	0.0746444246038498	MultiXcan
ENSG00000087088.15	0.0748140931308534	MultiXcan
ENSG00000160799.7	0.0748176582240868	MultiXcan
ENSG00000105146.8	0.0748745779195335	MultiXcan
ENSG00000113389.11	0.0748889940913137	MultiXcan
ENSG00000186458.4	0.0749037577358933	MultiXcan
ENSG00000177663.9	0.0749100017404672	MultiXcan
ENSG00000064601.12	0.0749179989078992	MultiXcan
ENSG00000151834.11	0.0749698433768135	MultiXcan
ENSG00000010810.13	0.0750007868980334	MultiXcan
ENSG00000127418.10	0.0751668473959491	MultiXcan
ENSG00000145354.5	0.0751922462947584	MultiXcan
ENSG00000214026.6	0.075209043077049	MultiXcan
ENSG00000159314.7	0.0752575068242023	MultiXcan
ENSG00000113525.5	0.0753337810802489	MultiXcan
ENSG00000148604.9	0.0753806920221936	MultiXcan
ENSG00000181817.5	0.0755230705723226	MultiXcan
ENSG00000177469.12	0.0756483909373337	MultiXcan
ENSG00000081803.11	0.0757663040800941	MultiXcan
ENSG00000100353.13	0.0758278544033691	MultiXcan
ENSG00000131188.7	0.0759246486114414	MultiXcan
ENSG00000198721.8	0.0759419861970339	MultiXcan
ENSG00000204611.2	0.0759467864460247	MultiXcan
ENSG00000105323.12	0.0759664441225965	MultiXcan
ENSG00000205212.3	0.076017900342538	MultiXcan
ENSG00000205765.4	0.0760519820919318	MultiXcan
ENSG00000170482.12	0.0760845836150777	MultiXcan
ENSG00000162981.12	0.0760923567749404	MultiXcan
ENSG00000206190.7	0.0761036991833817	MultiXcan
ENSG00000168066.16	0.0761231639119639	MultiXcan
ENSG00000132819.12	0.076127197202944	MultiXcan
ENSG00000178773.10	0.0761790196619911	MultiXcan
ENSG00000159723.4	0.0762002131145231	MultiXcan
ENSG00000186513.2	0.0762083782400676	MultiXcan
ENSG00000136807.7	0.0762431551790599	MultiXcan
ENSG00000186009.4	0.0762753696137416	MultiXcan
ENSG00000234284.2	0.0763332570626725	MultiXcan
ENSG00000139269.2	0.0763404997009732	MultiXcan
ENSG00000105650.17	0.0764274714396541	MultiXcan
ENSG00000124749.12	0.076427954413345	MultiXcan
ENSG00000100442.6	0.0766155793799687	MultiXcan
ENSG00000105708.8	0.0766245810394386	MultiXcan
ENSG00000170477.8	0.0766541411285796	MultiXcan
ENSG00000154639.14	0.0767144764788132	MultiXcan
ENSG00000154727.6	0.0768123572048263	MultiXcan
ENSG00000116984.8	0.0768522014089758	MultiXcan
ENSG00000186393.5	0.0768604443427246	MultiXcan
ENSG00000179115.6	0.076870953225653	MultiXcan
ENSG00000163739.4	0.0769916133171869	MultiXcan
ENSG00000038295.3	0.0770043661995696	MultiXcan
ENSG00000214021.11	0.0770126841593261	MultiXcan
ENSG00000196428.8	0.0770621334493128	MultiXcan
ENSG00000112214.6	0.0770929844694586	MultiXcan
ENSG00000205177.5	0.0770968632198516	MultiXcan
ENSG00000134255.9	0.077151362862576	MultiXcan
ENSG00000122420.5	0.0772145558182326	MultiXcan
ENSG00000107560.6	0.0772510240710855	MultiXcan
ENSG00000185808.9	0.0773052454037035	MultiXcan
ENSG00000137513.5	0.0773571947942962	MultiXcan
ENSG00000100664.6	0.0773643317135867	MultiXcan
ENSG00000182450.8	0.0774067431145299	MultiXcan
ENSG00000137962.8	0.0774328446349303	MultiXcan
ENSG00000188186.6	0.0775403896923053	MultiXcan
ENSG00000186439.8	0.0775720577795521	MultiXcan
ENSG00000166925.4	0.0775842224065943	MultiXcan
ENSG00000135913.6	0.0776020929328313	MultiXcan
ENSG00000268423.1	0.0776562415057092	MultiXcan
ENSG00000204991.6	0.0776657827816736	MultiXcan
ENSG00000111670.10	0.0776781067019912	MultiXcan
ENSG00000242616.3	0.077800907586499	MultiXcan
ENSG00000173085.9	0.0778169285797439	MultiXcan
ENSG00000205238.5	0.0778565018338868	MultiXcan
ENSG00000136267.9	0.0778804677797427	MultiXcan
ENSG00000103037.7	0.0779042778193908	MultiXcan
ENSG00000113391.12	0.0779999786539105	MultiXcan
ENSG00000175592.4	0.0781497918548257	MultiXcan
ENSG00000134463.10	0.0781783582789128	MultiXcan
ENSG00000157884.6	0.0782049073963336	MultiXcan
[truncated: 49,919 more rows]
